# Supplementary material for: RNA-Seq Revealed Differences in Transcriptomes between 3ADON and 15ADON Populations of Fusarium graminearum In Vitro and In Planta
Source: PLoS One. 2016 Oct 27;11(10):e0163803. doi: 10.1371/journal.pone.0163803 (PMC5082872; doi:10.1371/journal.pone.0163803)
Supplement: S1 Table — Contains information on differently expressed in vitro genes between 3ADON and 15ADON populations, their FunCat and KEEG analysis. (XLSX) [file pone.0163803.s001.xlsx]

## Sheet: in vitro
S1 Table. List of differently expressed in vitro genes between 3ADON and 15ADON populations.
The gene ID or supercontigs position, gene name, FPKM values, log2 (fold change) and gene description were shown. Gene entry with only absolute fold change (Log2) of >1 and false discovery rate (FDR) <0.01 were tabulated. Gene and gene description were retrieved from MIPS database or Broad institute database. A total 2159 were up-regulated, and 1631 genes were down regulated at 48 HAI.
Gene ID	15ADON	3ADON	log2 (fold change)	Fold increase	Regulation	Gene name	Known TF Family	Description
FGSG_04694	0.00523352	0.360008	6.1041	68.7889	UP	PKS2		polyketide synthase
FGSG_04588	0.0894408	4.25504	5.5721	47.5738	UP	PKS15		polyketide synthase
FGSG_10990	0.0259306	0.579712	4.48261	22.3563	UP	NPS9		related to AM-toxin synthetase (AMT)
FGSG_11032	12.2579	39.8543	1.70103	3.25132	UP	GAOA		galactose oxidase precursor [GAO]
FGSG_11025	2.4931	7.02708	1.49498	2.81861	UP	TRI15		putative C2H2 zinc finger transcription factor
FGSG_02321	162.003	341.47	1.07574	2.1078	UP	aurO		oxidoreductase that catalyses the conversion of dimeric 9-hydroxyrubrofusarin to aurofusarin
FGSG_10277	0.56999	30.0021	5.71798	52.6362	UP		Zinc finger, CCHC-type	conserved hypothetical protein
FGSG_12282	0.987711	3.66779	1.89275	3.71342	UP		Zn2Cys6	probable lactose regulatory protein
FGSG_04782	0.978641	3.08535	1.65658	3.15269	UP		Zn2Cys6	related to purine utilization positive regulator
FGSG_13457	1.41472	3.97372	1.48997	2.80884	UP		Zn2Cys6	related to STB5 - SIN3 binding protein
FGSG_07827	3.02909	8.37409	1.46705	2.76456	UP		Zn2Cys6	hypothetical protein (1862 nt)
FGSG_09123	1.68523	4.49051	1.41393	2.66463	UP		Zn2Cys6	conserved hypothetical protein
FGSG_01760	2.90509	7.55142	1.37817	2.59938	UP		Zn2Cys6	conserved hypothetical protein
FGSG_02410	15.927	41.094	1.36745	2.58015	UP		Zn2Cys6	hypothetical protein (1811 nt)
FGSG_11996	11.0161	27.9639	1.34395	2.53846	UP		Zn2Cys6	hypothetical protein (1388 nt)
FGSG_12714	8.61164	21.1001	1.29289	2.45018	UP		Zn2Cys6	transcriptional activator xlnR (1637 nt)
FGSG_08403	95.6495	216.091	1.17581	2.2592	UP		bHLH	hypothetical protein (3178 nt)
FGSG_06110	61.3351	132.883	1.11537	2.16651	UP		Nucleic acid-binding, OB-fold	probable endoglucanase IV precursor
FGSG_11649	0.0471271	35.9456	9.57504	762.737	UP			conserved hypothetical protein
FGSG_09117	0.178814	30.0622	7.39335	168.12	UP			hypothetical protein (1483 nt)
FGSG_07634	0.0154491	1.84415	6.89929	119.369	UP			related to sodium-dependent serotonin transporter
FGSG_00087	0.0215487	1.8005	6.38465	83.5549	UP			related to hexose transporter protein
FGSG_04704	0.0449674	2.08835	5.53734	46.4414	UP			related to glucoamylase precursor
FGSG_03162	0.0498072	1.82895	5.19852	36.7206	UP			related to formate transport protein
FGSG_12548	0.261733	8.06167	4.94491	30.8011	UP			related to feruloyl esterase B precursor
FGSG_03970	43.4391	1025.83	4.56166	23.6154	UP			hypothetical protein (671 nt)
FGSG_03006	0.279675	6.3629	4.50786	22.7511	UP			conserved hypothetical protein
FGSG_02658	7.75464	159.432	4.36174	20.5596	UP			probable endoglucanase
FGSG_04591	0.397489	8.06058	4.3419	20.2787	UP			probable farnesyltranstransferase (al-3)
FGSG_03689	0.573496	11.5865	4.33652	20.2033	UP			conserved hypothetical protein
FGSG_10548	6.06251	113.404	4.22541	18.7058	UP			hypothetical protein (7909 nt)
FGSG_10443	0.566331	10.3072	4.18586	18.2	UP			conserved hypothetical protein
FGSG_03851	7.61425	132.776	4.12415	17.4378	UP			related to protein LAC1
FGSG_04593	0.651816	11.0255	4.08024	16.915	UP			related to para-hydroxybenzoate polyprenyltransferase precursor
FGSG_01440	13.1089	221.195	4.0767	16.8737	UP			related to putative plasma membrane protein YRO2
FGSG_13784	1.46894	24.7514	4.07466	16.8498	UP			hypothetical protein (415 nt)
FGSG_09121	0.300653	4.8744	4.01906	16.2127	UP			related to monooxigenase
FGSG_11170	0.0992101	1.58048	3.99373	15.9306	UP			hypothetical protein (2526 nt)
FGSG_04800	0.137392	2.13573	3.95836	15.5448	UP			conserved hypothetical protein
FGSG_10922	7.96844	121.124	3.92605	15.2005	UP			conserved hypothetical protein
FGSG_08013	0.422379	6.41434	3.92469	15.1862	UP			hypothetical protein (3789 nt)
FGSG_07757	0.703309	10.4668	3.89552	14.8822	UP			related to integral membrane protein PTH11
FGSG_00260	17.5811	254.461	3.85534	14.4736	UP			conserved hypothetical protein
FGSG_04589	0.274239	3.93151	3.84158	14.3361	UP			related to tetracenomycin polyketide synthesis O-methyltransferase tcmP
FGSG_10555	0.611349	8.57229	3.80961	14.0219	UP			conserved hypothetical protein
FGSG_11496	1.51524	20.9306	3.788	13.8134	UP			conserved hypothetical protein
FGSG_07821	3.56367	48.9364	3.77947	13.732	UP			conserved hypothetical protein
FGSG_10433	1.40596	19.0794	3.76239	13.5704	UP			conserved hypothetical protein
FGSG_09094	0.265513	3.54701	3.73974	13.3591	UP			conserved hypothetical protein
FGSG_05935	0.564777	6.7057	3.56963	11.8732	UP			related to triacylglycerol lipase V precursor
FGSG_08003	0.201505	2.28591	3.50388	11.3442	UP			conserved hypothetical protein
FGSG_08011	0.196517	2.22058	3.49821	11.2997	UP			related to cellulose binding protein CEL1
FGSG_07825	5.52865	62.3015	3.49427	11.2688	UP			hypothetical protein (646 nt)
FGSG_09093	16.2735	182.411	3.4866	11.2091	UP			related to galactose oxidase precursor
FGSG_01717	23.7874	265.267	3.47918	11.1516	UP			related to delta-5/delta-6 fatty acid desaturase
Sc_3.6:1207781-1209071	1.65905	18.3674	3.46872	11.071	UP
FGSG_10543	234.804	2598.59	3.4682	11.0671	UP			hypothetical protein
FGSG_11008	6.1507	67.5061	3.4562	10.9754	UP			related to choline dehydrogenase
FGSG_07823	3.95321	43.3083	3.45355	10.9552	UP			conserved hypothetical protein
FGSG_03601	0.0676923	0.740806	3.45203	10.9437	UP			related to cholinesterase precursor
FGSG_07820	2.32511	25.1714	3.43642	10.8259	UP			hypothetical protein (5689 nt)
FGSG_02950	0.158374	1.70007	3.42419	10.7345	UP			related to neutral amino acid permease
FGSG_00046	0.044621	0.476168	3.41568	10.6714	UP			related to multidrug resistance protein
FGSG_01989	0.491334	5.10527	3.37721	10.3906	UP			related to integral membrane protein
FGSG_03005	1.12175	11.6372	3.37492	10.3741	UP			hypothetical protein (986 nt)
FGSG_07822	37.6298	384.612	3.35345	10.2209	UP			conserved hypothetical protein
FGSG_08409	0.74099	7.52945	3.34502	10.1613	UP			related to 6-HYDROXY-D-NICOTINE OXIDASE
FGSG_12047	2.28772	23.2426	3.34479	10.1597	UP			hypothetical protein (273 nt)
FGSG_04590	0.570935	5.68652	3.31615	9.96001	UP			related to isotrichodermin C-15 hydroxylase (cytochrome P-450 monooxygenase CYP65A1)
FGSG_01988	2.04285	18.9735	3.21533	9.28776	UP			related to monophenol monooxygenase (tyrosinase)
FGSG_08171	0.32917	3.04253	3.20836	9.24304	UP			conserved hypothetical protein
FGSG_04592	1.11183	10.2354	3.20255	9.2059	UP			related to light induced alcohol dehydrogenase Bli-4
FGSG_08362	0.301725	2.74606	3.18606	9.1012	UP			conserved hypothetical protein
FGSG_13375	1.60158	14.4128	3.16978	8.99911	UP			hypothetical protein
FGSG_13376	1.60158	14.4128	3.16978	8.99911	UP			hypothetical protein
FGSG_13377	1.60158	14.4128	3.16978	8.99911	UP			hypothetical protein
FGSG_03168	6.39594	57.2737	3.16264	8.9547	UP			related to myo-inositol transport protein ITR1
FGSG_09353	23.4454	204.988	3.12816	8.74321	UP			related to gEgh 16 protein
FGSG_09335	2.97182	25.977	3.12782	8.74111	UP			related to multidrug resistance protein
FGSG_13782	256.761	2216.39	3.10971	8.63211	UP			putative protein [EST hit]
FGSG_11529	0.722734	6.20695	3.10235	8.58815	UP			hypothetical protein (552 nt)
FGSG_10453	5.42156	46.3078	3.09448	8.54142	UP			hypothetical protein (897 nt)
FGSG_07631	3.90534	32.9135	3.07516	8.42782	UP			related to hexose transporter protein
FGSG_12223	0.614711	5.17562	3.07375	8.4196	UP			hypothetical protein (448 nt)
FGSG_06439	3.83125	31.8563	3.05569	8.31486	UP			conserved hypothetical protein
FGSG_08695	28.5391	232.859	3.02844	8.1593	UP			conserved hypothetical protein
FGSG_03629	0.73621	5.89987	3.00249	8.01384	UP			probable alpha-glucuronidase precursor
FGSG_01677	0.151502	1.21394	3.00229	8.0127	UP			conserved hypothetical protein
FGSG_12615	2.25531	17.9823	2.99518	7.97332	UP			related to glu/asp-tRNA amidotransferase subunit A
FGSG_11225	3.47617	27.5755	2.98782	7.93272	UP			conserved hypothetical protein
FGSG_13783	37.4372	295.941	2.98276	7.905	UP			hypothetical protein (29066 nt)
FGSG_13785	37.4372	295.941	2.98276	7.905	UP			hypothetical protein (368 nt)
FGSG_13786	37.4372	295.941	2.98276	7.905	UP			hypothetical protein (272 nt)
FGSG_10547	18.6225	145.516	2.96606	7.81399	UP			related to multidrug resistance protein
FGSG_02866	5.08164	38.6396	2.92671	7.60377	UP			conserved hypothetical protein
FGSG_01734	0.456492	3.45124	2.91845	7.56035	UP			related to quinate transport protein
FGSG_04206	0.543897	4.07052	2.90381	7.48399	UP			conserved hypothetical protein
FGSG_02281	3.07337	22.525	2.87364	7.32909	UP			related to C4-dicarboxylate transport protein mae1
FGSG_11487	0.222768	1.61648	2.85924	7.25634	UP			related to endo-1,4-beta-xylanase
FGSG_04787	6.07745	43.9928	2.85573	7.23869	UP			conserved hypothetical protein
FGSG_13844	0.202942	1.46393	2.85071	7.21354	UP			conserved hypothetical protein
FGSG_04596	2.45071	17.6439	2.8479	7.19951	UP			related to O-methyltransferase
FGSG_12110	19.3934	138.406	2.83527	7.13676	UP			putative protein [EST hit]
FGSG_03817	20.7069	147.202	2.82961	7.10884	UP			conserved hypothetical protein
FGSG_08002	0.191128	1.35086	2.82127	7.06783	UP			conserved hypothetical protein
FGSG_05097	1.40195	9.68482	2.78829	6.90811	UP			conserved hypothetical protein
FGSG_11576	8.65275	59.1546	2.77326	6.83651	UP			conserved hypothetical protein
FGSG_10459	0.0794436	0.540894	2.76734	6.80853	UP			related to nonribosomal peptide synthetase MxcG (component of the myxochelin iron transport regulon)
FGSG_07991	0.392724	2.63575	2.74663	6.71146	UP			hypothetical protein (1188 nt)
FGSG_07596	2.23738	14.9667	2.74188	6.68939	UP			probable bifunctional P-450:NADPH-P450 reductase
FGSG_10689	0.699614	4.62993	2.72636	6.61783	UP			hypothetical protein
FGSG_07715	3.94946	26.0109	2.71939	6.58594	UP			hypothetical protein (1432 nt)
FGSG_03519	2.81759	18.4539	2.71139	6.54953	UP			hypothetical protein
FGSG_07597	2.41812	15.5867	2.68836	6.44579	UP			conserved hypothetical protein
FGSG_11528	3.23077	20.6473	2.676	6.39083	UP			related to monophenol monooxygenase (tyrosinase)
FGSG_02134	2.01088	12.7051	2.65951	6.31818	UP			hypothetical protein (727 nt)
FGSG_04621	0.437603	2.72981	2.6411	6.2381	UP			related to monoamine oxidase N
FGSG_11097	393.382	2405.12	2.6121	6.11396	UP			related to glyoxal oxidase precursor
FGSG_11281	0.776724	4.7464	2.61136	6.11079	UP			conserved hypothetical protein
FGSG_04804	1.74759	10.5806	2.59798	6.05439	UP			related to HOL1, putative substrate-H+ antiporter
FGSG_09347	0.890373	5.34849	2.58665	6.00702	UP			related to dimeric dihydrodiol dehydrogenase
FGSG_11564	5.72677	34.0277	2.57092	5.94187	UP			hypothetical protein
FGSG_11484	0.336066	1.98454	2.56199	5.90521	UP			probable glutaryl-CoA dehydrogenase
Sc_3.10:62749-63391	0.702005	4.12471	2.55474	5.87561	UP
FGSG_08147	0.17662	1.03194	2.54664	5.84271	UP			conserved hypothetical protein
FGSG_04693	0.526631	3.07458	2.54553	5.83821	UP			related to integral membrane protein PTH11
FGSG_09291	2.41423	14.0017	2.53597	5.79965	UP			probable pectate lyase 1
FGSG_04159	4.41493	24.7777	2.48858	5.61225	UP			related to integral membrane protein
FGSG_07702	0.414901	2.32642	2.48727	5.60717	UP			conserved hypothetical protein
FGSG_11722	7.42394	41.3616	2.47804	5.57138	UP			conserved hypothetical protein
FGSG_02910	2.26419	12.5702	2.47294	5.55174	UP			conserved hypothetical protein
FGSG_00123	15.1991	84.2678	2.47099	5.54426	UP			hypothetical protein (790 nt)
FGSG_00124	15.1991	84.2678	2.47099	5.54426	UP			conserved hypothetical protein
FGSG_11185	1.2153	6.62335	2.44624	5.44997	UP			conserved hypothetical protein
FGSG_08958	7.36816	39.9491	2.43879	5.42186	UP			conserved hypothetical protein
FGSG_00948	2.18344	11.6614	2.41707	5.34084	UP			hypothetical protein (438 nt)
FGSG_08006	0.61434	3.22703	2.3931	5.25284	UP			conserved hypothetical protein
FGSG_03687	1.96215	10.2779	2.38903	5.23808	UP			related to triacylglycerol lipase V precursor
FGSG_12555	254.066	1320.25	2.37754	5.19648	UP			conserved hypothetical protein
FGSG_07660	49.8636	258.663	2.37501	5.18741	UP			conserved hypothetical protein
FGSG_11387	0.495431	2.56421	2.37176	5.17572	UP			related to zinc-containing long-chain alcohol dehydrogenase
FGSG_01748	0.23593	1.20706	2.35506	5.11618	UP			conserved hypothetical protein
FGSG_00121	9.54159	48.7168	2.35212	5.10573	UP			hypothetical protein (1865 nt)
FGSG_11723	9.48234	48.0939	2.34254	5.07194	UP			conserved hypothetical protein
FGSG_04196	23.917	120.375	2.33143	5.03303	UP			probable UGA2 - succinate semialdehyde dehydrogenase
FGSG_06470	2.7801	13.9058	2.32248	5.00191	UP			conserved hypothetical protein
FGSG_03052	0.719939	3.58199	2.31482	4.97541	UP			conserved hypothetical protein
FGSG_12862	76.1736	375.525	2.30155	4.92986	UP			probable tubulin folding cofactor C
FGSG_13378	1306.92	6417.2	2.29578	4.91017	UP			hypothetical protein
FGSG_08012	8.85158	43.2339	2.28816	4.88431	UP			probable endopeptidase K
FGSG_05820	67.009	326.223	2.28343	4.86835	UP			hypothetical protein (1858 nt)
FGSG_02337	3.29921	16.0471	2.28212	4.86392	UP			conserved hypothetical protein
FGSG_01818	27.5905	134.121	2.28129	4.86113	UP			related to bacterial leucyl aminopeptidase
FGSG_01607	0.409063	1.98729	2.28041	4.85815	UP			probable pectin lyase precursor
FGSG_02966	8.33485	40.4157	2.27769	4.849	UP			hypothetical protein (1870 nt)
FGSG_07824	71.4676	346.242	2.27642	4.84474	UP			conserved hypothetical protein
FGSG_06466	7.58427	36.5071	2.2671	4.81353	UP			conserved hypothetical protein
FGSG_02911	18.296	87.6768	2.26067	4.79213	UP			conserved hypothetical protein
FGSG_03467	22.456	107.53	2.25957	4.78848	UP			probable extracellular elastinolytic metalloproteinase precursor
FGSG_03430	8.41739	40.2244	2.25662	4.77873	UP			related to D-arabinitol 2-dehydrogenase
FGSG_11578	2.91431	13.7303	2.23614	4.71134	UP			hypothetical protein (4182 nt)
FGSG_12522	6.75771	31.7118	2.23041	4.69268	UP			conserved hypothetical protein
FGSG_11326	0.59301	2.7781	2.22797	4.68474	UP			probable glucan 1,4-alpha-glucosidase
FGSG_08203	1.41298	6.61128	2.22619	4.67896	UP			conserved hypothetical protein
FGSG_10545	64.6849	301.476	2.22054	4.66069	UP			conserved hypothetical protein
FGSG_05342	4.38813	20.4469	2.22021	4.65959	UP			conserved hypothetical protein
FGSG_09124	0.407365	1.89071	2.21454	4.64132	UP			related to NADPH-dependent beta-ketoacyl reductase (rhlG)
FGSG_11644	0.515067	2.38797	2.21295	4.63623	UP			related to ankyrin
FGSG_07530	3.83446	17.7502	2.21074	4.62913	UP			alcohol oxidase (2901 nt)
FGSG_07838	5.54976	25.6256	2.20709	4.61742	UP			probable isoamyl alcohol oxidase
FGSG_10783	5.22203	23.979	2.19909	4.59189	UP			related to vegetatible incompatibility protein HET-E-1
FGSG_02386	2.23919	10.2164	2.18984	4.56254	UP			probable pectate lyase
FGSG_04499	4.3869	19.9614	2.18594	4.55023	UP			conserved hypothetical protein
FGSG_04610	9.42495	42.8226	2.18382	4.54354	UP			related to alpha-glucoside transport protein
Sc_3.2:3685898-3686976	0.880349	3.98287	2.17766	4.52419	UP
FGSG_05039	12.5609	56.6514	2.17317	4.51014	UP			related to integral membrane protein
FGSG_04234	25.5996	114.621	2.16268	4.47745	UP			conserved hypothetical protein
FGSG_09367	0.845593	3.7832	2.16157	4.47402	UP			probable alpha-glucoside transport protein
Sc_3.2:4879697-4881969	5.94309	26.1567	2.13789	4.4012	UP
FGSG_10411	4.23133	18.5269	2.13043	4.37851	UP			probable endo-1,4-beta-xylanase
FGSG_06605	1.78192	7.79637	2.12937	4.37526	UP			probable beta-glucosidase
FGSG_05730	4.40905	19.2672	2.12761	4.36992	UP			conserved hypothetical protein
FGSG_03272	0.288521	1.25872	2.12521	4.36266	UP			related to lactose permease
FGSG_13834	1.83809	7.98297	2.11872	4.34308	UP			related to bromodomain protein BDF1
FGSG_11577	12.9684	55.7503	2.10397	4.29893	UP			conserved hypothetical protein
FGSG_02978	40.8528	175.397	2.10212	4.29339	UP			probable low-affinity hexose transporter HXT3
FGSG_03713	4.43141	18.9105	2.09335	4.26738	UP			probable pectate lyase
FGSG_03163	1.27712	5.44319	2.09156	4.26208	UP			related to monooxigenase
FGSG_13984	3.05566	12.97	2.08563	4.24458	UP			related to 3-oxoadipate enol-lactonase II
FGSG_11757	89.3576	377.71	2.07962	4.22695	UP			conserved hypothetical protein
FGSG_03024	7.81137	32.6434	2.06315	4.17896	UP			related to C4-dicarboxylate transport protein mae1
FGSG_07690	6.12902	25.5208	2.05794	4.16393	UP			hypothetical protein (1675 nt)
FGSG_04500	0.786028	3.23861	2.04272	4.12022	UP			related to integral membrane protein PTH11
FGSG_02034	0.927448	3.8122	2.03928	4.11042	UP			probable alcohol dehydrogenase I - ADH1
FGSG_09125	0.752008	3.08461	2.03627	4.10183	UP			conserved hypothetical protein
FGSG_03410	0.177561	0.723092	2.02587	4.07236	UP			related to beta-glucosidase
FGSG_03968	14.1409	57.3495	2.0199	4.05558	UP			related to cellulose binding protein CEL1
FGSG_04615	0.780092	3.16212	2.01917	4.05352	UP			conserved hypothetical protein
FGSG_00122	21.2828	85.3458	2.00363	4.01008	UP			conserved hypothetical protein
FGSG_11700	18.2522	72.9645	1.99913	3.99757	UP			hypothetical protein (830 nt)
FGSG_08493	72.507	289.092	1.99534	3.98709	UP			conserved hypothetical protein
FGSG_03462	2.90149	11.5116	1.98822	3.96748	UP			related to alpha-glucosidase b
FGSG_14021	5.48631	21.5796	1.97576	3.93335	UP			hypothetical protein
FGSG_11559	0.422496	1.65887	1.9732	3.92636	UP			related to beta-glucosidase 1 precursor
FGSG_11205	55.131	215.739	1.96836	3.91321	UP			probable SnodProt1 precursor
FGSG_02578	84.8217	330.316	1.96134	3.89424	UP			conserved hypothetical protein
FGSG_10930	0.1445	0.55368	1.93798	3.8317	UP			conserved hypothetical protein
FGSG_12474	54.5761	208.426	1.9332	3.819	UP			hypothetical protein (768 nt)
FGSG_12475	54.5761	208.426	1.9332	3.819	UP			hypothetical protein (271 nt)
FGSG_10807	29.4216	112.33	1.93279	3.81794	UP			related to NADPH oxidase 1
FGSG_13916	29.4216	112.33	1.93279	3.81794	UP			hypothetical protein
FGSG_03685	12.512	47.5389	1.9258	3.79946	UP			conserved hypothetical protein
FGSG_03686	12.512	47.5389	1.9258	3.79946	UP			probable cytochrome P450 (involved in C-22 denaturation of the ergosterol side-chain)
FGSG_10632	4.01448	15.2029	1.92107	3.78702	UP			hypothetical protein (4864 nt)
FGSG_13458	1.82246	6.89412	1.91948	3.78286	UP			conserved hypothetical protein
FGSG_07636	6.02208	22.7367	1.91669	3.77556	UP			related to dimethylaniline monooxygenase
FGSG_09085	0.541012	2.0309	1.90839	3.75389	UP			probable cellobiose dehydrogenase
FGSG_06829	82.1703	308.38	1.90802	3.75294	UP			hypothetical protein
FGSG_06830	82.1703	308.38	1.90802	3.75294	UP			conserved hypothetical protein
FGSG_06831	82.1703	308.38	1.90802	3.75294	UP			hypothetical protein (4397 nt)
FGSG_07666	0.255206	0.953971	1.90228	3.73804	UP			related to quinate transport protein
FGSG_02339	38.1275	141.926	1.89623	3.72241	UP			related to SUC2 - invertase (sucrose hydrolyzing enzyme)
FGSG_12280	0.987711	3.66779	1.89275	3.71342	UP			hypothetical protein (540 nt)
FGSG_12281	0.987711	3.66779	1.89275	3.71342	UP			related to cyclin B1 interacting protein
FGSG_05178	9.28075	34.325	1.88695	3.69852	UP			hypothetical protein
FGSG_10784	7.17381	26.4097	1.88025	3.6814	UP			conserved hypothetical protein
FGSG_07812	0.369312	1.35153	1.87168	3.65959	UP			conserved hypothetical protein
Sc_3.6:1784830-1785089	2.75922	10.0821	1.86946	3.65397	UP
FGSG_03336	11.9219	43.4787	1.8667	3.64696	UP			related to integral membrane protein
FGSG_12455	11.9219	43.4787	1.8667	3.64696	UP			hypothetical protein
FGSG_13955	0.90162	3.28359	1.86468	3.64188	UP			conserved hypothetical protein
FGSG_08146	6.78006	24.5992	1.85924	3.62817	UP			conserved hypothetical protein
FGSG_10542	183.928	666.159	1.85673	3.62185	UP			conserved hypothetical protein
FGSG_03494	0.680999	2.45206	1.84827	3.60068	UP			conserved hypothetical protein
FGSG_05824	0.858798	3.08385	1.84434	3.59089	UP			conserved hypothetical protein
FGSG_03632	84.0253	301.184	1.84175	3.58444	UP			related to cellulose binding protein CEL1
FGSG_06440	43.215	153.863	1.83204	3.56041	UP			conserved hypothetical protein
FGSG_00989	0.532075	1.88056	1.82146	3.53439	UP			probable rhamnogalacturonase B precursor
FGSG_06508	11.6265	41.058	1.82025	3.53142	UP			probable lysine permease
FGSG_03799	38.3792	133.487	1.7983	3.47811	UP			general amino-acid permease GAP1 (2600 nt)
FGSG_03633	3.82575	13.2971	1.7973	3.47568	UP			related to sensor protein hoxX
FGSG_04512	15.2999	52.8414	1.78815	3.45371	UP			related to PMR1 - Ca++-transporting P-type ATPase located in Golgi
FGSG_04738	13.6749	47.2086	1.78752	3.45221	UP			conserved hypothetical protein
FGSG_02502	63.9817	218.374	1.77107	3.41307	UP			probable sterol delta 5,6-desaturase
FGSG_10554	3.54908	12.0281	1.76089	3.38908	UP			conserved hypothetical protein
FGSG_07691	1.22295	4.13853	1.75876	3.38405	UP			hypothetical protein (1812 nt)
FGSG_01802	5.44196	18.3412	1.75289	3.37033	UP			related to vacuolar Ca2+/H+ antiporter
FGSG_12150	1.95317	6.55518	1.74682	3.35617	UP			conserved hypothetical protein
FGSG_07389	11.3345	37.9035	1.7416	3.34408	UP			conserved hypothetical protein
FGSG_10546	13.3892	44.7739	1.74158	3.34403	UP			hypothetical protein
FGSG_00051	4.2102	14.0551	1.73914	3.33834	UP			related to aliphatic nitrilase
FGSG_02667	36.1643	120.2	1.7328	3.32372	UP			conserved hypothetical protein
FGSG_04214	26.3941	87.3585	1.72673	3.30977	UP			related to formaldehyde dehydrogenase
FGSG_04215	26.3941	87.3585	1.72673	3.30977	UP			related to monocarboxylate transporter 2
FGSG_13459	10.2079	33.679	1.72216	3.29931	UP			hypothetical protein (2080 nt)
FGSG_07767	2.61892	8.63307	1.7209	3.29642	UP			conserved hypothetical protein
FGSG_03956	29.6862	97.7256	1.71894	3.29195	UP			related to allantoate permease
FGSG_06397	65.2473	214.302	1.71565	3.28446	UP			related to endoglucanase B
FGSG_03622	1.61744	5.29752	1.7116	3.27525	UP			hypothetical protein (2239 nt)
FGSG_13238	9.05456	29.592	1.70849	3.26819	UP			conserved hypothetical protein
FGSG_13239	9.05456	29.592	1.70849	3.26819	UP			hypothetical protein (1274 nt)
FGSG_02668	107.669	351.123	1.70538	3.26113	UP			related to linoleate diol synthase
FGSG_13897	251.293	815.286	1.69794	3.24436	UP			amino-acid permease inda1 (1580 nt)
FGSG_02552	1.35002	4.33181	1.68199	3.2087	UP			hypothetical protein
FGSG_06559	22.0948	70.4474	1.67284	3.18842	UP			hypothetical protein (846 nt)
FGSG_02614	68.5912	218.457	1.67126	3.18491	UP			hypothetical protein (699 nt)
FGSG_06062	1.55081	4.93861	1.67109	3.18454	UP			conserved hypothetical protein
FGSG_06540	10.0203	31.8453	1.66815	3.17808	UP			conserved hypothetical protein
FGSG_07351	0.560881	1.78064	1.66663	3.17472	UP			probable beta-glucosidase
FGSG_03250	1.09462	3.46321	1.66168	3.16385	UP			hypothetical protein (888 nt)
FGSG_04781	0.978641	3.08535	1.65658	3.15269	UP			conserved hypothetical protein
FGSG_03406	0.722645	2.26192	1.64619	3.13006	UP			probable pectinesterase precursor
FGSG_04749	4.22017	13.1614	1.64094	3.11869	UP			related to integral membrane protein PTH11
FGSG_12123	3.14633	9.68629	1.62228	3.0786	UP			conserved hypothetical protein
FGSG_01491	9.24865	28.2052	1.60865	3.04966	UP			conserved hypothetical protein
FGSG_05048	4.49097	13.6944	1.60849	3.04932	UP			related to dihydrodipicolinate synthase
FGSG_09483	3.17387	9.58023	1.59382	3.01847	UP			related to SER3 - 3-phosphoglycerate dehydrogenase
FGSG_03106	3.6508	10.9896	1.58986	3.01019	UP			conserved hypothetical protein
FGSG_11434	1.28176	3.84652	1.58542	3.00097	UP			hypothetical protein (4513 nt)
FGSG_13689	180.607	541.001	1.58278	2.99546	UP			conserved hypothetical protein
FGSG_11428	0.552686	1.64778	1.57599	2.9814	UP			probable feruloyl esterase B precursor (subclass of the carboxylic acid esterases)
FGSG_08610	5.77266	17.1718	1.57274	2.97468	UP			related to glucosidase II, alpha subunit
FGSG_13562	39.9323	118.767	1.5725	2.97421	UP			probable carnitine transporter
FGSG_00180	33.7018	99.824	1.56656	2.96198	UP			hypothetical protein (1092 nt)
FGSG_10444	1.70332	5.04518	1.56656	2.96197	UP			related to L-lactate dehydrogenase
FGSG_01824	14.6677	43.1873	1.55797	2.94438	UP			hypothetical protein (1206 nt)
FGSG_08844	193.691	569.903	1.55696	2.94233	UP			conserved hypothetical protein
FGSG_11150	27.4706	80.5514	1.55202	2.93228	UP			probable maltose permease (MalP)
FGSG_05362	0.564259	1.65229	1.55004	2.92825	UP			conserved hypothetical protein
FGSG_02632	0.564248	1.64388	1.5427	2.9134	UP			related to beta-glucosidase
FGSG_04692	3.06211	8.91725	1.54207	2.91213	UP			related to Tri201 - trichothecene 3-O-acetyltransferase
FGSG_08556	37.5241	108.535	1.53227	2.89241	UP			hypothetical protein (567 nt)
FGSG_03568	6.77843	19.5633	1.52913	2.88611	UP			related to O-methyltransferase B
FGSG_07134	3.19988	9.18374	1.52106	2.87003	UP			related to monocarboxylate transporter 4
FGSG_05933	10.0697	28.8262	1.51736	2.86267	UP			related to acid phosphatase precursor
Sc_3.5:2270205-2271173	1.06944	3.0558	1.51469	2.85738	UP
FGSG_05979	2.51965	7.19092	1.51295	2.85394	UP			conserved hypothetical protein
FGSG_02202	122.532	349.289	1.51126	2.85059	UP			probable endoglucanase IV precursor
FGSG_02844	14.8932	42.1002	1.49918	2.82681	UP			related to integral membrane protein PTH11
FGSG_07274	10.1696	28.6608	1.49481	2.81828	UP			probable beta-glucosidase
FGSG_10537	2.01441	5.67133	1.49333	2.81538	UP			related to D-amino acid oxidase
FGSG_08016	1.41472	3.97372	1.48997	2.80884	UP			related to putative tartrate transporter
FGSG_12456	40.7912	114.231	1.48562	2.80038	UP			hypothetical protein
FGSG_10855	341.608	955.829	1.48441	2.79803	UP			probable ALCOHOL DEHYDROGENASE I - ADH1
FGSG_02347	1.12049	3.13282	1.48334	2.79594	UP			probable homogentisate 1,2-dioxygenase
FGSG_00233	6.85162	19.1245	1.48091	2.79124	UP			hypothetical protein (470 nt)
FGSG_07826	3.02909	8.37409	1.46705	2.76456	UP			related to E.coli galactoside O-acetyltransferase
FGSG_03104	14.1314	39.014	1.46509	2.7608	UP			hypothetical protein (1300 nt)
FGSG_03761	22.814	62.7954	1.46074	2.75249	UP			related to polyamine oxidase precursor
FGSG_01531	1.5117	4.1525	1.45781	2.74691	UP			probable CYB2 - lactate dehydrogenase cytochrome b2
FGSG_00076	8.76921	23.9899	1.45191	2.7357	UP			related to neutral amino acid permease
FGSG_11046	5.21439	14.2438	1.44977	2.73163	UP			conserved hypothetical protein
FGSG_03688	6.54058	17.7507	1.44038	2.71393	UP			related to integral membrane protein pth11
FGSG_07570	13.9437	37.82	1.43954	2.71234	UP			related to light induced alcohol dehydrogenase Bli-4
FGSG_00858	11.1528	30.1108	1.43287	2.69984	UP			conserved hypothetical protein
FGSG_11147	2.59325	6.97517	1.42747	2.68974	UP			related to alpha-glucoside transport protein
FGSG_03914	4.08868	10.9281	1.41834	2.67277	UP			probable ycaC, hydrolase of unknown specificity
FGSG_03742	0.669095	1.78327	1.41424	2.6652	UP			related to cellobiose dehydrogenase
FGSG_12855	8.39219	22.1695	1.40146	2.64168	UP			hypothetical protein (838 nt)
FGSG_09906	217.247	573.47	1.40038	2.63971	UP			conserved hypothetical protein
FGSG_03619	1.8511	4.87967	1.3984	2.63609	UP			conserved hypothetical protein
FGSG_11981	10.2686	26.99	1.39419	2.6284	UP			hypothetical protein (777 nt)
FGSG_03181	2.66003	6.91893	1.37911	2.60107	UP			related to glutamic acid decarboxylase
FGSG_03834	17.2532	44.8655	1.37874	2.60042	UP			probable potassium transporter TRK-1
FGSG_07551	1.7063	4.42643	1.37527	2.59417	UP			probable exopolygalacturonase
FGSG_04129	12.9459	33.5224	1.37263	2.58942	UP			conserved hypothetical protein
FGSG_03205	5.60169	14.4549	1.36763	2.58045	UP			hypothetical protein (394 nt)
FGSG_05164	44.83	115.394	1.36403	2.57404	UP			related to fatty acid hydroxylase
FGSG_11249	322.321	828.576	1.36214	2.57065	UP			related to carboxypeptidase A
FGSG_06261	2.85093	7.31358	1.35914	2.56533	UP			conserved hypothetical protein
FGSG_10982	32.089	82.2226	1.35746	2.56233	UP			related to dipeptidyl aminopeptidase B
FGSG_06234	35.8944	91.942	1.35696	2.56146	UP			conserved hypothetical protein
FGSG_06235	35.8944	91.942	1.35696	2.56146	UP			related to quinate transport protein
FGSG_03372	109.177	279.442	1.35588	2.55953	UP			conserved hypothetical protein
FGSG_03963	1.87093	4.77789	1.35262	2.55375	UP			probable general amidase
FGSG_06513	4.1116	10.4849	1.35054	2.55008	UP			probable high-affinity nickel transport protein nic1
FGSG_06514	4.1116	10.4849	1.35054	2.55008	UP			hypothetical protein
FGSG_09297	51.1583	130.371	1.34959	2.54838	UP			probable general amino acid permease
FGSG_01782	61.6088	156.735	1.34712	2.54404	UP			probable organic hydroperoxide resistance protein
FGSG_11997	11.0161	27.9639	1.34395	2.53846	UP			hypothetical protein (482 nt)
FGSG_07569	2.84659	7.20882	1.34053	2.53244	UP			related to RF2 protein
FGSG_06515	2.60882	6.58084	1.33487	2.52254	UP			related to malate dehydrogenase
FGSG_11998	0.706397	1.78121	1.33431	2.52154	UP			conserved hypothetical protein
FGSG_11101	2.28932	5.76544	1.33251	2.51841	UP			conserved hypothetical protein
FGSG_03315	39.1939	98.4953	1.32943	2.51303	UP			related to endopeptidase K
FGSG_02404	15.4254	38.7106	1.32742	2.50954	UP			hypothetical protein (1808 nt)
FGSG_02313	3.28683	8.2454	1.32689	2.50862	UP			conserved hypothetical protein
FGSG_02651	17.2123	43.0881	1.32385	2.50333	UP			related to endo-1,3-beta-glucanase
FGSG_08407	22.8624	57.0187	1.31846	2.49399	UP			related to alcohol oxidase
FGSG_00003	1.36346	3.39121	1.31453	2.48721	UP			conserved hypothetical protein
FGSG_03936	163.632	406.179	1.31166	2.48227	UP			probable UGA2 - succinate semialdehyde dehydrogenase
FGSG_00876	4.22873	10.4638	1.30711	2.47445	UP			conserved hypothetical protein
FGSG_04092	113.11	279.081	1.30296	2.46734	UP			probable cytochrome P450 51 (eburicol 14 alpha-demethylase)
FGSG_06751	19.8023	48.4969	1.29222	2.44905	UP			probable UGA1 - 4-aminobutyrate aminotransferase (GABA transaminase)
FGSG_04492	9.34421	22.8625	1.29084	2.4467	UP			hypothetical protein (877 nt)
FGSG_09137	4.43304	10.8323	1.28897	2.44354	UP			conserved hypothetical protein
FGSG_09138	4.43304	10.8323	1.28897	2.44354	UP			conserved hypothetical protein
FGSG_03365	5.66666	13.8242	1.28662	2.43957	UP			conserved hypothetical protein
FGSG_04876	553.903	1350.2	1.28547	2.43761	UP			related to permeases - unknown function
FGSG_11269	10.3852	25.1712	1.27724	2.42376	UP			conserved hypothetical protein
FGSG_13347	27.6287	66.9277	1.27644	2.4224	UP			related to ferric reductase
FGSG_09979	319.07	771.74	1.27424	2.41872	UP			probable delta3,5-delta2,4-dienoyl-CoA isomerase precursor (ech1)
FGSG_09980	319.07	771.74	1.27424	2.41872	UP			probable beta(1-3)glucanosyltransferases
FGSG_03202	1.78225	4.2922	1.26802	2.4083	UP			probable calcium P-type ATPase NCA-3 (Ca2+-transporting ATPase)
FGSG_05622	2.32832	5.59117	1.26386	2.40138	UP			hypothetical protein (2310 nt)
FGSG_09366	292.431	701.358	1.26206	2.39837	UP			related to glucan 1,3-beta-glucosidase
FGSG_09826	43.4147	104.101	1.26172	2.39783	UP			conserved hypothetical protein
FGSG_10407	4.62689	11.0943	1.26171	2.39779	UP			hypothetical protein
FGSG_10408	4.62689	11.0943	1.26171	2.39779	UP			hypothetical protein
FGSG_13754	4.62689	11.0943	1.26171	2.39779	UP			hypothetical protein (993 nt)
FGSG_02358	6.22034	14.9015	1.2604	2.39561	UP			probable alpha-glucoside transport protein
FGSG_09490	22.1544	53.0642	1.26015	2.3952	UP			hypothetical protein (1354 nt)
FGSG_02464	110.529	264.507	1.25888	2.3931	UP			conserved hypothetical protein
FGSG_08402	8.45527	20.2055	1.25683	2.38969	UP			probable nitrite reductase
FGSG_00092	4.73299	11.2942	1.25475	2.38627	UP			related to salicylate 1-monooxygenase
FGSG_04872	15.3926	36.7184	1.25427	2.38546	UP			related to cellobiose dehydrogenase
FGSG_04006	8.58839	20.4397	1.25091	2.37992	UP			hypothetical protein (912 nt)
FGSG_10224	102.995	244.972	1.25004	2.37848	UP			conserved hypothetical protein
FGSG_02641	132.402	314.595	1.24857	2.37606	UP			probable RCO3 - probable glucose transporter
FGSG_04934	11.9415	28.3681	1.24829	2.37559	UP			aspartyl-tRNA synthetase (2771 nt)
FGSG_03527	0.668544	1.58668	1.24692	2.37334	UP			conserved hypothetical protein
FGSG_03528	0.668544	1.58668	1.24692	2.37334	UP			conserved hypothetical protein
FGSG_05042	44.0539	104.21	1.24215	2.36551	UP			related to low-affinity hexose transporter HXT3
FGSG_09610	77.1633	182.313	1.24043	2.36269	UP			conserved hypothetical protein
FGSG_04902	8.16514	19.2475	1.23712	2.35728	UP			related to P. aeruginosa hyuA and hyuB
FGSG_01727	5.40489	12.7393	1.23695	2.357	UP			conserved hypothetical protein
FGSG_00572	88.6154	207.423	1.22694	2.34071	UP			related to HXT3 - Low-affinity hexose facilitator
FGSG_02898	17.2174	40.2635	1.22561	2.33854	UP			hypothetical protein (3827 nt)
FGSG_03767	23.1843	54.1825	1.22468	2.33703	UP			conserved hypothetical protein
FGSG_03347	85.563	199.631	1.22227	2.33315	UP			probable PTR2 - Di- and tripeptide permease
FGSG_07862	21.6076	50.3477	1.22039	2.33009	UP			conserved hypothetical protein
FGSG_12016	32.9206	76.6646	1.21957	2.32877	UP			hypothetical protein (492 nt)
FGSG_00066	31.3681	72.9662	1.21793	2.32613	UP			conserved hypothetical protein
FGSG_10728	2.7087	6.29908	1.21754	2.3255	UP			related to fzr protein
FGSG_10729	2.7087	6.29908	1.21754	2.3255	UP			probable endochitinase
FGSG_11573	1.28696	2.99043	1.21638	2.32364	UP			hypothetical protein (2220 nt)
FGSG_04231	12.9906	30.1166	1.21309	2.31834	UP			conserved hypothetical protein
FGSG_04230	11.7551	27.1579	1.20808	2.31031	UP			probable chitosanase precursor
FGSG_09625	52.7292	121.806	1.20791	2.31003	UP			conserved hypothetical protein
FGSG_11403	8.33721	19.2568	1.20773	2.30974	UP			conserved hypothetical protein
FGSG_03143	31.9343	73.6996	1.20655	2.30785	UP			related to glycosyl hydrolase
FGSG_04783	4.63799	10.6697	1.20195	2.3005	UP			probable ascus development protein 3
FGSG_09653	71.5513	164.473	1.2008	2.29867	UP			related to mannosyltransferase
FGSG_13617	71.5513	164.473	1.2008	2.29867	UP			probable D-amino-acid oxidase
FGSG_09552	221.203	507.521	1.1981	2.29437	UP			conserved hypothetical protein
FGSG_03127	11.3227	25.8985	1.19365	2.28731	UP			related to sedoheptulose-1,7-bisphosphatase
FGSG_05597	5.92952	13.5543	1.19276	2.2859	UP			related to triacylglycerol lipase
FGSG_10008	71.9392	164.423	1.19256	2.28558	UP			conserved hypothetical protein
FGSG_08956	26.6727	60.8727	1.19043	2.28221	UP			related to kinesin light chain
FGSG_13479	26.6727	60.8727	1.19043	2.28221	UP			hypothetical protein (3013 nt)
FGSG_11270	8.4974	19.3418	1.18663	2.2762	UP			related to monooxigenase
FGSG_01026	153.033	348.15	1.18586	2.275	UP			conserved hypothetical protein
FGSG_11183	27.2596	61.9186	1.18361	2.27144	UP			hypothetical protein (1038 nt)
FGSG_06197	62.9804	142.423	1.17721	2.26139	UP			conserved hypothetical protein
FGSG_06037	8.37042	18.8135	1.16839	2.24762	UP			probable beta (1-3) glucanosyltransferase
FGSG_09373	37.4762	84.1026	1.16618	2.24416	UP			related to soluble fumarate reductase (NADH)
FGSG_06401	9.67141	21.6336	1.16148	2.23686	UP			hypothetical protein (939 nt)
FGSG_02675	10.3809	23.1417	1.15657	2.22926	UP			probable HOL1 - Putative substrate-H+ antiporter - unknown biological function
FGSG_07786	15.3098	34.1284	1.15652	2.22919	UP			hypothetical protein (3314 nt)
FGSG_08415	9.46519	21.0891	1.1558	2.22807	UP			conserved hypothetical protein
FGSG_04583	15.6568	34.6594	1.14646	2.2137	UP			conserved hypothetical protein
FGSG_10089	1875.73	4147.8	1.1449	2.2113	UP			related to sporulation-specific gene SPS2
FGSG_01068	283.7	623.462	1.13593	2.19761	UP			conserved hypothetical protein
FGSG_06506	47.5355	104.36	1.13448	2.19541	UP			conserved hypothetical protein
FGSG_00016	406.788	891.461	1.13189	2.19146	UP			conserved hypothetical protein
FGSG_02387	5.02501	10.9939	1.1295	2.18784	UP			conserved hypothetical protein
FGSG_11933	11.781	25.6477	1.12237	2.17704	UP			hypothetical protein (482 nt)
FGSG_11478	33.8879	73.491	1.1168	2.16865	UP			conserved hypothetical protein
FGSG_01596	10.669	23.136	1.11671	2.16853	UP			related to SPR1 - exo-1,3-beta-glucanase precursor
FGSG_03816	38.2727	82.9821	1.11649	2.16818	UP			probable lactonohydrolase
FGSG_12082	27.6571	59.9015	1.11495	2.16586	UP			related to 6-hydroxy-D-nicotine oxidase
FGSG_13012	14.4839	31.3635	1.11464	2.1654	UP			conserved hypothetical protein
FGSG_04744	31.9055	69.0637	1.11412	2.16463	UP			conserved hypothetical protein
FGSG_11088	28.0425	60.6861	1.11375	2.16408	UP			related to Na+/H+-exchanging protein
FGSG_02248	31.6401	68.3766	1.11175	2.16107	UP			related to zinc transporter
FGSG_08833	2.98767	6.45281	1.11091	2.15981	UP			conserved hypothetical protein
FGSG_04085	13.779	29.6271	1.10445	2.15016	UP			related to galactokinase
FGSG_10889	17.3959	37.1436	1.09437	2.13519	UP			related to Ras guanine-nucleotide exchange protein Cdc25p
FGSG_09082	6.05567	12.9198	1.09323	2.1335	UP			probable alpha-glucosidase (maltase)
FGSG_05834	28.9112	61.5836	1.09092	2.13009	UP			conserved hypothetical protein
FGSG_08596	25.6466	54.6286	1.09089	2.13005	UP			related to succinate-semialdehyde dehydrogenase (NAD(P)+)
FGSG_03426	278.036	591.854	1.08997	2.1287	UP			related to D-arabinitol 2-dehydrogenase
FGSG_03427	278.036	591.854	1.08997	2.1287	UP			related to peptide transporter
FGSG_02875	11.8454	25.2101	1.08967	2.12826	UP			related to beta-lactamase
FGSG_02965	6.90947	14.6458	1.08384	2.11967	UP			hypothetical protein (2119 nt)
FGSG_03567	44.0495	93.0765	1.07929	2.113	UP			conserved hypothetical protein
FGSG_05096	39.9292	84.0648	1.07406	2.10535	UP			hypothetical protein (1843 nt)
FGSG_00790	26.3272	55.3191	1.07122	2.10121	UP			hypothetical protein (1121 nt)
FGSG_08262	4.90844	10.3119	1.07098	2.10085	UP			hypothetical protein
FGSG_01872	217.547	456.563	1.06949	2.09869	UP			conserved hypothetical protein
FGSG_03951	165.468	347.227	1.06933	2.09845	UP			related to cyclopropane-fatty-acyl-phospholipid synthase
FGSG_07512	13.0322	27.3261	1.0682	2.09681	UP			conserved hypothetical protein
FGSG_04133	3.75849	7.88003	1.06805	2.09659	UP			hypothetical protein
FGSG_09053	198.825	416.852	1.06803	2.09658	UP			probable GAP1 - General amino acid permease
FGSG_09718	17.1142	35.8566	1.06704	2.09514	UP			conserved hypothetical protein
FGSG_02077	421.859	883.008	1.06567	2.09314	UP			conserved hypothetical protein
FGSG_07866	93.8714	195.854	1.06102	2.08641	UP			conserved hypothetical protein
FGSG_03012	23.7855	49.5311	1.05825	2.08241	UP			hypothetical protein (1715 nt)
FGSG_02402	64.261	133.486	1.05468	2.07725	UP			hypothetical protein (1556 nt)
FGSG_12589	147.716	306.604	1.05355	2.07563	UP			hypothetical protein (3256 nt)
FGSG_11980	19.4117	40.2829	1.05324	2.07519	UP			hypothetical protein (923 nt)
FGSG_07925	37.0136	76.6877	1.05094	2.07188	UP			conserved hypothetical protein
FGSG_13249	37.0136	76.6877	1.05094	2.07188	UP			hypothetical protein
FGSG_08141	12.1058	25.0399	1.04854	2.06842	UP			hypothetical protein (2417 nt)
FGSG_03987	16.5326	34.1898	1.04825	2.06802	UP			related to low affininty zinc transporter
FGSG_00806	2667.71	5501.29	1.04417	2.06218	UP			probable endopeptidase K
FGSG_09650	36.5396	75.2977	1.04315	2.06071	UP			conserved hypothetical protein
FGSG_11934	9.05757	18.6607	1.04281	2.06023	UP			hypothetical protein (1752 nt)
FGSG_01250	12.3296	25.3091	1.03753	2.05271	UP			related to beta-glucosidase
FGSG_05356	47.1141	96.6088	1.03599	2.05053	UP			hypothetical protein
FGSG_05357	47.1141	96.6088	1.03599	2.05053	UP			conserved hypothetical protein
FGSG_00198	60.7489	123.796	1.02703	2.03783	UP			conserved hypothetical protein
FGSG_08694	20.5177	41.5728	1.01877	2.02619	UP			related to D-arabinono-1,4-lactone oxidase
FGSG_09845	44.214	89.4518	1.01661	2.02316	UP			conserved hypothetical protein
FGSG_11005	158.953	321.581	1.01658	2.02312	UP			conserved hypothetical protein
FGSG_03579	20.3696	41.2027	1.01632	2.02275	UP			conserved hypothetical protein
FGSG_03800	17.5833	35.3112	1.00592	2.00822	UP			related to integral membrane protein
FGSG_13430	0	4.26992	1.79769		UP			hypothetical protein
Sc_3.6:1456678-1467867	0	6.60327	1.79769		UP
FGSG_03532	0.785183	0.10206	-2.94362	7.69335	Down	TRI8		trichothecene 3-O-esterase
FGSG_03544	1867.88	669.972	-1.47923	2.788	Down	OrfG		deacetylase
FGSG_03546	5.173	0.787136	-2.71632	6.57193	Down	OrfI		putative 3-hydroxyacyl-CoA-dehydrogenase
FGSG_10551	1.3093	0	-1.79769		Down	TOX4		conserved hypothetical protein
FGSG_10600	23.883	5.46429	-2.12788	4.37074	Down	HETs		conserved hypothetical protein
FGSG_11026	0.940942	0.117829	-2.99741	7.98566	Down	NPS1		non-ribosomal peptide synthetase
FGSG_07737	8.51099	0.0234066	-8.50627	363.615	Down		C2H2 zinc finger	conserved hypothetical protein
FGSG_04626	37.8832	0.171479	-7.78738	220.92	Down		GATA type zinc finger	hypothetical protein
FGSG_10508	11.0572	0.0534024	-7.69386	207.054	Down		C2H2 zinc finger	conserved hypothetical protein
FGSG_04803	83.4749	0.460709	-7.50134	181.188	Down		Zn2Cys6	conserved hypothetical protein
FGSG_06436	1.26645	0.0119794	-6.72409	105.719	Down		Zn2Cys6	conserved hypothetical protein
FGSG_08962	3.69956	0.0352446	-6.71381	104.968	Down		Homeodomain-like	conserved hypothetical protein
FGSG_04581	24.52	0.404908	-5.92022	60.557	Down		Zn2Cys6	conserved hypothetical protein
FGSG_00764	439.041	32.7832	-3.74333	13.3923	Down		C2H2 zinc finger	conserved hypothetical protein
FGSG_02398	42.5744	4.30499	-3.3059	9.88955	Down		bZIP	conserved hypothetical protein
FGSG_08080	0.91727	0.0954737	-3.26417	9.60757	Down		Zn2Cys6	conserved hypothetical protein
FGSG_08753	17.4293	2.07364	-3.07128	8.40517	Down		Centromere protein B, DNA-binding region	hypothetical protein (1644 nt)
FGSG_04747	36.9077	5.39211	-2.775	6.84476	Down		Zn2Cys6	related to C6 zink-finger protein PRO1A
FGSG_04516	1.09397	0.179209	-2.60985	6.10444	Down		Helix-turn-helix, AraC type	conserved hypothetical protein
FGSG_00144	0.582794	0.109575	-2.41107	5.31868	Down		Zn2Cys6	related to ARG81 - transcription factor involved in arginine metabolism
FGSG_13431	5.16853	1.00917	-2.35658	5.12157	Down		Homeodomain-like	related to transposase
FGSG_10627	1.10118	0.271185	-2.02171	4.06062	Down		Zn2Cys6	urease (5356 nt)
FGSG_02130	52.9734	14.4049	-1.8787	3.67746	Down		Zinc finger, NF-X1-type	related to ECM32 - DNA dependent ATPase/DNA helicase B
FGSG_00011	4.12698	1.18938	-1.79488	3.46986	Down		Zn2Cys6	conserved hypothetical protein
FGSG_08246	194.048	58.185	-1.73769	3.33502	Down		C2H2 zinc finger	conserved hypothetical protein
FGSG_10468	5.90876	1.79345	-1.72012	3.29463	Down		Zn2Cys6	hypothetical protein (1690 nt)
FGSG_02939	16.5744	5.08057	-1.70589	3.26231	Down		bZIP	conserved hypothetical protein
FGSG_01298	164.767	53.5751	-1.62079	3.07544	Down		C2H2 zinc finger	related to transcriptional repressor
FGSG_10350	23.1102	7.53481	-1.61689	3.06712	Down		C2H2 zinc finger	conserved hypothetical protein
FGSG_04170	10.68	3.91886	-1.4464	2.72528	Down		Zn2Cys6	conserved hypothetical protein
FGSG_13964	13.6042	5.35134	-1.34608	2.5422	Down		C2H2 zinc finger	conserved hypothetical protein
FGSG_10470	14.3129	5.70244	-1.32766	2.50996	Down		C2H2 zinc finger	conserved hypothetical protein
FGSG_10162	183.21	75.8143	-1.27296	2.41656	Down		C2H2 zinc finger	conserved hypothetical protein
FGSG_00725	38.8568	16.3757	-1.24661	2.37283	Down		Zn2Cys6	conserved hypothetical protein
FGSG_09410	31.7906	14.6625	-1.11647	2.16816	Down		C2H2 zinc finger	related to putative C2H2 zinc finger protein flbC
FGSG_08954	24.2921	11.2644	-1.10871	2.15654	Down		Homeodomain-like	conserved hypothetical protein
FGSG_01877	163.338	78.6467	-1.0544	2.07686	Down		C2H2 zinc finger	conserved hypothetical protein
FGSG_10589	341.339	0.296588	-10.1685	1150.89	Down			hypothetical protein
FGSG_04809	28.1652	0.0287524	-9.93602	979.577	Down			hypothetical protein (1978 nt)
FGSG_12506	132.103	0.161776	-9.67345	816.58	Down			conserved hypothetical protein
FGSG_04587	20.0748	0.0271863	-9.52829	738.416	Down			related to WD40-repeat protein (notchless protein)
FGSG_13464	76.1022	0.109903	-9.43556	692.449	Down			conserved hypothetical protein
FGSG_10588	25.0008	0.0406138	-9.26579	615.574	Down			conserved hypothetical protein
FGSG_09146	44.2873	0.0869184	-8.99301	509.527	Down			related to ankyrin 1
FGSG_12243	26.5979	0.052842	-8.97541	503.348	Down			conserved hypothetical protein
FGSG_12224	56.0999	0.122003	-8.84494	459.824	Down			hypothetical protein
FGSG_04810	23.3977	0.0523143	-8.80494	447.252	Down			related to 7alpha-cephem-methoxylase P8 chain
FGSG_04811	23.3977	0.0523143	-8.80494	447.252	Down			related to D-xylose reductase II,III protein
FGSG_01679	51.1632	0.120567	-8.72913	424.355	Down			conserved hypothetical protein
FGSG_09640	12.2168	0.0304933	-8.64615	400.639	Down			hypothetical protein (3163 nt)
FGSG_02152	6.55651	0.0183811	-8.47856	356.698	Down			related to tol protein
FGSG_13996	24.7637	0.0695661	-8.47563	355.974	Down			hypothetical protein
FGSG_13997	15.1921	0.046882	-8.34007	324.05	Down			hypothetical protein
FGSG_13998	15.1921	0.046882	-8.34007	324.05	Down			hypothetical protein (1422 nt)
FGSG_08097	2.44538	0.00910187	-8.06968	268.668	Down			related to heterokaryon incompatibility protein (het-6OR allele)
FGSG_03062	99.2275	0.374529	-8.04952	264.939	Down			hypothetical protein (4411 nt)
FGSG_12919	8.72824	0.0355188	-7.94096	245.736	Down			hypothetical protein
Sc_3.1:4974499-4976235	4.33257	0.01786	-7.92235	242.585	Down
FGSG_12216	44.66	0.187427	-7.89651	238.279	Down			hypothetical protein
FGSG_09076	20.149	0.0948078	-7.73148	212.525	Down			related to NAM7 - nonsense-mediated mRNA decay protein (RdRP)
FGSG_12617	14.1334	0.0684933	-7.68893	206.347	Down			hypothetical protein (864 nt)
FGSG_12618	14.1334	0.0684933	-7.68893	206.347	Down			hypothetical protein (662 nt)
FGSG_13788	9.48535	0.0465109	-7.67199	203.938	Down			conserved hypothetical protein
FGSG_04802	7.4951	0.0394417	-7.57008	190.03	Down			related to heterokaryon incompatibility protein het-6
FGSG_04814	4.03088	0.0232482	-7.43784	173.385	Down			conserved hypothetical protein
Sc_3.1:4973027-4973785	7.5901	0.0442112	-7.42356	171.678	Down
FGSG_12918	3.31717	0.0198722	-7.38305	166.925	Down			conserved hypothetical protein
FGSG_07204	104.95	0.641249	-7.35461	163.665	Down			hypothetical protein (617 nt)
Sc_3.1:7003121-7003982	6.98727	0.0445106	-7.29443	156.98	Down
FGSG_04813	14.3381	0.0956741	-7.22751	149.864	Down			conserved hypothetical protein
FGSG_13091	32.1759	0.280447	-6.84211	114.731	Down			hypothetical protein (501 nt)
FGSG_13092	32.1759	0.280447	-6.84211	114.731	Down			hypothetical protein (958 nt)
FGSG_03032	1.35755	0.0132464	-6.67926	102.484	Down			related to vacuolar membrane protein HMT1
FGSG_12212	4.93427	0.0484356	-6.67063	101.873	Down			hypothetical protein
FGSG_04823	43.3271	0.425916	-6.66856	101.727	Down			hypothetical protein
FGSG_12595	1.8774	0.0189584	-6.62976	99.0273	Down			related to ankyrin 3
FGSG_03384	88.9897	0.965865	-6.52567	92.1347	Down			probable exopolygalacturonase
FGSG_03661	262.262	3.0523	-6.42497	85.9227	Down			related to 2-3-cyclic-nucleotide 3-phosphodiesterase
FGSG_06438	1.15175	0.0140005	-6.36221	82.2649	Down			hypothetical protein (3798 nt)
FGSG_04505	10.7251	0.131044	-6.35479	81.8435	Down			hypothetical protein (4423 nt)
FGSG_11631	3.34079	0.041754	-6.32213	80.0113	Down			hypothetical protein (3519 nt)
FGSG_09246	83.782	1.09571	-6.2567	76.4637	Down			hypothetical protein (720 nt)
FGSG_04926	11.0932	0.173657	-5.99729	63.8799	Down			hypothetical protein (1519 nt)
FGSG_09077	72.436	1.13656	-5.99396	63.7327	Down			conserved hypothetical protein
FGSG_02214	10.5254	0.170972	-5.94397	61.5621	Down			conserved hypothetical protein
FGSG_07738	4.87764	0.0869724	-5.80948	56.0826	Down			hypothetical protein
FGSG_02672	23.2356	0.433258	-5.74496	53.6299	Down			probable cytochrome P450 monooxygenase (lovA)
FGSG_03251	7.28796	0.138374	-5.71887	52.6686	Down			conserved hypothetical protein
FGSG_10633	2.46408	0.0489813	-5.65268	50.3065	Down			hypothetical protein (1346 nt)
FGSG_11362	2.4334	0.0506421	-5.58649	48.0509	Down			conserved hypothetical protein
FGSG_01678	14.4285	0.318954	-5.49943	45.2369	Down			conserved hypothetical protein
FGSG_11363	2.34881	0.0545621	-5.42789	43.0484	Down			related to beta transducin-like protein
FGSG_01775	14.9749	0.348028	-5.4272	43.0279	Down			hypothetical protein (745 nt)
FGSG_08961	45.6548	1.09082	-5.38729	41.8537	Down			conserved hypothetical protein
FGSG_03739	14.1503	0.346675	-5.35111	40.8172	Down			conserved hypothetical protein
FGSG_04008	385.215	9.44104	-5.35057	40.8022	Down			conserved hypothetical protein
FGSG_04009	385.215	9.44104	-5.35057	40.8022	Down			conserved hypothetical protein
FGSG_04627	3.12177	0.0779645	-5.3234	40.0409	Down			related to nik-1 protein (Os-1p protein)
FGSG_04580	71.2983	1.79331	-5.31317	39.7579	Down			probable ABC1 transport protein
FGSG_11707	38.2387	0.9787	-5.28802	39.0709	Down			conserved hypothetical protein
FGSG_13848	554.278	15.8301	-5.12987	35.0142	Down			conserved hypothetical protein
FGSG_11408	5.53459	0.158633	-5.12471	34.8893	Down			conserved hypothetical protein
FGSG_10636	345.948	9.93408	-5.12202	34.8244	Down			probable IgE-dependent histamine-releasing factor
FGSG_13849	101.975	2.97432	-5.09952	34.2851	Down			conserved hypothetical protein
FGSG_03735	7.41001	0.216572	-5.09656	34.215	Down			hypothetical protein (6705 nt)
FGSG_04892	364.231	11.4387	-4.99286	31.842	Down			conserved hypothetical protein
FGSG_03849	354.39	11.1582	-4.98917	31.7605	Down			conserved hypothetical protein
FGSG_08960	7.78196	0.245489	-4.9864	31.6998	Down			related to kinesin light chain
FGSG_12011	130.581	4.49907	-4.85917	29.024	Down			conserved hypothetical protein
FGSG_12012	130.581	4.49907	-4.85917	29.024	Down			conserved hypothetical protein
FGSG_11082	109.961	3.83329	-4.84226	28.6858	Down			related to 3-oxoacyl-[acyl-carrier-protein] reductase
FGSG_12126	11.3244	0.39584	-4.83837	28.6085	Down			hypothetical protein (6876 nt)
Sc_3.2:5039534-5040054	4.20578	0.1515	-4.79498	27.7609	Down
FGSG_04761	50.8578	1.89129	-4.74903	26.8905	Down			hypothetical protein
FGSG_10559	7.71748	0.295182	-4.70845	26.1448	Down			conserved hypothetical protein
FGSG_07741	7.98086	0.313814	-4.66856	25.4318	Down			conserved hypothetical protein
FGSG_09182	11.776	0.478841	-4.62015	24.5927	Down			hypothetical protein (6668 nt)
FGSG_13527	11.776	0.478841	-4.62015	24.5927	Down			conserved hypothetical protein
FGSG_03383	2.43509	0.101561	-4.58356	23.9766	Down			hypothetical protein
FGSG_07887	17.1939	0.729909	-4.55804	23.5562	Down			conserved hypothetical protein
FGSG_01061	2.13623	0.0909055	-4.55456	23.4995	Down			conserved hypothetical protein
FGSG_11285	1.67863	0.0722839	-4.53746	23.2227	Down			conserved hypothetical protein
FGSG_07774	65.2634	2.84747	-4.51852	22.9198	Down			conserved hypothetical protein
FGSG_13453	6.60696	0.289595	-4.51188	22.8145	Down			hypothetical protein
FGSG_06484	27.6054	1.24416	-4.47171	22.188	Down			hypothetical protein (2225 nt)
FGSG_04613	24.9695	1.14873	-4.44205	21.7366	Down			conserved hypothetical protein
FGSG_09072	122.521	5.66199	-4.43558	21.6392	Down			conserved hypothetical protein
FGSG_08414	33.8373	1.67812	-4.3337	20.1638	Down			conserved hypothetical protein
FGSG_06482	23.6439	1.17555	-4.33007	20.1131	Down			conserved hypothetical protein
FGSG_03736	6.64077	0.341098	-4.28309	19.4688	Down			hypothetical protein (4452 nt)
FGSG_00055	77.1908	3.99135	-4.27348	19.3395	Down			conserved hypothetical protein
FGSG_07605	3.63613	0.190653	-4.25339	19.072	Down			hypothetical protein
FGSG_07600	14.4586	0.75812	-4.25336	19.0717	Down			conserved hypothetical protein
FGSG_00056	3.96582	0.212909	-4.21931	18.6268	Down			conserved hypothetical protein
Sc_3.1:5732327-5732869	17.692	0.960116	-4.20375	18.4269	Down
FGSG_03593	34.0928	1.85036	-4.20359	18.425	Down			related to 6-hydroxy-D-nicotine oxidase
FGSG_01752	455.966	24.8468	-4.19779	18.3511	Down			conserved hypothetical protein
FGSG_05945	8.14131	0.456559	-4.15639	17.8319	Down			conserved hypothetical protein
FGSG_10541	6.70079	0.379916	-4.14058	17.6376	Down			hypothetical protein (724 nt)
FGSG_07205	130.008	7.62749	-4.09125	17.0447	Down			conserved hypothetical protein
FGSG_10597	60.3041	3.61502	-4.06018	16.6815	Down			conserved hypothetical protein
FGSG_07754	201.422	12.2091	-4.04419	16.4977	Down			conserved hypothetical protein
FGSG_01771	44.1326	2.6952	-4.03338	16.3745	Down			conserved hypothetical protein
FGSG_03338	39.0322	2.39946	-4.02388	16.2671	Down			conserved hypothetical protein
FGSG_12443	12.7635	0.8147	-3.96961	15.6665	Down			related to estradiol 17 beta-dehydrogenase
FGSG_11580	9.82508	0.636922	-3.94728	15.4259	Down			conserved hypothetical protein
FGSG_03660	18.3027	1.2333	-3.89146	14.8404	Down			hypothetical protein (1060 nt)
FGSG_11376	1.6608	0.113073	-3.87655	14.6879	Down			conserved hypothetical protein
FGSG_04617	13.5006	0.92416	-3.86874	14.6085	Down			hypothetical protein
FGSG_13438	1.88792	0.130514	-3.85453	14.4653	Down			conserved hypothetical protein
FGSG_04760	54.4314	3.87578	-3.81188	14.044	Down			hypothetical protein
FGSG_07651	61.0892	4.41674	-3.78986	13.8313	Down			related to early nodulin 75 precursor
FGSG_12820	8.59549	0.635458	-3.75771	13.5264	Down			conserved hypothetical protein
FGSG_11267	5.53959	0.410648	-3.75381	13.4899	Down			hypothetical protein (2040 nt)
FGSG_04840	1.77206	0.137439	-3.68856	12.8934	Down			conserved hypothetical protein
FGSG_08073	12.5051	0.985164	-3.666	12.6934	Down			hypothetical protein
FGSG_13864	4.645	0.368834	-3.65463	12.5937	Down			conserved hypothetical protein
FGSG_13573	235.224	19.6108	-3.58432	11.9946	Down			hypothetical protein
FGSG_04510	1.04019	0.0887631	-3.55074	11.7187	Down			related to monophenol monooxygenase (tyrosinase)
FGSG_11615	12.307	1.0868	-3.50132	11.3241	Down			hypothetical protein (1318 nt)
FGSG_11035	3.40147	0.302137	-3.49288	11.258	Down			conserved hypothetical protein
FGSG_04603	13.059	1.16688	-3.48431	11.1914	Down			related to carbonic anhydrase
FGSG_04619	133.511	11.9346	-3.48373	11.1869	Down			related to qde-1 RNA-dependent RNA polymerase (RdRP)
FGSG_03603	70.7851	6.37147	-3.47375	11.1097	Down			related to adenine phosphoribosyltransferase
FGSG_03960	5.66722	0.510991	-3.47127	11.0906	Down			conserved hypothetical protein
FGSG_10085	8.01998	0.72406	-3.46942	11.0764	Down			related to integral membrane protein
FGSG_01770	31.7277	2.87159	-3.46582	11.0488	Down			conserved hypothetical protein
FGSG_04466	4.62626	0.419918	-3.46167	11.0171	Down			hypothetical protein (327 nt)
FGSG_02903	2.66989	0.245334	-3.44396	10.8827	Down			conserved hypothetical protein
FGSG_12246	0.917531	0.0844934	-3.44085	10.8592	Down			hypothetical protein (2565 nt)
FGSG_12247	0.917531	0.0844934	-3.44085	10.8592	Down			conserved hypothetical protein
FGSG_04089	1.14157	0.106307	-3.42471	10.7384	Down			conserved hypothetical protein
FGSG_12626	65.2401	6.11943	-3.41429	10.6611	Down			hypothetical protein (1294 nt)
FGSG_12627	65.2401	6.11943	-3.41429	10.6611	Down			hypothetical protein (1929 nt)
FGSG_02375	231.682	21.7601	-3.41239	10.6471	Down			hypothetical protein
FGSG_07753	326.806	30.864	-3.40444	10.5886	Down			related to ariadne-2 protein
FGSG_06610	42.6704	4.14449	-3.36397	10.2957	Down			related to alkaline phosphatase D precursor
FGSG_06129	64.2412	6.37122	-3.33386	10.083	Down			conserved hypothetical protein
FGSG_00231	2.97541	0.296431	-3.32732	10.0374	Down			related to alcohol dehydrogenase, class C
FGSG_12521	5.47396	0.54861	-3.31873	9.97787	Down			hypothetical protein (315 nt)
FGSG_03916	5.85689	0.594577	-3.3002	9.85052	Down			related to Rds1 protein
FGSG_09247	7.69169	0.781987	-3.29808	9.83608	Down			hypothetical protein
FGSG_09248	7.69169	0.781987	-3.29808	9.83608	Down			hypothetical protein
FGSG_14018	83.0347	8.51002	-3.28648	9.75729	Down			conserved hypothetical protein
FGSG_03438	87.9724	9.12684	-3.26886	9.63887	Down			related to 3-oxoacyl-[acyl-carrier-protein] reductase
FGSG_03921	0.469033	0.0488219	-3.26409	9.60702	Down			hypothetical protein (2167 nt)
FGSG_02220	30.6748	3.21314	-3.255	9.54667	Down			related to aldehyde dehydrogenase (NAD+), mitochondrial
FGSG_02128	1.95105	0.204683	-3.25279	9.53206	Down			conserved hypothetical protein
FGSG_06728	58.2546	6.1565	-3.24219	9.46229	Down			conserved hypothetical protein
FGSG_00742	7.09603	0.766488	-3.21068	9.25785	Down			related to S-adenosylmethionine:diacylglycerol 3-amino-3-carboxypropyl transferase
FGSG_08244	45.0738	4.97737	-3.17883	9.05575	Down			conserved hypothetical protein
FGSG_02379	71.4689	7.95534	-3.16732	8.98376	Down			related to acyl-CoA dehydrogenase, medium-chain specific, mitochondrial precursor
FGSG_11971	13.0173	1.44904	-3.16726	8.9834	Down			hypothetical protein
FGSG_09641	56.3942	6.28582	-3.16537	8.97165	Down			conserved hypothetical protein
FGSG_10569	7.29206	0.818261	-3.15569	8.91166	Down			conserved hypothetical protein
FGSG_12232	2148.49	241.128	-3.15545	8.91016	Down			related to lincomycin-condensing protein lmbA
FGSG_11407	101.426	11.4151	-3.1514	8.88525	Down			conserved hypothetical protein
FGSG_03859	19.8872	2.24485	-3.14714	8.85903	Down			hypothetical protein
FGSG_00922	3.44701	0.394837	-3.12602	8.73021	Down			hypothetical protein (818 nt)
FGSG_04793	0.742544	0.0851235	-3.12485	8.72314	Down			conserved hypothetical protein
FGSG_10625	1.6321	0.189801	-3.10417	8.59901	Down			conserved hypothetical protein
FGSG_12572	14.0603	1.64054	-3.09938	8.57053	Down			hypothetical protein (648 nt)
FGSG_05811	6.57552	0.777231	-3.08069	8.46019	Down			conserved hypothetical protein
FGSG_11198	2.31287	0.278039	-3.05632	8.31851	Down			hypothetical protein (1279 nt)
FGSG_13476	37.8357	4.56282	-3.05175	8.29217	Down			conserved hypothetical protein
FGSG_13477	37.8357	4.56282	-3.05175	8.29217	Down			conserved hypothetical protein
FGSG_03586	198.252	24.1451	-3.03753	8.21086	Down			conserved hypothetical protein
FGSG_12120	1.04845	0.128245	-3.0313	8.17537	Down			related to aldehyde dehydrogenase
FGSG_09068	2.66296	0.32634	-3.02858	8.16008	Down			hypothetical protein
FGSG_08215	1.60034	0.197311	-3.01983	8.11075	Down			hypothetical protein (4770 nt)
FGSG_02131	272.147	33.9491	-3.00294	8.01632	Down			conserved hypothetical protein
FGSG_11449	3.46785	0.433148	-3.00111	8.00615	Down			conserved hypothetical protein
FGSG_09506	2.60688	0.326313	-2.998	7.98889	Down			hypothetical protein
FGSG_07807	41.0167	5.1436	-2.99536	7.97432	Down			conserved hypothetical protein
FGSG_06217	44.0461	5.5914	-2.97774	7.87747	Down			probable norsolorinic acid reductase
FGSG_03130	6.96187	0.884126	-2.97715	7.8743	Down			conserved hypothetical protein
FGSG_02309	3.50401	0.445651	-2.97502	7.86268	Down			conserved hypothetical protein
FGSG_08085	3.07965	0.394734	-2.96381	7.80184	Down			conserved hypothetical protein
Sc_3.1:7756113-7757249	2.04237	0.263123	-2.95644	7.76204	Down
FGSG_07216	451.332	58.2922	-2.95281	7.74258	Down			hypothetical protein (828 nt)
FGSG_12214	347.347	44.8961	-2.95172	7.73669	Down			conserved hypothetical protein
FGSG_13200	15.3088	1.98351	-2.94823	7.71804	Down			hypothetical protein
FGSG_03151	0.78641	0.102247	-2.94323	7.69128	Down			related to integral membrane protein
FGSG_01836	1.99726	0.262962	-2.9251	7.59524	Down			related to sterol glucosyltransferase
FGSG_04870	5.31653	0.700116	-2.92482	7.59378	Down			conserved hypothetical protein
FGSG_11574	3.39029	0.449135	-2.91619	7.54849	Down			conserved hypothetical protein
FGSG_12358	1.99673	0.264597	-2.91577	7.54631	Down			probable monosaccharide transporter
FGSG_12213	0.696792	0.0927358	-2.90953	7.51373	Down			conserved hypothetical protein
FGSG_13847	901.018	120.642	-2.90082	7.46853	Down			hypothetical protein (922 nt)
FGSG_03157	6.17261	0.834027	-2.88772	7.40097	Down			conserved hypothetical protein
FGSG_07725	8.37588	1.13541	-2.88303	7.37697	Down			conserved hypothetical protein
FGSG_09151	16.8777	2.32212	-2.8616	7.26823	Down			conserved hypothetical protein
FGSG_09086	1.23699	0.170653	-2.85769	7.24857	Down			related to O-methylsterigmatocystin oxidoreductase
FGSG_04650	1.62341	0.224101	-2.85681	7.2441	Down			conserved hypothetical protein
FGSG_00763	305.941	42.6726	-2.84187	7.1695	Down			conserved hypothetical protein
FGSG_11268	51.8195	7.23166	-2.8411	7.16564	Down			hypothetical protein (9839 nt)
FGSG_14035	12.7073	1.78625	-2.83066	7.11395	Down			hypothetical protein (2474 nt)
FGSG_02876	5.90725	0.833139	-2.82586	7.09035	Down			hypothetical protein (2190 nt)
FGSG_03946	270.943	38.3007	-2.82255	7.0741	Down			related to thioredoxin
FGSG_00453	75.6361	10.831	-2.80391	6.9833	Down			conserved hypothetical protein
FGSG_12141	2.55428	0.369165	-2.79058	6.91907	Down			probable dityrosine transporter
FGSG_02217	21.3412	3.08712	-2.78931	6.91298	Down			related to srpA precursor
FGSG_10339	9.42609	1.36489	-2.78788	6.90612	Down			hypothetical protein (1016 nt)
FGSG_10998	1.48538	0.216482	-2.77851	6.86145	Down			related to 6-hydroxy-D-nicotine oxidase
FGSG_03521	20.0892	2.97776	-2.75412	6.74641	Down			conserved hypothetical protein
FGSG_02877	4.13162	0.617671	-2.7418	6.68903	Down			conserved hypothetical protein
FGSG_07647	17.8527	2.67416	-2.73899	6.676	Down			hypothetical protein (428 nt)
FGSG_10562	7.85047	1.17638	-2.73843	6.67341	Down			conserved hypothetical protein
FGSG_08081	2.41448	0.363859	-2.73026	6.63576	Down			related to gibberellin 20-oxidase
FGSG_11426	9.13773	1.37812	-2.72914	6.63058	Down			hypothetical protein
FGSG_03738	24.7298	3.76743	-2.7146	6.5641	Down			conserved hypothetical protein
FGSG_08959	15.1896	2.31523	-2.71386	6.56073	Down			conserved hypothetical protein
FGSG_07815	1.08388	0.165368	-2.71246	6.55435	Down			conserved hypothetical protein
FGSG_11679	33.2696	5.09328	-2.70754	6.53206	Down			hypothetical protein (374 nt)
FGSG_12078	5.25124	0.805249	-2.70515	6.52126	Down			conserved hypothetical protein
FGSG_03806	17.8482	2.74758	-2.69954	6.49597	Down			hypothetical protein
FGSG_10349	8.73155	1.34447	-2.6992	6.49442	Down			conserved hypothetical protein
FGSG_02399	152.572	23.5555	-2.69535	6.47713	Down			serine/threonine-protein kinase 6 (1227 nt)
FGSG_13963	2.47312	0.385888	-2.68008	6.40891	Down			related to 3-hydroxybutyryl-CoA dehydrogenase
FGSG_00040	47.1038	7.67282	-2.61801	6.13905	Down			conserved hypothetical protein
FGSG_04700	0.71779	0.117101	-2.61581	6.12967	Down			related to monosaccharide transporter
FGSG_00961	422.955	69.1351	-2.61301	6.1178	Down			related to ATP dependent RNA helicase
FGSG_11866	422.955	69.1351	-2.61301	6.1178	Down			hypothetical protein (689 nt)
FGSG_12004	328.955	53.8711	-2.61031	6.10634	Down			hypothetical protein (1304 nt)
FGSG_12005	328.955	53.8711	-2.61031	6.10634	Down			hypothetical protein (744 nt)
FGSG_11406	1.06821	0.175464	-2.60594	6.08792	Down			conserved hypothetical protein
FGSG_02853	1.11585	0.185725	-2.5869	6.00808	Down			related to integral membrane protein
FGSG_02199	35.3346	5.89006	-2.58473	5.99902	Down			conserved hypothetical protein
FGSG_04847	12.9707	2.1625	-2.58448	5.99801	Down			hypothetical protein (866 nt)
FGSG_03752	3.44482	0.575438	-2.5817	5.98643	Down			conserved hypothetical protein
FGSG_11377	22.7595	3.81206	-2.57782	5.97039	Down			conserved hypothetical protein
FGSG_11378	22.7595	3.81206	-2.57782	5.97039	Down			hypothetical protein
FGSG_06480	1093.25	185.483	-2.55926	5.89407	Down			related to aliphatic nitrilase
FGSG_02289	4.53622	0.777849	-2.54393	5.83175	Down			conserved hypothetical protein
FGSG_07567	3.57141	0.616556	-2.53419	5.79252	Down			related to Staphylococcus multidrug resistance protein
FGSG_03230	0.866113	0.149588	-2.53357	5.78999	Down			conserved hypothetical protein
FGSG_08105	0.855098	0.148253	-2.52803	5.76783	Down			conserved hypothetical protein
FGSG_08245	31.8078	5.52388	-2.52563	5.75824	Down			hypothetical protein
FGSG_11379	3.54811	0.619072	-2.51887	5.73134	Down			conserved hypothetical protein
FGSG_13799	11.7559	2.05784	-2.51418	5.71274	Down			conserved hypothetical protein
FGSG_02216	10.52	1.84432	-2.51197	5.704	Down			related to lipoxygenase 1
FGSG_07552	14.8409	2.60443	-2.51054	5.69833	Down			hypothetical protein (441 nt)
FGSG_11000	6.70877	1.18961	-2.49556	5.63947	Down			conserved hypothetical protein
FGSG_01582	77.2829	13.7768	-2.48791	5.60964	Down			related to RNA-directed RNA polymerase (RdRP)
FGSG_08909	2.09152	0.37311	-2.48688	5.60564	Down			related to O-succinylhomoserine (thiol)-lyase met-7 chain
FGSG_03613	0.672025	0.120093	-2.48436	5.59587	Down			conserved hypothetical protein
FGSG_03927	42.2071	7.56676	-2.47974	5.57796	Down			conserved hypothetical protein
FGSG_13440	7.16694	1.29575	-2.46757	5.53111	Down			hypothetical protein
FGSG_03047	0.553756	0.10074	-2.45862	5.49688	Down			conserved hypothetical protein
FGSG_02050	1.81585	0.331065	-2.45546	5.48487	Down			conserved hypothetical protein
FGSG_11104	84.8222	15.4697	-2.455	5.48312	Down			conserved hypothetical protein
FGSG_07997	6.80023	1.2435	-2.45117	5.46862	Down			conserved hypothetical protein
FGSG_08075	25.9073	4.76869	-2.4417	5.43279	Down			hypothetical protein (1386 nt)
FGSG_02385	1.29426	0.240331	-2.42904	5.38532	Down			conserved hypothetical protein
FGSG_12266	113.913	21.1555	-2.42883	5.38456	Down			conserved hypothetical protein
FGSG_09088	4.38613	0.816099	-2.42613	5.37451	Down			related to peroxisomal short-chain alcohol dehydrogenase
FGSG_11103	12.7427	2.37937	-2.42102	5.35549	Down			conserved hypothetical protein
FGSG_11105	16.3484	3.0652	-2.41509	5.33355	Down			related to hsp70 protein
FGSG_07988	7.34336	1.38062	-2.41112	5.31889	Down			conserved hypothetical protein
FGSG_11413	3.65787	0.689862	-2.40662	5.30232	Down			conserved hypothetical protein
FGSG_10599	3.58658	0.676974	-2.40544	5.29796	Down			conserved hypothetical protein
FGSG_13196	5.84376	1.10617	-2.40132	5.28288	Down			related to 3-oxoacyl-[acyl-carrier-protein] reductase
Sc_3.3:3419559-3420157	3.26245	0.621218	-2.39278	5.2517	Down
FGSG_10509	13.2127	2.52403	-2.38813	5.23476	Down			hypothetical protein (1799 nt)
FGSG_01749	2.09049	0.399467	-2.38769	5.2332	Down			conserved hypothetical protein
FGSG_10047	10.0832	1.94294	-2.37565	5.18966	Down			hypothetical protein (1906 nt)
FGSG_02397	3.72518	0.720945	-2.36935	5.16708	Down			hypothetical protein (895 nt)
FGSG_02259	4.54024	0.882036	-2.36386	5.14745	Down			related to ATP adenylyltransferase II
FGSG_05660	163.431	31.9034	-2.3569	5.12268	Down			related to Mx protein
FGSG_04527	144.696	28.2977	-2.35426	5.11335	Down			related to carboxypeptidase
FGSG_03135	14.6099	2.8833	-2.34115	5.06708	Down			hypothetical protein (612 nt)
FGSG_10086	5.6997	1.12774	-2.33745	5.05409	Down			conserved hypothetical protein
FGSG_08952	115.281	22.8176	-2.33694	5.05228	Down			hypothetical protein (2350 nt)
FGSG_10629	40.4341	8.02205	-2.33353	5.04037	Down			related to TRI13 - cytochrome P450
FGSG_11861	3.21381	0.642626	-2.32224	5.00106	Down			hypothetical protein (369 nt)
FGSG_03152	8.02994	1.60894	-2.31928	4.99083	Down			conserved hypothetical protein
FGSG_10340	0.679384	0.13816	-2.29789	4.91737	Down			hypothetical protein (1419 nt)
FGSG_11027	9.93524	2.06281	-2.26794	4.81636	Down			conserved hypothetical protein
FGSG_03293	33.7132	7.00334	-2.2672	4.81387	Down			hypothetical protein (888 nt)
Sc_3.2:4303211-4303839	91.3634	19.002	-2.26546	4.80809	Down
FGSG_03150	3.82743	0.7962	-2.26517	4.80712	Down			conserved hypothetical protein
FGSG_01583	33.3068	6.94039	-2.26273	4.79898	Down			conserved hypothetical protein
FGSG_04600	29.7166	6.20605	-2.25952	4.78833	Down			conserved hypothetical protein
FGSG_07899	3.70093	0.777128	-2.25166	4.76232	Down			conserved hypothetical protein
FGSG_05439	1.03344	0.217385	-2.24913	4.75396	Down			conserved hypothetical protein
FGSG_05868	15.3442	3.23132	-2.2475	4.74859	Down			conserved hypothetical protein
FGSG_00681	537.887	113.995	-2.23833	4.71851	Down			conserved hypothetical protein
Sc_3.2:1954229-1954674	7.35865	1.56457	-2.23368	4.70331	Down
FGSG_12019	60.5581	12.9474	-2.22565	4.67724	Down			hypothetical protein
FGSG_08022	12.7857	2.73539	-2.22471	4.67418	Down			related to bacterial leucyl aminopeptidase
FGSG_04465	6.44786	1.37955	-2.22463	4.67389	Down			related to myo-inositol transport protein ITR1
FGSG_08111	13.1553	2.82184	-2.22093	4.66196	Down			hypothetical protein (1608 nt)
FGSG_09412	241.087	52.2392	-2.20635	4.61506	Down			conserved hypothetical protein
FGSG_09413	241.087	52.2392	-2.20635	4.61506	Down			related to E.coli molybdopterin-converting factor chlN
FGSG_14031	25.6221	5.55748	-2.20489	4.61038	Down			conserved hypothetical protein
FGSG_07672	1.34804	0.293881	-2.19755	4.58703	Down			conserved hypothetical protein
FGSG_00023	16.186	3.5448	-2.19097	4.56613	Down			probable spherulin 1A precursor
FGSG_03048	4.50748	0.995488	-2.17884	4.52791	Down			related to dTDP-glucose 4,6-dehydratase
FGSG_03788	2.05135	0.454843	-2.17313	4.51002	Down			conserved hypothetical protein
FGSG_13948	9.10414	2.024	-2.16931	4.49809	Down			conserved hypothetical protein
FGSG_03014	1.30387	0.293288	-2.15241	4.4457	Down			probable hexokinase
FGSG_07685	2.99912	0.674872	-2.15185	4.44398	Down			related to flavin-containing monooxygenase
FGSG_01755	1.6033	0.361184	-2.15024	4.43901	Down			conserved hypothetical protein
FGSG_00268	7.95138	1.7932	-2.14867	4.43418	Down			related to protein BTN1
FGSG_08023	8.86843	2.01474	-2.13809	4.40177	Down			related to isotrichodermin C-15 hydroxylase (cytochrome P-450 monooxygenase CYP65A1)
FGSG_03897	5.31102	1.21069	-2.13316	4.38677	Down			related to integral membrane protein PTH11
FGSG_08151	17.7375	4.05073	-2.13055	4.37884	Down			hypothetical protein (2083 nt)
Sc_3.1:5969385-5970389	3.09035	0.70861	-2.12471	4.36114	Down
FGSG_04233	3.90714	0.895977	-2.12458	4.36076	Down			conserved hypothetical protein
FGSG_03749	2.35104	0.540461	-2.12104	4.35006	Down			probable neutral amino acid permease
FGSG_01751	62.239	14.3635	-2.11541	4.33314	Down			conserved hypothetical protein
Sc_3.1:5971531-5972467	1.72763	0.39904	-2.11419	4.32947	Down
FGSG_03149	4.27198	0.990764	-2.10829	4.3118	Down			conserved hypothetical protein
FGSG_00267	3.06574	0.714387	-2.10146	4.29143	Down			conserved hypothetical protein
FGSG_03096	1.81275	0.42354	-2.09761	4.28	Down			hypothetical protein
FGSG_07653	4.12252	0.964731	-2.09533	4.27323	Down			hypothetical protein (818 nt)
FGSG_11429	55.8829	13.0929	-2.09362	4.26818	Down			hypothetical protein (1109 nt)
FGSG_03725	59.7767	14.0238	-2.0917	4.26252	Down			probable mfs-multidrug-resistance transporter
FGSG_02288	71.6182	16.898	-2.08347	4.23826	Down			related to ECM32 - DNA dependent ATPase/DNA helicase B
FGSG_02748	5.09962	1.22163	-2.06159	4.17444	Down			related to endothelin-converting enzyme 1
FGSG_02818	4.60246	1.11173	-2.0496	4.13991	Down			hypothetical protein (1882 nt)
FGSG_00210	4.59216	1.11354	-2.04401	4.12393	Down			hypothetical protein (449 nt)
FGSG_12118	0.429375	0.104398	-2.04015	4.11287	Down			conserved hypothetical protein
Sc_3.1:5230408-5231540	11.7102	2.84736	-2.04006	4.11265	Down
FGSG_08346	3.12077	0.76612	-2.02626	4.07347	Down			conserved hypothetical protein
FGSG_09727	252.692	62.1379	-2.02383	4.06663	Down			putative protein [EST hit]
FGSG_07745	16.0613	3.95882	-2.02044	4.05709	Down			hypothetical protein (1565 nt)
FGSG_08113	15.8334	3.91106	-2.01734	4.04837	Down			hypothetical protein
FGSG_10401	2.43336	0.602653	-2.01355	4.03775	Down			conserved hypothetical protein
FGSG_10311	25.205	6.24597	-2.01271	4.0354	Down			conserved hypothetical protein
FGSG_06719	68.4321	16.9916	-2.00985	4.02741	Down			conserved hypothetical protein
FGSG_10613	115.901	28.8336	-2.00707	4.01965	Down			related to para-hydroxybenzoate polyprenyltransferase precursor
FGSG_00531	3.25666	0.821458	-1.98714	3.96449	Down			conserved hypothetical protein
FGSG_07723	5.16633	1.30906	-1.98061	3.9466	Down			conserved hypothetical protein
FGSG_00422	29.7898	7.56077	-1.97821	3.94005	Down			conserved hypothetical protein
Sc_3.1:6261419-6262198	6.73408	1.71129	-1.9764	3.93509	Down
FGSG_07673	6.22392	1.58267	-1.97547	3.93254	Down			hypothetical protein (628 nt)
FGSG_08295	25.6714	6.56941	-1.96632	3.90772	Down			conserved hypothetical protein
FGSG_10420	26.0204	6.6791	-1.96192	3.89579	Down			conserved hypothetical protein
FGSG_09195	106.672	27.5303	-1.95409	3.87471	Down			related to cycloheximide-inducible protein CIP70 (cytochrome P450 family)
FGSG_04434	1.68414	0.435498	-1.95128	3.86716	Down			related to peroxidase
FGSG_12225	27.1577	7.03664	-1.9484	3.85947	Down			hypothetical protein (923 nt)
FGSG_12226	27.1577	7.03664	-1.9484	3.85947	Down			hypothetical protein (549 nt)
FGSG_12227	27.1577	7.03664	-1.9484	3.85947	Down			hypothetical protein
Sc_3.27:1936-2714	18.9251	4.90672	-1.94747	3.85698	Down
FGSG_03650	8.922	2.31511	-1.94629	3.85381	Down			related to ADP-ribosyl-glycohydrolase
FGSG_01879	22.8805	5.95341	-1.94233	3.84326	Down			hypothetical protein
Sc_3.1:8408625-8409646	7.57235	1.9715	-1.94145	3.84091	Down
FGSG_09029	1.66606	0.434279	-1.93974	3.83638	Down			hypothetical protein (2457 nt)
FGSG_02430	5.47259	1.43154	-1.93466	3.82287	Down			hypothetical protein (2187 nt)
FGSG_08752	75.4455	19.7795	-1.93143	3.81433	Down			hypothetical protein (4209 nt)
FGSG_03028	182.271	47.9522	-1.92642	3.8011	Down			conserved hypothetical protein
FGSG_06229	22.7122	5.97733	-1.9259	3.79972	Down			hypothetical protein (651 nt)
FGSG_03585	95.9105	25.314	-1.92175	3.78883	Down			conserved hypothetical protein
FGSG_12127	2.38581	0.629782	-1.92156	3.78831	Down			hypothetical protein (870 nt)
FGSG_05471	22.7675	6.01617	-1.92006	3.78438	Down			related to aspartic proteinase OPSB
FGSG_05472	22.7675	6.01617	-1.92006	3.78438	Down			conserved hypothetical protein
FGSG_05678	4.84713	1.28516	-1.91519	3.77162	Down			related to fructosyl amino acid oxidase
FGSG_02986	2.87493	0.76238	-1.91494	3.77099	Down			conserved hypothetical protein
FGSG_11445	214.123	57.2308	-1.90358	3.74139	Down			hypothetical protein
FGSG_03108	107.202	28.665	-1.90297	3.73982	Down			related to RNA EXonuclease
FGSG_12497	5.13386	1.37849	-1.89696	3.72426	Down			related to heterokaryon incompatibility protein (het-6OR allele)
FGSG_11652	9.02749	2.42622	-1.89561	3.7208	Down			conserved hypothetical protein
FGSG_10679	2.72649	0.733204	-1.89476	3.7186	Down			hypothetical protein (2169 nt)
FGSG_03555	2.32155	0.626656	-1.88934	3.70466	Down			hypothetical protein (1383 nt)
FGSG_02319	33.7173	9.12264	-1.88597	3.696	Down			conserved hypothetical protein
FGSG_13923	7.37858	1.99906	-1.88402	3.69102	Down			hypothetical protein
FGSG_01559	7.59135	2.05846	-1.88279	3.68788	Down			related to CDC5 - protein kinase involved in regulation of DNA replication
FGSG_03592	5.18257	1.40574	-1.88233	3.68672	Down			conserved hypothetical protein
FGSG_04188	19.0302	5.16711	-1.88086	3.68295	Down			related to major facilitator (MFS1) transporter
FGSG_11212	6.89078	1.88181	-1.87254	3.66178	Down			conserved hypothetical protein
FGSG_13517	25.9973	7.12069	-1.86827	3.65095	Down			hypothetical protein
FGSG_12439	4.36013	1.20428	-1.8562	3.62053	Down			conserved hypothetical protein
FGSG_03782	4.50509	1.24665	-1.8535	3.61376	Down			hypothetical protein (1640 nt)
FGSG_01674	140.04	38.8252	-1.85077	3.60694	Down			conserved hypothetical protein
FGSG_03071	7.74576	2.15081	-1.84853	3.60132	Down			related to fructosyl amino acid oxidase
FGSG_11448	10.0112	2.78071	-1.84809	3.60023	Down			related to beta transducin-like protein
Sc_3.2:3930774-3931406	13.163	3.69131	-1.83429	3.56594	Down
Sc_3.1:5359763-5361084	1.5847	0.448308	-1.82165	3.53485	Down
FGSG_09183	5.22038	1.48625	-1.81248	3.51245	Down			hypothetical protein (1561 nt)
FGSG_03296	28.5498	8.13035	-1.81209	3.51151	Down			conserved hypothetical protein
FGSG_01837	907.803	258.648	-1.81139	3.5098	Down			conserved hypothetical protein
FGSG_07744	16.2607	4.6331	-1.81134	3.50968	Down			conserved hypothetical protein
FGSG_05988	1.59677	0.456233	-1.80731	3.4999	Down			conserved hypothetical protein
FGSG_11497	0.792537	0.226695	-1.80572	3.49605	Down			hypothetical protein (2278 nt)
FGSG_03385	42.6124	12.2058	-1.8037	3.49116	Down			related to heat shock protein 30
FGSG_08214	3.17832	0.91042	-1.80366	3.49105	Down			conserved hypothetical protein
FGSG_13832	2.64885	0.760192	-1.80093	3.48445	Down			conserved hypothetical protein
FGSG_04563	99.705	28.7347	-1.79487	3.46985	Down			conserved hypothetical protein
FGSG_07606	14.8946	4.29541	-1.79392	3.46756	Down			related to 1-aminocyclopropane-1-carboxylate synthase
FGSG_03463	5.51589	1.59317	-1.79169	3.46221	Down			conserved hypothetical protein
FGSG_11544	0.831679	0.240251	-1.79149	3.46171	Down			conserved hypothetical protein
FGSG_07775	45.9666	13.2965	-1.78953	3.45705	Down			probable aspartic proteinase precursor
FGSG_03264	187.496	54.2744	-1.78851	3.45459	Down			related to pisatin demethylase / cytochrome P450 monooxygenase
FGSG_13959	1.54906	0.449004	-1.78659	3.44999	Down			conserved hypothetical protein
FGSG_03103	20.2986	5.8983	-1.78301	3.44143	Down			conserved hypothetical protein
FGSG_00411	1.82757	0.53352	-1.77631	3.42549	Down			conserved hypothetical protein
FGSG_11507	1.91867	0.563159	-1.76849	3.40698	Down			hypothetical protein (2191 nt)
FGSG_13703	6.15755	1.80885	-1.76728	3.40412	Down			hypothetical protein
FGSG_11073	1.16852	0.343425	-1.76661	3.40255	Down			related to aminopeptidase
FGSG_03654	2.43093	0.718193	-1.75907	3.38479	Down			conserved hypothetical protein
FGSG_08108	3.99583	1.18104	-1.75844	3.38331	Down			hypothetical protein (485 nt)
FGSG_02353	14.882	4.40322	-1.75694	3.3798	Down			conserved hypothetical protein
FGSG_01738	1.63608	0.484852	-1.75463	3.37439	Down			related to farnesyltranstransferase (al-3)
FGSG_05059	83.7873	24.8332	-1.75446	3.374	Down			conserved hypothetical protein
FGSG_03894	118.454	35.1631	-1.7522	3.3687	Down			conserved hypothetical protein
FGSG_00793	12.8221	3.80646	-1.75211	3.36851	Down			conserved hypothetical protein
FGSG_02823	1.52594	0.453675	-1.74996	3.36351	Down			hypothetical protein (1955 nt)
FGSG_11419	14.1127	4.20702	-1.74612	3.35456	Down			hypothetical protein (615 nt)
FGSG_03600	19.1309	5.71411	-1.7433	3.34801	Down			conserved hypothetical protein
FGSG_13979	184.3	55.0853	-1.74232	3.34572	Down			conserved hypothetical protein
FGSG_10994	4.15975	1.24467	-1.74073	3.34205	Down			conserved hypothetical protein
FGSG_13411	194.048	58.185	-1.73769	3.33502	Down			hypothetical protein
FGSG_01741	1.09499	0.329476	-1.73267	3.32343	Down			related to flavin-containing monooxygenase
FGSG_06230	7.59972	2.28802	-1.73184	3.32153	Down			conserved hypothetical protein
FGSG_11275	7.07254	2.1323	-1.72982	3.31686	Down			related to major facilitator MirA
FGSG_11409	6.45696	1.96023	-1.71984	3.29398	Down			related to verA protein
FGSG_03561	12.9268	3.9267	-1.71898	3.29203	Down			hypothetical protein (1535 nt)
FGSG_09058	25.5024	7.75957	-1.71659	3.28657	Down			hypothetical protein
FGSG_10630	23.88	7.27272	-1.71524	3.2835	Down			hypothetical protein (1359 nt)
FGSG_04251	20.2992	6.19554	-1.71212	3.27642	Down			conserved hypothetical protein
FGSG_00054	4.22818	1.29497	-1.70712	3.26508	Down			conserved hypothetical protein
FGSG_03167	13.1477	4.04356	-1.70111	3.25152	Down			conserved hypothetical protein
FGSG_12601	3.01234	0.926549	-1.70095	3.25114	Down			hypothetical protein (848 nt)
FGSG_00540	41.1967	12.693	-1.6985	3.24562	Down			conserved hypothetical protein
FGSG_13831	1.59281	0.491609	-1.69599	3.23999	Down			related to heterokaryon incompatibility protein
FGSG_07627	4.25059	1.31419	-1.69349	3.23438	Down			hypothetical protein (1222 nt)
FGSG_08248	2.3162	0.717445	-1.69082	3.2284	Down			related to small s protein
FGSG_10676	0.785949	0.243461	-1.69075	3.22823	Down			conserved hypothetical protein
FGSG_07724	5.589	1.73418	-1.68834	3.22285	Down			hypothetical protein (1574 nt)
FGSG_03010	1.44547	0.448825	-1.68731	3.22056	Down			conserved hypothetical protein
FGSG_02894	1.44224	0.448022	-1.68667	3.21913	Down			hypothetical protein (1610 nt)
FGSG_11028	1.38937	0.431657	-1.68648	3.21869	Down			related to ATP-binding cassette transporter protein YOR1
FGSG_12209	202.672	62.9745	-1.68631	3.21832	Down			hypothetical protein
FGSG_01587	30.7395	9.55492	-1.68578	3.21714	Down			conserved hypothetical protein
FGSG_01460	3.78665	1.17763	-1.68503	3.21548	Down			conserved hypothetical protein
FGSG_09108	4.3026	1.3388	-1.68427	3.21377	Down			hypothetical protein
FGSG_13516	4.3026	1.3388	-1.68427	3.21377	Down			hypothetical protein
Sc_3.1:6159946-6162633	8.20673	2.55518	-1.68338	3.2118	Down
FGSG_12647	384.935	119.941	-1.68229	3.20937	Down			probable monoamine oxidase N
FGSG_12648	384.935	119.941	-1.68229	3.20937	Down			conserved hypothetical protein
FGSG_07550	12.5042	3.90369	-1.6795	3.20317	Down			related to multidrug resistance protein
FGSG_02318	29.3357	9.16875	-1.67786	3.19953	Down			conserved hypothetical protein
FGSG_08196	14.1783	4.44642	-1.67296	3.1887	Down			related to aspergillopepsin II precursor
FGSG_00078	4.31262	1.36709	-1.65745	3.1546	Down			related to aldo/keto reductase
FGSG_11685	2.44411	0.77568	-1.65577	3.15093	Down			conserved hypothetical protein
FGSG_04546	93.1482	29.7079	-1.64868	3.13547	Down			related to serine-type carboxypeptidase f precursor
FGSG_07556	5.5021	1.75567	-1.64796	3.1339	Down			hypothetical protein (1310 nt)
FGSG_12292	73.9033	23.6917	-1.64126	3.11938	Down			conserved hypothetical protein
FGSG_09469	5.99071	1.92488	-1.63796	3.11225	Down			hypothetical protein (1141 nt)
FGSG_01742	1.88252	0.605026	-1.6376	3.11147	Down			related to aflatoxin B1 aldehyde reductase
FGSG_03046	2253.8	724.624	-1.63706	3.1103	Down			conserved hypothetical protein
FGSG_02389	1.81588	0.586614	-1.63019	3.09553	Down			conserved hypothetical protein
FGSG_12926	60.4862	19.6149	-1.62465	3.08369	Down			hypothetical protein (792 nt)
FGSG_01735	21.8662	7.10446	-1.62191	3.07781	Down			hypothetical protein
FGSG_11927	164.767	53.5751	-1.62079	3.07544	Down			hypothetical protein
FGSG_03875	93.0316	30.2732	-1.61968	3.07307	Down			lysophospholipase precursor (1684 nt)
FGSG_04226	61.3153	20.0184	-1.61492	3.06295	Down			conserved hypothetical protein
FGSG_03238	4.32299	1.41344	-1.61282	3.05849	Down			related to endo-polygalacturonase 6
FGSG_11168	27.1181	8.89189	-1.60869	3.04976	Down			hypothetical protein (1911 nt)
FGSG_11169	27.1181	8.89189	-1.60869	3.04976	Down			related to alpha-galactosidase precursor
FGSG_11161	3.95981	1.29973	-1.60722	3.04664	Down			related to integral membrane protein
FGSG_01740	1.53236	0.504137	-1.60386	3.03957	Down			related to cytochrome P450 monooxigenase
FGSG_00501	15.1473	4.98574	-1.60318	3.03812	Down			related to protein-arginine N-methyltransferase
FGSG_02906	13.2201	4.35168	-1.60309	3.03793	Down			related to isoflavone reductase homolog A622
FGSG_13741	27.9162	9.23045	-1.59663	3.02436	Down			conserved hypothetical protein
FGSG_03745	8.0447	2.66507	-1.59386	3.01857	Down			related to aerobactin siderophore biosynthesis protein iucB
FGSG_13418	8.75494	2.90888	-1.58963	3.00973	Down			conserved hypothetical protein
FGSG_13419	8.75494	2.90888	-1.58963	3.00973	Down			hypothetical protein
FGSG_13777	3.25109	1.08293	-1.58599	3.00212	Down			conserved hypothetical protein
FGSG_03748	3.41442	1.13995	-1.58267	2.99524	Down			conserved hypothetical protein
FGSG_13961	9.35737	3.13393	-1.57813	2.98583	Down			hypothetical protein (642 nt)
FGSG_03094	77.1515	25.8748	-1.57614	2.98172	Down			related to SPS19 - peroxisomal 2,4-dienoyl-CoA reductase
FGSG_12510	77.1515	25.8748	-1.57614	2.98172	Down			hypothetical protein (492 nt)
FGSG_02918	3.51759	1.17982	-1.57602	2.98146	Down			related to aspartic proteinase, pepstatin-sensitive
FGSG_02468	18.8971	6.34325	-1.57487	2.97909	Down			conserved hypothetical protein
FGSG_02824	17.2057	5.78064	-1.57359	2.97644	Down			hypothetical protein (1639 nt)
FGSG_10678	9.58774	3.23119	-1.56913	2.96725	Down			conserved hypothetical protein
FGSG_13422	2.53744	0.856484	-1.56687	2.96262	Down			conserved hypothetical protein
FGSG_08107	21.7979	7.36141	-1.56614	2.9611	Down			hypothetical protein (823 nt)
FGSG_12815	35.3614	11.9631	-1.56359	2.95587	Down			hypothetical protein
FGSG_12816	35.3614	11.9631	-1.56359	2.95587	Down			conserved hypothetical protein
FGSG_06735	11.1709	3.78854	-1.56003	2.9486	Down			conserved hypothetical protein
FGSG_08597	10.7764	3.655	-1.55994	2.9484	Down			related to ATP-dependent RNA helicase
FGSG_04317	5.09239	1.72718	-1.55992	2.94838	Down			related to multidrug resistant protein
FGSG_00734	4.28069	1.45243	-1.55937	2.94726	Down			conserved hypothetical protein
FGSG_10417	184.627	62.6673	-1.55883	2.94615	Down			probable thioredoxin
FGSG_06656	66.66	22.6864	-1.555	2.93832	Down			related to YER185w, Rta1p
FGSG_05839	40.9964	14.0071	-1.54934	2.92683	Down			probable sugar transport protein STL1
FGSG_10341	36.0864	12.3616	-1.54558	2.91923	Down			conserved hypothetical protein
FGSG_00039	6.802	2.33409	-1.5431	2.9142	Down			conserved hypothetical protein
FGSG_12869	953.967	328.786	-1.53679	2.90148	Down			conserved hypothetical protein
FGSG_06048	197.823	68.1981	-1.5364	2.90071	Down			probable H+-transporting two-sector ATPase lipid-binding protein precursor
FGSG_04701	2.36523	0.815791	-1.53571	2.89931	Down			related to ARCA protein
FGSG_10430	42.6257	14.739	-1.53209	2.89203	Down			hypothetical protein (764 nt)
FGSG_12610	1.32026	0.457553	-1.52881	2.88548	Down			hypothetical protein (4054 nt)
FGSG_05940	139.726	48.4747	-1.5273	2.88245	Down			related to TOB3 (member of AAA-ATPase family)
FGSG_00115	7.88907	2.74496	-1.52307	2.87402	Down			hypothetical protein (1319 nt)
FGSG_03884	4.20835	1.4689	-1.51852	2.86497	Down			related to cornifin B
FGSG_11200	25.5087	8.94016	-1.51262	2.85327	Down			related to heterokaryon incompatibility protein
FGSG_07238	15.9658	5.62043	-1.50623	2.84067	Down			related to beta-1,3 exoglucanase
Sc_3.1:2878103-2879292	3.77557	1.33034	-1.5049	2.83805	Down
FGSG_09105	4.7007	1.65823	-1.50323	2.83477	Down			hypothetical protein (2650 nt)
FGSG_01787	7.8059	2.76434	-1.49763	2.82378	Down			conserved hypothetical protein
FGSG_12659	8.49354	3.01357	-1.49489	2.81843	Down			conserved hypothetical protein
FGSG_07298	449.563	159.728	-1.4929	2.81455	Down			conserved hypothetical protein
FGSG_07764	2.75277	0.978191	-1.49269	2.81414	Down			conserved hypothetical protein
FGSG_00239	15.6841	5.57357	-1.49263	2.81401	Down			hypothetical protein (324 nt)
FGSG_02414	46.7887	16.6479	-1.49082	2.81049	Down			conserved hypothetical protein
FGSG_04548	73.1529	26.0288	-1.49081	2.81046	Down			conserved hypothetical protein
FGSG_09087	10.845	3.86809	-1.48734	2.80371	Down			conserved hypothetical protein
FGSG_05167	23.3635	8.33403	-1.48717	2.80339	Down			conserved hypothetical protein
FGSG_03371	12.4898	4.45851	-1.48612	2.80134	Down			conserved hypothetical protein
FGSG_01739	1.97492	0.706392	-1.48326	2.79578	Down			related to trichodiene oxygenase cytochrome P450
FGSG_03198	2.97312	1.06353	-1.48311	2.79552	Down			hypothetical protein (1404 nt)
FGSG_04832	3.03765	1.09293	-1.47475	2.77936	Down			related to CAR2 - ornithine aminotransferase
FGSG_09501	36.7605	13.2362	-1.47367	2.77727	Down			conserved hypothetical protein
FGSG_11174	24.9669	9.00511	-1.4712	2.77253	Down			related to calcium-independent phospholipase A2
FGSG_05470	35.1645	12.7105	-1.46811	2.76657	Down			vacuolar ATP synthase subunit c (633 nt)
FGSG_04333	3.89822	1.41	-1.46713	2.7647	Down			related to long-chain-fatty-acid-CoA ligase
FGSG_13174	7.50945	2.72261	-1.46372	2.75818	Down			hypothetical protein (1017 nt)
FGSG_05126	11.0793	4.01723	-1.4636	2.75795	Down			conserved hypothetical protein
FGSG_09066	1137.01	412.812	-1.46169	2.7543	Down			conserved hypothetical protein
FGSG_04702	30.0699	10.9304	-1.45997	2.75103	Down			related to dehydrogenase
FGSG_03368	6.42013	2.34115	-1.45538	2.7423	Down			conserved hypothetical protein
FGSG_05797	222.227	81.1672	-1.45307	2.73789	Down			probable SERINE-TYPE CARBOXYPEPTIDASE F PRECURSOR
FGSG_03486	34.2433	12.5273	-1.45074	2.73349	Down			related to lipase 1
FGSG_01798	65.1369	23.8308	-1.45065	2.73331	Down			conserved hypothetical protein
FGSG_11245	19.6205	7.19375	-1.44755	2.72744	Down			hypothetical protein (432 nt)
FGSG_13836	13.7183	5.0642	-1.43769	2.70888	Down			hypothetical protein (333 nt)
FGSG_10534	3.04431	1.12405	-1.4374	2.70834	Down			related to ornithine aminotransferase
FGSG_13977	10.6857	3.94888	-1.43616	2.70601	Down			hypothetical protein
FGSG_10560	52.7473	19.53	-1.4334	2.70083	Down			conserved hypothetical protein
FGSG_11944	175.546	64.9971	-1.4334	2.70083	Down			conserved hypothetical protein
Sc_3.1:8114593-8116317	15.9106	5.89926	-1.43138	2.69705	Down
FGSG_03373	5.19289	1.92803	-1.42941	2.69337	Down			related to alcohol oxidase
FGSG_03445	13.4054	4.97743	-1.42934	2.69324	Down			conserved hypothetical protein
FGSG_06561	155.801	57.8611	-1.42904	2.69267	Down			conserved hypothetical protein
FGSG_13432	6.5938	2.45028	-1.42816	2.69104	Down			conserved hypothetical protein
FGSG_13433	6.5938	2.45028	-1.42816	2.69104	Down			conserved hypothetical protein
FGSG_04408	17.081	6.35544	-1.42633	2.68762	Down			related to Dcl-2 dicer RNA helicase/RNAseIII CAF
Sc_3.1:7462751-7464041	3.45541	1.28822	-1.42348	2.68231	Down
FGSG_08265	26.3493	9.82374	-1.42342	2.68221	Down			related to SPR1 - exo-1,3-beta-glucanase precursor
FGSG_03511	7.16797	2.67425	-1.42243	2.68037	Down			conserved hypothetical protein
FGSG_03059	21.4786	8.03041	-1.41935	2.67466	Down			hypothetical protein (984 nt)
FGSG_12325	18.895	7.08058	-1.41606	2.66857	Down			hypothetical protein (444 nt)
FGSG_13461	6.45144	2.41899	-1.41521	2.667	Down			hypothetical protein (1019 nt)
FGSG_04438	2.70903	1.02177	-1.40671	2.65131	Down			conserved hypothetical protein
FGSG_04609	7.65986	2.89072	-1.40589	2.64981	Down			hypothetical protein (1355 nt)
FGSG_07829	25.2944	9.55088	-1.40511	2.64838	Down			conserved hypothetical protein
FGSG_02897	11.0301	4.17417	-1.40189	2.64247	Down			hypothetical protein (312 nt)
FGSG_02901	3.07714	1.16639	-1.39954	2.63817	Down			related to sulfatase
FGSG_00295	104.625	39.6638	-1.39934	2.6378	Down			conserved hypothetical protein
FGSG_05588	9.26692	3.52206	-1.39567	2.63111	Down			hypothetical protein (1280 nt)
FGSG_07557	8.17704	3.10931	-1.39499	2.62986	Down			related to transcription co-repressor GAL80
FGSG_04972	8.47259	3.22769	-1.3923	2.62497	Down			related to stress response protein rds1p
FGSG_03925	32.1569	12.2548	-1.39178	2.62402	Down			conserved hypothetical protein
FGSG_00539	39.0768	14.9289	-1.38821	2.61753	Down			related to major facilitator MirA
FGSG_04852	77.7257	29.7	-1.38793	2.61703	Down			hypothetical protein (1438 nt)
FGSG_10609	33.6955	12.9319	-1.38162	2.60561	Down			related to 6-hydroxy-d-nicotine oxidase
FGSG_04667	35.048	13.4523	-1.38147	2.60535	Down			related to sulfonate dioxygenase
FGSG_01772	6.44275	2.47669	-1.37926	2.60136	Down			conserved hypothetical protein
FGSG_03319	70.7237	27.2147	-1.37781	2.59873	Down			related to TOB3 (member of AAA-ATPase family)
FGSG_11235	6.45834	2.48661	-1.37698	2.59725	Down			hypothetical protein (510 nt)
FGSG_10343	31.841	12.2777	-1.37485	2.5934	Down			related to tripeptidyl-peptidase I
FGSG_10471	15.3258	5.91641	-1.37317	2.59039	Down			hypothetical protein (3358 nt)
FGSG_02416	1.60212	0.619017	-1.37193	2.58817	Down			conserved hypothetical protein
FGSG_12763	8.57924	3.31657	-1.37116	2.58678	Down			hypothetical protein
FGSG_13684	117.523	45.6883	-1.36304	2.57228	Down			hypothetical protein
FGSG_13685	117.523	45.6883	-1.36304	2.57228	Down			conserved hypothetical protein
FGSG_11903	30.791	11.9958	-1.35998	2.56682	Down			hypothetical protein (977 nt)
FGSG_11904	30.791	11.9958	-1.35998	2.56682	Down			hypothetical protein (1149 nt)
FGSG_11264	47.0589	18.3358	-1.3598	2.5665	Down			conserved hypothetical protein
FGSG_07678	20.7836	8.10112	-1.35925	2.56552	Down			related to acid phosphatase Pho610
FGSG_08727	100.689	39.2491	-1.35918	2.56538	Down			conserved hypothetical protein
FGSG_08220	6.03445	2.35257	-1.35899	2.56505	Down			conserved hypothetical protein
FGSG_06562	2.94541	1.1486	-1.35859	2.56435	Down			related to sexual differentiation process protein
FGSG_03642	7.2117	2.81261	-1.35843	2.56406	Down			conserved hypothetical protein
FGSG_07777	6.52185	2.54824	-1.35578	2.55935	Down			hypothetical protein (1189 nt)
FGSG_11175	18.0822	7.07434	-1.35391	2.55603	Down			conserved hypothetical protein
FGSG_07726	8.07379	3.16769	-1.34981	2.54879	Down			conserved hypothetical protein
FGSG_01342	24.6271	9.68612	-1.34625	2.54251	Down			probable alternative oxidase precursor, mitochondrial
FGSG_10392	8.52532	3.35904	-1.34371	2.53802	Down			conserved hypothetical protein
FGSG_05938	12.944	5.10118	-1.34338	2.53745	Down			conserved hypothetical protein
FGSG_03563	898.036	354.451	-1.34119	2.5336	Down			related to LSB3 - possible role in the regulation of actin cytoskeletal organization
FGSG_03564	898.036	354.451	-1.34119	2.5336	Down			conserved hypothetical protein
FGSG_03565	898.036	354.451	-1.34119	2.5336	Down			related to glutamine rich protein, nitrogen starvation-induced
FGSG_08979	80.4052	31.7909	-1.33868	2.52919	Down			related to NonF protein, involved in nonactin biosynthesis
FGSG_11257	5.16513	2.04223	-1.33866	2.52916	Down			conserved hypothetical protein
FGSG_12902	11.1541	4.41184	-1.33813	2.52822	Down			conserved hypothetical protein
FGSG_07908	35.7156	14.1338	-1.33741	2.52696	Down			reductase
FGSG_04825	24.3212	9.62806	-1.3369	2.52607	Down			hypothetical protein (1227 nt)
FGSG_08533	4.88955	1.93671	-1.3361	2.52467	Down			conserved hypothetical protein
FGSG_12746	53.8596	21.4435	-1.32867	2.5117	Down			conserved hypothetical protein
FGSG_05232	55.5977	22.1361	-1.32862	2.51163	Down			related to cell wall mannoprotein
FGSG_00072	8.59167	3.42758	-1.32575	2.50663	Down			conserved hypothetical protein
FGSG_12240	119.333	47.6239	-1.32523	2.50574	Down			conserved hypothetical protein
FGSG_09186	7.88057	3.14712	-1.32427	2.50406	Down			hypothetical protein (1208 nt)
FGSG_03165	18.7231	7.49539	-1.32074	2.49795	Down			conserved hypothetical protein
FGSG_01660	31.6994	12.7042	-1.31915	2.49519	Down			conserved hypothetical protein
FGSG_01507	96.4433	38.7283	-1.31629	2.49025	Down			hypothetical protein (688 nt)
FGSG_04769	14.1731	5.71459	-1.31043	2.48016	Down			hypothetical protein (1826 nt)
FGSG_02869	148.868	60.0878	-1.30889	2.47751	Down			related to multidrug resistant protein
FGSG_06902	6.9923	2.82804	-1.30597	2.47249	Down			conserved hypothetical protein
FGSG_13962	8.34486	3.37845	-1.30452	2.47003	Down			related to 3-hydroxybutyryl-CoA dehydrogenase
FGSG_02560	90.1806	36.7355	-1.29564	2.45486	Down			conserved hypothetical protein
FGSG_04334	3.34578	1.36628	-1.29209	2.44882	Down			related to aerobactin siderophore biosynthesis protein iucB
FGSG_04923	236.218	96.5637	-1.29057	2.44624	Down			conserved hypothetical protein
FGSG_09056	17.9476	7.37386	-1.2833	2.43395	Down			conserved hypothetical protein
FGSG_07743	45.5877	18.7431	-1.28229	2.43224	Down			hypothetical protein
FGSG_07674	26.5541	10.9212	-1.2818	2.43143	Down			conserved hypothetical protein
FGSG_00312	19.6872	8.10707	-1.28001	2.4284	Down			conserved hypothetical protein
FGSG_06526	99.3838	40.9628	-1.2787	2.4262	Down			conserved hypothetical protein
FGSG_08396	189.442	78.0872	-1.2786	2.42603	Down			hypothetical protein (1638 nt)
FGSG_01758	3.7891	1.56371	-1.27688	2.42315	Down			related to monoamine oxidase N
FGSG_03653	20.6425	8.53209	-1.27465	2.4194	Down			conserved hypothetical protein
FGSG_05801	9.53444	3.94577	-1.27284	2.41637	Down			conserved hypothetical protein
FGSG_10611	77.8715	32.2655	-1.2711	2.41346	Down			related to 6-hydroxy-d-nicotine oxidase
FGSG_10612	77.8715	32.2655	-1.2711	2.41346	Down			related to salicylate hydroxylase
FGSG_12169	54.8398	22.749	-1.26942	2.41065	Down			hypothetical protein (670 nt)
FGSG_12170	54.8398	22.749	-1.26942	2.41065	Down			hypothetical protein (423 nt)
FGSG_06130	251.593	104.454	-1.26823	2.40865	Down			conserved hypothetical protein
FGSG_01126	6.79466	2.82776	-1.26474	2.40284	Down			conserved hypothetical protein
FGSG_12132	12.6095	5.26138	-1.261	2.39661	Down			conserved hypothetical protein
FGSG_02093	139.348	58.1688	-1.26037	2.39558	Down			related to aminoacyl-tRNA hydrolase
FGSG_12295	8.12581	3.39221	-1.26029	2.39543	Down			hypothetical protein (2091 nt)
FGSG_02683	6.74321	2.81632	-1.25962	2.39433	Down			conserved hypothetical protein
FGSG_12469	5.1754	2.17297	-1.252	2.38172	Down			hypothetical protein
FGSG_00578	106.25	44.6184	-1.25176	2.3813	Down			related to short-chain alcohol dehydrogenase
FGSG_03407	11.9891	5.0486	-1.24777	2.37474	Down			hypothetical protein (4582 nt)
FGSG_07211	15.5985	6.5687	-1.24773	2.37467	Down			conserved hypothetical protein
FGSG_08450	90.7047	38.2676	-1.24505	2.37027	Down			hypothetical protein (1180 nt)
FGSG_08451	90.7047	38.2676	-1.24505	2.37027	Down			related to formamidopyrimidine-DNA glycosylase
FGSG_08436	141.441	59.8988	-1.2396	2.36133	Down			conserved hypothetical protein
FGSG_13367	141.441	59.8988	-1.2396	2.36133	Down			conserved hypothetical protein
FGSG_08464	15.3914	6.55048	-1.23246	2.34966	Down			related to alkaline protease (oryzin)
FGSG_03518	85.2109	36.2727	-1.23215	2.34917	Down			conserved hypothetical protein
FGSG_12342	9.79924	4.1716	-1.23207	2.34904	Down			related to pisatin demethylase
FGSG_11427	4.89404	2.08704	-1.22957	2.34497	Down			hypothetical protein (2267 nt)
FGSG_03846	21.2524	9.06516	-1.22922	2.3444	Down			related to lipase 1
FGSG_03848	21.2524	9.06516	-1.22922	2.3444	Down			hypothetical protein
FGSG_07027	39.4768	16.9167	-1.22256	2.3336	Down			conserved hypothetical protein
FGSG_07263	24.3686	10.4469	-1.22195	2.33262	Down			hypothetical protein (1850 nt)
FGSG_10786	10.0717	4.32241	-1.2204	2.33011	Down			hypothetical protein
FGSG_10103	7.05973	3.03093	-1.21985	2.32923	Down			hypothetical protein (1028 nt)
FGSG_03659	215.727	92.7208	-1.21824	2.32663	Down			conserved hypothetical protein
FGSG_07843	14.9593	6.45161	-1.21332	2.31869	Down			conserved hypothetical protein
FGSG_04335	13.3583	5.76773	-1.21167	2.31604	Down			conserved hypothetical protein
FGSG_03211	156.974	67.9355	-1.20828	2.31063	Down			conserved hypothetical protein
FGSG_03277	21.117	9.2143	-1.19645	2.29176	Down			related to integral membrane protein
FGSG_09608	94.6315	41.3664	-1.19386	2.28764	Down			conserved hypothetical protein
FGSG_12020	7.56398	3.30685	-1.19369	2.28737	Down			hypothetical protein
FGSG_03903	6.59776	2.88462	-1.1936	2.28722	Down			conserved hypothetical protein
FGSG_06917	116.635	51.0377	-1.19236	2.28527	Down			conserved hypothetical protein
FGSG_02589	21.7026	9.50732	-1.19076	2.28273	Down			probable ZRT2 - Zinc transporter II
FGSG_03495	20.794	9.12949	-1.18756	2.27767	Down			conserved hypothetical protein
FGSG_04175	9.91039	4.4055	-1.16963	2.24955	Down			conserved hypothetical protein
FGSG_10614	119.73	53.3008	-1.16756	2.24631	Down			conserved hypothetical protein
FGSG_10974	25.8423	11.5056	-1.1674	2.24606	Down			conserved hypothetical protein
FGSG_03134	856.516	382.072	-1.16464	2.24177	Down			hypothetical protein
FGSG_12502	856.516	382.072	-1.16464	2.24177	Down			hypothetical protein (1396 nt)
FGSG_07907	100.974	45.2247	-1.15881	2.23272	Down			conserved hypothetical protein
FGSG_05032	11.1504	5.02264	-1.15058	2.22003	Down			hypothetical protein (2423 nt)
FGSG_09896	188.546	84.9941	-1.14948	2.21834	Down			probable isocitrate lyase (acu-3)
FGSG_12657	42.0376	19.0222	-1.14399	2.20992	Down			related to heterokaryon incompatibility protein (het-6OR allele)
FGSG_12829	213.866	96.7806	-1.14392	2.2098	Down			conserved hypothetical protein
FGSG_12830	213.866	96.7806	-1.14392	2.2098	Down			hypothetical protein
FGSG_00652	25.2668	11.4503	-1.14185	2.20665	Down			conserved hypothetical protein
FGSG_09008	37.4079	16.9526	-1.14184	2.20662	Down			conserved hypothetical protein
FGSG_09502	53.8964	24.4341	-1.14129	2.20579	Down			conserved hypothetical protein
FGSG_13163	12.2897	5.57171	-1.14126	2.20573	Down			hypothetical protein
FGSG_13164	12.2897	5.57171	-1.14126	2.20573	Down			hypothetical protein
FGSG_06414	58.295	26.8507	-1.11842	2.17108	Down			conserved hypothetical protein
FGSG_07220	402.274	185.712	-1.11512	2.16612	Down			conserved hypothetical protein
FGSG_07221	402.274	185.712	-1.11512	2.16612	Down			hypothetical protein
FGSG_04655	6.49669	3.01478	-1.10765	2.15495	Down			conserved hypothetical protein
FGSG_04440	3.5391	1.64427	-1.10594	2.15238	Down			hypothetical protein (6546 nt)
FGSG_02355	32.174	15.0013	-1.10081	2.14475	Down			related to dTDP-glucose 4,6-dehydratase
FGSG_08682	180.797	84.4452	-1.09828	2.141	Down			conserved hypothetical protein
FGSG_00454	16.0174	7.49287	-1.09605	2.13769	Down			hypothetical protein (1450 nt)
FGSG_03087	29.1561	13.6715	-1.09263	2.13262	Down			hypothetical protein
FGSG_13862	2.52537	1.19319	-1.08166	2.11649	Down			hypothetical protein (2213 nt)
FGSG_11234	5.72173	2.71889	-1.07344	2.10444	Down			related to global transactivator
FGSG_01141	12.4889	5.93536	-1.07324	2.10415	Down			probable delta-1-pyrroline-5-carboxylate dehydrogenase
FGSG_03662	154.931	74.211	-1.06192	2.08771	Down			conserved hypothetical protein
FGSG_01087	6.32643	3.03541	-1.0595	2.08421	Down			conserved hypothetical protein
FGSG_11895	6.32643	3.03541	-1.0595	2.08421	Down			putative protein [EST hit]
FGSG_10677	135.813	65.2146	-1.05835	2.08256	Down			related to peroxisomal amine oxidase (copper-containing)
FGSG_05410	50.5032	24.2656	-1.05746	2.08127	Down			conserved hypothetical protein
FGSG_07595	12.3568	5.93767	-1.05734	2.08109	Down			hypothetical protein (1296 nt)
FGSG_00916	2622.63	1262.66	-1.05454	2.07707	Down			probable DNA-directed RNA polymerase II largest chain
FGSG_00917	2622.63	1262.66	-1.05454	2.07707	Down			conserved hypothetical protein
FGSG_04518	18.518	8.92013	-1.05379	2.07598	Down			conserved hypothetical protein
FGSG_04519	18.518	8.92013	-1.05379	2.07598	Down			conserved hypothetical protein
FGSG_04878	143.95	69.632	-1.04775	2.0673	Down			conserved hypothetical protein
FGSG_04879	143.95	69.632	-1.04775	2.0673	Down			related to HNM1 - Choline permease
FGSG_11029	52.5583	25.4701	-1.04512	2.06353	Down			related to major facilitator MirA
FGSG_01648	36.085	17.5033	-1.04377	2.06161	Down			conserved hypothetical protein
FGSG_10013	322.071	157.047	-1.03618	2.05079	Down			conserved hypothetical protein
FGSG_04207	490.755	240.311	-1.0301	2.04217	Down			related to glutamine rich protein, nitrogen starvation-induced
FGSG_04208	490.755	240.311	-1.0301	2.04217	Down			conserved hypothetical protein
FGSG_01838	399.588	196.091	-1.02699	2.03777	Down			conserved hypothetical protein
FGSG_03244	43.9736	21.5974	-1.02578	2.03606	Down			probable enoyl-CoA hydratase precursor, mitochondrial
FGSG_00760	110.207	54.1776	-1.02445	2.03418	Down			related to single-stranded DNA binding protein
FGSG_00761	110.207	54.1776	-1.02445	2.03418	Down			conserved hypothetical protein
FGSG_10553	6.93732	3.41619	-1.02199	2.03072	Down			conserved hypothetical protein
FGSG_00224	11.9552	5.92634	-1.01242	2.0173	Down			conserved hypothetical protein
FGSG_00225	11.9552	5.92634	-1.01242	2.0173	Down			hypothetical protein (379 nt)
FGSG_02895	100.586	50.1895	-1.00298	2.00412	Down			conserved hypothetical protein
FGSG_10513	180.492	90.0805	-1.00265	2.00367	Down			conserved hypothetical protein
Sc_3.5:1631221-1633609	12.4461	5.93406	-1.0686	0.476781	Down
Sc_3.5:541543-545247	13.4006	5.65383	-1.245	0.421909	Down
Sc_3.5:2283582-2284081	47.6031	18.4002	-1.37133	0.386534	Down
Sc_3.4:3042944-3043917	4.76101	1.45495	-1.71029	0.305597	Down
Sc_3.6:2535459-2536274	12.3892	3.72758	-1.73277	0.300873	Down
Sc_3.4:2527394-2529320	9.59906	2.74716	-1.80495	0.286191	Down
Sc_3.5:2958010-2959037	4.68008	1.11402	-2.07076	0.238034	Down
Sc_3.5:376911-377732	9.81815	2.19494	-2.16127	0.223559	Down
Sc_3.5:477764-478675	5.07345	1.0798	-2.2322	0.212833	Down
Sc_3.4:743194-744390	1.21827	0.224977	-2.43699	0.184669	Down
Sc_3.4:398436-399636	62.692	10.5392	-2.57252	0.168111	Down
Sc_3.5:2472874-2473239	6.79983	0.898995	-2.91911	0.132208	Down
Sc_3.6:1362784-1363813	6.21476	0.731558	-3.08665	0.117713	Down
Sc_3.4:1211266-1211995	34.0628	1.45317	-4.55092	0.0426615	Down
Sc_3.7:2513489-2515229	2.52416	0.06227	-5.34112	0.0246696	Down
Sc_3.7:2279738-2280808	5.39687	0.0290889	-7.53551	0.00538996	Down
Sc_3.7:2388412-2391896	8.80749	0.0130919	-9.39391	0.00148645	Down
FGSG_08104	0	0.707756	-1.79769		Down			conserved hypothetical protein
FGSG_13211	0	0.375073	-1.79769		Down			conserved hypothetical protein
FGSG_01517	1.63559	0	-1.79769		Down			hypothetical protein
FGSG_01736	1.35137	0	-1.79769		Down			conserved hypothetical protein
FGSG_02153	0.903752	0	-1.79769		Down			conserved hypothetical protein
FGSG_04690	0.684493	0	-1.79769		Down			conserved hypothetical protein
FGSG_04801	1.81451	0	-1.79769		Down			conserved hypothetical protein
FGSG_06429	0.478447	0	-1.79769		Down			hypothetical protein (2745 nt)
FGSG_06435	0.67531	0	-1.79769		Down			phenylacrylic acid decarboxylase (854 nt)
FGSG_06437	0.359722	0	-1.79769		Down			related to triacylglycerol lipase V precursor
FGSG_08059	5.4549	0	-1.79769		Down			hypothetical protein
FGSG_08091	8.83166	0	-1.79769		Down			related to extracellular metalloprotease precursor
FGSG_08092	4.28952	0	-1.79769		Down			conserved hypothetical protein
FGSG_08152	0.943365	0	-1.79769		Down			hypothetical protein
FGSG_10519	2.37638	0	-1.79769		Down			hypothetical protein
FGSG_10591	3.42998	0	-1.79769		Down			hypothetical protein (1679 nt)
FGSG_11135	0.83286	0	-1.79769		Down			conserved hypothetical protein
FGSG_11635	4.96123	0	-1.79769		Down			conserved hypothetical protein
FGSG_11708	0.833683	0	-1.79769		Down			conserved hypothetical protein
FGSG_11868	1.6118	0	-1.79769		Down			conserved hypothetical protein
FGSG_11869	0.537551	0	-1.79769		Down			hypothetical protein (1125 nt)
FGSG_12242	7.79486	0	-1.79769		Down			related to microbial serine proteinase
FGSG_12515	3.70718	0	-1.79769		Down			hypothetical protein
FGSG_13216	3.06621	0	-1.79769		Down			hypothetical protein
FGSG_13794	1.47926	0	-1.79769		Down			hypothetical protein
Sc_3.1:4976309-4977024	1.75086	0	-1.79769		Down
Sc_3.1:4977079-4978062	1.59157	0	-1.79769		Down
Sc_3.4:2722061-2723671	2.17654	0	-1.79769		Down
Sc_3.5:2968248-2968442	13.431	0	-1.79769		Down
Sc_3.7:2278647-2279384	2.9371	0	-1.79769		Down
Sc_3.7:781991-782465	2.65292	0	-1.79769		Down
Sc_3.3:4527978-4533590	0	2.86608	-1.79769		Down
Sc_3.4:277215-277789	0	2.63526	-1.79769		Down
Sc_3.4:43950-44357	0	1.55636	-1.79769		Down

## Sheet: 479_Up_FunCat
S1 Table. Functionlal analysis of in vitro up-regulated genes in 3ADON compared to 15ADON population.
Used file: Entries: 479
Your provided set of 479 genes:
The comparison is done to Fusarium_graminearum_FG3 containing 13826 annotated genes.
454 out of 479 genes are found:
FGSG_00087 FGSG_01607 FGSG_01748 FGSG_02313 FGSG_02339 FGSG_02632 FGSG_02978 FGSG_03162 FGSG_03494 FGSG_03601 FGSG_03633 FGSG_03686 FGSG_03688 FGSG_04781 FGSG_04876 FGSG_06439 FGSG_07274 FGSG_07551 FGSG_07597 FGSG_07666 FGSG_07757 FGSG_07826 FGSG_08146 FGSG_08203 FGSG_08262 FGSG_08402 FGSG_08694 FGSG_09137 FGSG_09367 FGSG_09653 FGSG_09979 FGSG_10277 FGSG_10407 FGSG_10411 FGSG_10555 FGSG_10729 FGS…
FUNCTIONAL CATEGORY	abs SET	rel SET	genes SET	abs GENOME	rel GENOME	rel SET/rel GENOME	P-VALUE
01.05.03 polysaccharide metabolism	37	8.14	FGSG_03629 FGSG_07551 FGSG_09082 FGSG_09291 FGSG_06037 FGSG_11326 FGSG_06605 FGSG_02339 FGSG_02658 FGSG_04872 FGSG_16723 FGSG_17462 FGSG_02202 FGSG_10411 FGSG_09980 FGSG_06110 FGSG_09653 FGSG_11559 FGSG_02651 FGSG_11487 FGSG_09366 FGSG_03742 FGSG_07351 FGSG_04230 FGSG_07274 FGSG_02632 FGSG_08011 FGSG_03968 FGSG_02386 FGSG_11428 FGSG_03713 FGSG_06397 FGSG_09085 FGSG_03462 FGSG_01250 FGSG_03410 FGS…	202	1.46	5.57534	8.98456e-18
01.05 C-compound and carbohydrate metabolism	89	19.6	FGSG_16723 FGSG_09367 FGSG_10729 FGSG_16843 FGSG_04704 FGSG_03430 FGSG_04610 FGSG_02641 FGSG_02358 FGSG_07570 FGSG_11097 FGSG_03816 FGSG_06235 FGSG_11032 FGSG_03127 FGSG_05042 FGSG_09347 FGSG_03410 FGSG_09483 FGSG_17462 FGSG_03968 FGSG_06751 FGSG_10855 FGSG_04214 FGSG_04196 FGSG_08596 FGSG_13984 FGSG_11147 FGSG_04230 FGSG_17117 FGSG_02978 FGSG_09291 FGSG_04092 FGSG_07351 FGSG_04085 FGSG_07838 FGS…	1082	7.82	2.50639	2.41939e-16
01 METABOLISM	126	27.7	FGSG_13238 FGSG_04590 FGSG_04738 FGSG_11008 FGSG_02651 FGSG_03951 FGSG_09979 FGSG_04902 FGSG_09845 FGSG_13984 FGSG_02632 FGSG_03936 FGSG_10729 FGSG_02641 FGSG_02502 FGSG_07596 FGSG_07274 FGSG_02034 FGSG_15917 FGSG_01988 FGSG_05048 FGSG_09093 FGSG_03629 FGSG_01531 FGSG_11097 FGSG_11487 FGSG_03816 FGSG_08596 FGSG_11428 FGSG_17117 FGSG_00046 FGSG_08011 FGSG_17462 FGSG_02658 FGSG_04214 FGSG_03687 FGS…	2322	16.7	1.65868	1.88914e-09
20.09.18.07 non-vesicular cellular import	28	6.16	FGSG_09053 FGSG_05042 FGSG_02281 FGSG_06235 FGSG_03834 FGSG_16876 FGSG_11150 FGSG_04610 FGSG_02248 FGSG_06508 FGSG_02641 FGSG_09367 FGSG_03272 FGSG_09297 FGSG_00087 FGSG_07134 FGSG_03956 FGSG_11147 FGSG_17502 FGSG_04783 FGSG_01734 FGSG_03347 FGSG_03024 FGSG_02978 FGSG_07666 FGSG_16200 FGSG_00572 FGSG_02358	237	1.71	3.60234	4.30262e-09
20.01.03 C-compound and carbohydrate transport	27	5.94	FGSG_11150 FGSG_09367 FGSG_16876 FGSG_03162 FGSG_02641 FGSG_00572 FGSG_07631 FGSG_04783 FGSG_16200 FGSG_17502 FGSG_09053 FGSG_00087 FGSG_02281 FGSG_01734 FGSG_02978 FGSG_03272 FGSG_06235 FGSG_11147 FGSG_02358 FGSG_07134 FGSG_04610 FGSG_04215 FGSG_07666 FGSG_05042 FGSG_00046 FGSG_03024 FGSG_06508	284	2.05	2.89756	7.37768e-07
20.01.03.01 sugar transport	10	2.2	FGSG_00572 FGSG_02358 FGSG_11147 FGSG_04610 FGSG_11150 FGSG_09367 FGSG_04783 FGSG_02641 FGSG_02978 FGSG_05042	46	0.33	6.66667	1.86203e-06
20.09.18 cellular import	31	6.82	FGSG_02248 FGSG_07666 FGSG_06508 FGSG_04783 FGSG_13347 FGSG_03834 FGSG_04215 FGSG_16200 FGSG_11147 FGSG_09297 FGSG_02641 FGSG_03024 FGSG_00572 FGSG_04610 FGSG_17502 FGSG_01734 FGSG_07134 FGSG_11150 FGSG_02358 FGSG_06235 FGSG_07631 FGSG_16876 FGSG_02978 FGSG_05042 FGSG_02281 FGSG_00087 FGSG_03347 FGSG_09053 FGSG_09367 FGSG_03272 FGSG_03956	397	2.87	2.37631	7.42993e-06
20.01.01.01.01 heavy metal ion transport (Cu+, Fe3+, etc.)	12	2.64	FGSG_17502 FGSG_03202 FGSG_09297 FGSG_04512 FGSG_16064 FGSG_13347 FGSG_03987 FGSG_09053 FGSG_06508 FGSG_06513 FGSG_02248 FGSG_16200	78	0.56	4.71429	8.25826e-06
01.25 extracellular metabolism	9	1.98	FGSG_02386 FGSG_11249 FGSG_02202 FGSG_11428 FGSG_04738 FGSG_06110 FGSG_03713 FGSG_03629 FGSG_06397	53	0.38	5.21053	5.02743e-05
01.25.01 extracellular polysaccharide degradation	6	1.32	FGSG_03713 FGSG_06397 FGSG_06110 FGSG_02386 FGSG_03629 FGSG_02202	24	0.17	7.76471	9.86308e-05
20.01 transported compounds (substrates)	58	12.7	FGSG_13347 FGSG_03987 FGSG_07596 FGSG_05042 FGSG_08407 FGSG_09297 FGSG_16064 FGSG_03936 FGSG_04196 FGSG_03834 FGSG_11484 FGSG_00046 FGSG_06513 FGSG_13562 FGSG_03272 FGSG_02641 FGSG_16876 FGSG_02248 FGSG_07134 FGSG_04512 FGSG_06235 FGSG_00076 FGSG_09367 FGSG_16200 FGSG_17117 FGSG_04804 FGSG_10807 FGSG_02978 FGSG_01531 FGSG_03427 FGSG_03956 FGSG_03024 FGSG_03426 FGSG_04783 FGSG_10537 FGSG_03347 FGS…	1078	7.79	1.6303	0.000123232
20.03.02.02.01 proton driven symporter	7	1.54	FGSG_11150 FGSG_09367 FGSG_04783 FGSG_04610 FGSG_00572 FGSG_02358 FGSG_11147	40	0.28	5.5	0.00028633
34.01.01.01 homeostasis of metal ions (Na, K, Ca etc.)	15	3.3	FGSG_01802 FGSG_16200 FGSG_03202 FGSG_03987 FGSG_16064 FGSG_17502 FGSG_03426 FGSG_04512 FGSG_06508 FGSG_09053 FGSG_13347 FGSG_03834 FGSG_09297 FGSG_02248 FGSG_06513	178	1.28	2.57812	0.000787023
20.03 transport facilities	32	7.04	FGSG_02978 FGSG_07631 FGSG_16064 FGSG_08016 FGSG_00572 FGSG_11088 FGSG_04783 FGSG_11150 FGSG_16200 FGSG_16876 FGSG_00087 FGSG_01802 FGSG_03202 FGSG_16362 FGSG_11147 FGSG_03162 FGSG_06508 FGSG_04610 FGSG_02358 FGSG_04804 FGSG_02675 FGSG_09053 FGSG_07134 FGSG_05042 FGSG_10807 FGSG_03347 FGSG_17502 FGSG_00046 FGSG_09297 FGSG_04512 FGSG_02641 FGSG_09367	535	3.86	1.82383	0.000798122
34.01.01 homeostasis of cations	19	4.18	FGSG_04512 FGSG_16200 FGSG_16064 FGSG_01802 FGSG_10807 FGSG_06508 FGSG_04783 FGSG_02248 FGSG_03426 FGSG_09053 FGSG_06513 FGSG_17502 FGSG_13347 FGSG_03202 FGSG_03834 FGSG_00572 FGSG_03987 FGSG_11088 FGSG_09297	256	1.85	2.25946	0.000810052
20.03.02.02 symporter	7	1.54	FGSG_02358 FGSG_09367 FGSG_04610 FGSG_11150 FGSG_11147 FGSG_04783 FGSG_00572	48	0.34	4.52941	0.000902144
20.01.01.01 cation transport (H+, Na+, K+, Ca2+ , NH4+, etc.)	15	3.3	FGSG_01802 FGSG_06513 FGSG_03202 FGSG_04512 FGSG_09053 FGSG_03987 FGSG_11088 FGSG_13347 FGSG_02248 FGSG_17502 FGSG_03834 FGSG_16200 FGSG_16064 FGSG_09297 FGSG_06508	181	1.3	2.53846	0.000934493
01.05.02.07 sugar, glucoside, polyol and carboxylate catabolism	16	3.52	FGSG_08011 FGSG_07274 FGSG_11326 FGSG_07351 FGSG_03426 FGSG_09082 FGSG_06397 FGSG_11559 FGSG_16723 FGSG_04085 FGSG_02339 FGSG_06605 FGSG_05935 FGSG_03127 FGSG_03430 FGSG_10444	203	1.46	2.41096	0.00109479
20.03.02 carrier (electrochemical potential-driven transport)	9	1.98	FGSG_16362 FGSG_00572 FGSG_04610 FGSG_04783 FGSG_11147 FGSG_02358 FGSG_11150 FGSG_01802 FGSG_09367	88	0.63	3.14286	0.00235763
34.01 homeostasis	19	4.18	FGSG_16064 FGSG_01802 FGSG_13347 FGSG_06513 FGSG_00572 FGSG_03202 FGSG_11088 FGSG_16200 FGSG_03426 FGSG_04783 FGSG_06508 FGSG_09297 FGSG_04512 FGSG_10807 FGSG_02248 FGSG_03834 FGSG_09053 FGSG_17502 FGSG_03987	284	2.05	2.03902	0.00269221
01.05.02 sugar, glucoside, polyol and carboxylate metabolism	17	3.74	FGSG_06605 FGSG_07351 FGSG_06397 FGSG_16723 FGSG_08011 FGSG_10444 FGSG_11559 FGSG_11326 FGSG_07274 FGSG_09653 FGSG_05935 FGSG_04085 FGSG_03426 FGSG_09082 FGSG_03430 FGSG_03127 FGSG_02339	243	1.75	2.13714	0.00279942
20.01.01 ion transport	16	3.52	FGSG_03202 FGSG_16064 FGSG_04512 FGSG_11088 FGSG_16200 FGSG_13347 FGSG_01802 FGSG_03162 FGSG_06513 FGSG_02248 FGSG_09053 FGSG_06508 FGSG_17502 FGSG_03987 FGSG_03834 FGSG_09297	229	1.65	2.13333	0.00372588
01.20.01.07 metabolism of glycosides	2	0.44	FGSG_07274 FGSG_07351	4	0.02	22	0.00617771
34.11.12 perception of nutrients and nutritional adaptation	7	1.54	FGSG_00076 FGSG_05042 FGSG_02978 FGSG_04783 FGSG_00572 FGSG_06235 FGSG_02641	68	0.49	3.14286	0.00678124
16.21.05 FAD/FMN binding	8	1.76	FGSG_01531 FGSG_08402 FGSG_09373 FGSG_11484 FGSG_10537 FGSG_08694 FGSG_10807 FGSG_08407	86	0.62	2.83871	0.00719803
01.20 secondary metabolism	24	5.28	FGSG_07351 FGSG_11484 FGSG_11008 FGSG_03936 FGSG_01988 FGSG_04196 FGSG_05935 FGSG_09347 FGSG_04590 FGSG_03426 FGSG_07826 FGSG_15780 FGSG_11528 FGSG_04694 FGSG_04902 FGSG_03163 FGSG_17117 FGSG_11270 FGSG_06751 FGSG_00092 FGSG_08407 FGSG_09121 FGSG_03601 FGSG_07274	441	3.18	1.66038	0.0108703
01.06 lipid, fatty acid and isoprenoid metabolism	30	6.6	FGSG_16088 FGSG_04738 FGSG_04591 FGSG_10855 FGSG_02502 FGSG_03686 FGSG_03426 FGSG_03601 FGSG_09121 FGSG_03687 FGSG_09297 FGSG_02668 FGSG_04196 FGSG_05597 FGSG_05935 FGSG_07596 FGSG_11484 FGSG_03951 FGSG_05164 FGSG_09979 FGSG_01717 FGSG_03163 FGSG_09138 FGSG_03936 FGSG_01531 FGSG_04092 FGSG_09845 FGSG_09125 FGSG_11270 FGSG_02034	590	4.26	1.5493	0.0118188
32.07 detoxification	20	4.4	FGSG_04804 FGSG_17117 FGSG_11270 FGSG_10807 FGSG_09121 FGSG_04196 FGSG_16362 FGSG_04092 FGSG_03163 FGSG_02675 FGSG_02034 FGSG_03686 FGSG_01782 FGSG_00051 FGSG_07636 FGSG_10855 FGSG_11387 FGSG_00046 FGSG_05935 FGSG_03936	352	2.54	1.73228	0.012466
02.16 fermentation	9	1.98	FGSG_02034 FGSG_10855 FGSG_03936 FGSG_04196 FGSG_08596 FGSG_11387 FGSG_10444 FGSG_04214 FGSG_09082	116	0.83	2.38554	0.0141444
01.05.02.04 sugar, glucoside, polyol and carboxylate anabolism	8	1.76	FGSG_03127 FGSG_05935 FGSG_04085 FGSG_03426 FGSG_03430 FGSG_02339 FGSG_09082 FGSG_09653	102	0.73	2.41096	0.0189732
20.01.07 amino acid/amino acid derivatives transport	7	1.54	FGSG_09297 FGSG_09053 FGSG_00076 FGSG_17502 FGSG_06508 FGSG_13562 FGSG_16200	86	0.62	2.48387	0.0228235
01.20.01 metabolism of primary metabolic sugar derivatives	5	1.1	FGSG_15780 FGSG_07274 FGSG_07351 FGSG_03426 FGSG_07826	50	0.36	3.05556	0.0235411
16.17.09 heavy metal binding (Cu, Fe, Zn)	14	3.08	FGSG_11387 FGSG_08402 FGSG_17096 FGSG_11249 FGSG_04214 FGSG_10855 FGSG_11528 FGSG_10807 FGSG_13347 FGSG_04092 FGSG_02034 FGSG_02502 FGSG_05164 FGSG_02347	237	1.71	1.80117	0.0248659
14.13.04 lysosomal and vacuolar protein degradation	4	0.88	FGSG_08012 FGSG_10982 FGSG_00806 FGSG_03315	35	0.25	3.52	0.0268917
34 INTERACTION WITH THE ENVIRONMENT	29	6.38	FGSG_02978 FGSG_03202 FGSG_04592 FGSG_10807 FGSG_03834 FGSG_04512 FGSG_00572 FGSG_02248 FGSG_16064 FGSG_00076 FGSG_05935 FGSG_01802 FGSG_16362 FGSG_02641 FGSG_09297 FGSG_06513 FGSG_03987 FGSG_04783 FGSG_06235 FGSG_17502 FGSG_13347 FGSG_05042 FGSG_11088 FGSG_09053 FGSG_16200 FGSG_03426 FGSG_00046 FGSG_06508 FGSG_13562	606	4.38	1.45662	0.0272666
32.05.03 defense related proteins	6	1.32	FGSG_03601 FGSG_17117 FGSG_07351 FGSG_03936 FGSG_07274 FGSG_04196	72	0.52	2.53846	0.0306561
02.01 glycolysis and gluconeogenesis	7	1.54	FGSG_07351 FGSG_09483 FGSG_10444 FGSG_07274 FGSG_10855 FGSG_02034 FGSG_03127	92	0.66	2.33333	0.0315524
34.11.07 gravity perception and response	1	0.22	FGSG_10807	1	0	0	0.0328367
20 CELLULAR TRANSPORT, TRANSPORT FACILITIES AND TRANSPORT ROUTES	58	12.7	FGSG_06508 FGSG_10807 FGSG_00076 FGSG_02281 FGSG_03347 FGSG_03956 FGSG_04196 FGSG_00087 FGSG_07134 FGSG_03272 FGSG_06235 FGSG_08016 FGSG_01802 FGSG_02675 FGSG_11484 FGSG_04610 FGSG_16200 FGSG_16362 FGSG_06513 FGSG_02641 FGSG_04512 FGSG_03936 FGSG_13347 FGSG_03426 FGSG_07596 FGSG_10537 FGSG_02248 FGSG_03987 FGSG_00572 FGSG_16064 FGSG_07631 FGSG_01734 FGSG_07666 FGSG_02358 FGSG_04804 FGSG_02978 FGS…	1390	10	1.27	0.0330702
34.11 cellular sensing and response to external stimulus	18	3.96	FGSG_05042 FGSG_06235 FGSG_04592 FGSG_06508 FGSG_10807 FGSG_00076 FGSG_02641 FGSG_09297 FGSG_09053 FGSG_05935 FGSG_04512 FGSG_16362 FGSG_13562 FGSG_02978 FGSG_00572 FGSG_00046 FGSG_03426 FGSG_04783	346	2.5	1.584	0.0370228
01.01.09.05.02 degradation of tyrosine	3	0.66	FGSG_11528 FGSG_01988 FGSG_02347	23	0.16	4.125	0.0382639
02.16.01 alcohol fermentation	5	1.1	FGSG_04214 FGSG_10855 FGSG_02034 FGSG_04196 FGSG_03936	57	0.41	2.68293	0.0386967
16.17 metal binding	18	3.96	FGSG_04092 FGSG_10855 FGSG_04512 FGSG_17096 FGSG_05164 FGSG_02034 FGSG_09138 FGSG_04214 FGSG_11528 FGSG_10982 FGSG_03202 FGSG_08402 FGSG_13347 FGSG_11387 FGSG_02347 FGSG_11249 FGSG_02502 FGSG_10807	349	2.52	1.57143	0.0397439
01.05.06 C-2 compound and organic acid metabolism	5	1.1	FGSG_02034 FGSG_10855 FGSG_03936 FGSG_01531 FGSG_04196	60	0.43	2.55814	0.046663
34.11.03.13 osmosensing and response	5	1.1	FGSG_03426 FGSG_09297 FGSG_13562 FGSG_09053 FGSG_06508	60	0.43	2.55814	0.046663
32.10.09 degradation / modification of foreign (exogenous) ester compounds	2	0.44	FGSG_05935 FGSG_03601	11	0.07	6.28571	0.0486379
20.09.16 cellular export and secretion	11	2.42	FGSG_17502 FGSG_05042 FGSG_03202 FGSG_09053 FGSG_06508 FGSG_02978 FGSG_16064 FGSG_16200 FGSG_16362 FGSG_09297 FGSG_04512	193	1.39	1.74101	0.0537896
20.09 transport routes	38	8.37	FGSG_03202 FGSG_02641 FGSG_07666 FGSG_16200 FGSG_02978 FGSG_01734 FGSG_07631 FGSG_16362 FGSG_06235 FGSG_07134 FGSG_03347 FGSG_03956 FGSG_16876 FGSG_04512 FGSG_02358 FGSG_03024 FGSG_04610 FGSG_02281 FGSG_13562 FGSG_04783 FGSG_00572 FGSG_02248 FGSG_16064 FGSG_09053 FGSG_06508 FGSG_00087 FGSG_09297 FGSG_04215 FGSG_05042 FGSG_13347 FGSG_03272 FGSG_01802 FGSG_17502 FGSG_03834 FGSG_11150 FGSG_09367 FGS…	897	6.48	1.29167	0.0634386
32.07.09 detoxification by degradation	4	0.88	FGSG_05935 FGSG_00051 FGSG_04196 FGSG_03936	46	0.33	2.66667	0.0634792
01.08.02 metabolism of hormones	1	0.22	FGSG_10537	2	0.01	22	0.0645974
01.01.09.06.02 degradation of tryptophan	2	0.44	FGSG_11484 FGSG_00051	13	0.09	4.88889	0.0660808
20.01.03.03 C4-dicarboxylate transport (e.g. malate, succinate, fumarate)	2	0.44	FGSG_03024 FGSG_02281	14	0.1	4.4	0.0754655
01.01.09 metabolism of the cysteine - aromatic group	11	2.42	FGSG_08407 FGSG_04196 FGSG_11528 FGSG_03936 FGSG_17117 FGSG_00051 FGSG_09483 FGSG_02347 FGSG_11008 FGSG_01988 FGSG_11484	207	1.49	1.62416	0.079736
32.05 disease, virulence and defense	15	3.3	FGSG_03601 FGSG_04694 FGSG_08694 FGSG_11205 FGSG_03426 FGSG_04196 FGSG_11428 FGSG_07274 FGSG_00046 FGSG_00051 FGSG_03936 FGSG_17117 FGSG_16362 FGSG_07351 FGSG_07636	309	2.23	1.47982	0.0853869
16.21 complex cofactor/cosubstrate/vitamine binding	17	3.74	FGSG_08402 FGSG_10444 FGSG_01531 FGSG_03936 FGSG_06751 FGSG_08694 FGSG_08407 FGSG_03426 FGSG_11484 FGSG_10807 FGSG_09373 FGSG_09483 FGSG_04092 FGSG_10537 FGSG_05164 FGSG_06515 FGSG_04196	360	2.6	1.43846	0.0855246
01.05.06.07 C-2 compound and organic acid catabolism	4	0.88	FGSG_03936 FGSG_10855 FGSG_04196 FGSG_02034	51	0.36	2.44444	0.0857996
01.08 metabolism of intercellular mediators	1	0.22	FGSG_10537	3	0.02	11	0.0953174
01.25.11 extracellular aminosaccharide degradation	1	0.22	FGSG_04738	3	0.02	11	0.0953174
16.17.05 sodium binding	1	0.22	FGSG_04512	3	0.02	11	0.0953174
02 ENERGY	22	4.84	FGSG_10444 FGSG_16511 FGSG_04512 FGSG_07274 FGSG_03936 FGSG_04196 FGSG_11484 FGSG_07596 FGSG_09483 FGSG_09082 FGSG_09373 FGSG_03127 FGSG_06515 FGSG_10855 FGSG_08596 FGSG_04214 FGSG_01531 FGSG_03426 FGSG_11387 FGSG_07351 FGSG_02034 FGSG_09979	503	3.63	1.33333	0.105219
20.01.09 peptide transport	2	0.44	FGSG_03427 FGSG_03347	17	0.12	3.66667	0.105826
01.05.25 regulation of C-compound and carbohydrate metabolism	7	1.54	FGSG_00572 FGSG_02978 FGSG_05042 FGSG_04085 FGSG_04783 FGSG_02641 FGSG_06235	124	0.89	1.73034	0.113841
16.05 polysaccharide binding	2	0.44	FGSG_10411 FGSG_11487	18	0.13	3.38462	0.116568
32.05.05 virulence, disease factors	6	1.32	FGSG_08694 FGSG_16362 FGSG_00051 FGSG_03426 FGSG_11428 FGSG_04694	103	0.74	1.78378	0.123032
01.06.06.11 tetracyclic and pentacyclic triterpenes (cholesterin, steroids and hopanoids) metabolism	5	1.1	FGSG_03686 FGSG_04591 FGSG_02502 FGSG_03426 FGSG_04092	81	0.58	1.89655	0.127279
01.20.29 metabolism of secondary products derived from L-glutamic acid, L-proline and L-ornithine	2	0.44	FGSG_04196 FGSG_03936	20	0.14	3.14286	0.138804
01.01.09.05 metabolism of tyrosine	4	0.88	FGSG_01988 FGSG_11528 FGSG_02347 FGSG_04196	62	0.44	2	0.145997
01.01.11.06 metabolism of the D-alanine amino acid group	1	0.22	FGSG_10537	5	0.03	7.33333	0.15377
16.17.03 potassium binding	1	0.22	FGSG_04512	5	0.03	7.33333	0.15377
34.01.01.03 homeostasis of protons	4	0.88	FGSG_01802 FGSG_00572 FGSG_04783 FGSG_04512	64	0.46	1.91304	0.158359
16.21.01 heme binding	3	0.66	FGSG_10807 FGSG_05164 FGSG_04092	42	0.3	2.2	0.158712
01.20.05 metabolism of acetic acid derivatives	3	0.66	FGSG_03936 FGSG_04694 FGSG_04196	43	0.31	2.12903	0.166733
01.06.06 isoprenoid metabolism	7	1.54	FGSG_03686 FGSG_04196 FGSG_03426 FGSG_03936 FGSG_04092 FGSG_04591 FGSG_02502	138	0.99	1.55556	0.168815
01.20.01.09 metabolism of aminoglycoside antibiotics	1	0.22	FGSG_15780	6	0.04	5.5	0.181567
32.07.07.07 superoxide metabolism	1	0.22	FGSG_10807	6	0.04	5.5	0.181567
01.01.05.01.02 degradation of polyamines	2	0.44	FGSG_03936 FGSG_04196	24	0.17	2.58824	0.185531
16.21.07 NAD/NADP binding	9	1.98	FGSG_09483 FGSG_03426 FGSG_10444 FGSG_08407 FGSG_09373 FGSG_06515 FGSG_03936 FGSG_10807 FGSG_04196	196	1.41	1.40426	0.196444
01.25.03 extracellular protein degradation	1	0.22	FGSG_11249	7	0.05	4.4	0.208454
34.11.13 gas and metabolite distribution	1	0.22	FGSG_04512	7	0.05	4.4	0.208454
34.11.13.07 circulation (e.g. blood pressure)	1	0.22	FGSG_04512	7	0.05	4.4	0.208454
14.07.11 protein processing (proteolytic)	5	1.1	FGSG_03315 FGSG_10982 FGSG_08012 FGSG_01818 FGSG_00806	98	0.7	1.57143	0.219701
01.01.09.01.01 biosynthesis of glycine	2	0.44	FGSG_08407 FGSG_11008	27	0.19	2.31579	0.221826
01.20.05.11 metabolism of polyketides	1	0.22	FGSG_04694	8	0.05	4.4	0.234459
01.25.07 extracellular ester compound degradation	1	0.22	FGSG_11428	8	0.05	4.4	0.234459
36.20 plant / fungal specific systemic sensing and response	1	0.22	FGSG_00051	8	0.05	4.4	0.234459
36.20.18 plant hormonal regulation	1	0.22	FGSG_00051	8	0.05	4.4	0.234459
40.02.03 activity of intercellular mediators	1	0.22	FGSG_09347	8	0.05	4.4	0.234459
20.01.15 electron transport	12	2.64	FGSG_04196 FGSG_17117 FGSG_10807 FGSG_11484 FGSG_01531 FGSG_04512 FGSG_03936 FGSG_07596 FGSG_08407 FGSG_03426 FGSG_09373 FGSG_10537	290	2.09	1.26316	0.246017
32 CELL RESCUE, DEFENSE AND VIRULENCE	32	7.04	FGSG_04092 FGSG_11428 FGSG_03686 FGSG_11205 FGSG_04694 FGSG_07351 FGSG_03163 FGSG_09297 FGSG_17117 FGSG_02034 FGSG_00046 FGSG_09373 FGSG_03601 FGSG_11270 FGSG_07636 FGSG_00051 FGSG_08694 FGSG_02675 FGSG_16362 FGSG_01440 FGSG_11387 FGSG_07274 FGSG_03936 FGSG_10807 FGSG_01782 FGSG_09121 FGSG_04196 FGSG_04512 FGSG_05935 FGSG_03426 FGSG_10855 FGSG_04804	856	6.19	1.13732	0.246185
01.01.05.01 metabolism of polyamines	2	0.44	FGSG_04196 FGSG_03936	30	0.21	2.09524	0.258614
01.01.09.06 metabolism of tryptophan	2	0.44	FGSG_11484 FGSG_00051	30	0.21	2.09524	0.258614
20.03.02.03.01 proton driven antiporter	2	0.44	FGSG_16362 FGSG_01802	30	0.21	2.09524	0.258614
02.10 tricarboxylic-acid pathway (citrate cycle, Krebs cycle, TCA cycle)	3	0.66	FGSG_10444 FGSG_06515 FGSG_09373	54	0.39	1.69231	0.261023
01.01.05 metabolism of urea cycle, creatine and polyamines	3	0.66	FGSG_03936 FGSG_04196 FGSG_05048	57	0.41	1.60976	0.287943
02.25 oxidation of fatty acids	3	0.66	FGSG_07596 FGSG_11484 FGSG_09979	57	0.41	1.60976	0.287943
01.20.37 metabolism of peptide derived compounds	2	0.44	FGSG_04902 FGSG_03601	33	0.23	1.91304	0.295472
01.01 amino acid metabolism	18	3.96	FGSG_03936 FGSG_04902 FGSG_11008 FGSG_06751 FGSG_04214 FGSG_08596 FGSG_04196 FGSG_11484 FGSG_11528 FGSG_05048 FGSG_13617 FGSG_10537 FGSG_02347 FGSG_00051 FGSG_09483 FGSG_08407 FGSG_17117 FGSG_01988	474	3.42	1.15789	0.296071
01.20.17 metabolism of secondary products derived from primary amino acids	4	0.88	FGSG_06751 FGSG_04196 FGSG_03936 FGSG_08407	85	0.61	1.44262	0.305114
32.07.01 detoxification involving cytochrome P450	3	0.66	FGSG_03686 FGSG_04092 FGSG_17117	59	0.42	1.57143	0.306008
01.01.06.01.02 degradation of aspartate	1	0.22	FGSG_10537	11	0.07	3.14286	0.307469
01.01.06.04.02 degradation of threonine	1	0.22	FGSG_04214	11	0.07	3.14286	0.307469
01.01.06.06.01.01 diaminopimelic acid pathway	1	0.22	FGSG_05048	11	0.07	3.14286	0.307469
02.16.03 lactate fermentation	1	0.22	FGSG_10444	11	0.07	3.14286	0.307469
10.01.05.03.01 meiotic recombination	1	0.22	FGSG_08596	11	0.07	3.14286	0.307469
01.01.09.01 metabolism of glycine	2	0.44	FGSG_08407 FGSG_11008	34	0.24	1.83333	0.307712
01.20.35.01.01 metabolism of melanins	2	0.44	FGSG_01988 FGSG_11528	35	0.25	1.76	0.31991
32.07.03 detoxification by modification	3	0.66	FGSG_03936 FGSG_04196 FGSG_05935	61	0.44	1.5	0.324116
34.11.03 chemoperception and response	9	1.98	FGSG_03426 FGSG_00046 FGSG_16362 FGSG_04783 FGSG_09053 FGSG_06508 FGSG_05935 FGSG_09297 FGSG_13562	226	1.63	1.21472	0.325178
01.20.37.05 metabolism of beta-lactams	1	0.22	FGSG_03601	12	0.08	2.75	0.330227
36 SYSTEMIC INTERACTION WITH THE ENVIRONMENT	1	0.22	FGSG_00051	12	0.08	2.75	0.330227
20.01.13 lipid/fatty acid transport	4	0.88	FGSG_13562 FGSG_06508 FGSG_09053 FGSG_09297	90	0.65	1.35385	0.342507
01.20.17.01 metabolism of nonprotein amino acids	2	0.44	FGSG_04196 FGSG_03936	37	0.26	1.69231	0.344137
32.10 degradation / modification of foreign (exogenous) compounds	2	0.44	FGSG_05935 FGSG_03601	37	0.26	1.69231	0.344137
01.07.04 utilization of vitamins, cofactors, and prosthetic groups	1	0.22	FGSG_09347	13	0.09	2.44444	0.35224
40.10.02.01 anti-apoptosis	1	0.22	FGSG_04738	13	0.09	2.44444	0.35224
01.05.11 aromate metabolism	3	0.66	FGSG_09347 FGSG_03936 FGSG_04196	65	0.47	1.40426	0.360296
02.01.03 regulation of glycolysis and gluconeogenesis	1	0.22	FGSG_03127	14	0.1	2.2	0.37353
02.19 metabolism of energy reserves (e.g. glycogen, trehalose)	2	0.44	FGSG_16511 FGSG_09082	41	0.29	1.51724	0.391673
16.13 C-compound binding	2	0.44	FGSG_04196 FGSG_03936	41	0.29	1.51724	0.391673
20.03.02.03 antiporter	2	0.44	FGSG_16362 FGSG_01802	41	0.29	1.51724	0.391673
01.01.06.06.02 degradation of lysine	1	0.22	FGSG_11484	15	0.1	2.2	0.394122
01.20.35.01 metabolism of phenylpropanoids	3	0.66	FGSG_11528 FGSG_01988 FGSG_11484	69	0.49	1.34694	0.39618
01.01.06.06 metabolism of lysine	2	0.44	FGSG_11484 FGSG_05048	42	0.3	1.46667	0.403321
32.01.01 oxidative stress response	4	0.88	FGSG_10807 FGSG_08694 FGSG_04196 FGSG_01782	99	0.71	1.23944	0.409871
01.01.03.02 metabolism of glutamate	3	0.66	FGSG_03936 FGSG_04902 FGSG_04196	71	0.51	1.29412	0.413929
01.01.06.04 metabolism of threonine	1	0.22	FGSG_04214	16	0.11	2	0.414039
14.13.04.02 vacuolar protein degradation	1	0.22	FGSG_10982	17	0.12	1.83333	0.433302
14.07.04 modification by acetylation, deacetylation	2	0.44	FGSG_11249 FGSG_09138	45	0.32	1.375	0.4376
01.20.35 metabolism of secondary products derived from L-phenylalanine and L-tyrosine	3	0.66	FGSG_01988 FGSG_11484 FGSG_11528	74	0.53	1.24528	0.440228
20.09.04 mitochondrial transport	4	0.88	FGSG_13562 FGSG_09053 FGSG_09297 FGSG_06508	105	0.75	1.17333	0.454043
01.01.09.04.02 degradation of phenylalanine	2	0.44	FGSG_02347 FGSG_17117	47	0.33	1.33333	0.45985
32.07.07 oxygen and radical detoxification	2	0.44	FGSG_01782 FGSG_10807	47	0.33	1.33333	0.45985
01.01.03.03.01 biosynthesis of proline	1	0.22	FGSG_03936	19	0.13	1.69231	0.469954
01.01.06.01 metabolism of aspartate	1	0.22	FGSG_10537	19	0.13	1.69231	0.469954
01.01.09.02.01 biosynthesis of serine	1	0.22	FGSG_09483	19	0.13	1.69231	0.469954
18.02.05 regulator of G-protein signalling	1	0.22	FGSG_10889	19	0.13	1.69231	0.469954
40.20 cell aging	1	0.22	FGSG_10807	19	0.13	1.69231	0.469954
01.01.06 metabolism of the aspartate family	4	0.88	FGSG_10537 FGSG_05048 FGSG_11484 FGSG_04214	109	0.78	1.12821	0.482885
01.05.09.07 aminosaccharide catabolism	1	0.22	FGSG_10729	20	0.14	1.57143	0.487382
32.05.01 resistance proteins	5	1.1	FGSG_00046 FGSG_07636 FGSG_04196 FGSG_03936 FGSG_16362	140	1.01	1.08911	0.488646
01.04.04 regulation of phosphate metabolism	1	0.22	FGSG_17462	21	0.15	1.46667	0.504239
01.20.17.03 metabolism of amines	1	0.22	FGSG_08407	21	0.15	1.46667	0.504239
01.20.37.01 metabolism of thioredoxin, glutaredoxin, glutathion	1	0.22	FGSG_04902	21	0.15	1.46667	0.504239
01.01.05.03 metabolism of urea (urea cycle)	1	0.22	FGSG_05048	22	0.15	1.46667	0.520543
01.05.08.07 C-4 compound catabolism	1	0.22	FGSG_03426	22	0.15	1.46667	0.520543
34.11.01 photoperception and response	1	0.22	FGSG_04592	22	0.15	1.46667	0.520543
34.11.09 temperature perception and response	1	0.22	FGSG_10807	22	0.15	1.46667	0.520543
01.01.09.04 metabolism of phenylalanine	3	0.66	FGSG_03936 FGSG_17117 FGSG_02347	84	0.6	1.1	0.52414
34.05 cell motility	2	0.44	FGSG_04512 FGSG_03202	54	0.39	1.12821	0.533467
01.02.02.09 catabolism of nitrogenous compounds	1	0.22	FGSG_00051	23	0.16	1.375	0.536312
20.01.26 neurotransmitter transport	1	0.22	FGSG_04512	23	0.16	1.375	0.536312
20.03.01.01 ion channels	1	0.22	FGSG_10807	23	0.16	1.375	0.536312
16.17.07 magnesium binding	2	0.44	FGSG_04512 FGSG_03202	55	0.39	1.12821	0.543411
41 DEVELOPMENT (Systemic)	2	0.44	FGSG_04783 FGSG_00989	55	0.39	1.12821	0.543411
41.01 fungal/microorganismic development	2	0.44	FGSG_00989 FGSG_04783	55	0.39	1.12821	0.543411
01.05.08 C-4 compound metabolism	1	0.22	FGSG_03426	24	0.17	1.29412	0.551564
01.05.11.07 aromate catabolism	2	0.44	FGSG_03936 FGSG_04196	56	0.4	1.1	0.553206
01.05.11.07.01 aerobic aromate catabolism	2	0.44	FGSG_03936 FGSG_04196	56	0.4	1.1	0.553206
20.03.22 transport ATPases	3	0.66	FGSG_03202 FGSG_16064 FGSG_04512	88	0.63	1.04762	0.55573
32.01.03 osmotic and salt stress response	3	0.66	FGSG_04196 FGSG_03936 FGSG_09297	88	0.63	1.04762	0.55573
01.01.09.04.01 biosynthesis of phenylalanine	2	0.44	FGSG_17117 FGSG_03936	59	0.42	1.04762	0.581693
01.01.03.03 metabolism of proline	1	0.22	FGSG_03936	27	0.19	1.15789	0.594379
01.20.31 metabolism of secondary products derived from L-lysine, L-arginine and L-histidine	1	0.22	FGSG_03936	27	0.19	1.15789	0.594379
01.01.06.06.01 biosynthesis of lysine	1	0.22	FGSG_05048	28	0.2	1.1	0.607725
01.20.01.05 metabolism of sugar alcohols	1	0.22	FGSG_03426	29	0.2	1.1	0.620632
99 UNCLASSIFIED PROTEINS	276	60.7	FGSG_04583 FGSG_05834 FGSG_08958 FGSG_16906 FGSG_00876 FGSG_04800 FGSG_07389 FGSG_16176 FGSG_02464 FGSG_07767 FGSG_08956 FGSG_17387 FGSG_05342 FGSG_17678 FGSG_11757 FGSG_17648 FGSG_10408 FGSG_10990 FGSG_01026 FGSG_04159 FGSG_08006 FGSG_13012 FGSG_16353 FGSG_04231 FGSG_06062 FGSG_08833 FGSG_00124 FGSG_05362 FGSG_02578 FGSG_04787 FGSG_16908 FGSG_00122 FGSG_02321 FGSG_02387 FGSG_03527 FGSG_13430 FGS…	9004	65.1	0.932412	0.977561
01.01.03 assimilation of ammonia, metabolism of the glutamate group	3	0.66	FGSG_04902 FGSG_03936 FGSG_04196	108	0.78	0.846154	1
01.01.03.02.01 biosynthesis of glutamate	1	0.22	FGSG_04902	39	0.28	0.785714	1
01.01.03.02.02 degradation of glutamate	1	0.22	FGSG_04196	34	0.24	0.916667	1
01.01.09.02 metabolism of serine	1	0.22	FGSG_09483	32	0.23	0.956522	1
01.01.11 metabolism of the pyruvate family (alanine, isoleucine, leucine, valine) and D-alanine	2	0.44	FGSG_10537 FGSG_03936	74	0.53	0.830189	1
01.02 nitrogen, sulfur and selenium metabolism	7	1.54	FGSG_06751 FGSG_09138 FGSG_00051 FGSG_08402 FGSG_03963 FGSG_17117 FGSG_03936	237	1.71	0.900585	1
01.02.02 nitrogen metabolism	1	0.22	FGSG_00051	48	0.34	0.647059	1
01.02.07 regulation of nitrogen, sulfur and selenium metabolism	1	0.22	FGSG_06751	37	0.26	0.846154	1
01.04 phosphate metabolism	4	0.88	FGSG_04085 FGSG_17462 FGSG_03127 FGSG_00046	357	2.58	0.341085	1
01.05.09 aminosaccharide metabolism	1	0.22	FGSG_10729	35	0.25	0.88	1
01.05.13 transfer of activated C-1 groups	1	0.22	FGSG_04092	44	0.31	0.709677	1
01.06.02 membrane lipid metabolism	1	0.22	FGSG_03426	95	0.68	0.323529	1
01.06.02.02 glycolipid metabolism	1	0.22	FGSG_03426	38	0.27	0.814815	1
01.06.05 fatty acid metabolism	4	0.88	FGSG_09979 FGSG_16088 FGSG_03426 FGSG_01531	122	0.88	1	1
01.07 metabolism of vitamins, cofactors, and prosthetic groups	7	1.54	FGSG_04592 FGSG_11387 FGSG_08694 FGSG_03426 FGSG_09347 FGSG_04196 FGSG_03936	287	2.07	0.743961	1
01.07.01 biosynthesis of vitamins, cofactors, and prosthetic groups	3	0.66	FGSG_03936 FGSG_04196 FGSG_08694	157	1.13	0.584071	1
01.20.15 metabolism of derivatives of dehydroquinic acid, shikimic acid and chorismic acid	1	0.22	FGSG_03426	50	0.36	0.611111	1
02.07 pentose-phosphate pathway	2	0.44	FGSG_09483 FGSG_03426	65	0.47	0.93617	1
02.11 electron transport and membrane-associated energy conservation	4	0.88	FGSG_04512 FGSG_03936 FGSG_04196 FGSG_09373	136	0.98	0.897959	1
02.13 respiration	4	0.88	FGSG_03936 FGSG_01531 FGSG_09373 FGSG_04196	161	1.16	0.758621	1
02.45 energy conversion and regeneration	2	0.44	FGSG_03936 FGSG_04196	85	0.61	0.721311	1
10 CELL CYCLE AND DNA PROCESSING	3	0.66	FGSG_10089 FGSG_12862 FGSG_08596	659	4.76	0.138655	1
10.01 DNA processing	1	0.22	FGSG_08596	353	2.55	0.0862745	1
10.01.05 DNA recombination and DNA repair	1	0.22	FGSG_08596	186	1.34	0.164179	1
10.01.05.03 DNA recombination	1	0.22	FGSG_08596	51	0.36	0.611111	1
10.03 cell cycle	2	0.44	FGSG_12862 FGSG_10089	431	3.11	0.141479	1
10.03.02 meiosis	1	0.22	FGSG_10089	77	0.55	0.4	1
10.03.03 cytokinesis (cell division) /septum formation and hydrolysis	1	0.22	FGSG_12862	101	0.73	0.30137	1
11 TRANSCRIPTION	2	0.44	FGSG_04085 FGSG_17042	718	5.19	0.0847784	1
11.02 RNA synthesis	2	0.44	FGSG_04085 FGSG_17042	525	3.79	0.116095	1
11.02.03 mRNA synthesis	2	0.44	FGSG_17042 FGSG_04085	466	3.37	0.130564	1
11.02.03.04 transcriptional control	2	0.44	FGSG_17042 FGSG_04085	363	2.62	0.167939	1
14 PROTEIN FATE (folding, modification, destination)	9	1.98	FGSG_09653 FGSG_11249 FGSG_00806 FGSG_01818 FGSG_09138 FGSG_03315 FGSG_08012 FGSG_17096 FGSG_10982	920	6.65	0.297744	1
14.07 protein modification	8	1.76	FGSG_08012 FGSG_00806 FGSG_09138 FGSG_03315 FGSG_01818 FGSG_11249 FGSG_09653 FGSG_10982	532	3.84	0.458333	1
14.07.02 modification with sugar residues (e.g. glycosylation, deglycosylation)	1	0.22	FGSG_09653	59	0.42	0.52381	1
14.13 protein/peptide degradation	8	1.76	FGSG_01818 FGSG_00806 FGSG_17096 FGSG_08012 FGSG_11249 FGSG_10982 FGSG_09138 FGSG_03315	266	1.92	0.916667	1
14.13.01 cytoplasmic and nuclear protein degradation	1	0.22	FGSG_11249	160	1.15	0.191304	1
16 PROTEIN WITH BINDING FUNCTION OR COFACTOR REQUIREMENT (structural or catalytic)	37	8.14	FGSG_10444 FGSG_05935 FGSG_11487 FGSG_10855 FGSG_04214 FGSG_11387 FGSG_04085 FGSG_06751 FGSG_01531 FGSG_13458 FGSG_10807 FGSG_03426 FGSG_04196 FGSG_09373 FGSG_08402 FGSG_11249 FGSG_02347 FGSG_10982 FGSG_09138 FGSG_02502 FGSG_03202 FGSG_05164 FGSG_08694 FGSG_11484 FGSG_17096 FGSG_04512 FGSG_10537 FGSG_00046 FGSG_02034 FGSG_09483 FGSG_03936 FGSG_04092 FGSG_08407 FGSG_10411 FGSG_06515 FGSG_13347 FGS…	1714	12.3	0.661789	1
16.01 protein binding	7	1.54	FGSG_11387 FGSG_05935 FGSG_03426 FGSG_10982 FGSG_04512 FGSG_10444 FGSG_04085	760	5.49	0.28051	1
16.03 nucleic acid binding	1	0.22	FGSG_13458	361	2.61	0.0842912	1
16.03.03 RNA binding	1	0.22	FGSG_13458	180	1.3	0.169231	1
16.17.01 calcium binding	1	0.22	FGSG_03202	41	0.29	0.758621	1
16.19 nucleotide/nucleoside/nucleobase binding	4	0.88	FGSG_04085 FGSG_04512 FGSG_00046 FGSG_03202	471	3.4	0.258824	1
16.19.03 ATP binding	4	0.88	FGSG_04085 FGSG_04512 FGSG_03202 FGSG_00046	354	2.56	0.34375	1
16.21.17 pyridoxal phosphate binding	1	0.22	FGSG_06751	48	0.34	0.647059	1
18 REGULATION OF METABOLISM AND PROTEIN FUNCTION	1	0.22	FGSG_10889	242	1.75	0.125714	1
18.02 regulation of protein activity	1	0.22	FGSG_10889	236	1.7	0.129412	1
20.01.01.07 anion transport	1	0.22	FGSG_03162	54	0.39	0.564103	1
20.01.11 amine / polyamine transport	1	0.22	FGSG_16362	34	0.24	0.916667	1
20.01.23 allantoin and allantoate transport	2	0.44	FGSG_03956 FGSG_08016	69	0.49	0.897959	1
20.01.25 vitamine/cofactor transport	2	0.44	FGSG_00046 FGSG_09297	75	0.54	0.814815	1
20.01.27 drug/toxin transport	3	0.66	FGSG_02675 FGSG_16362 FGSG_04804	120	0.86	0.767442	1
20.03.01 channel / pore class transport	1	0.22	FGSG_10807	33	0.23	0.956522	1
20.03.25 ABC transporters	1	0.22	FGSG_00046	80	0.57	0.385965	1
20.09.07 vesicular transport (Golgi network, etc.)	2	0.44	FGSG_04512 FGSG_03202	180	1.3	0.338462	1
20.09.13 vacuolar/lysosomal transport	3	0.66	FGSG_01802 FGSG_00046 FGSG_03202	132	0.95	0.694737	1
30 CELLULAR COMMUNICATION/SIGNAL TRANSDUCTION MECHANISM	3	0.66	FGSG_10807 FGSG_09347 FGSG_08695	312	2.25	0.293333	1
30.01 cellular signalling	2	0.44	FGSG_10807 FGSG_08695	271	1.96	0.22449	1
30.05 transmembrane signal transduction	1	0.22	FGSG_09347	79	0.57	0.385965	1
32.01 stress response	10	2.2	FGSG_03936 FGSG_09373 FGSG_08694 FGSG_01782 FGSG_01440 FGSG_04196 FGSG_00046 FGSG_10807 FGSG_04512 FGSG_09297	451	3.26	0.674847	1
32.05.05.01 toxins	1	0.22	FGSG_16362	31	0.22	1	1
32.07.05 detoxification by export	1	0.22	FGSG_16362	95	0.68	0.323529	1
34.11.03.07 pheromone response, mating-type determination, sex-specific proteins	1	0.22	FGSG_04783	119	0.86	0.255814	1
40 CELL FATE	5	1.1	FGSG_09347 FGSG_04738 FGSG_10807 FGSG_06037 FGSG_03851	240	1.73	0.635838	1
40.01 cell growth / morphogenesis	3	0.66	FGSG_04738 FGSG_10807 FGSG_06037	172	1.24	0.532258	1
40.01.03 directional cell growth (morphogenesis)	1	0.22	FGSG_06037	53	0.38	0.578947	1
40.10 cell death	2	0.44	FGSG_03851 FGSG_04738	75	0.54	0.814815	1
40.10.02 apoptosis (type I programmed cell death)	1	0.22	FGSG_04738	66	0.47	0.468085	1
42 BIOGENESIS OF CELLULAR COMPONENTS	10	2.2	FGSG_11249 FGSG_09980 FGSG_04592 FGSG_09291 FGSG_03936 FGSG_06037 FGSG_02651 FGSG_04196 FGSG_07570 FGSG_01250	617	4.46	0.493274	1
42.01 cell wall	5	1.1	FGSG_02651 FGSG_09291 FGSG_09980 FGSG_06037 FGSG_01250	182	1.31	0.839695	1
42.10 nucleus	1	0.22	FGSG_11249	128	0.92	0.23913	1
42.10.03 organization of chromosome structure	1	0.22	FGSG_11249	98	0.7	0.314286	1
42.16 mitochondrion	4	0.88	FGSG_04196 FGSG_07570 FGSG_03936 FGSG_04592	125	0.9	0.977778	1
43 CELL TYPE DIFFERENTIATION	1	0.22	FGSG_10089	273	1.97	0.111675	1
43.01 fungal/microorganismic cell type differentiation	1	0.22	FGSG_10089	261	1.88	0.117021	1
43.01.03 fungal and other eukaryotic cell type differentiation	1	0.22	FGSG_10089	261	1.88	0.117021	1
43.01.03.09 development of asco- basidio- or zygospore	1	0.22	FGSG_10089	109	0.78	0.282051	1

## Sheet: 497_KEGG
S1 Table. KEGG pathway analysis of in vitro up-regulated genes on 3ADON compared 15ADON population.
Pathway	Seqs in Pathway	Enzyme	EzymeId	NrSeqs	Seqs	PathwayId
Nitrogen metabolism	1	nitrite reductase [NAD(P)H]	ec:1.7.1.4	1	FGSG_08402	path:map00910
Phenylpropanoid biosynthesis	1	peroxidase	ec:1.11.1.7	1	FGSG_02668	path:map00940
Glycolysis / Gluconeogenesis	1	alcohol dehydrogenase	ec:1.1.1.1	1	FGSG_10855	path:map00010
Tyrosine metabolism	2	alcohol dehydrogenase	ec:1.1.1.1	1	FGSG_10855	path:map00350
Tyrosine metabolism	2	homogentisate 1,2-dioxygenase	ec:1.13.11.5	1	FGSG_02347	path:map00350
Fatty acid metabolism	1	alcohol dehydrogenase	ec:1.1.1.1	1	FGSG_10855	path:map00071
Pentose and glucuronate interconversions	4	pectate lyase	ec:4.2.2.2	2	FGSG_02386, FGSG_03713	path:map00040
Pentose and glucuronate interconversions	4	pectinesterase	ec:3.1.1.11	1	FGSG_03406	path:map00040
Pentose and glucuronate interconversions	4	polygalacturonase	ec:3.2.1.15	1	FGSG_07551	path:map00040
Aminoacyl-tRNA biosynthesis	1	aspartate---tRNA ligase	ec:6.1.1.12	1	FGSG_04934	path:map00970
Retinol metabolism	1	alcohol dehydrogenase	ec:1.1.1.1	1	FGSG_10855	path:map00830
Amino sugar and nucleotide sugar metabolism	3	galactokinase	ec:2.7.1.6	1	FGSG_04085	path:map00520
Amino sugar and nucleotide sugar metabolism	3	phosphomannomutase	ec:5.4.2.8	1	FGSG_03767	path:map00520
Amino sugar and nucleotide sugar metabolism	3	chitinase	ec:3.2.1.14	1	FGSG_07569	path:map00520
beta-Alanine metabolism	1	4-aminobutyrate transaminase	ec:2.6.1.19	1	FGSG_06751	path:map00410
D-Arginine and D-ornithine metabolism	1	D-amino-acid oxidase	ec:1.4.3.3	1	FGSG_13617	path:map00472
Carbon fixation pathways in prokaryotes	1	succinate dehydrogenase	ec:1.3.99.1	1	FGSG_09373	path:map00720
Styrene degradation	1	homogentisate 1,2-dioxygenase	ec:1.13.11.5	1	FGSG_02347	path:map00643
Oxidative phosphorylation	1	succinate dehydrogenase	ec:1.3.99.1	1	FGSG_09373	path:map00190
Galactose metabolism	3	galactokinase	ec:2.7.1.6	1	FGSG_04085	path:map00052
Galactose metabolism	3	galactose oxidase	ec:1.1.3.9	1	FGSG_11032	path:map00052
Galactose metabolism	3	beta-fructofuranosidase	ec:3.2.1.26	1	FGSG_08415	path:map00052
Drug metabolism - cytochrome P450	4	flavin-containing monooxygenase	ec:1.14.13.8	3	FGSG_03163, FGSG_07636, FGSG_09121	path:map00982
Drug metabolism - cytochrome P450	4	alcohol dehydrogenase	ec:1.1.1.1	1	FGSG_10855	path:map00982
Propanoate metabolism	1	4-aminobutyrate transaminase	ec:2.6.1.19	1	FGSG_06751	path:map00640
Fructose and mannose metabolism	1	phosphomannomutase	ec:5.4.2.8	1	FGSG_03767	path:map00051
Arginine and proline metabolism	1	D-amino-acid oxidase	ec:1.4.3.3	1	FGSG_13617	path:map00330
Citrate cycle (TCA cycle)	1	succinate dehydrogenase	ec:1.3.99.1	1	FGSG_09373	path:map00020
Phenylalanine metabolism	1	peroxidase	ec:1.11.1.7	1	FGSG_02668	path:map00360
Metabolism of xenobiotics by cytochrome P450	1	alcohol dehydrogenase	ec:1.1.1.1	1	FGSG_10855	path:map00980
Starch and sucrose metabolism	7	pectinesterase	ec:3.1.1.11	1	FGSG_03406	path:map00500
Starch and sucrose metabolism	7	cellulase	ec:3.2.1.4	2	FGSG_02658, FGSG_06110	path:map00500
Starch and sucrose metabolism	7	glucan 1,4-alpha-glucosidase	ec:3.2.1.3	1	FGSG_11326	path:map00500
Starch and sucrose metabolism	7	alpha,alpha-trehalase	ec:3.2.1.28	1	FGSG_05622	path:map00500
Starch and sucrose metabolism	7	beta-fructofuranosidase	ec:3.2.1.26	1	FGSG_08415	path:map00500
Starch and sucrose metabolism	7	polygalacturonase	ec:3.2.1.15	1	FGSG_07551	path:map00500
Alanine, aspartate and glutamate metabolism	2	succinate-semialdehyde dehydrogenase (NAD+)	ec:1.2.1.24	1	FGSG_03936	path:map00250
Alanine, aspartate and glutamate metabolism	2	4-aminobutyrate transaminase	ec:2.6.1.19	1	FGSG_06751	path:map00250
Naphthalene degradation	1	alcohol dehydrogenase	ec:1.1.1.1	1	FGSG_10855	path:map00626
Thiamine metabolism	2	nucleoside-triphosphatase	ec:3.6.1.15	2	FGSG_00046, FGSG_08956	path:map00730
Chloroalkane and chloroalkene degradation	2	formaldehyde dehydrogenase	ec:1.2.1.46	1	FGSG_04214	path:map00625
Chloroalkane and chloroalkene degradation	2	alcohol dehydrogenase	ec:1.1.1.1	1	FGSG_10855	path:map00625
Toluene degradation	1	succinate dehydrogenase	ec:1.3.99.1	1	FGSG_09373	path:map00623
Penicillin and cephalosporin biosynthesis	1	D-amino-acid oxidase	ec:1.4.3.3	1	FGSG_13617	path:map00311
Butanoate metabolism	3	succinate dehydrogenase	ec:1.3.99.1	1	FGSG_09373	path:map00650
Butanoate metabolism	3	succinate-semialdehyde dehydrogenase (NAD+)	ec:1.2.1.24	1	FGSG_03936	path:map00650
Butanoate metabolism	3	4-aminobutyrate transaminase	ec:2.6.1.19	1	FGSG_06751	path:map00650
Methane metabolism	6	flavin-containing monooxygenase	ec:1.14.13.8	3	FGSG_03163, FGSG_07636, FGSG_09121	path:map00680
Methane metabolism	6	phosphoglycerate dehydrogenase	ec:1.1.1.95	1	FGSG_09483	path:map00680
Methane metabolism	6	formaldehyde dehydrogenase	ec:1.2.1.46	1	FGSG_04214	path:map00680
Methane metabolism	6	peroxidase	ec:1.11.1.7	1	FGSG_02668	path:map00680
Other glycan degradation	1	alpha-mannosidase	ec:3.2.1.24	1	FGSG_06831	path:map00511
Purine metabolism	2	nucleoside-triphosphatase	ec:3.6.1.15	2	FGSG_00046, FGSG_08956	path:map00230
Glycine, serine and threonine metabolism	3	phosphoglycerate dehydrogenase	ec:1.1.1.95	1	FGSG_09483	path:map00260
Glycine, serine and threonine metabolism	3	D-amino-acid oxidase	ec:1.4.3.3	1	FGSG_13617	path:map00260
Glycine, serine and threonine metabolism	3	alcohol dehydrogenase	ec:1.1.1.1	1	FGSG_10855	path:map00260

## Sheet: 801_Down_FunCat
S1 Table. Functionlal analysis of in vitro down-regulated genes in 3ADON population compared to 15ADON population.
Used file: Entries: 801
Your provided set of 801 genes:
The comparison is done to Fusarium_graminearum_FG3 containing 13826 annotated genes.
723 out of 801 genes are found:
FGSG_00011 FGSG_00540 FGSG_00761 FGSG_01587 FGSG_01678 FGSG_01771 FGSG_01772 FGSG_01838 FGSG_02050 FGSG_02199 FGSG_02353 FGSG_02683 FGSG_02748 FGSG_02901 FGSG_03032 FGSG_03264 FGSG_03277 FGSG_03586 FGSG_03592 FGSG_03659 FGSG_03859 FGSG_03903 FGSG_03925 FGSG_03946 FGSG_04170 FGSG_04434 FGSG_04655 FGSG_04801 FGSG_04813 FGSG_05410 FGSG_05439 FGSG_05472 FGSG_06129 FGSG_06230 FGSG_06735 FGSG_07211 FGS…
FUNCTIONAL CATEGORY	abs SET	rel SET	genes SET	abs GENOME	rel GENOME	rel SET/rel GENOME	P-VALUE
99 UNCLASSIFIED PROTEINS	586	81	FGSG_03165 FGSG_08295 FGSG_10392 FGSG_10470 FGSG_11161 FGSG_11449 FGSG_16418 FGSG_16654 FGSG_16869 FGSG_00055 FGSG_03211 FGSG_04810 FGSG_13527 FGSG_13979 FGSG_04170 FGSG_07211 FGSG_11257 FGSG_12657 FGSG_16249 FGSG_03738 FGSG_04879 FGSG_06561 FGSG_03150 FGSG_09247 FGSG_11175 FGSG_01877 FGSG_02217 FGSG_02468 FGSG_13200 FGSG_17740 FGSG_02398 FGSG_12918 FGSG_17431 FGSG_08081 FGSG_08346 FGSG_16845 FGS…	9004	65.1	1.24424	2.97289e-22
01.20.35.01.01 metabolism of melanins	6	0.82	FGSG_00578 FGSG_11082 FGSG_03438 FGSG_13196 FGSG_17457 FGSG_04510	35	0.25	3.28	0.00886433
01.06.02 membrane lipid metabolism	11	1.52	FGSG_11082 FGSG_03438 FGSG_08414 FGSG_16227 FGSG_12443 FGSG_17457 FGSG_11409 FGSG_04333 FGSG_16392 FGSG_16186 FGSG_04702	95	0.68	2.23529	0.0105967
01.20.01.05 metabolism of sugar alcohols	5	0.69	FGSG_03438 FGSG_11409 FGSG_13196 FGSG_11082 FGSG_17457	29	0.2	3.45	0.0161078
02.07 pentose-phosphate pathway	8	1.1	FGSG_03438 FGSG_17457 FGSG_03094 FGSG_16885 FGSG_11082 FGSG_13196 FGSG_16227 FGSG_00578	65	0.47	2.34043	0.0195104
01.20 secondary metabolism	33	4.56	FGSG_00231 FGSG_16205 FGSG_17044 FGSG_12120 FGSG_17457 FGSG_01740 FGSG_17170 FGSG_10998 FGSG_04510 FGSG_03244 FGSG_10534 FGSG_06437 FGSG_10613 FGSG_06217 FGSG_11082 FGSG_13196 FGSG_01739 FGSG_00578 FGSG_08023 FGSG_07908 FGSG_04832 FGSG_03373 FGSG_03546 FGSG_10629 FGSG_09195 FGSG_03438 FGSG_11409 FGSG_08979 FGSG_02220 FGSG_09086 FGSG_03094 FGSG_10612 FGSG_10609	441	3.18	1.43396	0.0243753
16.21.07 NAD/NADP binding	17	2.35	FGSG_04251 FGSG_07908 FGSG_11082 FGSG_04892 FGSG_03438 FGSG_00078 FGSG_00578 FGSG_03238 FGSG_03094 FGSG_03048 FGSG_02220 FGSG_13196 FGSG_03373 FGSG_12120 FGSG_02355 FGSG_17457 FGSG_12443	196	1.41	1.66667	0.0281423
01.06.06.05 sesquiterpenes metabolism	3	0.41	FGSG_01739 FGSG_08023 FGSG_01740	15	0.1	4.1	0.0404706
32.05.05 virulence, disease factors	10	1.38	FGSG_05471 FGSG_10629 FGSG_16393 FGSG_04317 FGSG_17457 FGSG_01739 FGSG_03094 FGSG_11409 FGSG_00578 FGSG_06480	103	0.74	1.86486	0.0428518
01.20.01 metabolism of primary metabolic sugar derivatives	6	0.82	FGSG_11082 FGSG_17044 FGSG_03438 FGSG_17457 FGSG_11409 FGSG_13196	50	0.36	2.27778	0.0450621
01.20.15 metabolism of derivatives of dehydroquinic acid, shikimic acid and chorismic acid	6	0.82	FGSG_13196 FGSG_03438 FGSG_11082 FGSG_03094 FGSG_17457 FGSG_03244	50	0.36	2.27778	0.0450621
01.06.02.02 glycolipid metabolism	5	0.69	FGSG_03438 FGSG_17457 FGSG_11082 FGSG_11409 FGSG_16227	38	0.27	2.55556	0.0464521
01.01.11.01 metabolism of alanine	2	0.27	FGSG_10534 FGSG_04832	7	0.05	5.4	0.0481268
32.05 disease, virulence and defense	23	3.18	FGSG_05471 FGSG_11409 FGSG_03032 FGSG_04188 FGSG_01739 FGSG_04317 FGSG_05660 FGSG_01740 FGSG_03094 FGSG_10629 FGSG_16393 FGSG_17457 FGSG_12141 FGSG_16976 FGSG_06480 FGSG_04580 FGSG_02220 FGSG_07550 FGSG_11028 FGSG_02672 FGSG_01582 FGSG_00578 FGSG_12120	309	2.23	1.42601	0.0561201
32.07.05 detoxification by export	9	1.24	FGSG_11028 FGSG_12141 FGSG_07550 FGSG_04580 FGSG_02869 FGSG_04317 FGSG_03725 FGSG_03032 FGSG_04188	95	0.68	1.82353	0.0601714
01.20.35.01 metabolism of phenylpropanoids	7	0.96	FGSG_11082 FGSG_04510 FGSG_00231 FGSG_17457 FGSG_03438 FGSG_13196 FGSG_00578	69	0.49	1.95918	0.0681239
02.25 oxidation of fatty acids	6	0.82	FGSG_03244 FGSG_02379 FGSG_11409 FGSG_17457 FGSG_03094 FGSG_03546	57	0.41	2	0.0761464
32.05.05.01 toxins	4	0.55	FGSG_11409 FGSG_01739 FGSG_04317 FGSG_10629	31	0.22	2.5	0.0762604
32.07.09 detoxification by degradation	5	0.69	FGSG_17550 FGSG_02220 FGSG_12120 FGSG_06437 FGSG_06480	46	0.33	2.09091	0.0907672
01.20.35 metabolism of secondary products derived from L-phenylalanine and L-tyrosine	7	0.96	FGSG_17457 FGSG_00578 FGSG_00231 FGSG_04510 FGSG_03438 FGSG_13196 FGSG_11082	74	0.53	1.81132	0.0913809
14.13.04.01 lysosomal protein degradation	1	0.13	FGSG_07775	2	0.01	13	0.101855
38.05 viral proteins	1	0.13	FGSG_07775	2	0.01	13	0.101855
01.05.08.07 C-4 compound catabolism	3	0.41	FGSG_00578 FGSG_03438 FGSG_13196	22	0.15	2.73333	0.104893
01.06.05 fatty acid metabolism	10	1.38	FGSG_03546 FGSG_13196 FGSG_03244 FGSG_11082 FGSG_11409 FGSG_03438 FGSG_16432 FGSG_03094 FGSG_00578 FGSG_17457	122	0.88	1.56818	0.105793
14.13.04 lysosomal and vacuolar protein degradation	4	0.55	FGSG_10343 FGSG_04527 FGSG_07775 FGSG_08464	35	0.25	2.2	0.108122
01.01.06.04.02 degradation of threonine	2	0.27	FGSG_08909 FGSG_09896	11	0.07	3.85714	0.109875
32.10.09 degradation / modification of foreign (exogenous) ester compounds	2	0.27	FGSG_06437 FGSG_06610	11	0.07	3.85714	0.109875
01.06.02.01 phospholipid metabolism	6	0.82	FGSG_04702 FGSG_16186 FGSG_16392 FGSG_04333 FGSG_12443 FGSG_08414	63	0.45	1.82222	0.110423
32.07 detoxification	24	3.31	FGSG_09086 FGSG_08023 FGSG_12141 FGSG_03946 FGSG_06480 FGSG_06437 FGSG_02220 FGSG_16656 FGSG_11028 FGSG_04317 FGSG_03725 FGSG_03238 FGSG_02869 FGSG_01739 FGSG_06656 FGSG_01742 FGSG_03032 FGSG_10417 FGSG_04188 FGSG_17550 FGSG_07550 FGSG_12120 FGSG_01740 FGSG_04580	352	2.54	1.30315	0.111041
01.20.17.01 metabolism of nonprotein amino acids	4	0.55	FGSG_12120 FGSG_10534 FGSG_04832 FGSG_02220	37	0.26	2.11538	0.12596
01.05.02.01 nucleotide-sugar metabolism	2	0.27	FGSG_03048 FGSG_02355	12	0.08	3.375	0.127454
01.05.08 C-4 compound metabolism	3	0.41	FGSG_00578 FGSG_13196 FGSG_03438	24	0.17	2.41176	0.12788
16.21 complex cofactor/cosubstrate/vitamine binding	24	3.31	FGSG_03373 FGSG_16205 FGSG_12443 FGSG_02355 FGSG_04251 FGSG_03048 FGSG_02220 FGSG_04832 FGSG_12120 FGSG_00578 FGSG_10534 FGSG_07908 FGSG_03094 FGSG_09195 FGSG_13196 FGSG_16432 FGSG_03238 FGSG_03546 FGSG_17457 FGSG_11082 FGSG_09086 FGSG_00078 FGSG_04892 FGSG_03438	360	2.6	1.27308	0.132358
38 TRANSPOSABLE ELEMENTS, VIRAL AND PLASMID PROTEINS	1	0.13	FGSG_07775	3	0.02	6.5	0.148828
10.03.04.01 centromere/kinetochore complex maturation	1	0.13	FGSG_15983	3	0.02	6.5	0.148828
01.20.17 metabolism of secondary products derived from primary amino acids	7	0.96	FGSG_10998 FGSG_03373 FGSG_07908 FGSG_02220 FGSG_12120 FGSG_04832 FGSG_10534	85	0.61	1.57377	0.155997
01.01.03.03 metabolism of proline	3	0.41	FGSG_01141 FGSG_04832 FGSG_02220	27	0.19	2.15789	0.165268
32.05.03 defense related proteins	6	0.82	FGSG_01740 FGSG_16976 FGSG_12120 FGSG_05660 FGSG_02672 FGSG_02220	72	0.52	1.57692	0.173883
01.20.05 metabolism of acetic acid derivatives	4	0.55	FGSG_03546 FGSG_08979 FGSG_12120 FGSG_02220	43	0.31	1.77419	0.185884
32.05.01.03 chemical agent resistance	4	0.55	FGSG_04580 FGSG_11028 FGSG_03032 FGSG_07550	43	0.31	1.77419	0.185884
01.06.06 isoprenoid metabolism	10	1.38	FGSG_08023 FGSG_07908 FGSG_02220 FGSG_17457 FGSG_10613 FGSG_03438 FGSG_01740 FGSG_01739 FGSG_12120 FGSG_09195	138	0.99	1.39394	0.185888
01.06 lipid, fatty acid and isoprenoid metabolism	36	4.97	FGSG_04333 FGSG_03244 FGSG_03094 FGSG_01740 FGSG_02379 FGSG_17457 FGSG_02220 FGSG_02216 FGSG_06437 FGSG_16186 FGSG_10343 FGSG_16392 FGSG_04892 FGSG_09086 FGSG_16227 FGSG_16432 FGSG_17094 FGSG_00578 FGSG_09195 FGSG_10613 FGSG_07908 FGSG_03438 FGSG_08414 FGSG_12443 FGSG_04251 FGSG_04702 FGSG_01739 FGSG_03546 FGSG_12120 FGSG_08023 FGSG_03238 FGSG_13196 FGSG_11082 FGSG_00742 FGSG_11409 FGSG_17044	590	4.26	1.16667	0.18813
01.06.06.07 diterpenes metabolism	1	0.13	FGSG_09195	4	0.02	6.5	0.193348
01.01.06.04 metabolism of threonine	2	0.27	FGSG_08909 FGSG_09896	16	0.11	2.45455	0.202688
01.05.05 C-1 compound metabolism	2	0.27	FGSG_02355 FGSG_04603	16	0.11	2.45455	0.202688
34.11.03.13 osmosensing and response	5	0.69	FGSG_07908 FGSG_03094 FGSG_11082 FGSG_03438 FGSG_13196	60	0.43	1.60465	0.203846
20.01.01.01.01.01 siderophore-iron transport	2	0.27	FGSG_00539 FGSG_11275	17	0.12	2.25	0.222245
02.16.11 propionate fermentation	1	0.13	FGSG_09896	5	0.03	4.33333	0.235542
30.07 regulation of signal transduction	1	0.13	FGSG_02748	5	0.03	4.33333	0.235542
20.03.25 ABC transporters	6	0.82	FGSG_00078 FGSG_03032 FGSG_04188 FGSG_12141 FGSG_11028 FGSG_04580	80	0.57	1.4386	0.240075
43.03 animal cell type differentiation	2	0.27	FGSG_02748 FGSG_08597	18	0.13	2.07692	0.24194
01.01.03.05.01 biosynthesis of arginine	2	0.27	FGSG_10534 FGSG_04832	19	0.13	2.07692	0.261704
01.05.02.07 sugar, glucoside, polyol and carboxylate catabolism	13	1.79	FGSG_01742 FGSG_06437 FGSG_11409 FGSG_11082 FGSG_00578 FGSG_03014 FGSG_03094 FGSG_17457 FGSG_00078 FGSG_07908 FGSG_03438 FGSG_03048 FGSG_13196	203	1.46	1.22603	0.264935
01.01.06.04.01 biosynthesis of threonine	1	0.13	FGSG_08909	6	0.04	3.25	0.275532
01.01.06.05.02 degradation of methionine	1	0.13	FGSG_08909	6	0.04	3.25	0.275532
01.03.04.01 pyrimidine nucleotide/nucleoside/nucleobase catabolism	1	0.13	FGSG_15710	6	0.04	3.25	0.275532
01.05.02.04 sugar, glucoside, polyol and carboxylate anabolism	7	0.96	FGSG_13196 FGSG_03014 FGSG_03094 FGSG_11409 FGSG_11082 FGSG_06437 FGSG_17457	102	0.73	1.31507	0.284822
20.01.27 drug/toxin transport	8	1.1	FGSG_07550 FGSG_04188 FGSG_04317 FGSG_04580 FGSG_03725 FGSG_12141 FGSG_02869 FGSG_11028	120	0.86	1.27907	0.291331
32.10 degradation / modification of foreign (exogenous) compounds	3	0.41	FGSG_06610 FGSG_07908 FGSG_06437	37	0.26	1.57692	0.3051
01.01.06.05.01.01 biosynthesis of homocysteine	1	0.13	FGSG_15743	7	0.05	2.6	0.313433
01.01.09.02.02 degradation of serine	1	0.13	FGSG_08909	7	0.05	2.6	0.313433
01.05.05.04 C-1 compound anabolism	1	0.13	FGSG_04603	7	0.05	2.6	0.313433
01.25.03 extracellular protein degradation	1	0.13	FGSG_07775	7	0.05	2.6	0.313433
12.04.03 translation termination	1	0.13	FGSG_02093	7	0.05	2.6	0.313433
20.01.01.07.08 organic anion transport	1	0.13	FGSG_11028	7	0.05	2.6	0.313433
34.11.13 gas and metabolite distribution	1	0.13	FGSG_02748	7	0.05	2.6	0.313433
34.11.13.07 circulation (e.g. blood pressure)	1	0.13	FGSG_02748	7	0.05	2.6	0.313433
01.01.03.02.01 biosynthesis of glutamate	3	0.41	FGSG_04832 FGSG_10534 FGSG_01141	39	0.28	1.46429	0.334213
01.01.05 metabolism of urea cycle, creatine and polyamines	4	0.55	FGSG_10534 FGSG_04832 FGSG_02220 FGSG_12120	57	0.41	1.34146	0.348235
02.16.01 alcohol fermentation	4	0.55	FGSG_12120 FGSG_00231 FGSG_16798 FGSG_02220	57	0.41	1.34146	0.348235
20.01.15 electron transport	17	2.35	FGSG_01740 FGSG_09086 FGSG_03946 FGSG_16432 FGSG_12120 FGSG_01141 FGSG_10417 FGSG_01739 FGSG_13196 FGSG_00578 FGSG_03438 FGSG_16798 FGSG_08023 FGSG_03373 FGSG_06048 FGSG_02220 FGSG_10629	290	2.09	1.1244	0.348624
01.01.03.03.02 degradation of proline	1	0.13	FGSG_01141	8	0.05	2.6	0.349354
01.20.05.11 metabolism of polyketides	1	0.13	FGSG_08979	8	0.05	2.6	0.349354
32.05.01.01 antibiotic resistance	1	0.13	FGSG_12141	8	0.05	2.6	0.349354
36.20 plant / fungal specific systemic sensing and response	1	0.13	FGSG_06480	8	0.05	2.6	0.349354
36.20.18 plant hormonal regulation	1	0.13	FGSG_06480	8	0.05	2.6	0.349354
01.01.05.01.02 degradation of polyamines	2	0.27	FGSG_12120 FGSG_02220	24	0.17	1.58824	0.35964
01.20.17.09 metabolism of alkaloids	2	0.27	FGSG_07908 FGSG_10998	24	0.17	1.58824	0.35964
16.13 C-compound binding	3	0.41	FGSG_12120 FGSG_02220 FGSG_10613	41	0.29	1.41379	0.363269
42.25 vacuole or lysosome	3	0.41	FGSG_10343 FGSG_03946 FGSG_10417	41	0.29	1.41379	0.363269
32.07.01 detoxification involving cytochrome P450	4	0.55	FGSG_01739 FGSG_08023 FGSG_01740 FGSG_09086	59	0.42	1.30952	0.372348
01.05.11.04 aromate anabolism	1	0.13	FGSG_17550	9	0.06	2.16667	0.383398
20.01.01.01.01 heavy metal ion transport (Cu+, Fe3+, etc.)	5	0.69	FGSG_11275 FGSG_00539 FGSG_11028 FGSG_03032 FGSG_02589	78	0.56	1.23214	0.386949
01.05.02 sugar, glucoside, polyol and carboxylate metabolism	14	1.93	FGSG_17457 FGSG_13196 FGSG_03438 FGSG_03014 FGSG_00078 FGSG_11082 FGSG_07908 FGSG_06437 FGSG_03048 FGSG_00578 FGSG_02355 FGSG_01742 FGSG_03094 FGSG_11409	243	1.75	1.10286	0.393546
32.07.03 detoxification by modification	4	0.55	FGSG_02220 FGSG_06437 FGSG_12120 FGSG_01742	61	0.44	1.25	0.396392
02.16 fermentation	7	0.96	FGSG_12120 FGSG_06217 FGSG_09896 FGSG_16798 FGSG_07908 FGSG_00231 FGSG_02220	116	0.83	1.15663	0.40455
01.07.03 catabolism of vitamins, cofactors, and prosthetic groups	1	0.13	FGSG_00078	10	0.07	1.85714	0.415662
01.25.09 extracellular lignin degradation	1	0.13	FGSG_17550	10	0.07	1.85714	0.415662
11.04.03.11 control of mRNA stability	1	0.13	FGSG_04619	10	0.07	1.85714	0.415662
32.05.01.03.03 inorganic chemical agent resistance (e.g. heavy metals)	1	0.13	FGSG_03032	10	0.07	1.85714	0.415662
01.20.31 metabolism of secondary products derived from L-lysine, L-arginine and L-histidine	2	0.27	FGSG_12120 FGSG_02220	27	0.19	1.42105	0.416183
02.11 electron transport and membrane-associated energy conservation	8	1.1	FGSG_02379 FGSG_10417 FGSG_16432 FGSG_06048 FGSG_02220 FGSG_16798 FGSG_12120 FGSG_03946	136	0.98	1.12245	0.418404
34.01.01.03 homeostasis of protons	4	0.55	FGSG_12358 FGSG_06048 FGSG_04700 FGSG_00268	64	0.46	1.19565	0.432144
01.07.01 biosynthesis of vitamins, cofactors, and prosthetic groups	9	1.24	FGSG_10534 FGSG_10613 FGSG_04832 FGSG_12120 FGSG_03244 FGSG_09413 FGSG_00078 FGSG_02220 FGSG_08727	157	1.13	1.09735	0.437625
42.27 extracellular / secretion proteins	1	0.13	FGSG_07775	11	0.07	1.85714	0.446241
32.05.01 resistance proteins	8	1.1	FGSG_03032 FGSG_11028 FGSG_02220 FGSG_04188 FGSG_12141 FGSG_04317 FGSG_04580 FGSG_07550	140	1.01	1.08911	0.450465
11.02.03.04.03 transcription repression	2	0.27	FGSG_01298 FGSG_07557	29	0.2	1.35	0.452455
01.02.02 nitrogen metabolism	3	0.41	FGSG_04832 FGSG_10677 FGSG_06480	48	0.34	1.20588	0.46247
01.01.03.05 metabolism of arginine	2	0.27	FGSG_04832 FGSG_10534	30	0.21	1.28571	0.470103
01.01.05.01 metabolism of polyamines	2	0.27	FGSG_12120 FGSG_02220	30	0.21	1.28571	0.470103
20.03.02.03.01 proton driven antiporter	2	0.27	FGSG_04317 FGSG_03725	30	0.21	1.28571	0.470103
02 ENERGY	27	3.73	FGSG_03946 FGSG_09896 FGSG_10417 FGSG_17170 FGSG_07908 FGSG_02220 FGSG_01342 FGSG_03094 FGSG_16227 FGSG_03244 FGSG_16432 FGSG_00231 FGSG_03438 FGSG_03048 FGSG_16885 FGSG_11082 FGSG_06217 FGSG_16798 FGSG_02379 FGSG_03546 FGSG_11409 FGSG_03014 FGSG_00578 FGSG_06048 FGSG_17457 FGSG_12120 FGSG_13196	503	3.63	1.02755	0.472725
36 SYSTEMIC INTERACTION WITH THE ENVIRONMENT	1	0.13	FGSG_06480	12	0.08	1.625	0.475222
40.10.02.03 induction of apoptosis	1	0.13	FGSG_07775	12	0.08	1.625	0.475222
34.11.12 perception of nutrients and nutritional adaptation	4	0.55	FGSG_03749 FGSG_04700 FGSG_07775 FGSG_12358	68	0.49	1.12245	0.478844
01.01.03.05.02 degradation of arginine	1	0.13	FGSG_04832	13	0.09	1.44444	0.502688
01.01.09.06.02 degradation of tryptophan	1	0.13	FGSG_06480	13	0.09	1.44444	0.502688
01.05.05.07 C-1 compound catabolism	1	0.13	FGSG_04603	13	0.09	1.44444	0.502688
01.20.15.03 metabolism of ubiquinone	1	0.13	FGSG_03244	13	0.09	1.44444	0.502688
01.05.06.07 C-2 compound and organic acid catabolism	3	0.41	FGSG_12120 FGSG_02220 FGSG_09896	51	0.36	1.13889	0.502954
01.01.03.02 metabolism of glutamate	4	0.55	FGSG_10534 FGSG_01141 FGSG_04832 FGSG_02220	71	0.51	1.07843	0.512865
02.01.03 regulation of glycolysis and gluconeogenesis	1	0.13	FGSG_03014	14	0.1	1.3	0.528718
01.25 extracellular metabolism	3	0.41	FGSG_17550 FGSG_03544 FGSG_07775	53	0.38	1.07895	0.529055
02.01 glycolysis and gluconeogenesis	5	0.69	FGSG_17170 FGSG_03048 FGSG_00231 FGSG_09896 FGSG_03014	92	0.66	1.04545	0.530167
01.01.09.01 metabolism of glycine	2	0.27	FGSG_03373 FGSG_08909	34	0.24	1.125	0.537128
01.01.11 metabolism of the pyruvate family (alanine, isoleucine, leucine, valine) and D-alanine	4	0.55	FGSG_10534 FGSG_02220 FGSG_03244 FGSG_04832	74	0.53	1.03774	0.545831
01.05.11.07 aromate catabolism	3	0.41	FGSG_17550 FGSG_02220 FGSG_12120	56	0.4	1.025	0.566723
01.05.11.07.01 aerobic aromate catabolism	3	0.41	FGSG_17550 FGSG_02220 FGSG_12120	56	0.4	1.025	0.566723
20.09.16.01 Type I protein secretion system (ABC-type transport systems)	2	0.27	FGSG_04188 FGSG_04580	36	0.26	1.03846	0.568381
01.01.09.01.02 degradation of glycine	1	0.13	FGSG_08909	16	0.11	1.18182	0.576768
01.01.06.05 metabolism of methionine	2	0.27	FGSG_15743 FGSG_08909	37	0.26	1.03846	0.583426
14.13.04.02 vacuolar protein degradation	1	0.13	FGSG_04527	17	0.12	1.08333	0.598925
20.01.09 peptide transport	1	0.13	FGSG_06562	17	0.12	1.08333	0.598925
01.01.09.03 metabolism of cysteine	1	0.13	FGSG_08909	18	0.13	1	0.619924
16.05 polysaccharide binding	1	0.13	FGSG_03544	18	0.13	1	0.619924
01.01.03.03.01 biosynthesis of proline	1	0.13	FGSG_02220	19	0.13	1	0.639826
01.01.09.02.01 biosynthesis of serine	1	0.13	FGSG_08909	19	0.13	1	0.639826
01.01.11.04.02 degradation of leucine	1	0.13	FGSG_03244	19	0.13	1	0.639826
01 METABOLISM	87	12	FGSG_02355 FGSG_04510 FGSG_17550 FGSG_08727 FGSG_15743 FGSG_08909 FGSG_06610 FGSG_17348 FGSG_04251 FGSG_03546 FGSG_04832 FGSG_16657 FGSG_06480 FGSG_00578 FGSG_00742 FGSG_04700 FGSG_16186 FGSG_17044 FGSG_16205 FGSG_15710 FGSG_01739 FGSG_02216 FGSG_10612 FGSG_01742 FGSG_00231 FGSG_01582 FGSG_04667 FGSG_03238 FGSG_16227 FGSG_03438 FGSG_10613 FGSG_09086 FGSG_06437 FGSG_04580 FGSG_02220 FGSG_10534 FGS…	2322	16.7	0.718563	1
10 CELL CYCLE AND DNA PROCESSING	6	0.82	FGSG_03946 FGSG_10417 FGSG_15983 FGSG_12648 FGSG_07600 FGSG_08597	659	4.76	0.172269	1
11 TRANSCRIPTION	10	1.38	FGSG_04408 FGSG_01298 FGSG_04619 FGSG_02355 FGSG_07557 FGSG_00916 FGSG_03048 FGSG_09410 FGSG_00961 FGSG_08597	718	5.19	0.265896	1
12 PROTEIN SYNTHESIS	5	0.69	FGSG_10636 FGSG_16976 FGSG_02093 FGSG_08597 FGSG_00961	370	2.67	0.258427	1
14 PROTEIN FATE (folding, modification, destination)	15	2.07	FGSG_08022 FGSG_15983 FGSG_04546 FGSG_07600 FGSG_05797 FGSG_07775 FGSG_10417 FGSG_00501 FGSG_08464 FGSG_08196 FGSG_05471 FGSG_03946 FGSG_10343 FGSG_02748 FGSG_04527	920	6.65	0.311278	1
16 PROTEIN WITH BINDING FUNCTION OR COFACTOR REQUIREMENT (structural or catalytic)	49	6.77	FGSG_07775 FGSG_04580 FGSG_12120 FGSG_05660 FGSG_10343 FGSG_07908 FGSG_04251 FGSG_10613 FGSG_00760 FGSG_03094 FGSG_00578 FGSG_03546 FGSG_04603 FGSG_03014 FGSG_03238 FGSG_00916 FGSG_03438 FGSG_04527 FGSG_10534 FGSG_03544 FGSG_00231 FGSG_15983 FGSG_03373 FGSG_04832 FGSG_08979 FGSG_10677 FGSG_16205 FGSG_09195 FGSG_03048 FGSG_00078 FGSG_13196 FGSG_03244 FGSG_02355 FGSG_17457 FGSG_09086 FGSG_04892 FGS…	1714	12.3	0.550407	1
18 REGULATION OF METABOLISM AND PROTEIN FUNCTION	3	0.41	FGSG_04527 FGSG_15983 FGSG_11028	242	1.75	0.234286	1
20 CELLULAR TRANSPORT, TRANSPORT FACILITIES AND TRANSPORT ROUTES	41	5.67	FGSG_00578 FGSG_09086 FGSG_04188 FGSG_13196 FGSG_03749 FGSG_03725 FGSG_00078 FGSG_00539 FGSG_03032 FGSG_05839 FGSG_04700 FGSG_16432 FGSG_03438 FGSG_10629 FGSG_10613 FGSG_01739 FGSG_07567 FGSG_06562 FGSG_04527 FGSG_07550 FGSG_12358 FGSG_10417 FGSG_03946 FGSG_03014 FGSG_11275 FGSG_16798 FGSG_04580 FGSG_12141 FGSG_06048 FGSG_08023 FGSG_02220 FGSG_04317 FGSG_00268 FGSG_11028 FGSG_03373 FGSG_04465 FGS…	1390	10	0.567	1
30 CELLULAR COMMUNICATION/SIGNAL TRANSDUCTION MECHANISM	3	0.41	FGSG_12648 FGSG_02748 FGSG_15983	312	2.25	0.182222	1
32 CELL RESCUE, DEFENSE AND VIRULENCE	41	5.67	FGSG_04972 FGSG_11028 FGSG_03385 FGSG_07908 FGSG_00578 FGSG_01739 FGSG_05660 FGSG_06656 FGSG_17550 FGSG_10629 FGSG_03725 FGSG_03946 FGSG_08023 FGSG_11409 FGSG_04188 FGSG_16656 FGSG_09086 FGSG_04317 FGSG_05471 FGSG_10417 FGSG_16393 FGSG_06437 FGSG_08979 FGSG_03094 FGSG_03916 FGSG_12120 FGSG_06610 FGSG_12141 FGSG_03032 FGSG_17457 FGSG_04580 FGSG_01742 FGSG_02220 FGSG_01582 FGSG_02869 FGSG_07550 FGS…	856	6.19	0.915994	1
34 INTERACTION WITH THE ENVIRONMENT	23	3.18	FGSG_03438 FGSG_06437 FGSG_07908 FGSG_00078 FGSG_12497 FGSG_04317 FGSG_11082 FGSG_00268 FGSG_11275 FGSG_12358 FGSG_13196 FGSG_04700 FGSG_02589 FGSG_03094 FGSG_11028 FGSG_04580 FGSG_06048 FGSG_03032 FGSG_02748 FGSG_07775 FGSG_03749 FGSG_00539 FGSG_06562	606	4.38	0.726027	1
40 CELL FATE	1	0.13	FGSG_07775	240	1.73	0.0751445	1
42 BIOGENESIS OF CELLULAR COMPONENTS	15	2.07	FGSG_02220 FGSG_03946 FGSG_03238 FGSG_02355 FGSG_12120 FGSG_06610 FGSG_16798 FGSG_10343 FGSG_10417 FGSG_03048 FGSG_07600 FGSG_15983 FGSG_07775 FGSG_11169 FGSG_00231	617	4.46	0.464126	1
43 CELL TYPE DIFFERENTIATION	8	1.1	FGSG_02748 FGSG_08597 FGSG_06562 FGSG_12497 FGSG_03094 FGSG_03014 FGSG_12443 FGSG_17457	273	1.97	0.558376	1
01.01 amino acid metabolism	16	2.21	FGSG_03244 FGSG_08023 FGSG_10534 FGSG_09896 FGSG_15743 FGSG_00501 FGSG_01141 FGSG_12120 FGSG_08909 FGSG_02220 FGSG_03373 FGSG_03546 FGSG_04510 FGSG_06480 FGSG_06217 FGSG_04832	474	3.42	0.646199	1
01.01.03 assimilation of ammonia, metabolism of the glutamate group	4	0.55	FGSG_04832 FGSG_01141 FGSG_02220 FGSG_10534	108	0.78	0.705128	1
01.01.03.02.02 degradation of glutamate	1	0.13	FGSG_02220	34	0.24	0.541667	1
01.01.05.03 metabolism of urea (urea cycle)	1	0.13	FGSG_04832	22	0.15	0.866667	1
01.01.06 metabolism of the aspartate family	3	0.41	FGSG_08909 FGSG_09896 FGSG_15743	109	0.78	0.525641	1
01.01.06.05.01 biosynthesis of methionine	1	0.13	FGSG_15743	23	0.16	0.8125	1
01.01.09 metabolism of the cysteine - aromatic group	9	1.24	FGSG_04510 FGSG_02220 FGSG_06480 FGSG_10534 FGSG_08909 FGSG_04832 FGSG_06217 FGSG_03373 FGSG_08023	207	1.49	0.832215	1
01.01.09.01.01 biosynthesis of glycine	1	0.13	FGSG_03373	27	0.19	0.684211	1
01.01.09.02 metabolism of serine	1	0.13	FGSG_08909	32	0.23	0.565217	1
01.01.09.04 metabolism of phenylalanine	3	0.41	FGSG_08023 FGSG_02220 FGSG_06217	84	0.6	0.683333	1
01.01.09.04.01 biosynthesis of phenylalanine	2	0.27	FGSG_02220 FGSG_08023	59	0.42	0.642857	1
01.01.09.04.02 degradation of phenylalanine	1	0.13	FGSG_08023	47	0.33	0.393939	1
01.01.09.05 metabolism of tyrosine	3	0.41	FGSG_02220 FGSG_06217 FGSG_04510	62	0.44	0.931818	1
01.01.09.05.02 degradation of tyrosine	1	0.13	FGSG_04510	23	0.16	0.8125	1
01.01.09.06 metabolism of tryptophan	1	0.13	FGSG_06480	30	0.21	0.619048	1
01.01.11.04 metabolism of leucine	1	0.13	FGSG_03244	32	0.23	0.565217	1
01.02 nitrogen, sulfur and selenium metabolism	11	1.52	FGSG_10534 FGSG_08909 FGSG_06480 FGSG_04832 FGSG_02220 FGSG_04667 FGSG_06562 FGSG_08023 FGSG_01740 FGSG_15743 FGSG_10677	237	1.71	0.888889	1
01.02.02.09 catabolism of nitrogenous compounds	1	0.13	FGSG_06480	23	0.16	0.8125	1
01.03 nucleotide/nucleoside/nucleobase metabolism	4	0.55	FGSG_03244 FGSG_03048 FGSG_01582 FGSG_15710	267	1.93	0.284974	1
01.03.01 purin nucleotide/nucleoside/nucleobase metabolism	1	0.13	FGSG_01582	127	0.91	0.142857	1
01.03.04 pyrimidine nucleotide/nucleoside/nucleobase metabolism	1	0.13	FGSG_15710	55	0.39	0.333333	1
01.03.16 polynucleotide degradation	1	0.13	FGSG_03244	58	0.41	0.317073	1
01.03.16.01 RNA degradation	1	0.13	FGSG_03244	35	0.25	0.52	1
01.04 phosphate metabolism	5	0.69	FGSG_04580 FGSG_11028 FGSG_06610 FGSG_15983 FGSG_03014	357	2.58	0.267442	1
01.05 C-compound and carbohydrate metabolism	51	7.05	FGSG_00231 FGSG_10629 FGSG_04702 FGSG_06437 FGSG_16656 FGSG_04603 FGSG_03544 FGSG_16657 FGSG_10677 FGSG_03238 FGSG_07908 FGSG_11409 FGSG_09088 FGSG_07557 FGSG_01742 FGSG_03014 FGSG_17348 FGSG_17044 FGSG_17550 FGSG_04580 FGSG_04892 FGSG_12443 FGSG_06217 FGSG_02355 FGSG_04251 FGSG_12120 FGSG_10609 FGSG_11082 FGSG_03094 FGSG_00078 FGSG_03048 FGSG_09896 FGSG_16227 FGSG_03384 FGSG_08414 FGSG_06610 FGS…	1082	7.82	0.901535	1
01.05.03 polysaccharide metabolism	6	0.82	FGSG_11169 FGSG_03238 FGSG_03544 FGSG_07908 FGSG_03048 FGSG_03384	202	1.46	0.561644	1
01.05.06 C-2 compound and organic acid metabolism	3	0.41	FGSG_12120 FGSG_09896 FGSG_02220	60	0.43	0.953488	1
01.05.11 aromate metabolism	3	0.41	FGSG_17550 FGSG_02220 FGSG_12120	65	0.47	0.87234	1
01.05.25 regulation of C-compound and carbohydrate metabolism	4	0.55	FGSG_03014 FGSG_12358 FGSG_04700 FGSG_07557	124	0.89	0.617978	1
01.06.06.11 tetracyclic and pentacyclic triterpenes (cholesterin, steroids and hopanoids) metabolism	3	0.41	FGSG_17457 FGSG_03438 FGSG_07908	81	0.58	0.706897	1
01.07 metabolism of vitamins, cofactors, and prosthetic groups	14	1.93	FGSG_04832 FGSG_13196 FGSG_03438 FGSG_00078 FGSG_10613 FGSG_03244 FGSG_00578 FGSG_10534 FGSG_08727 FGSG_09413 FGSG_07678 FGSG_02220 FGSG_07908 FGSG_12120	287	2.07	0.932367	1
01.20.17.03 metabolism of amines	1	0.13	FGSG_03373	21	0.15	0.866667	1
01.20.29 metabolism of secondary products derived from L-glutamic acid, L-proline and L-ornithine	1	0.13	FGSG_02220	20	0.14	0.928571	1
01.25.01 extracellular polysaccharide degradation	1	0.13	FGSG_03544	24	0.17	0.764706	1
02.11.05 accessory proteins of electron transport and membrane-associated energy conservation	1	0.13	FGSG_16798	36	0.26	0.5	1
02.13 respiration	6	0.82	FGSG_16798 FGSG_01342 FGSG_12120 FGSG_02220 FGSG_06048 FGSG_16432	161	1.16	0.706897	1
02.13.03 aerobic respiration	3	0.41	FGSG_16798 FGSG_01342 FGSG_06048	76	0.54	0.759259	1
02.45 energy conversion and regeneration	3	0.41	FGSG_12120 FGSG_06048 FGSG_02220	85	0.61	0.672131	1
02.45.15 energy generation (e.g. ATP synthase)	1	0.13	FGSG_06048	23	0.16	0.8125	1
10.01 DNA processing	4	0.55	FGSG_10417 FGSG_07600 FGSG_03946 FGSG_08597	353	2.55	0.215686	1
10.01.02 DNA topology	1	0.13	FGSG_08597	52	0.37	0.351351	1
10.01.03 DNA synthesis and replication	2	0.27	FGSG_03946 FGSG_10417	108	0.78	0.346154	1
10.01.05 DNA recombination and DNA repair	1	0.13	FGSG_08597	186	1.34	0.0970149	1
10.01.05.01 DNA repair	1	0.13	FGSG_08597	156	1.12	0.116071	1
10.01.05.03 DNA recombination	1	0.13	FGSG_08597	51	0.36	0.361111	1
10.01.09 DNA restriction or modification	1	0.13	FGSG_07600	123	0.88	0.147727	1
10.01.09.05 DNA conformation modification (e.g. chromatin)	1	0.13	FGSG_07600	120	0.86	0.151163	1
10.03 cell cycle	4	0.55	FGSG_03946 FGSG_10417 FGSG_15983 FGSG_12648	431	3.11	0.176849	1
10.03.01 mitotic cell cycle and cell cycle control	3	0.41	FGSG_03946 FGSG_10417 FGSG_15983	322	2.32	0.176724	1
10.03.01.01 mitotic cell cycle	1	0.13	FGSG_15983	112	0.81	0.160494	1
10.03.01.01.11 M phase	1	0.13	FGSG_15983	47	0.33	0.393939	1
10.03.03 cytokinesis (cell division) /septum formation and hydrolysis	1	0.13	FGSG_15983	101	0.73	0.178082	1
10.03.04 nuclear and chromosomal cycle	1	0.13	FGSG_15983	74	0.53	0.245283	1
10.03.04.05 chromosome segregation/division	1	0.13	FGSG_15983	38	0.27	0.481481	1
10.03.05 cell cycle dependent cytoskeleton reorganization	1	0.13	FGSG_15983	34	0.24	0.541667	1
10.03.05.01 spindle pole body/centrosome and microtubule cycle	1	0.13	FGSG_15983	26	0.18	0.722222	1
11.02 RNA synthesis	9	1.24	FGSG_08597 FGSG_03048 FGSG_04619 FGSG_02355 FGSG_04408 FGSG_01298 FGSG_09410 FGSG_00916 FGSG_07557	525	3.79	0.327177	1
11.02.01 rRNA synthesis	1	0.13	FGSG_04408	52	0.37	0.351351	1
11.02.03 mRNA synthesis	8	1.1	FGSG_03048 FGSG_04408 FGSG_04619 FGSG_09410 FGSG_02355 FGSG_01298 FGSG_07557 FGSG_00916	466	3.37	0.326409	1
11.02.03.01 general transcription activities	1	0.13	FGSG_00916	89	0.64	0.203125	1
11.02.03.04 transcriptional control	6	0.82	FGSG_07557 FGSG_03048 FGSG_01298 FGSG_09410 FGSG_02355 FGSG_04619	363	2.62	0.312977	1
11.04 RNA processing	4	0.55	FGSG_08597 FGSG_00961 FGSG_04619 FGSG_04408	287	2.07	0.2657	1
11.04.01 rRNA processing	3	0.41	FGSG_04408 FGSG_00961 FGSG_08597	144	1.04	0.394231	1
11.04.03 mRNA processing (splicing, 5'-, 3'-end processing)	3	0.41	FGSG_04408 FGSG_04619 FGSG_08597	163	1.17	0.350427	1
11.04.03.01 splicing	2	0.27	FGSG_08597 FGSG_04408	126	0.91	0.296703	1
12.01 ribosome biogenesis	2	0.27	FGSG_00961 FGSG_10636	219	1.58	0.170886	1
12.04 translation	2	0.27	FGSG_08597 FGSG_02093	198	1.43	0.188811	1
12.04.01 translation initiation	1	0.13	FGSG_08597	52	0.37	0.351351	1
12.07 translational control	1	0.13	FGSG_16976	56	0.4	0.325	1
14.01 protein folding and stabilization	2	0.27	FGSG_03946 FGSG_10417	91	0.65	0.415385	1
14.07 protein modification	8	1.1	FGSG_07600 FGSG_15983 FGSG_02748 FGSG_10417 FGSG_08022 FGSG_03946 FGSG_10343 FGSG_00501	532	3.84	0.286458	1
14.07.03 modification by phosphorylation, dephosphorylation, autophosphorylation	1	0.13	FGSG_15983	149	1.07	0.121495	1
14.07.04 modification by acetylation, deacetylation	1	0.13	FGSG_07600	45	0.32	0.40625	1
14.07.09 posttranslational modification of amino acids (e.g. hydroxylation, methylation)	1	0.13	FGSG_00501	36	0.26	0.5	1
14.07.11 protein processing (proteolytic)	3	0.41	FGSG_08022 FGSG_10343 FGSG_02748	98	0.7	0.585714	1
14.13 protein/peptide degradation	10	1.38	FGSG_08464 FGSG_02748 FGSG_07775 FGSG_04527 FGSG_08022 FGSG_04546 FGSG_08196 FGSG_05471 FGSG_05797 FGSG_10343	266	1.92	0.71875	1
14.13.01 cytoplasmic and nuclear protein degradation	3	0.41	FGSG_05471 FGSG_07775 FGSG_04527	160	1.15	0.356522	1
16.01 protein binding	12	1.65	FGSG_11028 FGSG_07775 FGSG_04527 FGSG_15983 FGSG_03094 FGSG_08979 FGSG_13196 FGSG_10343 FGSG_00916 FGSG_06437 FGSG_03438 FGSG_03014	760	5.49	0.300546	1
16.03 nucleic acid binding	4	0.55	FGSG_03244 FGSG_00760 FGSG_08597 FGSG_00916	361	2.61	0.210728	1
16.03.01 DNA binding	3	0.41	FGSG_00916 FGSG_08597 FGSG_00760	170	1.22	0.336066	1
16.03.03 RNA binding	2	0.27	FGSG_03244 FGSG_08597	180	1.3	0.207692	1
16.09 lipid binding	1	0.13	FGSG_06048	23	0.16	0.8125	1
16.17 metal binding	8	1.1	FGSG_02748 FGSG_03032 FGSG_09086 FGSG_00231 FGSG_10677 FGSG_04603 FGSG_03238 FGSG_04510	349	2.52	0.436508	1
16.17.01 calcium binding	1	0.13	FGSG_10677	41	0.29	0.448276	1
16.17.09 heavy metal binding (Cu, Fe, Zn)	8	1.1	FGSG_03032 FGSG_00231 FGSG_09086 FGSG_03238 FGSG_04603 FGSG_02748 FGSG_04510 FGSG_10677	237	1.71	0.643275	1
16.19 nucleotide/nucleoside/nucleobase binding	10	1.38	FGSG_03032 FGSG_05660 FGSG_04580 FGSG_06610 FGSG_00078 FGSG_15983 FGSG_03014 FGSG_11028 FGSG_08597 FGSG_04333	471	3.4	0.405882	1
16.19.03 ATP binding	8	1.1	FGSG_06610 FGSG_03014 FGSG_11028 FGSG_04580 FGSG_15983 FGSG_08597 FGSG_03032 FGSG_00078	354	2.56	0.429688	1
16.19.05 GTP binding	1	0.13	FGSG_05660	91	0.65	0.2	1
16.21.01 heme binding	2	0.27	FGSG_09086 FGSG_09195	42	0.3	0.9	1
16.21.05 FAD/FMN binding	3	0.41	FGSG_16205 FGSG_16432 FGSG_03373	86	0.62	0.66129	1
16.21.17 pyridoxal phosphate binding	2	0.27	FGSG_04832 FGSG_10534	48	0.34	0.794118	1
18.01 regulation by	1	0.13	FGSG_15983	111	0.8	0.1625	1
18.01.01 regulation by modification	1	0.13	FGSG_15983	62	0.44	0.295455	1
18.02 regulation of protein activity	3	0.41	FGSG_11028 FGSG_15983 FGSG_04527	236	1.7	0.241176	1
18.02.01 enzymatic activity regulation / enzyme regulator	1	0.13	FGSG_04527	178	1.28	0.101562	1
18.02.01.01 enzyme activator	1	0.13	FGSG_04527	79	0.57	0.22807	1
20.01 transported compounds (substrates)	38	5.25	FGSG_00268 FGSG_12141 FGSG_10417 FGSG_00578 FGSG_12120 FGSG_03438 FGSG_04700 FGSG_03946 FGSG_12358 FGSG_03373 FGSG_04188 FGSG_11028 FGSG_07550 FGSG_03014 FGSG_06562 FGSG_02589 FGSG_01739 FGSG_03725 FGSG_04317 FGSG_16432 FGSG_02869 FGSG_13196 FGSG_03032 FGSG_02220 FGSG_04580 FGSG_04527 FGSG_01141 FGSG_10629 FGSG_01740 FGSG_11275 FGSG_04465 FGSG_03749 FGSG_08023 FGSG_05839 FGSG_00539 FGSG_06048 FGS…	1078	7.79	0.673941	1
20.01.01 ion transport	7	0.96	FGSG_11028 FGSG_02589 FGSG_06048 FGSG_04580 FGSG_11275 FGSG_03032 FGSG_00539	229	1.65	0.581818	1
20.01.01.01 cation transport (H+, Na+, K+, Ca2+ , NH4+, etc.)	7	0.96	FGSG_06048 FGSG_02589 FGSG_00539 FGSG_03032 FGSG_11275 FGSG_04580 FGSG_11028	181	1.3	0.738462	1
20.01.01.07 anion transport	1	0.13	FGSG_11028	54	0.39	0.333333	1
20.01.03 C-compound and carbohydrate transport	8	1.1	FGSG_12141 FGSG_03014 FGSG_04700 FGSG_05839 FGSG_04465 FGSG_12358 FGSG_04580 FGSG_11028	284	2.05	0.536585	1
20.01.03.01 sugar transport	2	0.27	FGSG_04700 FGSG_12358	46	0.33	0.818182	1
20.01.07 amino acid/amino acid derivatives transport	2	0.27	FGSG_00268 FGSG_03749	86	0.62	0.435484	1
20.01.10 protein transport	2	0.27	FGSG_00268 FGSG_04527	128	0.92	0.293478	1
20.01.11 amine / polyamine transport	1	0.13	FGSG_04317	34	0.24	0.541667	1
20.01.13 lipid/fatty acid transport	2	0.27	FGSG_11028 FGSG_04580	90	0.65	0.415385	1
20.01.25 vitamine/cofactor transport	1	0.13	FGSG_11028	75	0.54	0.240741	1
20.03 transport facilities	17	2.35	FGSG_00078 FGSG_16432 FGSG_03725 FGSG_11028 FGSG_06562 FGSG_10613 FGSG_12141 FGSG_04580 FGSG_05839 FGSG_04188 FGSG_07567 FGSG_06048 FGSG_02589 FGSG_03032 FGSG_04317 FGSG_12358 FGSG_04700	535	3.86	0.608808	1
20.03.01 channel / pore class transport	1	0.13	FGSG_06048	33	0.23	0.565217	1
20.03.02 carrier (electrochemical potential-driven transport)	4	0.55	FGSG_12358 FGSG_04700 FGSG_04317 FGSG_03725	88	0.63	0.873016	1
20.03.02.02 symporter	2	0.27	FGSG_12358 FGSG_04700	48	0.34	0.794118	1
20.03.02.02.01 proton driven symporter	2	0.27	FGSG_12358 FGSG_04700	40	0.28	0.964286	1
20.03.02.03 antiporter	2	0.27	FGSG_03725 FGSG_04317	41	0.29	0.931034	1
20.03.22 transport ATPases	3	0.41	FGSG_11028 FGSG_04580 FGSG_06048	88	0.63	0.650794	1
20.09 transport routes	15	2.07	FGSG_12141 FGSG_04188 FGSG_05839 FGSG_04317 FGSG_04580 FGSG_04465 FGSG_12358 FGSG_11275 FGSG_00539 FGSG_02589 FGSG_03725 FGSG_11028 FGSG_00078 FGSG_03014 FGSG_04700	897	6.48	0.319444	1
20.09.13 vacuolar/lysosomal transport	1	0.13	FGSG_11028	132	0.95	0.136842	1
20.09.16 cellular export and secretion	7	0.96	FGSG_04317 FGSG_04465 FGSG_04700 FGSG_04188 FGSG_12141 FGSG_04580 FGSG_03725	193	1.39	0.690647	1
20.09.18 cellular import	9	1.24	FGSG_03014 FGSG_04465 FGSG_00078 FGSG_05839 FGSG_00539 FGSG_02589 FGSG_04700 FGSG_11275 FGSG_12358	397	2.87	0.432056	1
20.09.18.07 non-vesicular cellular import	6	0.82	FGSG_04465 FGSG_11275 FGSG_12358 FGSG_04700 FGSG_02589 FGSG_00539	237	1.71	0.479532	1
30.01 cellular signalling	3	0.41	FGSG_15983 FGSG_02748 FGSG_12648	271	1.96	0.209184	1
30.01.05 enzyme mediated signal transduction	1	0.13	FGSG_15983	146	1.05	0.12381	1
30.01.05.01 protein kinase	1	0.13	FGSG_15983	71	0.51	0.254902	1
30.01.05.01.06 serine/threonine kinase	1	0.13	FGSG_15983	22	0.15	0.866667	1
30.01.09 second messenger mediated signal transduction	1	0.13	FGSG_15983	48	0.34	0.382353	1
30.01.09.11 polyphosphoinositol mediated signal transduction	1	0.13	FGSG_15983	20	0.14	0.928571	1
30.05 transmembrane signal transduction	1	0.13	FGSG_02748	79	0.57	0.22807	1
30.05.02 non-enzymatic receptor mediated signalling	1	0.13	FGSG_02748	34	0.24	0.541667	1
30.05.02.24 G-protein coupled receptor signalling pathway	1	0.13	FGSG_02748	24	0.17	0.764706	1
32.01 stress response	11	1.52	FGSG_12120 FGSG_08979 FGSG_04972 FGSG_03385 FGSG_02220 FGSG_06610 FGSG_03916 FGSG_03946 FGSG_07908 FGSG_10417 FGSG_04580	451	3.26	0.466258	1
32.01.01 oxidative stress response	4	0.55	FGSG_03946 FGSG_10417 FGSG_04580 FGSG_02220	99	0.71	0.774648	1
32.01.03 osmotic and salt stress response	2	0.27	FGSG_07908 FGSG_02220	88	0.63	0.428571	1
32.01.05 heat shock response	2	0.27	FGSG_03385 FGSG_07908	45	0.32	0.84375	1
32.01.07 unfolded protein response (e.g. ER quality control)	1	0.13	FGSG_08979	56	0.4	0.325	1
32.01.11 nutrient starvation response	1	0.13	FGSG_06610	25	0.18	0.722222	1
32.07.07 oxygen and radical detoxification	2	0.27	FGSG_10417 FGSG_03946	47	0.33	0.818182	1
34.01 homeostasis	11	1.52	FGSG_00078 FGSG_03032 FGSG_03094 FGSG_04700 FGSG_02589 FGSG_04580 FGSG_06048 FGSG_00539 FGSG_12358 FGSG_00268 FGSG_11275	284	2.05	0.741463	1
34.01.01 homeostasis of cations	11	1.52	FGSG_03094 FGSG_00268 FGSG_06048 FGSG_03032 FGSG_12358 FGSG_02589 FGSG_11275 FGSG_04700 FGSG_00539 FGSG_04580 FGSG_00078	256	1.85	0.821622	1
34.01.01.01 homeostasis of metal ions (Na, K, Ca etc.)	6	0.82	FGSG_00539 FGSG_11275 FGSG_03094 FGSG_04580 FGSG_02589 FGSG_03032	178	1.28	0.640625	1
34.11 cellular sensing and response to external stimulus	15	2.07	FGSG_12358 FGSG_07908 FGSG_03094 FGSG_04317 FGSG_13196 FGSG_06562 FGSG_12497 FGSG_04700 FGSG_06437 FGSG_02748 FGSG_11082 FGSG_07775 FGSG_03438 FGSG_11028 FGSG_03749	346	2.5	0.828	1
34.11.03 chemoperception and response	11	1.52	FGSG_06562 FGSG_03438 FGSG_03094 FGSG_12497 FGSG_11028 FGSG_06437 FGSG_04700 FGSG_11082 FGSG_04317 FGSG_07908 FGSG_13196	226	1.63	0.932515	1
34.11.03.07 pheromone response, mating-type determination, sex-specific proteins	3	0.41	FGSG_04700 FGSG_12497 FGSG_06562	119	0.86	0.476744	1
40.10 cell death	1	0.13	FGSG_07775	75	0.54	0.240741	1
40.10.02 apoptosis (type I programmed cell death)	1	0.13	FGSG_07775	66	0.47	0.276596	1
41 DEVELOPMENT (Systemic)	1	0.13	FGSG_04700	55	0.39	0.333333	1
41.01 fungal/microorganismic development	1	0.13	FGSG_04700	55	0.39	0.333333	1
42.01 cell wall	6	0.82	FGSG_03048 FGSG_03238 FGSG_00231 FGSG_11169 FGSG_02355 FGSG_06610	182	1.31	0.625954	1
42.04 cytoskeleton/structural proteins	1	0.13	FGSG_15983	134	0.96	0.135417	1
42.04.05 microtubule cytoskeleton	1	0.13	FGSG_15983	43	0.31	0.419355	1
42.10 nucleus	3	0.41	FGSG_07600 FGSG_02355 FGSG_03048	128	0.92	0.445652	1
42.10.03 organization of chromosome structure	3	0.41	FGSG_07600 FGSG_02355 FGSG_03048	98	0.7	0.585714	1
42.16 mitochondrion	3	0.41	FGSG_02220 FGSG_16798 FGSG_12120	125	0.9	0.455556	1
43.01 fungal/microorganismic cell type differentiation	6	0.82	FGSG_06562 FGSG_12497 FGSG_03014 FGSG_17457 FGSG_03094 FGSG_12443	261	1.88	0.43617	1
43.01.03 fungal and other eukaryotic cell type differentiation	6	0.82	FGSG_17457 FGSG_03014 FGSG_06562 FGSG_12497 FGSG_12443 FGSG_03094	261	1.88	0.43617	1
43.01.03.09 development of asco- basidio- or zygospore	5	0.69	FGSG_17457 FGSG_03014 FGSG_06562 FGSG_12443 FGSG_03094	109	0.78	0.884615	1

## Sheet: 801_KEGG
S1 Table. KEGG pathway analysis of in vitro down-regulated genes in 3ADON population compared to 15ADON population.
Pathway	Seqs in Pathway	Enzyme	EzymeId	NrSeqs	Seqs	PathwayId
Steroid biosynthesis	1	cholestenol Delta-isomerase	ec:5.3.3.5	1	FGSG_12746	path:map00100
Caprolactam degradation	1	3-hydroxyacyl-CoA dehydrogenase	ec:1.1.1.35	1	FGSG_03546	path:map00930
Tropane, piperidine and pyridine alkaloid biosynthesis	1	primary-amine oxidase	ec:1.4.3.21	1	FGSG_10677	path:map00960
Fatty acid elongation	1	3-hydroxyacyl-CoA dehydrogenase	ec:1.1.1.35	1	FGSG_03546	path:map00062
Tyrosine metabolism	1	primary-amine oxidase	ec:1.4.3.21	1	FGSG_10677	path:map00350
Fatty acid biosynthesis	1	3-oxoacyl-[acyl-carrier-protein] reductase	ec:1.1.1.100	1	FGSG_08727	path:map00061
Tryptophan metabolism	2	3-hydroxyacyl-CoA dehydrogenase	ec:1.1.1.35	1	FGSG_03546	path:map00380
Tryptophan metabolism	2	catalase	ec:1.11.1.6	1	FGSG_02217	path:map00380
Biosynthesis of unsaturated fatty acids	1	3-oxoacyl-[acyl-carrier-protein] reductase	ec:1.1.1.100	1	FGSG_08727	path:map01040
Porphyrin and chlorophyll metabolism	1	chlorophyllase	ec:3.1.1.14	1	FGSG_03925	path:map00860
Alanine, aspartate and glutamate metabolism	1	1-pyrroline-5-carboxylate dehydrogenase	ec:1.5.1.12	1	FGSG_01141	path:map00250
Geraniol degradation	1	3-hydroxyacyl-CoA dehydrogenase	ec:1.1.1.35	1	FGSG_03546	path:map00281
Valine, leucine and isoleucine degradation	1	3-hydroxyacyl-CoA dehydrogenase	ec:1.1.1.35	1	FGSG_03546	path:map00280
Thiamine metabolism	3	nucleoside-triphosphatase	ec:3.6.1.15	3	FGSG_03319, FGSG_03735, FGSG_05940	path:map00730
beta-Alanine metabolism	1	primary-amine oxidase	ec:1.4.3.21	1	FGSG_10677	path:map00410
Primary bile acid biosynthesis	1	3-hydroxyacyl-CoA dehydrogenase	ec:1.1.1.35	1	FGSG_03546	path:map00120
Atrazine degradation	1	urease ec:3.5.1.50 pentanamidase	ec:3.5.1.5	1	FGSG_10627	path:map00791
Lysine degradation	1	3-hydroxyacyl-CoA dehydrogenase	ec:1.1.1.35	1	FGSG_03546	path:map00310
Isoquinoline alkaloid biosynthesis	1	primary-amine oxidase	ec:1.4.3.21	1	FGSG_10677	path:map00950
Drug metabolism - cytochrome P450	1	flavin-containing monooxygenase	ec:1.14.13.8	1	FGSG_07685	path:map00982
Glyoxylate and dicarboxylate metabolism	2	isocitrate lyase	ec:4.1.3.1	1	FGSG_09896	path:map00630
Glyoxylate and dicarboxylate metabolism	2	catalase	ec:1.11.1.6	1	FGSG_02217	path:map00630
Galactose metabolism	1	N-acetylglucosamine-6-phosphate deacetylase	ec:3.5.1.25	1	FGSG_08396	path:map00052
Phosphatidylinositol signaling system	1	inositol-pentakisphosphate 2-kinase	ec:2.7.1.158	1	FGSG_06735	path:map04070
Starch and sucrose metabolism	1	polygalacturonase	ec:3.2.1.15	1	FGSG_03384	path:map00500
Inositol phosphate metabolism	1	inositol-pentakisphosphate 2-kinase	ec:2.7.1.158	1	FGSG_06735	path:map00562
Glycerolipid metabolism	2	triacylglycerol lipase	ec:3.1.1.3	2	FGSG_03532, FGSG_03846	path:map00561
Pyrimidine metabolism	1	DNA-directed RNA polymerase	ec:2.7.7.6	1	FGSG_00916	path:map00240
Carbon fixation pathways in prokaryotes	1	3-hydroxyacyl-CoA dehydrogenase	ec:1.1.1.35	1	FGSG_03546	path:map00720
Biotin metabolism	1	3-oxoacyl-[acyl-carrier-protein] reductase	ec:1.1.1.100	1	FGSG_08727	path:map00780
Toluene degradation	1	3-hydroxyacyl-CoA dehydrogenase	ec:1.1.1.35	1	FGSG_03546	path:map00623
Phenylpropanoid biosynthesis	1	peroxidase	ec:1.11.1.7	1	FGSG_08151	path:map00940
Butanoate metabolism	1	3-hydroxyacyl-CoA dehydrogenase	ec:1.1.1.35	1	FGSG_03546	path:map00650
Arginine and proline metabolism	2	1-pyrroline-5-carboxylate dehydrogenase	ec:1.5.1.12	1	FGSG_01141	path:map00330
Arginine and proline metabolism	2	urease ec:3.5.1.50 pentanamidase	ec:3.5.1.5	1	FGSG_10627	path:map00330
Pentose and glucuronate interconversions	1	polygalacturonase	ec:3.2.1.15	1	FGSG_03384	path:map00040
Methane metabolism	3	flavin-containing monooxygenase	ec:1.14.13.8	1	FGSG_07685	path:map00680
Methane metabolism	3	peroxidase	ec:1.11.1.7	1	FGSG_08151	path:map00680
Methane metabolism	3	catalase	ec:1.11.1.6	1	FGSG_02217	path:map00680
Phenylalanine metabolism	2	primary-amine oxidase	ec:1.4.3.21	1	FGSG_10677	path:map00360
Phenylalanine metabolism	2	peroxidase	ec:1.11.1.7	1	FGSG_08151	path:map00360
Fatty acid metabolism	1	3-hydroxyacyl-CoA dehydrogenase	ec:1.1.1.35	1	FGSG_03546	path:map00071
Amino sugar and nucleotide sugar metabolism	2	N-acetylglucosamine-6-phosphate deacetylase	ec:3.5.1.25	1	FGSG_08396	path:map00520
Amino sugar and nucleotide sugar metabolism	2	cytochrome-b5 reductase	ec:1.6.2.2	1	FGSG_04852	path:map00520
Purine metabolism	7	DNA-directed RNA polymerase	ec:2.7.7.6	1	FGSG_00916	path:map00230
Purine metabolism	7	adenosinetriphosphatase	ec:3.6.1.3	1	FGSG_03032	path:map00230
Purine metabolism	7	urease ec:3.5.1.50 pentanamidase	ec:3.5.1.5	1	FGSG_10627	path:map00230
Purine metabolism	7	RNA-directed RNA polymerase	ec:2.7.7.48	1	FGSG_01582	path:map00230
Purine metabolism	7	nucleoside-triphosphatase	ec:3.6.1.15	3	FGSG_03319, FGSG_03735, FGSG_05940	path:map00230
Glycine, serine and threonine metabolism	1	primary-amine oxidase	ec:1.4.3.21	1	FGSG_10677	path:map00260
