# Supplementary material for: RNA-Seq Revealed Differences in Transcriptomes between 3ADON and 15ADON Populations of Fusarium graminearum In Vitro and In Planta
Source: PLoS One. 2016 Oct 27;11(10):e0163803. doi: 10.1371/journal.pone.0163803 (PMC5082872; doi:10.1371/journal.pone.0163803)
Supplement: S2 Table — Contains information on differently expressed in planta genes between 3ADON and 15ADON populations, their FunCat analysis, and the list of genes corresponding to Fig 9. (XLSX) [file pone.0163803.s002.xlsx]

## Sheet: 48_HAI
S2 Table. List of differently expressed and in planta up-regulated 3ADON genes compared to 15ADON at 48 HAI.
The gene ID or supercontigs position, gene name, FPKM values, log2 (fold change) and gene description were shown. Gene entry with only absolute fold change (Log2) of >1 and false discovery rate (FDR) <0.01 were tabulated. Gene and gene description were retrieved from MIPS database or Broad institute database. Total 185 and 292 genes were up- and down-regulated in 3ADON population compared to 15AD…
Gene ID	3ADON	15ADON	log2(fold_change)	Fold change	q_value	Regulation	Gene	Known TF Family	Description
FGSG_02324	8.98038	0.256603	-5.12917	34.9972	2.42938e-08	Up	PKS12		polyketide synthase that catalyse the condensation of one acetyl-CoA and six malonyl-CoA resulting in formation of nor-rubrofusarin
FGSG_02326	57.5329	5.51661	-3.38253	10.429	2.74447e-13	Up	aurJ		o-methyltransferase that catalyse the methylation of nor-rubrofusarin resulting in formation of rubrofusarin
FGSG_02327	53.9237	5.27081	-3.35482	10.2306	0	Up	aurF		flavin depend monooxygenase that catalyses the oxidation of rubrofusarin to 9-hydroxyrubrofusarin
FGSG_02328	33.8153	4.2965	-2.97644	7.87043	1.57631e-12	Up	gip1		laccase that catalyse the dimerization of two 9-hydroxyrubrofusarin in C7 positions
FGSG_02321	56.6041	9.82703	-2.52608	5.76004	2.19558e-12	Up	aurO		oxidoreductase that catalyses the conversion of dimeric 9-hydroxyrubrofusarin to aurofusarin
FGSG_03544	53.9969	11.9789	-2.17237	4.50767	2.33136e-06	Up	OrfG		deacetylase
FGSG_04694	16.3837	3.90867	-2.06751	4.19163	8.64508e-12	Up	PKS2		polyketide synthase
FGSG_08145	29.6125	8.7336	-1.76156	3.39064	0.000749572	Up	HETS		conserved hypothetical protein
FGSG_11032	15.8505	5.58609	-1.50462	2.83749	0.000584775	Up	GAOA		galactose oxidase precursor [GAO]
FGSG_11061	8.62436	1.92815	-2.1612	4.47287	0.00658813	Up		C2H2 zinc finger	conserved hypothetical protein
FGSG_00342	104.027	41.3718	-1.33023	2.51444	0.000118472	Up		C2H2 zinc finger	conserved hypothetical protein
FGSG_08246	103.002	42.4502	-1.27883	2.42642	8.43476e-05	Up		C2H2 zinc finger	conserved hypothetical protein
FGSG_13008	9.7108	4.03712	-1.26626	2.40538	0.00776437	Up		C2H2 zinc finger	probable transcription factor Pig1p
FGSG_06540	300.817	17.412	-4.11073	17.2764	0	Up			conserved hypothetical protein
Supercontig_3.7:2269192-2269685	41.5294	2.94118	-3.81966	14.12	0.00304115	Up			…
FGSG_02329	48.4402	4.86326	-3.31621	9.96044	2.90914e-11	Up			conserved hypothetical protein
FGSG_04621	11.8522	1.40415	-3.07739	8.44084	0.000989931	Up			related to monoamine oxidase N
FGSG_02833	124.701	16.5097	-2.91709	7.5532	0	Up			probable alpha-glucoside transport protein
FGSG_00143	5.6445	0.872678	-2.69332	6.46802	0.000620941	Up			hypothetical protein (4085 nt)
FGSG_00002	8.93874	1.38299	-2.69228	6.46334	0.000620941	Up			conserved hypothetical protein
FGSG_02325	29.8055	4.65559	-2.67854	6.40209	0.00207798	Up			conserved hypothetical protein
FGSG_09175	21.3453	3.3707	-2.6628	6.3326	0.00688509	Up			conserved hypothetical protein
FGSG_11722	195.098	30.8819	-2.65937	6.31755	0	Up			conserved hypothetical protein
FGSG_12049	104.919	17.6713	-2.5698	5.93725	7.53269e-08	Up			hypothetical protein (418 nt)
FGSG_06580	209.9	36.7901	-2.51231	5.70534	0	Up			probable acetyl-CoA carboxylase
FGSG_11723	165.055	29.7293	-2.47299	5.55193	7.27292e-09	Up			conserved hypothetical protein
FGSG_10326	103.54	19.5882	-2.40213	5.28584	0	Up			conserved hypothetical protein
Supercontig_3.2:942339-943229	22.3722	4.29196	-2.382	5.21258	0.00313423	Up			…
Supercontig_3.1:373085-373840	35.8025	6.87894	-2.3798	5.20465	0.000620941	Up			…
FGSG_12132	11.6025	2.23531	-2.37589	5.19056	1.88421e-05	Up			conserved hypothetical protein
FGSG_00032	23.4605	4.5362	-2.37068	5.17184	0.000656488	Up			related to non-heme chloroperoxidase
FGSG_05322	277.594	54.8189	-2.34023	5.06384	0	Up			probable fatty-acyl-CoA synthase, beta subunit
FGSG_04599	19.9402	3.93859	-2.33993	5.06278	0.00182026	Up			related to peroxisomal short-chain alcohol dehydrogenase
FGSG_08076	35.5306	7.1267	-2.31776	4.98556	0.000528094	Up			hypothetical protein
FGSG_13009	49.342	10.1069	-2.28748	4.88201	8.64198e-05	Up			conserved hypothetical protein
FGSG_04805	62.9949	13.3289	-2.24068	4.72619	7.08579e-07	Up			conserved hypothetical protein
FGSG_11175	22.4758	4.76575	-2.23759	4.71611	0.000140143	Up			conserved hypothetical protein
FGSG_05321	295.019	62.916	-2.22931	4.68909	0	Up			probable fatty acid synthase, alpha subunit
FGSG_13198	23.6421	5.09223	-2.21499	4.64278	0.000306908	Up			conserved hypothetical protein
FGSG_00121	25.5417	5.54155	-2.20449	4.60913	1.9434e-07	Up			hypothetical protein (1865 nt)
Supercontig_3.2:4303223-4303786	92.6317	20.2743	-2.19185	4.56892	1.14208e-07	Up			…
FGSG_06618	33.7269	7.50152	-2.16865	4.49601	2.28335e-05	Up			conserved hypothetical protein
FGSG_05440	401.587	89.407	-2.16725	4.49167	0	Up			conserved hypothetical protein
FGSG_09972	216.272	48.2204	-2.16513	4.48507	1.06812e-12	Up			conserved hypothetical protein
FGSG_06993	276.819	61.9905	-2.15882	4.46551	0	Up			conserved hypothetical protein
FGSG_07696	37.5992	8.61288	-2.12614	4.36546	1.08717e-05	Up			conserved hypothetical protein
FGSG_01748	22.6149	5.1882	-2.12397	4.35891	4.20538e-05	Up			conserved hypothetical protein
FGSG_02135	116.638	27.1686	-2.10202	4.29312	3.17737e-11	Up			hypothetical protein
FGSG_01986	141.009	33.9318	-2.05508	4.15566	5.81182e-13	Up			related to putative tartrate transporter
FGSG_11033	158.289	38.8554	-2.02638	4.0738	4.508e-07	Up			conserved hypothetical protein
FGSG_09151	14.5927	3.71494	-1.97383	3.92811	0.00334639	Up			conserved hypothetical protein
FGSG_03579	38.1	9.8	-1.95894	3.88776	2.04912e-05	Up			conserved hypothetical protein
FGSG_09152	10.6742	2.8285	-1.91601	3.7738	0.00683601	Up			hypothetical protein (2481 nt)
FGSG_02965	39.3833	10.788	-1.86816	3.65066	2.96724e-08	Up			hypothetical protein (2119 nt)
FGSG_06287	55.5425	15.2188	-1.86773	3.6496	3.38632e-08	Up			related to glucan 1,4-alpha-glucosidase
FGSG_11192	21.4557	5.99625	-1.83923	3.57819	1.31439e-05	Up			conserved hypothetical protein
FGSG_09038	17.8688	5.01563	-1.83294	3.56262	0.00101239	Up			conserved hypothetical protein
FGSG_10453	61.5981	17.368	-1.82646	3.54664	6.20482e-06	Up			hypothetical protein (897 nt)
FGSG_04013	161.299	46.352	-1.79904	3.47987	5.37449e-09	Up			conserved hypothetical protein
FGSG_10632	7.86993	2.28321	-1.78529	3.44687	2.33929e-05	Up			hypothetical protein (4864 nt)
FGSG_08360	22.009	6.4326	-1.77462	3.42148	0.000175	Up			conserved hypothetical protein
FGSG_11222	57.301	16.7618	-1.77338	3.41855	0.00129988	Up			conserved hypothetical protein
FGSG_02358	257.997	77.5655	-1.73387	3.32618	1.42127e-10	Up			probable alpha-glucoside transport protein
FGSG_13702	24.5507	7.39868	-1.73042	3.31825	1.72447e-06	Up			hypothetical protein (2765 nt)
FGSG_04768	23.2009	7.17924	-1.69228	3.23167	0.00460007	Up			related to endo-1,3-beta-glucanase
FGSG_11429	29.3788	9.11611	-1.68829	3.22273	0.000250495	Up			hypothetical protein (1109 nt)
FGSG_10567	80.159	25.0207	-1.67974	3.20371	0.000172156	Up			conserved hypothetical protein
FGSG_05397	53.3848	16.6639	-1.6797	3.20362	2.8903e-06	Up			conserved hypothetical protein
Supercontig_3.2:918116-918892	175.352	54.7703	-1.67879	3.20159	4.09329e-08	Up			…
FGSG_11145	62.6537	19.7969	-1.66213	3.16482	5.42327e-05	Up			conserved hypothetical protein
FGSG_03153	5.8791	1.85912	-1.66097	3.1623	2.56796e-05	Up			hypothetical protein (8760 nt)
FGSG_09172	38.5097	12.1857	-1.66003	3.16024	0.000498346	Up			hypothetical protein (803 nt)
FGSG_02836	40.0272	12.7337	-1.65233	3.14341	8.28257e-07	Up			conserved hypothetical protein
FGSG_02583	9.92648	3.17767	-1.64331	3.12382	0.000911916	Up			conserved hypothetical protein
FGSG_02404	18.3663	5.88225	-1.64262	3.12233	0.00770931	Up			hypothetical protein (1808 nt)
FGSG_07531	26.3962	8.46047	-1.64152	3.11994	0.000673182	Up			conserved hypothetical protein
FGSG_11697	123.915	39.7918	-1.63881	3.11408	6.70793e-09	Up			probable glutamine synthetase
FGSG_05324	274.046	89.4055	-1.61598	3.0652	1.19756e-08	Up			conserved hypothetical protein
FGSG_02834	84.1224	27.634	-1.60605	3.04416	1.63441e-07	Up			conserved hypothetical protein
FGSG_08912	89.784	29.7022	-1.59589	3.02281	5.564e-07	Up			conserved hypothetical protein
FGSG_02206	32.7906	10.8709	-1.59282	3.01636	0.000210267	Up			related to agmatinase
FGSG_11174	33.9207	11.336	-1.58125	2.9923	1.77906e-05	Up			related to calcium-independent phospholipase A2
FGSG_10759	24.1712	8.09057	-1.57898	2.98758	0.000210908	Up			conserved hypothetical protein
FGSG_08075	24.2088	8.12916	-1.57435	2.97802	0.00346841	Up			hypothetical protein (1386 nt)
FGSG_08440	288.183	96.9127	-1.57223	2.97364	1.9434e-07	Up			conserved hypothetical protein
FGSG_01782	54.8483	18.4729	-1.57003	2.96912	0.00124715	Up			probable organic hydroperoxide resistance protein
FGSG_10655	15.8139	5.33656	-1.56721	2.96331	0.00072873	Up			related to ferric reductase FRE2 precursor
FGSG_01771	113.086	38.2846	-1.56258	2.95382	3.10563e-06	Up			conserved hypothetical protein
FGSG_11509	18.8577	6.40963	-1.55684	2.94209	0.00177868	Up			conserved hypothetical protein
FGSG_01770	55.0193	18.7903	-1.54995	2.92807	8.4498e-05	Up			conserved hypothetical protein
Supercontig_3.4:3965142-3965796	86.3949	29.5745	-1.54659	2.92126	5.44115e-05	Up			…
FGSG_13134	27.2994	9.39138	-1.53946	2.90686	0.000231192	Up			hypothetical protein (1887 nt)
FGSG_07386	194.84	68.01	-1.51847	2.86487	3.97724e-06	Up			conserved hypothetical protein
FGSG_06477	88.8025	31.0934	-1.51399	2.85599	0.000354384	Up			probable scytalone dehydratase
FGSG_11705	45.2646	15.8974	-1.50959	2.8473	2.83754e-07	Up			hypothetical protein (2812 nt)
FGSG_11822	21.5592	7.68343	-1.48848	2.80593	0.000243878	Up			related to arginyl-tRNA synthetase, cytosolic
FGSG_04605	59.2045	21.1134	-1.48755	2.80412	0.000211625	Up			related to protoporphyrinogen oxidase
FGSG_08102	21.4637	7.76625	-1.46661	2.76371	4.38374e-06	Up			hypothetical protein (3080 nt)
FGSG_03956	81.0972	29.347	-1.46644	2.76339	1.9297e-06	Up			related to allantoate permease
FGSG_07045	313.932	113.706	-1.46514	2.76091	0	Up			conserved hypothetical protein
FGSG_01882	1163.37	423.459	-1.45801	2.7473	0	Up			hypothetical protein (3012 nt)
FGSG_08272	54.2788	19.7651	-1.45743	2.74619	1.77825e-06	Up			hypothetical protein (2454 nt)
FGSG_03697	15.3124	5.58998	-1.45379	2.73926	0.00673562	Up			related to monosaccharide transporter
FGSG_11341	20.4161	7.46611	-1.45128	2.7345	0.00214842	Up			conserved hypothetical protein
FGSG_01159	14.8886	5.467	-1.44538	2.72336	0.00164047	Up			conserved hypothetical protein
FGSG_03197	28.8167	10.5919	-1.44394	2.72064	1.10289e-05	Up			conserved hypothetical protein
FGSG_07997	44.9359	16.566	-1.43965	2.71254	5.44601e-05	Up			conserved hypothetical protein
FGSG_11578	40.2307	14.8674	-1.43614	2.70597	2.72185e-07	Up			hypothetical protein (4182 nt)
FGSG_03851	34.9521	13.0134	-1.42539	2.68585	0.000394305	Up			related to protein LAC1
FGSG_10050	166.228	62.3137	-1.41554	2.6676	7.13023e-07	Up			related to mismatched base pair and cruciform dna recognition protein
FGSG_07208	83.1723	31.4668	-1.40228	2.64318	5.4267e-06	Up			related to exo-alpha-sialidase / neuraminidase
FGSG_13939	79.652	30.234	-1.39754	2.63452	0.000516609	Up			hypothetical protein (707 nt)
FGSG_12214	283.907	107.928	-1.39534	2.63052	3.97724e-06	Up			conserved hypothetical protein
FGSG_03590	23.1346	8.87183	-1.38275	2.60765	0.00238661	Up			conserved hypothetical protein
Supercontig_3.2:2662593-2664914	131.713	50.5671	-1.38113	2.60472	5.16382e-07	Up			…
FGSG_04819	44.9062	17.3752	-1.36989	2.5845	0.000687151	Up			conserved hypothetical protein
FGSG_02464	154.912	60.6498	-1.35288	2.5542	3.21105e-06	Up			conserved hypothetical protein
FGSG_12966	81.5507	31.9598	-1.35144	2.55166	0.000118472	Up			conserved hypothetical protein
FGSG_05645	84.4671	33.5425	-1.3324	2.51821	3.97724e-06	Up			conserved hypothetical protein
FGSG_11577	169.508	67.6128	-1.32598	2.50704	1.36859e-06	Up			conserved hypothetical protein
FGSG_00171	82.1617	33.1339	-1.31016	2.47969	0.000219453	Up			conserved hypothetical protein
FGSG_02925	27.4159	11.1073	-1.3035	2.46828	8.48311e-05	Up			conserved hypothetical protein
FGSG_10118	1037.35	423.326	-1.29306	2.45048	6.04711e-06	Up			probable ketol-acid reductoisomerase (ilv-2)
FGSG_03416	68.9854	28.1923	-1.29099	2.44696	4.51546e-05	Up			related to fructosyl amino acid oxidase
FGSG_13012	44.6167	18.2473	-1.2899	2.44511	1.22947e-05	Up			conserved hypothetical protein
FGSG_13411	103.002	42.4502	-1.27883	2.42642	8.43476e-05	Up			hypothetical protein
FGSG_13552	110.278	45.6649	-1.27198	2.41494	4.91074e-05	Up			related to NAD-dependent histone deacetylase
FGSG_00735	41.6477	17.3193	-1.26586	2.4047	0.00466857	Up			hypothetical protein (1002 nt)
FGSG_08308	32.0654	13.3529	-1.26387	2.40138	5.1853e-12	Up			hypothetical protein (4562 nt)
FGSG_07593	26.785	11.18	-1.2605	2.3958	0.00120655	Up			probable b-glucuronidase
FGSG_04928	98.2792	41.1206	-1.25703	2.39002	1.26314e-05	Up			conserved hypothetical protein
FGSG_07512	22.8391	9.67527	-1.23913	2.36056	0.0054855	Up			conserved hypothetical protein
FGSG_10051	186.713	79.52	-1.23144	2.348	1.1147e-05	Up			conserved hypothetical protein
FGSG_04353	99.119	42.3369	-1.22725	2.3412	0.000985402	Up			conserved hypothetical protein
FGSG_08902	104.516	44.6612	-1.22663	2.3402	0.000124467	Up			related to alpha-1,6-mannosyltransferase HOC1
FGSG_07824	112.492	48.0961	-1.22584	2.3389	0.000418594	Up			conserved hypothetical protein
FGSG_09219	36.2224	15.6318	-1.2124	2.31723	0.000994394	Up			hypothetical protein (1727 nt)
FGSG_01872	427.145	184.492	-1.21117	2.31525	1.03095e-05	Up			conserved hypothetical protein
FGSG_03620	234.909	101.805	-1.2063	2.30744	5.90365e-05	Up			conserved hypothetical protein
FGSG_00122	51.019	22.1804	-1.20175	2.30018	0.00223642	Up			conserved hypothetical protein
FGSG_13685	155.235	67.6659	-1.19796	2.29414	0.000866414	Up			conserved hypothetical protein
FGSG_10631	159.074	69.5363	-1.19386	2.28764	2.06735e-05	Up			related to 6-hydroxy-d-nicotine oxidase
FGSG_11229	75.1997	32.8975	-1.19275	2.28588	0.00113929	Up			related to acetylxylan esterase
FGSG_08579	88.7011	38.9875	-1.18594	2.27512	2.65048e-05	Up			related to Fre1p and Fre2p
FGSG_09211	64.2899	28.2705	-1.18529	2.2741	0.000278104	Up			conserved hypothetical protein
FGSG_12851	37.3708	16.4558	-1.18332	2.27098	0.00424536	Up			probable allantoicase
FGSG_07496	104.539	46.0466	-1.18287	2.27029	0	Up			related to high affinity methionine permease
FGSG_02414	27.8767	12.3129	-1.17888	2.26402	0.00182026	Up			conserved hypothetical protein
FGSG_02407	578.613	255.673	-1.1783	2.2631	6.75865e-05	Up			related to D-mandelate dehydrogenase
FGSG_11236	22.1188	9.7943	-1.17526	2.25833	0.00514838	Up			related to non-hemolytic phospholipase C precursor
FGSG_08103	47.105	20.9261	-1.17057	2.25102	0.00354199	Up			conserved hypothetical protein
FGSG_00775	61.7258	27.4254	-1.17036	2.25068	0.00811497	Up			hypothetical protein (624 nt)
FGSG_03619	167.092	74.5107	-1.16512	2.24252	2.34876e-12	Up			conserved hypothetical protein
FGSG_10937	45.8876	20.5508	-1.15891	2.23289	0.000459313	Up			conserved hypothetical protein
FGSG_10742	54.7998	24.5647	-1.15758	2.23084	0.000124662	Up			conserved hypothetical protein
FGSG_01695	66.3166	29.9176	-1.14838	2.21664	0.00344876	Up			conserved hypothetical protein
FGSG_05678	28.5374	12.912	-1.14414	2.21015	0.00761083	Up			related to fructosyl amino acid oxidase
FGSG_07822	726.85	330.285	-1.13795	2.20068	9.29003e-05	Up			conserved hypothetical protein
FGSG_09268	105.223	47.8878	-1.13572	2.19728	0.000295433	Up			conserved hypothetical protein
FGSG_09173	25.5788	11.6892	-1.12977	2.18824	0.00281325	Up			hypothetical protein
FGSG_00237	146.202	66.8403	-1.12917	2.18733	7.60241e-05	Up			related to trichothecene 3-O-acetyltransferase
FGSG_05238	50.5465	23.223	-1.12206	2.17657	0.00072873	Up			related to allantoate permease
FGSG_00642	184.057	84.9441	-1.11557	2.1668	5.90365e-05	Up			related to spore coat protein SP96 precursor
FGSG_11115	87.7754	40.6315	-1.11122	2.16028	8.96892e-05	Up			hypothetical protein (2812 nt)
FGSG_00759	36.3764	16.8661	-1.10888	2.15678	0.00371368	Up			related to monooxygenase
FGSG_04622	34.3403	15.9896	-1.10276	2.14766	9.91402e-07	Up			related to small s protein
FGSG_07350	39.6707	18.5768	-1.09457	2.1355	0.00322699	Up			related to hexose transporter protein
FGSG_06184	903.029	423.82	-1.09132	2.13069	0.00068747	Up			probable stearoyl-CoA desaturase
FGSG_02168	36.0667	16.9867	-1.08626	2.12323	0.00513128	Up			related to ARG8 - acetylornithine aminotransferase
FGSG_01693	9.92068	4.69528	-1.07923	2.1129	0.00826052	Up			conserved hypothetical protein
FGSG_12009	197.186	93.4369	-1.0775	2.11037	0.000214035	Up			hypothetical protein (1787 nt)
FGSG_11417	41.781	19.8368	-1.07467	2.10624	0.00399889	Up			related to transmembrane transporter Liz1p
FGSG_10132	2443.1	1164.98	-1.0684	2.09712	0.000686273	Up			conserved hypothetical protein
FGSG_04313	324.121	155.172	-1.06266	2.08879	0.000269083	Up			probable branching enzyme (be1)
FGSG_08942	275.586	132.9	-1.05216	2.07363	0.000307673	Up			related to sorbitol dehydrogenase
FGSG_06462	12.0153	5.81017	-1.04822	2.06798	0.00350413	Up			related to coenzyme a synthetase
FGSG_11063	1217.71	594.537	-1.03433	2.04817	0.000218448	Up			conserved hypothetical protein
FGSG_11064	1217.71	594.537	-1.03433	2.04817	0.000218448	Up			related to glycine-rich RNA-binding protein
FGSG_10677	65.5901	32.1141	-1.03027	2.04241	0.000579171	Up			related to peroxisomal amine oxidase (copper-containing)
FGSG_11147	286.935	140.703	-1.02807	2.0393	0.000235622	Up			related to alpha-glucoside transport protein
FGSG_06896	188.574	92.4716	-1.02805	2.03926	0.000408312	Up			hypothetical protein (1475 nt)
FGSG_06830	60.8927	29.877	-1.02723	2.03811	0.00124715	Up			conserved hypothetical protein
FGSG_11618	268.018	132.209	-1.01951	2.02723	0.000388938	Up			conserved hypothetical protein
FGSG_05011	115.662	57.4919	-1.00848	2.0118	0.00170424	Up			related to putative tartrate transporter
FGSG_09117	5.769	0	-1.79769		0.00340159	Up			hypothetical protein (1483 nt)
FGSG_03532	11.472	98.0562	3.09549		0	Down	TRI8		trichothecene 3-O-esterase
FGSG_03534	34.6671	122.963	1.82658		1.38284e-10	Down	TRI3		trichothecene 15-O-acetyltransferase
FGSG_00196	7.35726	29.047	1.98115		1.04191e-05	Down		Zn2Cys6	conserved hypothetical protein
FGSG_00725	10.8487	30.5215	1.4923		4.78361e-05	Down		Zn2Cys6	conserved hypothetical protein
FGSG_03292	15.8083	38.8502	1.29724		7.61057e-05	Down		Zn2Cys6	conserved hypothetical protein
FGSG_04083	32.8322	73.9931	1.17228		9.64929e-05	Down		C2H2 zinc finger	conserved hypothetical protein
FGSG_04293	86.3761	182.898	1.08234		1.0083e-05	Down		C2H2 zinc finger	related to epithelial zinc-finger ezf protein
FGSG_04626	0	23.3602	1.79769		5.4626e-06	Down		GATA type zinc finger	hypothetical protein
FGSG_04747	12.0476	45.5051	1.91729		0.000586657	Down		Zn2Cys6	related to C6 zink-finger protein PRO1A
FGSG_06436	0	5.75233	1.79769		5.14634e-06	Down		Zn2Cys6	conserved hypothetical protein
FGSG_07116	19.4852	40.2711	1.04737		4.99801e-06	Down		HMG	related to nonhistone chromosomal protein
FGSG_07482	7.35487	16.1503	1.13479		0.00439779	Down		Zn2Cys6	related to regulatory protein alcR
FGSG_08617	39.0309	140.727	1.8502		0	Down		C2H2 zinc finger	related to zinc finger protein
FGSG_11271	6.54294	18.374	1.48966		0.000864612	Down		Zn2Cys6	hypothetical protein (2507 nt)
FGSG_12134	69.3468	149.658	1.10977		0.00255484	Down		Zn2Cys6	conserved hypothetical protein
FGSG_00018	22.2527	50.4861	1.18191		0.00250297	Down			conserved hypothetical protein
FGSG_00039	11.038	28.4346	1.36516		0.00826052	Down			conserved hypothetical protein
FGSG_00040	9.67981	47.4291	2.29272		9.49923e-12	Down			conserved hypothetical protein
FGSG_00055	10.6438	25.6632	1.26969		1.1147e-05	Down			conserved hypothetical protein
FGSG_00220	29.5353	98.4234	1.73656		3.80358e-10	Down			related to sodium-dependent serotonin transporter
FGSG_00481	15.9798	44.3012	1.47109		0.00275526	Down			conserved hypothetical protein
FGSG_00596	8.93494	44.2997	2.30977		2.99152e-08	Down			probable ASP3-1 - L-asparaginase II
FGSG_00766	47.867	118.464	1.30735		3.47261e-06	Down			related to stress-induced protein STI1
FGSG_00767	18.3648	48.3198	1.39567		3.91719e-06	Down			related to beta-glucosidase
FGSG_00806	305.056	912.453	1.58068		2.06626e-09	Down			probable endopeptidase K
FGSG_00807	12.9683	32.6546	1.3323		3.60663e-05	Down			related to beta-mannosidase
FGSG_00838	297.552	1158.85	1.96148		2.19558e-13	Down			probable heat shock protein 70 (hsp70)
FGSG_00909	22.1631	45.0096	1.02207		0.00125474	Down			hypothetical protein (3715 nt)
FGSG_01056	17.6816	48.2858	1.44935		0.00328727	Down			conserved hypothetical protein
FGSG_01072	20.3618	87.5543	2.10431		5.53185e-06	Down			conserved hypothetical protein
FGSG_01141	16.7676	39.375	1.23161		0.000359218	Down			probable delta-1-pyrroline-5-carboxylate dehydrogenase
FGSG_01158	172.01	449.074	1.38447		1.06624e-06	Down			probable heat shock protein 30
FGSG_01169	10.5167	43.7761	2.05746		3.13719e-07	Down			related to SLS1 protein precursor
FGSG_01222	29.569	65.3445	1.14398		0.000630963	Down			related to zinc-binding protein
FGSG_01342	14.7346	75.1337	2.35025		3.54286e-12	Down			probable alternative oxidase precursor, mitochondrial
FGSG_01430	196.398	431.829	1.13668		0.00020913	Down			related to D-ribulokinase
FGSG_01450	71.0609	186.584	1.3927		1.13781e-06	Down			related to inhibitor of calcineurin
FGSG_01523	438.899	915.185	1.06017		0.000231192	Down			probable D-xylose reductase
FGSG_01570	35.6031	102.997	1.53253		5.16382e-07	Down			conserved hypothetical protein
FGSG_01603	67.6733	181.021	1.4195		1.96358e-07	Down			probable triacylglycerol lipase V precursor
FGSG_01648	34.3319	98.3759	1.51875		2.5268e-07	Down			conserved hypothetical protein
FGSG_01679	0	25.685	1.79769		3.73266e-10	Down			conserved hypothetical protein
FGSG_01745	4.78486	21.702	2.18128		2.14446e-05	Down			related to pisatin demethylase cytochrome P450
FGSG_01767	44.3344	122.424	1.46538		2.83754e-07	Down			related to pisatin demethylase
FGSG_01803	12.2888	29.6836	1.27232		0.000234466	Down			probable alpha-galactosidase C precursor
FGSG_01901	21.2385	49.2919	1.21467		0.00182528	Down			conserved hypothetical protein
FGSG_01954	12.6586	30.4584	1.26672		0.000427259	Down			related to SAC2 protein
FGSG_02014	230.881	660.767	1.517		3.38632e-08	Down			probable heat shock protein 80
FGSG_02087	31.1844	93.2788	1.58073		8.69418e-08	Down			conserved hypothetical protein
FGSG_02146	6.81638	37.1769	2.44733		1.43462e-08	Down			probable succinyl-CoA 3-ketoacid-coenzyme A transferase, mitochondrial precursor
FGSG_02147	21.9827	110.674	2.33188		0	Down			related to ECM14 - involved in cell wall biogenesis and architecture
FGSG_02148	11.0349	41.51	1.91139		8.50413e-05	Down			conserved hypothetical protein
FGSG_02169	37.7966	80.474	1.09027		0.000478625	Down			conserved hypothetical protein
FGSG_02218	30.7771	69.8647	1.18271		0.000586657	Down			conserved hypothetical protein
FGSG_02225	53.314	109.497	1.0383		0.00346659	Down			conserved hypothetical protein
FGSG_02284	106.52	218.88	1.03902		0.000359724	Down			conserved hypothetical protein
FGSG_02360	35.1665	103.589	1.5586		2.01206e-07	Down			conserved hypothetical protein
FGSG_02416	16.9823	40.3179	1.24739		0.00177868	Down			conserved hypothetical protein
FGSG_02441	11.4929	24.314	1.08105		0.00550282	Down			conserved hypothetical protein
FGSG_02668	35.0068	79.5984	1.1851		3.10169e-05	Down			related to linoleate diol synthase
FGSG_02672	0.825638	59.6983	6.17604		1.62099e-08	Down			probable cytochrome P450 monooxygenase (lovA)
FGSG_02811	17.6539	35.9413	1.02566		0.0023636	Down			related to phospholipase a-2-activating protein
FGSG_02828	22.4428	50.9683	1.18335		0.00235969	Down			conserved hypothetical protein
FGSG_02851	99.5283	223.444	1.16673		5.27172e-05	Down			probable fumarylacetoacetate hydrolase
FGSG_02852	41.1687	147.33	1.83943		6.29755e-09	Down			probable maleylacetoacetate isomerase
FGSG_02880	34.1074	92.541	1.44001		5.99439e-07	Down			related to nitrate reductase [NADPH]
FGSG_02890	104.526	214.003	1.03377		0.000821183	Down			probable cutinase precursor
FGSG_02901	10.3691	21.4715	1.05013		0.00662924	Down			related to sulfatase
FGSG_02908	5.47864	18.9384	1.78942		0.00357642	Down			related to choline monooxygenase
FGSG_02911	76.4505	158.686	1.05357		0.00548471	Down			conserved hypothetical protein
FGSG_02920	8.91656	32.6416	1.87215		1.64984e-08	Down			related to ROT2 - glucosidase II, catalytic subunit
FGSG_03062	0	4.79338	1.79769		3.25738e-07	Down			hypothetical protein (4411 nt)
FGSG_03065	9.03771	31.8583	1.81764		2.26336e-06	Down			phytoene dehydrogenase (1877 nt)
FGSG_03066	4.6349	13.4406	1.53599		0.00794089	Down			probable geranylgeranyl-diphosphate geranylgeranyltransferase (AL-2)
FGSG_03104	51.6248	121.155	1.23072		5.39849e-05	Down			hypothetical protein (1300 nt)
FGSG_03108	26.0582	66.6605	1.35509		0.000131762	Down			related to RNA EXonuclease
FGSG_03144	34.1393	92.8215	1.44303		1.49337e-06	Down			related to hexose transporter protein
FGSG_03182	1.73238	10.1477	2.55032		0.00897682	Down			related to tubulin-tyrosine ligase
FGSG_03243	5.59025	31.2085	2.48095		7.80109e-08	Down			related to triacylglycerol lipase II precursor
FGSG_03264	16.3913	44.1044	1.42799		0.000205884	Down			related to pisatin demethylase / cytochrome P450 monooxygenase
FGSG_03269	55.3034	132.414	1.25962		4.04744e-06	Down			related to beta-galactosidase
FGSG_03303	22.8495	53.2461	1.22051		0.00129713	Down			related to alcohol dehydrogenase homolog Bli-4
FGSG_03347	46.2222	102.433	1.14802		0.000136799	Down			probable PTR2 - Di- and tripeptide permease
FGSG_03349	49.5524	113.446	1.19498		0.000129651	Down			related to hydroxyquinol-1,2-dioxygenase
FGSG_03418	22.5205	46.9344	1.05941		0.000370266	Down			chitin synthase 1 (3704 nt)
FGSG_03427	22.9552	51.9087	1.17715		0.000210908	Down			related to peptide transporter
FGSG_03438	3.60801	23.8234	2.72311		0.00134772	Down			related to 3-oxoacyl-[acyl-carrier-protein] reductase
FGSG_03439	18.9186	48.1342	1.34726		0.000125166	Down			related to lactate 2-monooxygenase
FGSG_03462	50.4488	207.022	2.03689		0	Down			related to alpha-glucosidase b
FGSG_03648	75.0016	155.313	1.05018		0.000894855	Down			related to ketoreductases
FGSG_03661	7.44689	30.0495	2.01263		1.97302e-07	Down			related to 2-3-cyclic-nucleotide 3-phosphodiesterase
FGSG_03725	8.76036	20.289	1.21163		0.00452787	Down			probable mfs-multidrug-resistance transporter
FGSG_03741	64.3072	163.39	1.34527		1.89273e-06	Down			related to O-methylsterigmatocystin oxidoreductase
FGSG_03751	2.18323	11.503	2.39748		0.00252581	Down			related to photosystem II protein D2
FGSG_03828	61.3512	542.117	3.14344		0	Down			conserved hypothetical protein
FGSG_03842	66.1436	167.004	1.33621		3.26213e-06	Down			related to alpha-amylase A precursor
FGSG_03849	46.1207	116.521	1.33711		0.000211332	Down			conserved hypothetical protein
FGSG_03862	16.6448	55.8875	1.74745		1.10203e-07	Down			related to aflatoxin efflux pump AFLT
FGSG_03904	26.5889	70.3649	1.40403		3.62513e-07	Down			probable beta-galactosidase
FGSG_03909	37.8986	105.199	1.4729		7.06368e-10	Down			related to pectate lyase
FGSG_03931	8.77135	26.7028	1.60612		0.000230206	Down			related to putative tartrate transporter
FGSG_04008	20.3293	103.928	2.35396		8.44453e-14	Down			conserved hypothetical protein
FGSG_04012	20.1737	58.1429	1.52713		1.18225e-05	Down			related to NADH oxidase
FGSG_04117	58.7472	144.081	1.29428		4.18056e-06	Down			probable glutamate dehydrogenase, NAD(+)-specific
FGSG_04157	32.9755	115.6	1.80967		6.60722e-08	Down			conserved hypothetical protein
FGSG_04214	96.6045	193.711	1.00374		0.000750851	Down			related to formaldehyde dehydrogenase
FGSG_04223	86.9245	215.291	1.30846		3.21105e-06	Down			related to members of the aldo/keto reductase family
FGSG_04294	86.3761	182.898	1.08234		1.0083e-05	Down			hypothetical protein (3740 nt)
FGSG_04302	17.4827	52.0685	1.57448		8.67163e-07	Down			related to phenol 2-monooxygenase
FGSG_04370	6.05596	15.1501	1.3229		0.00271364	Down			probable fluconazole resistance protein
FGSG_04434	20.7985	97.5038	2.22898		2.19558e-12	Down			related to peroxidase
FGSG_04510	44.288	92.4692	1.06206		0.00260886	Down			related to monophenol monooxygenase (tyrosinase)
FGSG_04527	10.4524	31.7244	1.60176		0.00010856	Down			related to carboxypeptidase
FGSG_04537	5.15733	16.1723	1.64883		0.000124662	Down			related to lactose permease
FGSG_04570	55.12	122.773	1.15534		9.32199e-05	Down			probable branched-chain amino acids aminotransferase
FGSG_04580	28.748	82.4764	1.52052		3.12605e-08	Down			probable ABC1 transport protein
FGSG_04587	0	9.99033	1.79769		4.88613e-12	Down			related to WD40-repeat protein (notchless protein)
FGSG_04619	10.524	25.786	1.2929		4.77669e-05	Down			related to qde-1 RNA-dependent RNA polymerase (RdRP)
FGSG_04627	0	6.09824	1.79769		3.2907e-07	Down			related to nik-1 protein (Os-1p protein)
FGSG_04662	9.25767	34.9452	1.91637		0.000113261	Down			conserved hypothetical protein
FGSG_04704	68.203	160.137	1.2314		5.79337e-05	Down			related to glucoamylase precursor
FGSG_04738	5.87094	20.2273	1.78464		2.01374e-05	Down			conserved hypothetical protein
FGSG_04745	530.925	2716.7	2.35528		0	Down			related to antifungal protein
FGSG_04746	55.574	235.483	2.08314		8.44453e-14	Down			conserved hypothetical protein
FGSG_04801	0	14.689	1.79769		1.63542e-05	Down			conserved hypothetical protein
FGSG_04809	0	14.7816	1.79769		2.80686e-08	Down			hypothetical protein (1978 nt)
FGSG_04811	0	7.71189	1.79769		0.000994394	Down			related to D-xylose reductase II,III protein
FGSG_04813	0	9.87347	1.79769		1.51996e-06	Down			conserved hypothetical protein
FGSG_04828	11.2627	26.8434	1.25302		0.00658813	Down			related to tryptophan 2,3 dioxygenase
FGSG_04864	28.3401	152.784	2.43058		3.99196e-13	Down			probable pectate lyase
FGSG_04892	8.567	69.3926	3.01792		1.23331e-10	Down			conserved hypothetical protein
FGSG_04911	18.4268	48.5826	1.39864		1.11545e-05	Down			related to ERO1 protein, required for protein disulfide bond formation in the ER
FGSG_04953	12.2729	36.7119	1.58077		1.35515e-06	Down			probable beta-glucosidase precursor
FGSG_04995	132.95	463.015	1.80018		1.18122e-11	Down			hypothetical protein (3682 nt)
FGSG_05036	5.7762	25.6168	2.1489		0.00688509	Down			probable Sno-type pyridoxine vitamin B6 biosynthetic protein SNO1
FGSG_05042	41.8047	101.296	1.27684		1.18422e-05	Down			related to low-affinity hexose transporter HXT3
FGSG_05084	27.9545	67.2135	1.26567		0.000164169	Down			related to spherulin 1A precursor
FGSG_05132	60.3195	137.308	1.18672		7.4275e-05	Down			conserved hypothetical protein
FGSG_05168	19.3006	53.1628	1.46177		9.06741e-05	Down			pirin (1663 nt)
FGSG_05225	24.3658	48.7575	1.00077		0.00838015	Down			conserved hypothetical protein
FGSG_05244	13.5214	27.583	1.02853		0.00961106	Down			related to nuclear assembly factor NAF1
FGSG_05507	20.7793	81.5275	1.97214		1.28495e-08	Down			probable D-xylulose kinase
FGSG_05574	93.899	198.746	1.08175		0.00177868	Down			probable GAP1 - General amino acid permease
FGSG_05659	28.5525	69.0773	1.2746		1.18225e-05	Down			probable high-affinity phosphate permease, phosphate-repressible
FGSG_05722	13.858	54.7424	1.98194		2.5268e-07	Down			hypothetical protein (1258 nt)
FGSG_05952	17.532	42.851	1.28934		0.000407857	Down			related to SGT1 protein
FGSG_06063	16.5877	39.0187	1.23405		0.00547609	Down			conserved hypothetical protein
FGSG_06068	25.3571	52.2383	1.04271		0.00164047	Down			related to benzoate 4-monooxygenase cytochrome P450
FGSG_06129	23.955	47.9595	1.00149		0.00464188	Down			conserved hypothetical protein
FGSG_06177	56.9796	136.303	1.2583		1.29774e-05	Down			related to translocation protein sec62
FGSG_06278	75.8754	176.221	1.21569		2.27548e-05	Down			probable glucan 1,4-alpha-glucosidase
FGSG_06348	11.4311	22.9817	1.00751		0.0049322	Down			hypothetical protein (2851 nt)
FGSG_06429	0	43.8628	1.79769		9.50535e-14	Down			hypothetical protein (2745 nt)
FGSG_06432	0	8.60372	1.79769		0.000493325	Down			conserved hypothetical protein
FGSG_06433	0	6.34181	1.79769		0.000255315	Down			conserved hypothetical protein
FGSG_06437	0	4.78458	1.79769		0.000310663	Down			related to triacylglycerol lipase V precursor
FGSG_06444	6.60814	24.3742	1.88304		0.00238661	Down			conserved hypothetical protein
FGSG_06447	24.1418	56.3042	1.22171		7.08579e-07	Down			related to O-methylsterigmatocystin oxidoreductase
FGSG_06464	14.9494	31.5155	1.07597		0.00357609	Down			related to sugar transporter
FGSG_06480	76.3907	166.128	1.12083		0.000146523	Down			related to aliphatic nitrilase
FGSG_06605	82.5955	194.178	1.23324		4.58632e-12	Down			probable beta-glucosidase
FGSG_06633	38.3336	89.0277	1.21565		4.13532e-08	Down			related to 3`,5`-cyclic-nucleotide phosphodiesterase
FGSG_06815	76.9681	170.031	1.14346		2.69798e-07	Down			related to chloride-bicarbonate anion exchanger AE2
FGSG_06825	66.2653	166.088	1.32562		1.46906e-06	Down			probable YDJ1 - mitochondrial and ER import protein
FGSG_06891	32.1652	68.22	1.08469		0.000339431	Down			conserved hypothetical protein
FGSG_07183	35.9184	102.149	1.50788		0.000203632	Down			conserved hypothetical protein
FGSG_07204	0	65.0091	1.79769		9.72018e-15	Down			hypothetical protein (617 nt)
FGSG_07205	25.0993	111.993	2.15769		2.74447e-13	Down			conserved hypothetical protein
FGSG_07275	37.7128	81.6196	1.11386		0.000686273	Down			conserved hypothetical protein
FGSG_07378	16.8125	41.8019	1.31403		0.000331992	Down			conserved hypothetical protein
FGSG_07416	63.0194	133.714	1.08529		0.00124715	Down			related to secretory pathway protein YSY6
FGSG_07642	8.849	49.4027	2.481		1.06812e-12	Down			related to monooxigenase
FGSG_07683	76.4294	169.742	1.15114		7.45531e-05	Down			related to alcohol/sorbitol dehydrogenase
FGSG_07741	11.8098	52.8985	2.16324		1.80944e-05	Down			conserved hypothetical protein
FGSG_07771	13.6973	34.1358	1.3174		0.00076028	Down			related to nicotinamide mononucleotide permease
FGSG_07836	1.71897	11.0079	2.67893		0.00139569	Down			related to dopamine-responsive protein
FGSG_07960	5.77463	15.3879	1.41399		0.00745486	Down			related to YTP1
FGSG_08022	51.7338	161.393	1.6414		1.3597e-08	Down			related to bacterial leucyl aminopeptidase
FGSG_08023	5.36568	18.0387	1.74926		0.00145097	Down			related to isotrichodermin C-15 hydroxylase (cytochrome P-450 monooxygenase CYP65A1)
FGSG_08081	143.811	350.779	1.28639		9.11402e-06	Down			related to gibberellin 20-oxidase
FGSG_08082	42.0549	112.978	1.42569		5.08698e-05	Down			conserved hypothetical protein
FGSG_08083	16.7501	61.6633	1.88025		5.32537e-09	Down			related to glutamic acid decarboxylase
FGSG_08084	2.69614	14.3706	2.41415		0.00419389	Down			related to monocarboxylate transporter 4
FGSG_08090	0	28.092	1.79769		0.000172156	Down			conserved hypothetical protein
FGSG_08097	0	10.0874	1.79769		2.32821e-12	Down			related to heterokaryon incompatibility protein (het-6OR allele)
FGSG_08141	31.4277	72.2815	1.20159		7.16658e-05	Down			hypothetical protein (2417 nt)
FGSG_08142	49.3271	149.314	1.59789		1.89273e-06	Down			conserved hypothetical protein
FGSG_08213	18.8039	48.8084	1.3761		0.000521421	Down			hypothetical protein (1224 nt)
FGSG_08358	81.5323	176.268	1.11232		9.79037e-05	Down			probable homogentisate 1,2-dioxygenase
FGSG_08359	714.669	1478.48	1.04876		0.000273447	Down			conserved hypothetical protein
FGSG_08391	26.4357	55.1416	1.06065		0.000463214	Down			conserved hypothetical protein
FGSG_08456	25.183	56.0813	1.15507		0.000604568	Down			probable vivid PAS protein VVD
FGSG_08502	10.4508	25.3515	1.27846		0.00134795	Down			hypothetical protein (1864 nt)
FGSG_08509	28.6648	63.3689	1.14449		0.000224378	Down			probable methylcrotonyl-CoA carboxylase beta chain, mitochondrial precursor
FGSG_08511	94.5251	208.669	1.14245		0.000133338	Down			related to D-arabinitol 2-dehydrogenase
FGSG_08601	157.666	316.319	1.0045		0.000589204	Down			probable PCK1 - phosphoenolpyruvate carboxykinase
FGSG_08622	18.0648	43.5086	1.26812		0.000678223	Down			probable 3-methyl-2-oxobutanoate dehydrogenase (lipoamide)E1 beta chain precursor
FGSG_08688	26.404	90.8191	1.78224		1.45952e-10	Down			probable methylcrotonoyl-CoA carboxylase biotin carboxylase chain
FGSG_08817	57.3629	122.793	1.09803		1.67023e-05	Down			probable novel protein of ras superfamily KREV-1
FGSG_08952	10.0666	39.6918	1.97927		7.01408e-11	Down			hypothetical protein (2350 nt)
FGSG_08960	0	6.00571	1.79769		9.91402e-07	Down			related to kinesin light chain
FGSG_08961	2.94533	37.8749	3.68474		3.11385e-05	Down			conserved hypothetical protein
FGSG_09072	14.5928	94.9648	2.70214		0.000135365	Down			conserved hypothetical protein
FGSG_09121	19.2439	38.5875	1.00373		0.00498415	Down			related to monooxigenase
FGSG_09125	11.1651	30.0719	1.42942		0.0081109	Down			conserved hypothetical protein
FGSG_09159	13.5913	42.5779	1.64742		2.02387e-06	Down			related to periplasmic beta-glucosidase/beta-xylosidase precursor
FGSG_09240	18.5932	41.2076	1.14814		0.00106	Down			related to pyruvate dehydrogenase (lipoamide) alpha chain precursor
FGSG_09354	26.0811	54.1513	1.05399		0.00268361	Down			probable neutral amino acid permease
FGSG_09412	22.5465	119.476	2.40575		0	Down			conserved hypothetical protein
FGSG_09471	378.128	774.164	1.03376		0.000485722	Down			probable glucose-regulated protein 78 of hsp70 family
FGSG_09640	0	6.08832	1.79769		2.70146e-06	Down			hypothetical protein (3163 nt)
FGSG_09672	17.0666	42.2284	1.30704		0.000811967	Down			related to CHIP protein (carboxyl terminus of Hsc70-interacting protein)
FGSG_09725	31.3269	63.1909	1.01232		1.35515e-06	Down			related to endopeptidase La 2
FGSG_09798	12.4556	25.0219	1.00639		0.00280081	Down			hypothetical protein (5101 nt)
FGSG_09821	13.8271	70.2234	2.34446		1.07563e-09	Down			conserved hypothetical protein
FGSG_09883	48.5242	109.739	1.17731		9.66982e-05	Down			conserved hypothetical protein
FGSG_09911	26.9025	69.048	1.35986		9.12184e-06	Down			conserved hypothetical protein
FGSG_10085	1.84056	19.6903	3.41927		0.0028864	Down			related to integral membrane protein
FGSG_10086	7.38567	40.0248	2.43809		8.6082e-05	Down			conserved hypothetical protein
FGSG_10376	14.1005	33.6154	1.25338		0.00166949	Down			conserved hypothetical protein
FGSG_10548	12.9855	29.3037	1.17418		4.31397e-05	Down			hypothetical protein (7909 nt)
FGSG_10560	30.0936	61.8486	1.03929		0.00538694	Down			conserved hypothetical protein
FGSG_10562	44.6256	120.295	1.43063		3.97724e-06	Down			conserved hypothetical protein
FGSG_10588	0	10.5083	1.79769		3.31958e-08	Down			conserved hypothetical protein
FGSG_10589	0	95.587	1.79769		1.63133e-11	Down			hypothetical protein
FGSG_10636	21.4739	218.704	3.34833		1.51419e-13	Down			probable IgE-dependent histamine-releasing factor
FGSG_10675	36.3675	127.83	1.8135		2.06626e-09	Down			related to lactonohydrolase
FGSG_10708	6.28914	28.902	2.20023		1.03591e-05	Down			related to exopolygalacturonase
FGSG_10712	0	38.3254	1.79769		3.51279e-11	Down			related to alkaline protease (oryzin)
FGSG_10713	0	9.62043	1.79769		1.2737e-06	Down			related to triacylglycerol lipase V precursor
FGSG_10796	57.785	116.423	1.01061		0.00131096	Down			related to cAMP-independent regulatory protein
FGSG_10819	18.5822	40.2254	1.11419		0.000253095	Down			related to stress protein ORP150
FGSG_10974	650.504	1417.11	1.12333		6.17546e-05	Down			conserved hypothetical protein
FGSG_11048	29.2628	67.4443	1.20463		0.000525811	Down			probable arabinogalactan endo-1,4-beta-galactosidase
FGSG_11049	59.405	124.435	1.06673		1.67581e-07	Down			probable acetylxylan esterase
FGSG_11058	19.9657	41.4729	1.05465		0.00727682	Down			conserved hypothetical protein
FGSG_11066	60.2947	137.527	1.18962		5.44041e-05	Down			related to beta-mannanase
FGSG_11088	2.95594	12.1759	2.04234		0.00383564	Down			related to Na+/H+-exchanging protein
FGSG_11089	4.49603	28.5594	2.66724		0.000944242	Down			conserved hypothetical protein
FGSG_11127	16.0243	37.6462	1.23225		0.000230311	Down			conserved hypothetical protein
FGSG_11163	45.8054	106.37	1.2155		0.00012761	Down			probable pectate lyase 1
FGSG_11164	1261.98	2936.38	1.21835		1.63542e-05	Down			probable trypsin precursor
FGSG_11168	14.075	62.0853	2.14112		6.44302e-11	Down			hypothetical protein (1911 nt)
FGSG_11169	39.988	81.41	1.02564		0.00084149	Down			related to alpha-galactosidase precursor
FGSG_11258	96.4718	208.312	1.11057		0.000223266	Down			related to endo-1,4-beta-xylanase B
FGSG_11264	37.0069	87.9876	1.2495		4.98234e-05	Down			conserved hypothetical protein
FGSG_11272	20.0978	126.813	2.65759		0	Down			probable ABC1 transport protein
FGSG_11280	37.1766	107.623	1.53352		3.77294e-06	Down			probable acetylesterase
FGSG_11285	19.4732	85.4684	2.1339		8.76355e-09	Down			conserved hypothetical protein
FGSG_11407	2.68165	24.4825	3.19056		1.28714e-05	Down			conserved hypothetical protein
FGSG_11449	7.88971	55.7432	2.82075		0.000231192	Down			conserved hypothetical protein
FGSG_11548	30.5637	78.9311	1.36878		0.000286576	Down			related to acetylxylan esterase precursor
FGSG_11549	25.0385	54.1688	1.11332		0.00555681	Down			hypothetical protein (1267 nt)
FGSG_11557	14.3349	37.972	1.4054		0.00179808	Down			related to alcohol dehydrogenase
FGSG_11884	16.892	37.077	1.13418		0.00285637	Down			probable branched-chain alpha-keto acid dehydrogenase complex
FGSG_11894	314.686	742.203	1.2379		9.67261e-06	Down			ATP synthase subunit alpha (2417 nt)
FGSG_11963	5.29374	17.3474	1.71236		0.00902236	Down			hypothetical protein (1149 nt)
FGSG_12106	44.3811	96.5152	1.12081		0.000205884	Down			hypothetical protein (1718 nt)
FGSG_12119	52.8093	108.743	1.04206		0.0016145	Down			conserved hypothetical protein
FGSG_12207	141.387	455.78	1.68869		1.96508e-08	Down			conserved hypothetical protein
FGSG_12224	0	43.2946	1.79769		1.19933e-12	Down			hypothetical protein
FGSG_12225	0	13.2811	1.79769		3.8447e-05	Down			hypothetical protein (923 nt)
FGSG_12240	62.0878	124.713	1.00623		0.00222504	Down			conserved hypothetical protein
FGSG_12243	0	13.9616	1.79769		1.53506e-05	Down			conserved hypothetical protein
FGSG_12266	54.7336	135.379	1.30651		9.67261e-06	Down			conserved hypothetical protein
FGSG_12379	11.8377	27.4153	1.21159		0.00242025	Down			probable amino acid transport protein GAP1
FGSG_12506	0	74.6408	1.79769		8.13935e-11	Down			conserved hypothetical protein
FGSG_12561	1.95655	12.1937	2.63976		0.000105954	Down			hypothetical protein (2226 nt)
FGSG_12573	17.9857	44.0827	1.29336		0.00351259	Down			related to 3-hydroxybutyryl-CoA dehydratase
FGSG_12821	26.117	57.4238	1.13666		0.00873874	Down			related to glutathione S-transferase III
FGSG_12875	66.1108	153.993	1.21991		6.77837e-05	Down			hypothetical protein (895 nt)
FGSG_12918	0	162.314	1.79769		8.58476e-14	Down			conserved hypothetical protein
FGSG_12919	0	40.1096	1.79769		1.12824e-09	Down			hypothetical protein
FGSG_13091	0	57.8065	1.79769		9.65348e-13	Down			hypothetical protein (501 nt)
FGSG_13092	0	57.8065	1.79769		9.65348e-13	Down			hypothetical protein (958 nt)
FGSG_13190	197.075	408.334	1.05101		0.000103174	Down			hypothetical protein (1463 nt)
FGSG_13212	5.32478	22.8209	2.09956		9.67261e-06	Down			related to d-alanyl-d-alanine carboxypeptidase precursor
FGSG_13330	42.8111	120.968	1.49857		0.000459313	Down			hypothetical protein
FGSG_13360	48.253	144.038	1.57776		7.53269e-08	Down			hypothetical protein (1051 nt)
FGSG_13398	16.9109	43.3523	1.35815		0.000400322	Down			probable acetyl-CoA C-acyltransferase precursor
FGSG_13464	1.18573	218.919	7.52848		0.000176603	Down			conserved hypothetical protein
FGSG_13562	23.5101	85.3038	1.85933		4.13532e-08	Down			probable carnitine transporter
FGSG_13569	21.5328	61.9938	1.52559		1.73629e-06	Down			conserved hypothetical protein
FGSG_13573	10.0041	54.9189	2.45671		0.000278104	Down			hypothetical protein
FGSG_13655	15.7397	40.4309	1.36105		0.000102773	Down			related to triacylglycerol lipase V precursor
FGSG_13788	0	5.98258	1.79769		0.00363384	Down			conserved hypothetical protein
FGSG_13888	85.806	191.708	1.15976		0.000219114	Down			related to emopamil-binding protein
FGSG_13998	0	4.90113	1.79769		0.00191152	Down			hypothetical protein (1422 nt)
FGSG_14010	15.3095	76.5376	2.32174		3.30712e-06	Down			conserved hypothetical protein
FGSG_14031	3.34719	27.3188	3.02887		0	Down			conserved hypothetical protein
Supercontig_3.2:3787101-3787689	8.19503	53.3775	2.70341		0.000136799	Down			…
Supercontig_3.4:5260-5810	0	43.3005	1.79769		1.68978e-06	Down			…

## Sheet: 96_HAI
S2 Table. List of differently expressed and in planta regulated 3ADON genes compared to 15ADON population at 96 HAI.
The gene ID or supercontigs position, gene name, FPKM values, log2 (fold change) and gene description were shown. Gene entry with only absolute fold change (Log2) of >1 and false discovery rate (FDR) <0.01 were tabulated. Gene and gene description were retrieved from MIPS database or Broad institute database. A total 89 and 361 genes were up- and down-regulated in 3ADON porpulation compared to 15…
Gene ID	3ADON	15ADON	log2(fold_change)	q_value	Reg	Gene	Known TF Family	Description
FGSG_04694	6.20787	2.80464	-1.14628	4.48478e-05	UP	PKS2		polyketide synthase
FGSG_01214	16.9459	6.86189	-1.30426	0.000871148	UP		C2H2 zinc finger	conserved hypothetical protein
FGSG_04747	22.83	11.1318	-1.03625	0.000785022	UP		Zn2Cys6	related to C6 zink-finger protein PRO1A
FGSG_09177	13.2152	5.69169	-1.21527	0.00314851	UP		Zn2Cys6	conserved hypothetical protein
FGSG_00032	12.6781	1.7109	-2.88951	0.00209358	UP			related to non-heme chloroperoxidase
FGSG_00066	161.815	64.2597	-1.33236	1.85823e-10	UP			conserved hypothetical protein
FGSG_01158	88.8583	40.9047	-1.11924	1.05266e-06	UP			probable heat shock protein 30
FGSG_01159	259.016	112.609	-1.20172	2.17395e-10	UP			conserved hypothetical protein
FGSG_01440	61.0767	25.8187	-1.24221	9.90419e-06	UP			related to putative plasma membrane protein YRO2
FGSG_01693	347.557	131.579	-1.40132	1.68789e-13	UP			conserved hypothetical protein
FGSG_01781	9.89333	3.71144	-1.41448	0.00177164	UP			hypothetical protein (2292 nt)
FGSG_02023	286.504	134.747	-1.08831	8.7903e-06	UP			hypothetical protein
FGSG_02024	172.86	60.5624	-1.51311	6.55957e-12	UP			conserved hypothetical protein
FGSG_02221	619.864	233.111	-1.41094	1.44033e-12	UP			putative protein [EST hit]
FGSG_02585	445.641	213.21	-1.06361	1.28534e-07	UP			conserved hypothetical protein
FGSG_02806	216.11	58.3919	-1.88792	0	UP			hypothetical protein (586 nt)
FGSG_02861	202.199	99.3976	-1.02449	0.000139742	UP			conserved hypothetical protein
FGSG_02863	41.2543	13.7466	-1.58547	2.38412e-08	UP			conserved hypothetical protein
FGSG_02925	241.564	95.5821	-1.33759	0	UP			conserved hypothetical protein
FGSG_02978	165.086	70.2568	-1.23251	5.54681e-09	UP			probable low-affinity hexose transporter HXT3
FGSG_03016	28.9615	13.9421	-1.05468	0.00441725	UP			conserved hypothetical protein
FGSG_03033	30.7816	13.6644	-1.17165	3.29406e-05	UP			related to fluconazole resistance protein
FGSG_03355	40.9005	18.1247	-1.17416	3.28032e-05	UP			probable NADPH2 dehydrogenase chain OYE2
FGSG_03372	35.2844	12.9869	-1.44197	4.45523e-06	UP			conserved hypothetical protein
FGSG_03422	37.1035	12.0203	-1.62609	0.000114514	UP			conserved hypothetical protein
FGSG_03590	109.331	54.1224	-1.01441	3.48176e-06	UP			conserved hypothetical protein
FGSG_03594	88.3121	42.3655	-1.05972	4.49194e-07	UP			related to mouse ligatin, a trafficking receptor for phosphoglycoproteins
FGSG_03765	37.7977	18.6639	-1.01805	0.00015921	UP			conserved hypothetical protein
FGSG_03781	73.1541	33.5198	-1.12593	0.000193013	UP			conserved hypothetical protein
FGSG_04223	210.136	95.8637	-1.13226	5.50719e-08	UP			related to members of the aldo/keto reductase family
FGSG_04609	434.106	210.022	-1.04751	5.36241e-08	UP			hypothetical protein (1355 nt)
FGSG_04621	32.4126	5.58994	-2.53565	3.18346e-13	UP			related to monoamine oxidase N
FGSG_04704	60.7205	30.3293	-1.00147	0.00120779	UP			related to glucoamylase precursor
FGSG_04717	11.592	2.23058	-2.37764	4.30916e-05	UP			probable cytochrome P450 monooxygenase (lovA)
FGSG_04921	597.461	288.182	-1.05187	1.93394e-07	UP			conserved hypothetical protein
FGSG_04933	3364.82	1625.76	-1.04942	2.05291e-07	UP			conserved hypothetical protein
FGSG_05366	26.887	12.3949	-1.11716	0.00120931	UP			hypothetical protein (994 nt)
FGSG_05401	30.7233	15.1561	-1.01943	0.004632	UP			hypothetical protein (1501 nt)
FGSG_05805	45.5808	3.03948	-3.90653	4.93827e-13	UP			related to aliphatic nitrilase
FGSG_05831	75.971	35.3329	-1.10443	3.10886e-06	UP			probable aldehyde dehydrogenase
FGSG_05935	14.6411	2.22436	-2.71856	3.43324e-07	UP			related to triacylglycerol lipase V precursor
FGSG_06470	28.8784	9.55196	-1.59612	0.000704377	UP			conserved hypothetical protein
FGSG_06482	18.6255	7.86554	-1.24366	0.00492021	UP			conserved hypothetical protein
FGSG_06538	37.2144	17.2507	-1.10921	0.00444344	UP			conserved hypothetical protein
FGSG_06540	103.02	21.8478	-2.23736	7.98269e-11	UP			conserved hypothetical protein
FGSG_06595	68.9632	27.4779	-1.32756	4.93827e-13	UP			probable gibberellin biosynthesis-related
FGSG_06596	68.9632	27.4779	-1.32756	4.93827e-13	UP			related to CTA1 - catalase A, peroxisomal
FGSG_07350	25.3467	10.121	-1.32445	4.90658e-05	UP			related to hexose transporter protein
FGSG_07351	45.0013	18.9685	-1.24636	2.79532e-06	UP			probable beta-glucosidase
FGSG_07384	178.694	85.461	-1.06416	1.02538e-06	UP			conserved hypothetical protein
FGSG_07389	20.7537	6.84582	-1.60007	2.64852e-05	UP			conserved hypothetical protein
FGSG_07624	165.771	76.4215	-1.11714	2.37739e-07	UP			conserved hypothetical protein
FGSG_07632	12.6163	5.40117	-1.22395	0.00437834	UP			related to aminotriazole resistance protein
FGSG_07634	12.8915	5.65304	-1.18932	0.00160253	UP			related to sodium-dependent serotonin transporter
FGSG_07639	454.67	216.672	-1.0693	1.74347e-08	UP			related to xylosidase/arabinosidase
FGSG_07810	59.4966	26.1395	-1.18658	8.3186e-07	UP			related to neutral amino acid permease
FGSG_07821	6.50056	3.06198	-1.0861	0.00117675	UP			conserved hypothetical protein
FGSG_07895	403.004	171.263	-1.23459	7.30623e-10	UP			conserved hypothetical protein
FGSG_07901	111.705	41.9605	-1.41259	6.70435e-11	UP			conserved hypothetical protein
FGSG_07989	103.688	48.8498	-1.08583	0.000139742	UP			hypothetical protein (634 nt)
FGSG_08291	490.757	233.886	-1.0692	2.53729e-07	UP			conserved hypothetical protein
FGSG_08504	139.531	69.1339	-1.01312	7.14438e-06	UP			conserved hypothetical protein
FGSG_08659	3819.76	1884.68	-1.01917	3.04215e-07	UP			conserved hypothetical protein
FGSG_08682	1093.33	453.73	-1.26883	2.14836e-11	UP			conserved hypothetical protein
FGSG_09046	13.1508	5.79623	-1.18197	0.000822994	UP			hypothetical protein (2939 nt)
FGSG_09137	56.7099	26.8531	-1.07852	5.04246e-06	UP			conserved hypothetical protein
FGSG_09335	21.0205	9.97248	-1.07577	0.000677883	UP			related to multidrug resistance protein
FGSG_09336	42.2538	9.52722	-2.14895	0.000238179	UP			conserved hypothetical protein
FGSG_09370	22.2561	6.01562	-1.88742	8.08244e-06	UP			related to integral membrane protein PTH11
FGSG_09972	4832.27	1654.41	-1.54638	0	UP			conserved hypothetical protein
FGSG_10050	1332.01	549.886	-1.2764	4.69333e-11	UP			related to mismatched base pair and cruciform dna recognition protein
FGSG_10051	5019.87	2153.65	-1.22086	6.45741e-08	UP			conserved hypothetical protein
FGSG_10396	751.489	328.611	-1.19337	4.10783e-10	UP			conserved hypothetical protein
FGSG_10583	278.642	102.409	-1.44407	1.3468e-12	UP			conserved hypothetical protein
FGSG_10632	6.83399	2.88285	-1.24523	0.000134685	UP			hypothetical protein (4864 nt)
FGSG_10678	12.4183	5.81742	-1.09402	0.00444344	UP			conserved hypothetical protein
FGSG_11033	124.124	30.976	-2.00256	7.61701e-09	UP			conserved hypothetical protein
FGSG_11811	58.9795	28.9812	-1.0251	5.58845e-06	UP			hypothetical protein (2384 nt)
FGSG_11990	661.227	283.523	-1.22168	1.94444e-10	UP			hypothetical protein (1181 nt)
FGSG_12456	380.686	178.591	-1.09194	1.10665e-05	UP			hypothetical protein
FGSG_13134	66.9038	17.5297	-1.93229	0	UP			hypothetical protein (1887 nt)
FGSG_13449	86.4912	31.3976	-1.4619	1.99855e-06	UP			hypothetical protein
FGSG_13768	29.2175	8.33383	-1.80978	7.87271e-05	UP			hypothetical protein
FGSG_13787	35.0568	7.83872	-2.16101	5.48765e-09	UP			related to dehydroshikimate dehydratase
FGSG_13979	107.119	51.355	-1.06064	4.23499e-05	UP			conserved hypothetical protein
Supercontig_3.4:4267638-4268278	65.2845	16.6703	-1.96946	8.35953e-08	UP			…
Supercontig_3.5:2106659-2107404	1272.16	544.322	-1.22475	4.2284e-11	UP			…
Supercontig_3.5:3121182-3121927	66.9897	14.5207	-2.20583	7.98269e-11	UP			…
Supercontig_3.7:1997927-1999703	11.358	3.43295	-1.72619	0.000178607	UP			…
FGSG_02874	5.4526	11.1951	1.03786	0.00223232	Down	ZBC1	Zn2Cys6	related to regulatory protein alcR
FGSG_03245	8.50488	29.3928	1.7891	0	Down	NPS11		non-ribosomal peptide synthetase
FGSG_03532	6.30986	60.1057	3.25182	0	Down	TRI8		trichothecene 3-O-esterase
FGSG_03534	21.1768	56.867	1.42511	1.29249e-09	Down	TRI3		trichothecene 15-O-acetyltransferase
FGSG_03399	20.041	42.1629	1.07302	9.99638e-05	Down		Zn2Cys6	hypothetical protein (1508 nt)
FGSG_03649	4.13756	9.96887	1.26865	0.00514602	Down		Zn2Cys6	hypothetical protein (2049 nt)
FGSG_04626	0	58.2152	1.79769	4.35378e-23	Down		GATA type zinc finger	hypothetical protein
FGSG_07546	9.01725	21.4968	1.25337	0.0019119	Down		Myb	conserved hypothetical protein
FGSG_08064	4.78312	10.4045	1.12119	0.00143603	Down		Zn2Cys6	related to cutinase transcription factor 1 beta
FGSG_08954	6.2334	18.2774	1.55197	0.00227413	Down		Homeodomain-like	conserved hypothetical protein
FGSG_09368	6.21502	12.5038	1.00853	0.000442344	Down		C2H2 zinc finger	related to C2H2 zinc finger protein
FGSG_10030	6.48702	14.4047	1.15091	0.000100116	Down		Zn2Cys6	hypothetical protein (2998 nt)
FGSG_10508	0	4.49813	1.79769	2.41201e-05	Down		C2H2 zinc finger	conserved hypothetical protein
FGSG_13314	2.76948	9.17084	1.72744	0.00184412	Down		C2H2 zinc finger	related to finger protein
FGSG_00004	121.558	278.472	1.19589	2.25739e-09	Down			conserved hypothetical protein
FGSG_00040	3.65657	26.7512	2.87104	0	Down			conserved hypothetical protein
FGSG_00055	6.95706	16.2584	1.22463	1.30283e-09	Down			conserved hypothetical protein
FGSG_00165	12.4338	37.7616	1.60266	3.53852e-07	Down			conserved hypothetical protein
FGSG_00209	14.7267	29.5534	1.00489	0.000451231	Down			conserved hypothetical protein
FGSG_00390	36.8712	74.3912	1.01264	6.45258e-06	Down			conserved hypothetical protein
FGSG_00550	2.21084	8.75231	1.98507	7.17593e-12	Down			conserved hypothetical protein
FGSG_00572	5.55693	13.301	1.25917	0.00309955	Down			related to HXT3 - Low-affinity hexose facilitator
FGSG_00602	6.95588	19.764	1.50657	0.000184424	Down			conserved hypothetical protein
FGSG_00657	16.9484	37.9999	1.16484	7.861e-06	Down			hypothetical protein (1347 nt)
FGSG_00763	61.518	127.075	1.0466	1.9696e-07	Down			conserved hypothetical protein
FGSG_00801	6.8488	16.9179	1.30463	0.00675316	Down			conserved hypothetical protein
FGSG_00890	12.9373	28.1138	1.11974	1.04115e-05	Down			conserved hypothetical protein
FGSG_01072	14.1117	42.8574	1.60265	0.000415575	Down			conserved hypothetical protein
FGSG_01285	10.9188	24.5265	1.16753	7.89292e-05	Down			related to ARO8 - aromatic amino acid aminotransferase I
FGSG_01430	25.2349	54.6224	1.11407	2.46483e-07	Down			related to D-ribulokinase
FGSG_01570	46.3814	142.035	1.61463	0	Down			conserved hypothetical protein
FGSG_01582	10.0062	20.9244	1.06429	4.43495e-06	Down			related to RNA-directed RNA polymerase (RdRP)
FGSG_01594	2.65843	13.4132	2.33501	0.00838061	Down			conserved hypothetical protein
FGSG_01648	10.6329	54.6399	2.36142	0	Down			conserved hypothetical protein
FGSG_01675	79.9803	167.536	1.06675	1.54099e-08	Down			probable DIP5 - glutamate and aspartate permease
FGSG_01679	0	18.8936	1.79769	5.5745e-13	Down			conserved hypothetical protein
FGSG_01734	5.39861	13.4914	1.32139	0.00178373	Down			related to quinate transport protein
FGSG_01735	2.87555	9.12039	1.66526	0.000549355	Down			hypothetical protein
FGSG_01767	106.754	222.629	1.06035	1.60831e-08	Down			related to pisatin demethylase
FGSG_01798	20.0418	56.5434	1.49634	2.61829e-06	Down			conserved hypothetical protein
FGSG_01814	7.41393	17.6603	1.2522	0.000713071	Down			related to putative tartrate transporter
FGSG_01822	16.5277	43.3872	1.39238	2.82576e-05	Down			conserved hypothetical protein
FGSG_01868	8.3946	17.3	1.04324	0.0052618	Down			related to cytochrome P450 monooxygenase (lovA)
FGSG_01977	4.34435	10.8869	1.32538	4.0593e-09	Down			conserved hypothetical protein
FGSG_02033	8.22029	17.1351	1.05969	0.00604993	Down			related to 6-HYDROXY-D-NICOTINE OXIDASE
FGSG_02034	6.83881	15.0825	1.14106	0.00795846	Down			probable alcohol dehydrogenase I - ADH1
FGSG_02036	40.8981	110.019	1.42765	5.9445e-08	Down			conserved hypothetical protein
FGSG_02087	24.3859	55.8619	1.19582	5.79586e-07	Down			conserved hypothetical protein
FGSG_02094	12.3403	28.9021	1.2278	0.000135789	Down			ammonium transporter MEP2 (1547 nt)
FGSG_02136	6.21911	14.7583	1.24675	0.0023655	Down			probable high affinity methionine permease
FGSG_02147	20.6222	49.6207	1.26674	8.6225e-07	Down			related to ECM14 - involved in cell wall biogenesis and architecture
FGSG_02153	0	4.07741	1.79769	6.04088e-06	Down			conserved hypothetical protein
FGSG_02168	5.83768	13.2934	1.18724	0.00886967	Down			related to ARG8 - acetylornithine aminotransferase
FGSG_02251	31.4311	73.9565	1.23449	8.20326e-11	Down			related to nonribosomal peptide synthetase MxcG (component of the myxochelin iron transport regulon)
FGSG_02255	36.7801	188.867	2.36037	0	Down			conserved hypothetical protein
FGSG_02267	61.9758	143.969	1.21599	5.56232e-09	Down			related to 15-hydroxyprostaglandin dehydrogenase
FGSG_02289	20.8859	62.7331	1.5867	1.51468e-10	Down			conserved hypothetical protein
FGSG_02375	16.6266	75.7707	2.18815	2.89771e-09	Down			hypothetical protein
FGSG_02407	31.7461	76.2044	1.2633	1.35337e-07	Down			related to D-mandelate dehydrogenase
FGSG_02645	4.45439	8.96531	1.00913	0.00583039	Down			related to micromolar calcium activated neutral protease 1 (capn1)
FGSG_02672	2.13051	127.775	5.90627	0	Down			probable cytochrome P450 monooxygenase (lovA)
FGSG_02765	11.2882	25.0035	1.14731	5.71656e-05	Down			related to sialidase
FGSG_02817	12.6651	25.9609	1.03549	0.00682835	Down			conserved hypothetical protein
FGSG_02820	5.4711	19.4022	1.82632	1.93451e-11	Down			related to potassium:hydrogen antiporter
FGSG_02875	38.2346	95.9114	1.32683	6.10234e-10	Down			related to beta-lactamase
FGSG_02891	3.86593	10.5918	1.45406	0.00790964	Down			conserved hypothetical protein
FGSG_02895	1.09294	4.85265	2.15056	0.00886828	Down			conserved hypothetical protein
FGSG_02897	109.56	317.815	1.53647	0	Down			hypothetical protein (312 nt)
FGSG_02902	1.44767	5.90821	2.02898	0.00248113	Down			conserved hypothetical protein
FGSG_02920	3.5838	12.6672	1.82154	2.85903e-07	Down			related to ROT2 - glucosidase II, catalytic subunit
FGSG_02942	2.63194	11.1104	2.07771	0.000302252	Down			conserved hypothetical protein
FGSG_02960	14.3082	28.802	1.00933	0.00333855	Down			conserved hypothetical protein
FGSG_02968	4.80286	15.7843	1.71653	0.00577728	Down			conserved hypothetical protein
FGSG_03002	11.8617	29.7389	1.32604	0.000358775	Down			related to arabinan endo-1,5-alpha-L-arabinosidase A precursor
FGSG_03049	4.55686	16.6217	1.86695	0.000936019	Down			related to alpha-L-arabinofuranosidase II precursor
FGSG_03061	29.6623	66.594	1.16676	1.62813e-06	Down			related to BDH1 - stereospecific (2R, 3R)-2,3-butanediol dehydrogenase
FGSG_03062	0	11.7289	1.79769	2.16927e-18	Down			hypothetical protein (4411 nt)
FGSG_03096	30.7829	82.7498	1.42662	2.40017e-08	Down			hypothetical protein
FGSG_03099	22.2487	59.2948	1.41418	7.02017e-08	Down			conserved hypothetical protein
FGSG_03108	22.6269	97.6988	2.1103	0	Down			related to RNA EXonuclease
FGSG_03130	21.9362	53.9382	1.298	0.00251817	Down			conserved hypothetical protein
FGSG_03145	7.54522	20.9054	1.47024	0.00675316	Down			related to glutathione-S-transferases
FGSG_03147	5.51828	25.26	2.19457	6.81965e-07	Down			related to threonine dehydratase
FGSG_03148	67.5393	140.609	1.05789	1.92022e-07	Down			conserved hypothetical protein
FGSG_03150	13.1998	27.8348	1.07638	0.00237297	Down			conserved hypothetical protein
FGSG_03157	34.8407	75.0544	1.10716	0.000151593	Down			conserved hypothetical protein
FGSG_03172	46.6635	124.169	1.41194	1.83232e-12	Down			related to PHO89 - Na+/phosphate co-transporter
FGSG_03264	234.784	867.429	1.88541	0	Down			related to pisatin demethylase / cytochrome P450 monooxygenase
FGSG_03295	20.8044	42.8795	1.0434	0.00048033	Down			conserved hypothetical protein
FGSG_03296	14.0044	34.8586	1.31563	0.00541181	Down			conserved hypothetical protein
FGSG_03315	135.003	288.052	1.09334	2.81546e-09	Down			related to endopeptidase K
FGSG_03369	3.4677	9.83664	1.50418	0.00422801	Down			related to alpha-glucoside transport protein
FGSG_03427	5.95834	18.6574	1.64676	3.34537e-09	Down			related to peptide transporter
FGSG_03430	274.263	652.097	1.24953	7.59092e-13	Down			related to D-arabinitol 2-dehydrogenase
FGSG_03438	9.05355	67.4804	2.89791	0	Down			related to 3-oxoacyl-[acyl-carrier-protein] reductase
FGSG_03442	20.367	96.1696	2.23934	0	Down			conserved hypothetical protein
FGSG_03467	23.337	69.6272	1.57703	3.66185e-14	Down			probable extracellular elastinolytic metalloproteinase precursor
FGSG_03542	0	29.1782	1.79769	5.3267e-06	Down			probable cytochrome P450
FGSG_03577	6.06698	16.5278	1.44585	2.82123e-05	Down			conserved hypothetical protein
FGSG_03588	7.2194	47.4482	2.7164	1.68789e-13	Down			related to integral membrane protein PTH11
FGSG_03603	2.82398	6.67665	1.24139	0.00128303	Down			related to adenine phosphoribosyltransferase
FGSG_03639	3.12282	7.04891	1.17455	1.99769e-05	Down			conserved hypothetical protein
FGSG_03645	37.6358	96.2462	1.35462	2.50855e-10	Down			related to glucarate dehydratase
FGSG_03646	41.9733	127.565	1.60369	0	Down			related to nicotinamide mononucleotide permease
FGSG_03648	87.9206	200.271	1.18768	9.03515e-09	Down			related to ketoreductases
FGSG_03650	6.17329	15.3226	1.31155	0.00985115	Down			related to ADP-ribosyl-glycohydrolase
FGSG_03655	15.6088	37.7076	1.27249	3.95395e-06	Down			conserved hypothetical protein
FGSG_03680	7.62668	20.7467	1.44375	0.00330909	Down			related to aquaporin, Major Intrinsic Protein
FGSG_03778	7.21568	17.8295	1.30506	0.000550717	Down			related to neutral amino acid permease
FGSG_03816	47.4631	107.399	1.17811	3.4154e-08	Down			probable lactonohydrolase
FGSG_03849	20.2606	72.4835	1.83897	3.55229e-08	Down			conserved hypothetical protein
FGSG_03862	6.01243	18.4875	1.62053	1.74053e-05	Down			related to aflatoxin efflux pump AFLT
FGSG_03872	1.04697	7.76656	2.89105	0.00180417	Down			related to putative tartrate transporter
FGSG_03898	88.6592	209.831	1.24288	4.23175e-11	Down			related to isoamyl alcohol oxidase
FGSG_03955	19.2323	46.2701	1.26655	4.83877e-06	Down			hypothetical protein (1299 nt)
FGSG_03980	2.89968	8.19318	1.49853	3.41104e-05	Down			related to ankyrin 3
FGSG_04008	7.75372	105.026	3.75971	0	Down			conserved hypothetical protein
FGSG_04045	21.5572	44.5443	1.04707	0.000818622	Down			related to 3-oxoacyl-(acyl carrier protein) reductase
FGSG_04077	39.1068	78.7554	1.00996	6.14455e-05	Down			related to acetylxylan esterase precursor
FGSG_04092	3.78938	10.2635	1.43748	0.00492021	Down			probable cytochrome P450 51 (eburicol 14 alpha-demethylase)
FGSG_04157	27.856	77.2508	1.47156	1.26957e-08	Down			conserved hypothetical protein
FGSG_04175	4.93294	11.1676	1.1788	7.89292e-05	Down			conserved hypothetical protein
FGSG_04428	17.9798	37.445	1.0584	0.00502191	Down			conserved hypothetical protein
FGSG_04438	1.16775	5.86066	2.32733	0.00332968	Down			conserved hypothetical protein
FGSG_04517	10.0999	21.6112	1.09743	0.00922739	Down			related to phospholipid-translocating ATPase
FGSG_04527	3.0153	12.2363	2.0208	0.000116396	Down			related to carboxypeptidase
FGSG_04528	10.9775	33.9795	1.63012	1.19257e-05	Down			conserved hypothetical protein
FGSG_04537	11.0196	24.2177	1.13599	2.47441e-05	Down			related to lactose permease
FGSG_04584	42.7255	86.0512	1.0101	2.52202e-06	Down			probable DFG5 protein
FGSG_04587	0	14.2685	1.79769	6.89689e-23	Down			related to WD40-repeat protein (notchless protein)
FGSG_04614	0	11.1991	1.79769	9.24312e-05	Down			conserved hypothetical protein
FGSG_04619	4.45605	20.3631	2.19212	0	Down			related to qde-1 RNA-dependent RNA polymerase (RdRP)
FGSG_04627	0	3.4035	1.79769	3.77068e-08	Down			related to nik-1 protein (Os-1p protein)
FGSG_04647	21.2577	51.6849	1.28176	1.43911e-05	Down			probable gEgh 16 protein
FGSG_04654	11.2683	28.9686	1.36221	0.000164367	Down			related to agglutinin isolectin 1 precursor
FGSG_04676	2.39724	7.44791	1.63546	0.00838892	Down			related to lactose permease
FGSG_04702	2.14473	18.7943	3.13143	1.25139e-05	Down			related to dehydrogenase
FGSG_04729	21.3696	44.2577	1.05036	0.00346754	Down			conserved hypothetical protein
FGSG_04738	3.80354	9.21038	1.27592	0.00245045	Down			conserved hypothetical protein
FGSG_04745	603.311	1900.9	1.65571	0	Down			related to antifungal protein
FGSG_04746	16.2881	136.225	3.06409	0	Down			conserved hypothetical protein
FGSG_04752	13.5093	29.5961	1.13146	1.9177e-07	Down			related to chitinase
FGSG_04801	0	7.37943	1.79769	0.000234057	Down			conserved hypothetical protein
FGSG_04809	0	19.1804	1.79769	2.24103e-14	Down			hypothetical protein (1978 nt)
FGSG_04810	0	38.2863	1.79769	1.26337e-25	Down			related to 7alpha-cephem-methoxylase P8 chain
FGSG_04811	0	38.2863	1.79769	1.26337e-25	Down			related to D-xylose reductase II,III protein
FGSG_04813	0	13.4213	1.79769	1.96506e-11	Down			conserved hypothetical protein
FGSG_04814	0	4.23191	1.79769	0.000235719	Down			conserved hypothetical protein
FGSG_04823	0	6.16609	1.79769	1.62697e-06	Down			hypothetical protein
FGSG_04848	15.1245	32.9615	1.12389	0.00393455	Down			probable rhamnogalacturonan acetylesterase precursor
FGSG_04892	5.89717	73.8877	3.64724	0	Down			conserved hypothetical protein
FGSG_04899	8.73331	21.5622	1.30391	0.000156114	Down			related to allantoate permease
FGSG_04923	54.5634	125.965	1.20701	1.38783e-08	Down			conserved hypothetical protein
FGSG_05128	29.3413	59.1844	1.01229	5.63352e-05	Down			related to dihydrodipicolinate synthase
FGSG_05232	2.25474	5.25351	1.22032	0.00395285	Down			related to cell wall mannoprotein
FGSG_05238	20.0276	40.6529	1.02137	6.0015e-05	Down			related to allantoate permease
FGSG_05242	6.67284	14.8795	1.15695	0.000935539	Down			hypothetical protein (1548 nt)
FGSG_05323	9.86158	20.5223	1.0573	0.00242322	Down			related to guanine deaminase
FGSG_05324	28.374	78.8676	1.47486	7.45338e-07	Down			conserved hypothetical protein
FGSG_05448	4.31543	12.3157	1.51293	0.00179141	Down			conserved hypothetical protein
FGSG_05461	14.7464	30.5066	1.04876	0.00185451	Down			hypothetical protein (1072 nt)
FGSG_05574	2.92759	13.6476	2.22086	2.33404e-06	Down			probable GAP1 - General amino acid permease
FGSG_05660	38.8995	78.306	1.00937	4.08508e-07	Down			related to Mx protein
FGSG_05722	9.72488	41.9636	2.10939	9.54797e-06	Down			hypothetical protein (1258 nt)
FGSG_05740	7.17902	23.9014	1.73523	1.10665e-05	Down			sterol 24-C-methyltransferase (1400 nt)
FGSG_05757	123.972	382.511	1.62548	0	Down			probable rAsp f 9 allergen
FGSG_05834	53.1498	109.427	1.04183	9.30428e-06	Down			conserved hypothetical protein
FGSG_05906	24.119	60.9331	1.33706	5.03221e-08	Down			probable triacylglycerol lipase precursor
FGSG_05908	77.5858	195.003	1.32963	1.06254e-13	Down			related to RBTMx2 protein
FGSG_05924	5.51021	14.6881	1.41447	9.04609e-06	Down			related to NAD+ ADP-ribosyltransferase
FGSG_05944	1.23976	4.05257	1.70878	0.00711454	Down			hypothetical protein (3646 nt)
FGSG_06017	22.0579	50.3002	1.18927	0.000242677	Down			conserved hypothetical protein
FGSG_06086	4.45214	9.60784	1.10971	0.000589966	Down			hypothetical protein (4189 nt)
FGSG_06237	17.159	81.4151	2.24633	5.17301e-13	Down			hypothetical protein (1058 nt)
FGSG_06238	6.69803	32.5442	2.28059	0	Down			hypothetical protein (4239 nt)
FGSG_06278	8.67092	18.4892	1.09242	0.000451639	Down			probable glucan 1,4-alpha-glucosidase
FGSG_06429	0	26.0208	1.79769	1.56304e-20	Down			hypothetical protein (2745 nt)
FGSG_06440	39.9937	81.8104	1.03251	4.72583e-05	Down			conserved hypothetical protein
FGSG_06444	6.64452	28.3623	2.09374	8.3911e-07	Down			conserved hypothetical protein
FGSG_06469	9.88793	33.3426	1.75363	1.26536e-09	Down			conserved hypothetical protein
FGSG_06497	6.20473	20.138	1.69848	0.000120565	Down			conserved hypothetical protein
FGSG_06557	49.0838	102.524	1.06264	0	Down			hypothetical protein (1856 nt)
FGSG_06563	2.60066	6.8998	1.40768	0.00475842	Down			hypothetical protein (3729 nt)
FGSG_06609	20.1832	42.6117	1.07809	0.00203327	Down			conserved hypothetical protein
FGSG_06676	5.83672	12.0616	1.04719	0.00317329	Down			conserved hypothetical protein
FGSG_06993	15.9101	35.3532	1.1519	0.00252304	Down			conserved hypothetical protein
FGSG_07027	5.84875	15.863	1.43947	0.00438492	Down			conserved hypothetical protein
FGSG_07204	0	49.7502	1.79769	3.79524e-23	Down			hypothetical protein (617 nt)
FGSG_07205	3.90341	78.0962	4.32244	0	Down			conserved hypothetical protein
FGSG_07208	7.9872	20.1968	1.33837	0.000401248	Down			related to exo-alpha-sialidase / neuraminidase
FGSG_07209	29.1575	109.357	1.9071	0	Down			related to PTR2 - Di- and tripeptide permease
FGSG_07344	4.55668	10.4086	1.19173	0.00560235	Down			serine/threonine-protein kinase 24 (2047 nt)
FGSG_07497	3.20322	8.21099	1.35803	0.000651781	Down			conserved hypothetical protein
FGSG_07529	9.49165	19.8243	1.06254	0.00086557	Down			related to multidrug resistant protein
FGSG_07543	9.04462	27.9893	1.62974	1.98808e-07	Down			related to sugar transport protein STP1
FGSG_07569	12.9816	34.4786	1.40923	2.31053e-10	Down			related to RF2 protein
FGSG_07608	16.3548	42.3969	1.37425	7.38665e-06	Down			related to acid phosphatase precursor
FGSG_07673	19.213	43.4832	1.17838	0.000996055	Down			hypothetical protein (628 nt)
FGSG_07690	5.8648	15.072	1.36172	0.00152155	Down			hypothetical protein (1675 nt)
FGSG_07715	39.6942	79.563	1.00317	2.38104e-05	Down			hypothetical protein (1432 nt)
FGSG_07726	10.5259	24.8149	1.23726	4.4026e-06	Down			conserved hypothetical protein
FGSG_07741	252.654	626.771	1.31078	2.29143e-13	Down			conserved hypothetical protein
FGSG_07753	38.8058	122.447	1.65782	0	Down			related to ariadne-2 protein
FGSG_07754	9.4133	55.5314	2.56053	0	Down			conserved hypothetical protein
FGSG_07772	3.1383	14.2803	2.18597	0.000592942	Down			related to mixed-linked glucanase precursor MLG1
FGSG_07794	6.67154	28.2259	2.08093	3.27753e-07	Down			probable pectate lyase 1
FGSG_07917	18.9272	40.6275	1.102	9.5025e-06	Down			conserved hypothetical protein
FGSG_07973	7.81314	20.2155	1.37149	1.1128e-06	Down			conserved hypothetical protein
FGSG_07997	8.34446	20.242	1.27846	0.00050352	Down			conserved hypothetical protein
FGSG_08015	99.8851	334.234	1.74252	0	Down			conserved hypothetical protein
FGSG_08022	7.37346	63.1322	3.09796	0	Down			related to bacterial leucyl aminopeptidase
FGSG_08023	37.8729	104.141	1.4593	5.6232e-13	Down			related to isotrichodermin C-15 hydroxylase (cytochrome P-450 monooxygenase CYP65A1)
FGSG_08048	84.5156	170.533	1.01277	2.50498e-07	Down			conserved hypothetical protein
FGSG_08082	32.3436	81.4255	1.332	3.58113e-06	Down			conserved hypothetical protein
FGSG_08083	20.1717	46.373	1.20096	3.10886e-06	Down			related to glutamic acid decarboxylase
FGSG_08084	2.27161	10.0528	2.14581	0.00122279	Down			related to monocarboxylate transporter 4
FGSG_08093	2.50727	9.78976	1.96516	0.00020854	Down			related to major facilitator MirA
FGSG_08097	0	7.33233	1.79769	3.083e-19	Down			related to heterokaryon incompatibility protein (het-6OR allele)
FGSG_08113	1.95215	8.36164	2.09872	0.00739243	Down			hypothetical protein
FGSG_08130	21.8631	50.6043	1.21076	8.50039e-07	Down			conserved hypothetical protein
FGSG_08142	6.31718	32.5814	2.3667	0.00015339	Down			conserved hypothetical protein
FGSG_08166	3.06904	9.70085	1.66032	0.000337463	Down			hypothetical protein (2796 nt)
FGSG_08188	1.34661	3.72381	1.46744	0.00939234	Down			related to P-type ATPase
FGSG_08210	23.9469	72.8595	1.60528	6.81006e-06	Down			conserved hypothetical protein
FGSG_08248	1.25713	5.21667	2.05299	8.04084e-05	Down			related to small s protein
FGSG_08265	6.04617	15.8023	1.38605	0.00163668	Down			related to SPR1 - exo-1,3-beta-glucanase precursor
FGSG_08295	10.8549	33.4355	1.62303	9.85796e-06	Down			conserved hypothetical protein
FGSG_08440	39.0223	80.0045	1.03578	0.00145094	Down			conserved hypothetical protein
FGSG_08456	16.0176	32.9398	1.04018	0.000196301	Down			probable vivid PAS protein VVD
FGSG_08826	3.52392	8.99818	1.35245	0.00309955	Down			hypothetical protein (3216 nt)
FGSG_08846	15.9996	36.4775	1.18897	6.78251e-06	Down			related to transposable element TCB2 transposase
FGSG_08952	7.38251	55.3845	2.9073	0	Down			hypothetical protein (2350 nt)
FGSG_08961	0.883328	52.1885	5.88464	2.33404e-06	Down			conserved hypothetical protein
FGSG_09032	6.62764	16.3093	1.29913	0.000905627	Down			conserved hypothetical protein
FGSG_09072	155.495	1693.28	3.44488	0	Down			conserved hypothetical protein
FGSG_09094	11.834	36.2918	1.61671	0.00145725	Down			conserved hypothetical protein
FGSG_09103	4.30548	12.8508	1.57761	0.00784019	Down			related to gibberellin 20-oxidase
FGSG_09125	6.54254	24.3096	1.8936	6.2273e-05	Down			conserved hypothetical protein
FGSG_09145	5.88712	13.5872	1.20662	0.004917	Down			conserved hypothetical protein
FGSG_09159	17.6689	37.545	1.08741	1.12338e-05	Down			related to periplasmic beta-glucosidase/beta-xylosidase precursor
FGSG_09277	15.1285	35.3148	1.223	2.75343e-06	Down			conserved hypothetical protein
FGSG_09337	6.2736	14.1427	1.17269	0.00422801	Down			related to general amidase
FGSG_09352	10.7731	28.0907	1.38266	9.24312e-05	Down			related to integral membrane protein PTH11
FGSG_09367	22.862	49.2227	1.10637	2.90944e-06	Down			probable alpha-glucoside transport protein
FGSG_09412	18.8779	123.354	2.70803	0	Down			conserved hypothetical protein
FGSG_09469	6.4184	15.0227	1.22686	0.00357111	Down			hypothetical protein (1141 nt)
FGSG_09521	13.1218	34.5293	1.39585	1.12096e-05	Down			related to dihydrodipicolinate synthetase
FGSG_09540	28.7666	66.4624	1.20815	0.00283692	Down			hypothetical protein (396 nt)
FGSG_09596	18.4113	49.4223	1.42457	0.000255621	Down			conserved hypothetical protein
FGSG_09640	0	11.4928	1.79769	1.66942e-19	Down			hypothetical protein (3163 nt)
FGSG_09641	2.2267	84.2248	5.24127	2.14927e-06	Down			conserved hypothetical protein
FGSG_09821	15.6312	49.9587	1.67631	8.08631e-09	Down			conserved hypothetical protein
FGSG_10013	17.5474	57.0012	1.69974	1.2963e-12	Down			conserved hypothetical protein
FGSG_10085	0	8.92193	1.79769	2.41711e-06	Down			related to integral membrane protein
FGSG_10086	1.80594	39.8317	4.4631	8.3186e-07	Down			conserved hypothetical protein
FGSG_10108	9.93145	24.3044	1.29114	4.50883e-06	Down			conserved hypothetical protein
FGSG_10154	3.94632	9.56183	1.27678	0.00435858	Down			conserved hypothetical protein
FGSG_10206	33.1446	98.985	1.57843	1.06254e-13	Down			conserved hypothetical protein
FGSG_10326	8.10593	21.8432	1.43013	0.00031872	Down			conserved hypothetical protein
FGSG_10339	2.72586	20.2335	2.89196	1.70624e-05	Down			hypothetical protein (1016 nt)
FGSG_10343	1.63428	6.48371	1.98816	0.00173543	Down			related to tripeptidyl-peptidase I
FGSG_10349	0.917784	4.20264	2.19507	0.00884339	Down			conserved hypothetical protein
FGSG_10386	92.3125	191.778	1.05484	1.64281e-07	Down			conserved hypothetical protein
FGSG_10437	3.28707	19.9355	2.60046	0.000566208	Down			conserved hypothetical protein
FGSG_10466	1.1722	5.54261	2.24135	0.00425222	Down			hypothetical protein (2201 nt)
FGSG_10509	1.09772	8.00848	2.86702	0.000707462	Down			hypothetical protein (1799 nt)
FGSG_10549	16.5505	40.6688	1.29705	0.000643367	Down			conserved hypothetical protein
FGSG_10562	22.5717	173.858	2.94532	0	Down			conserved hypothetical protein
FGSG_10563	51.3804	145.991	1.50659	1.9943e-13	Down			conserved hypothetical protein
FGSG_10588	0	5.28976	1.79769	1.35691e-07	Down			conserved hypothetical protein
FGSG_10589	0	37.0557	1.79769	3.7414e-06	Down			hypothetical protein
FGSG_10598	282.167	610.153	1.11262	1.3341e-09	Down			conserved hypothetical protein
FGSG_10601	0.613707	5.34402	3.1223	1.36434e-06	Down			related to vegetatible incompatibility protein HET-E-1
FGSG_10608	7.4962	30.741	2.03593	4.11207e-09	Down			conserved hypothetical protein
FGSG_10609	0.986327	6.95097	2.81708	0.000971471	Down			related to 6-hydroxy-d-nicotine oxidase
FGSG_10636	157.375	2004.09	3.67067	0	Down			probable IgE-dependent histamine-releasing factor
FGSG_10668	4.47877	19.9519	2.15535	3.18308e-08	Down			conserved hypothetical protein
FGSG_10670	0	16.5142	1.79769	5.2034e-07	Down			probable acetylxylan esterase precursor
FGSG_10675	14.1914	38.1187	1.42548	9.46584e-07	Down			related to lactonohydrolase
FGSG_10706	1.71787	4.01203	1.22372	0.00501496	Down			probable ATP-binding multidrug cassette transport protein
FGSG_10708	4.80314	28.0434	2.54561	2.24065e-10	Down			related to exopolygalacturonase
FGSG_10712	0	23.357	1.79769	3.18346e-13	Down			related to alkaline protease (oryzin)
FGSG_10713	0	3.71322	1.79769	0.000233704	Down			related to triacylglycerol lipase V precursor
FGSG_10785	7.61837	31.2801	2.03769	1.28534e-07	Down			conserved hypothetical protein
FGSG_10957	14.8918	30.4043	1.02976	0.000186168	Down			conserved hypothetical protein
FGSG_10982	28.0599	62.4618	1.15446	3.29043e-08	Down			related to dipeptidyl aminopeptidase B
FGSG_11009	1.66705	17.2478	3.37105	2.99315e-09	Down			conserved hypothetical protein
FGSG_11110	6.79525	15.5077	1.19039	0.00594656	Down			conserved hypothetical protein
FGSG_11130	8.36911	17.5919	1.07176	7.97529e-05	Down			conserved hypothetical protein
FGSG_11164	249.692	1028.35	2.04212	0	Down			probable trypsin precursor
FGSG_11168	5.40545	19.4836	1.84977	3.1247e-06	Down			hypothetical protein (1911 nt)
FGSG_11210	13.7022	30.3718	1.14833	6.49924e-06	Down			related to vesicular transport-associated repeat protein Tb-291
FGSG_11249	88.1462	185.145	1.07068	7.00875e-08	Down			related to carboxypeptidase A
FGSG_11264	4.1727	12.9246	1.63106	0.000148106	Down			conserved hypothetical protein
FGSG_11272	3.10997	7.21566	1.21423	0.00015091	Down			probable ABC1 transport protein
FGSG_11377	1.31542	9.85858	2.90585	0.00154238	Down			conserved hypothetical protein
FGSG_11407	1.37808	12.3527	3.1641	4.88463e-05	Down			conserved hypothetical protein
FGSG_11409	21.1264	53.9009	1.35126	3.13163e-06	Down			related to verA protein
FGSG_11445	45.7638	94.9596	1.05311	9.54797e-06	Down			hypothetical protein
FGSG_11470	14.5751	82.2425	2.49637	0	Down			related to AAC-rich mRNA clone AAC11 protein
FGSG_11564	110.162	477.964	2.11728	0	Down			hypothetical protein
FGSG_11580	0	13.9318	1.79769	0.00339758	Down			conserved hypothetical protein
FGSG_11585	0	5.50933	1.79769	0.000143378	Down			cytochrome P450 55A2 (1590 nt)
FGSG_11629	8.55989	19.8091	1.2105	0.00161762	Down			conserved hypothetical protein
FGSG_11679	168.626	364.267	1.11117	2.09421e-07	Down			hypothetical protein (374 nt)
FGSG_11690	2.32598	6.68881	1.52391	1.89173e-05	Down			conserved hypothetical protein
FGSG_11705	3.77708	10.3316	1.45172	3.86196e-05	Down			hypothetical protein (2812 nt)
FGSG_11716	2.69107	8.23884	1.61426	0.000114732	Down			hypothetical protein (2575 nt)
FGSG_11866	68.4543	156.877	1.19642	7.40423e-08	Down			hypothetical protein (689 nt)
FGSG_11894	329.145	733.438	1.15595	3.65364e-11	Down			ATP synthase subunit alpha (2417 nt)
FGSG_11909	63.0035	131.718	1.06394	0.000674742	Down			conserved hypothetical protein
FGSG_11988	3.3525	8.20472	1.29122	7.9753e-05	Down			related to multidrug resistance protein
FGSG_12056	456.08	1262.03	1.46839	0	Down			putative protein [EST hit]
FGSG_12109	1.86037	17.5835	3.24055	0.00579394	Down			conserved hypothetical protein
FGSG_12207	583.425	1450.79	1.31422	7.44735e-12	Down			conserved hypothetical protein
FGSG_12212	0	4.05974	1.79769	0.00537279	Down			hypothetical protein
FGSG_12216	0	7.43182	1.79769	0.00846828	Down			hypothetical protein
FGSG_12224	0	59.1608	1.79769	1.13324e-23	Down			hypothetical protein
FGSG_12225	8.00564	26.0122	1.7001	0.00954043	Down			hypothetical protein (923 nt)
FGSG_12226	8.00564	26.0122	1.7001	0.00954043	Down			hypothetical protein (549 nt)
FGSG_12227	8.00564	26.0122	1.7001	0.00954043	Down			hypothetical protein
FGSG_12243	0	9.72702	1.79769	5.84962e-06	Down			conserved hypothetical protein
FGSG_12266	23.2985	64.7217	1.47401	3.85989e-10	Down			conserved hypothetical protein
FGSG_12325	21.4779	58.6219	1.44859	1.4689e-05	Down			hypothetical protein (444 nt)
FGSG_12347	11.3836	34.1746	1.58597	0.00134139	Down			conserved hypothetical protein
FGSG_12352	12.2254	38.8477	1.66795	0.00323316	Down			hypothetical protein (396 nt)
FGSG_12430	2.45363	10.873	2.14776	0.00444344	Down			hypothetical protein (1633 nt)
FGSG_12503	16.5718	99.3167	2.5833	4.51613e-11	Down			hypothetical protein
FGSG_12506	0	66.4933	1.79769	1.10528e-15	Down			conserved hypothetical protein
FGSG_12507	8.84201	30.684	1.79504	6.80347e-10	Down			conserved hypothetical protein
FGSG_12546	11.1534	22.6407	1.02144	0.0089896	Down			conserved hypothetical protein
FGSG_12561	3.68156	9.04281	1.29645	0.00322308	Down			hypothetical protein (2226 nt)
FGSG_12572	39.8884	84.2627	1.07893	8.15273e-05	Down			hypothetical protein (648 nt)
FGSG_12617	0	4.36675	1.79769	0.00840136	Down			hypothetical protein (864 nt)
FGSG_12626	3.94976	12.7994	1.69624	0.00270289	Down			hypothetical protein (1294 nt)
FGSG_12627	1.99602	10.0349	2.32983	0.00295944	Down			hypothetical protein (1929 nt)
FGSG_12918	0	90.852	1.79769	4.15872e-25	Down			conserved hypothetical protein
FGSG_12919	0	21.2789	1.79769	1.95284e-09	Down			hypothetical protein
FGSG_13190	55.6664	143.703	1.36821	0	Down			hypothetical protein (1463 nt)
FGSG_13212	4.99656	16.8085	1.75019	2.88729e-06	Down			related to d-alanyl-d-alanine carboxypeptidase precursor
FGSG_13464	0	505.263	1.79769	1.57903e-31	Down			conserved hypothetical protein
FGSG_13475	15.361	41.9324	1.44879	1.90588e-07	Down			hypothetical protein (1476 nt)
FGSG_13476	2.64336	10.7478	2.0236	0.0082001	Down			conserved hypothetical protein
FGSG_13479	5.98398	13.4456	1.16796	2.1268e-06	Down			hypothetical protein (3013 nt)
FGSG_13505	21.0668	135.817	2.68862	0	Down			conserved hypothetical protein
FGSG_13573	18.6239	102.131	2.45519	1.30767e-12	Down			hypothetical protein
FGSG_13788	0	5.20905	1.79769	0.000919216	Down			conserved hypothetical protein
FGSG_13865	3.33134	15.5246	2.22038	8.33473e-06	Down			related to aldehyde dehydrogenase
FGSG_13866	17.9449	38.9816	1.11922	2.66103e-05	Down			related to quinate transport protein
FGSG_13873	14.0829	37.1438	1.39917	0.0083364	Down			hypothetical protein
FGSG_13888	12.9671	39.5879	1.61021	3.63797e-05	Down			related to emopamil-binding protein
FGSG_13996	0	21.2734	1.79769	3.50037e-10	Down			hypothetical protein
FGSG_13998	0	5.51715	1.79769	2.41201e-05	Down			hypothetical protein (1422 nt)
FGSG_14031	2.68629	12.9339	2.26747	1.39387e-13	Down			conserved hypothetical protein
Supercontig_3.1:4973108-4973480	0	40.1453	1.79769	9.55115e-05	Down			…
Supercontig_3.1:4975111-4976019	0	7.76233	1.79769	0.000572157	Down			…
Supercontig_3.2:5039551-5040054	1.29777	124.325	6.58194	0.00256892	Down			…
Supercontig_3.4:4365585-4366264	14.0101	38.9772	1.47616	0.00033259	Down			…
Supercontig_3.8:221940-222566	35.1458	73.6234	1.06681	0.000758901	Down			…
Supercontig_3.8:492265-492798	6.96465	31.3006	2.16807	0.000729612	Down			…
Supercontig_3.9:166851-167529	15.8708	36.5807	1.20471	0.0072015	Down			…

## Sheet: 144_HAI
S2 Table. List of differently expressed and in planta regulated 3ADON genes compared to 15ADON population at 144 HAI.
The gene ID or supercontigs position, gene name, FPKM values, log2 (fold change) and gene description were shown. Gene entry with only absolute fold change (Log2) of >1 and false discovery rate (FDR) <0.01 were tabulated. Gene and gene description were retrieved from MIPS database or Broad institute database. Total 185 and 292 genes were up- and down-regulated in 3ADON population compared to 15AD…
Gene ID	3ADON	15ADON	log2(fold_change)	q_value	Regulation	Gene	Known TF Family	Description
FGSG_04694	7.30934	1.21044	-2.59421	5.51005e-09	UP	PKS2		polyketide synthase
FGSG_08795	11.2923	4.51124	-1.32374	0.000553034	UP	PKS7		polyketide synthase
FGSG_03695	189.648	94.432	-1.00597	0.00434823	UP		Nucleic acid-binding, OB-fold	related to endoglucanase IV precursor
FGSG_03881	106.939	46.7097	-1.195	0.00221926	UP		C2H2 zinc finger	related to TRI15 - putative transcription factor
FGSG_10277	8.79695	0	-1.79769	0.000312731	UP		Zinc finger, CCHC-type	conserved hypothetical protein
FGSG_00007	97.9815	43.3857	-1.17529	2.03011e-07	UP			hypothetical protein (1523 nt)
FGSG_00028	181.532	84.8175	-1.09779	0.00212261	UP			probable metalloprotease MEP1
FGSG_00571	188.632	84.801	-1.15342	0.000818094	UP			probable cellulose 1,4-beta-cellobiosidase
FGSG_01819	25.4744	9.87413	-1.36732	0.000908256	UP			conserved hypothetical protein
FGSG_02024	184.995	90.1749	-1.03669	0.00435441	UP			conserved hypothetical protein
FGSG_02578	229.811	60.8459	-1.91721	2.33912e-09	UP			conserved hypothetical protein
FGSG_02806	509.803	201.963	-1.33585	4.35424e-06	UP			hypothetical protein (586 nt)
FGSG_02863	43.3952	15.283	-1.50561	0.000242119	UP			conserved hypothetical protein
FGSG_02966	12.9107	2.59151	-2.31671	0.00025548	UP			hypothetical protein (1870 nt)
FGSG_02978	147.953	39.6496	-1.89976	1.59188e-10	UP			probable low-affinity hexose transporter HXT3
FGSG_03028	196.536	67.1472	-1.5494	6.84121e-07	UP			conserved hypothetical protein
FGSG_03168	32.4382	12.0206	-1.43218	0.000566988	UP			related to myo-inositol transport protein ITR1
FGSG_03335	43.2298	6.20593	-2.80031	2.66121e-07	UP			conserved hypothetical protein
FGSG_03336	20.906	3.14651	-2.73209	0.000100271	UP			related to integral membrane protein
FGSG_03422	29.6337	6.19657	-2.2577	0.00166241	UP			conserved hypothetical protein
FGSG_03628	71.3438	33.4362	-1.09338	0.00292345	UP			probable cellulose 1,4-beta-cellobiosidase II precursor
FGSG_03808	23.9941	7.93535	-1.59631	0.00626143	UP			conserved hypothetical protein
FGSG_03851	23.1231	7.4966	-1.62502	0.00185144	UP			related to protein LAC1
FGSG_04458	26.1402	12.2165	-1.09744	0.0098761	UP			probable flavohemoglobin
FGSG_04615	106.889	44.1822	-1.27458	0.00108625	UP			conserved hypothetical protein
FGSG_04621	16.9529	3.727	-2.18544	0.000111109	UP			related to monoamine oxidase N
FGSG_04692	79.4467	35.6865	-1.15461	0.000993054	UP			related to Tri201 - trichothecene 3-O-acetyltransferase
FGSG_04693	104.083	45.4661	-1.19487	0.000646271	UP			related to integral membrane protein PTH11
FGSG_04787	84.9895	16.8164	-2.33742	1.45832e-11	UP			conserved hypothetical protein
FGSG_05032	99.4414	36.6536	-1.43989	1.03664e-05	UP			hypothetical protein (2423 nt)
FGSG_05831	82.2646	22.3669	-1.8789	1.46685e-07	UP			probable aldehyde dehydrogenase
FGSG_05905	39.8772	19.4158	-1.03833	0.00846449	UP			related to nucleotide excision repair protein RAD7
FGSG_05928	96.2538	3.70622	-4.69882	1.01951e-06	UP			conserved hypothetical protein
FGSG_05935	11.8746	1.54582	-2.94143	0.00010063	UP			related to triacylglycerol lipase V precursor
FGSG_06464	55.107	22.4747	-1.29393	0.000186478	UP			related to sugar transporter
FGSG_06540	115.664	19.1567	-2.59403	2.1724e-08	UP			conserved hypothetical protein
FGSG_06874	40.2641	18.2899	-1.13845	0.00122894	UP			probable TOP1 - DNA topoisomerase I
FGSG_07130	69.9281	27.8868	-1.32629	0.000236576	UP			conserved hypothetical protein
FGSG_07389	23.5796	8.64492	-1.44762	0.006236	UP			conserved hypothetical protein
FGSG_07666	10.5903	1.83254	-2.53083	0.00136337	UP			related to quinate transport protein
FGSG_07713	218.598	100.427	-1.12213	0.000863114	UP			conserved hypothetical protein
FGSG_07901	107.876	29.8045	-1.85578	3.74271e-08	UP			conserved hypothetical protein
FGSG_07925	55.9868	22.9471	-1.28677	0.0027615	UP			conserved hypothetical protein
FGSG_08016	12.003	2.75475	-2.1234	0.0013874	UP			related to putative tartrate transporter
FGSG_09117	4.89634	0	-1.79769	1.13531e-06	UP			hypothetical protein (1483 nt)
FGSG_09462	172.996	80.129	-1.11034	0.00133988	UP			conserved hypothetical protein
FGSG_09706	37.3852	14.947	-1.32261	0.00030361	UP			related to positive effector protein GCN20
FGSG_10396	760.985	302.535	-1.33076	3.05812e-05	UP			conserved hypothetical protein
FGSG_10483	186.541	88.0107	-1.08374	0.000612157	UP			related to quinate transport protein
FGSG_10549	21.1124	4.37773	-2.26983	0.00738744	UP			conserved hypothetical protein
FGSG_10632	7.91041	1.78787	-2.14551	4.40777e-06	UP			hypothetical protein (4864 nt)
FGSG_10739	93.6243	45.9343	-1.02731	0.00322582	UP			probable coproporphyrinogen oxidase precursor
FGSG_10962	111.007	48.8378	-1.18458	0.00106203	UP			conserved hypothetical protein
FGSG_11228	156.961	67.3571	-1.22051	0.000749078	UP			related to choline dehydrogenase
FGSG_12110	79.1919	29.2725	-1.43581	0.0024819	UP			putative protein [EST hit]
FGSG_12555	368.23	171.067	-1.10604	0.00112471	UP			conserved hypothetical protein
FGSG_12607	267.869	111.043	-1.27041	9.2057e-05	UP			conserved hypothetical protein
FGSG_12851	40.9478	16.6507	-1.29821	0.00317383	UP			probable allantoicase
FGSG_13768	186.541	88.0107	-1.08374	0.000612157	UP			hypothetical protein
Supercontig_3.5:3121198-3122057	43.838	13.5565	-1.6932	0.000514649	UP			..
Supercontig_3.6:909080-909928	3.69724	0	-1.79769	0.00314727	UP			..
Supercontig_3.7:2269190-2269686	14.8979	0	-1.79769	1.52396e-05	UP			..
FGSG_03245	6.71606	24.1683	1.84743	9.88725e-07	Down	NPS11		non-ribosomal peptide synthetase
FGSG_03532	11.0712	53.0247	2.25986	1.86336e-10	Down	TRI8		trichothecene 3-O-esterase
FGSG_03541	9.32803	31.8394	1.77117	5.6383e-06	Down	TRI12		trichothecene efflux pump
FGSG_04626	0	79.4658	1.79769	9.5149e-14	Down		GATA type zinc finger	hypothetical protein
FGSG_07546	11.6065	39.3921	1.76297	5.08184e-09	Down		Myb	conserved hypothetical protein
FGSG_10508	0	5.91202	1.79769	0.0011023	Down		C2H2 zinc finger	conserved hypothetical protein
FGSG_00004	73.4935	200.4	1.4472	0.000110936	Down			conserved hypothetical protein
FGSG_00040	2.48824	13.0273	2.38834	3.58882e-08	Down			conserved hypothetical protein
FGSG_00163	2.43018	8.47946	1.80291	0.00980616	Down			conserved hypothetical protein
FGSG_00184	39.6356	94.4154	1.25222	0.000255479	Down			conserved hypothetical protein
FGSG_00209	13.9253	33.2333	1.25492	0.0011936	Down			conserved hypothetical protein
FGSG_00602	10.9407	72.4974	2.72822	0	Down			conserved hypothetical protein
FGSG_00742	1.30023	4.25774	1.71131	0.00674568	Down			related to S-adenosylmethionine:diacylglycerol 3-amino-3-carboxypropyl transferase
FGSG_00763	47.8892	99.5253	1.05536	0.0027615	Down			conserved hypothetical protein
FGSG_00806	140.249	775.084	2.46637	1.9271e-11	Down			probable endopeptidase K
FGSG_00811	46.8636	131.268	1.48597	3.63369e-06	Down			related to aquaporin
FGSG_00812	29.0766	64.2417	1.14365	3.56549e-06	Down			conserved hypothetical protein
FGSG_01072	22.1057	69.3343	1.64915	0.000143199	Down			conserved hypothetical protein
FGSG_01570	57.7533	219.923	1.92902	3.4959e-10	Down			conserved hypothetical protein
FGSG_01648	10.9281	41.861	1.93756	2.10283e-08	Down			conserved hypothetical protein
FGSG_01679	0	14.1107	1.79769	5.13446e-05	Down			conserved hypothetical protein
FGSG_01767	104.21	314.429	1.59324	1.68896e-06	Down			related to pisatin demethylase
FGSG_01797	0.858543	6.59236	2.94083	0.0020283	Down			related to muconate cycloisomerase I
FGSG_01798	11.7013	38.9904	1.73645	7.34898e-05	Down			conserved hypothetical protein
FGSG_02036	42.5958	96.7765	1.18395	0.00224558	Down			conserved hypothetical protein
FGSG_02087	27.3261	61.2812	1.16516	0.000869133	Down			conserved hypothetical protein
FGSG_02088	16.4579	34.4916	1.06747	0.00591171	Down			hypothetical protein (704 nt)
FGSG_02094	9.05044	21.8879	1.27407	0.00468742	Down			ammonium transporter MEP2 (1547 nt)
FGSG_02206	2.35643	8.63108	1.87294	0.00773569	Down			related to agmatinase
FGSG_02289	12.5496	31.6995	1.33681	0.00198045	Down			conserved hypothetical protein
FGSG_02332	0.718125	7.09298	3.30408	0.00302493	Down			conserved hypothetical protein
FGSG_02375	24.0171	60.8955	1.34227	0.00231598	Down			hypothetical protein
FGSG_02407	22.5454	56.8126	1.33337	0.000400239	Down			related to D-mandelate dehydrogenase
FGSG_02426	21.0562	48.2599	1.19658	0.00252942	Down			probable PHO89 - Na+/phosphate co-transporter
FGSG_02602	131.106	293.509	1.16267	0.000631013	Down			probable histone 3
FGSG_02672	3.81973	154.472	5.33773	0	Down			probable cytochrome P450 monooxygenase (lovA)
FGSG_02684	3.93712	15.6792	1.99364	0.00187316	Down			conserved hypothetical protein
FGSG_02875	36.5171	82.9026	1.18284	0.000815971	Down			related to beta-lactamase
FGSG_02882	2.84218	11.122	1.96835	0.00291673	Down			conserved hypothetical protein
FGSG_02897	59.0853	232.908	1.97889	0	Down			hypothetical protein (312 nt)
FGSG_02902	1.21484	5.10531	2.07123	0.00304691	Down			conserved hypothetical protein
FGSG_02908	1.70723	12.5889	2.88243	5.84329e-06	Down			related to choline monooxygenase
FGSG_02968	2.30279	12.5718	2.44873	0.00115118	Down			conserved hypothetical protein
FGSG_03035	11.486	46.4594	2.0161	0.000106986	Down			conserved hypothetical protein
FGSG_03049	4.93348	20.7153	2.07002	3.82099e-05	Down			related to alpha-L-arabinofuranosidase II precursor
FGSG_03062	0	12.7147	1.79769	1.01104e-07	Down			hypothetical protein (4411 nt)
FGSG_03075	9.14906	25.3261	1.46893	0.00295849	Down			related to pyrroline-5-carboxylate reductase
FGSG_03096	41.4715	116.5	1.49014	6.58756e-05	Down			hypothetical protein
FGSG_03108	24.7439	70.9042	1.5188	1.52396e-05	Down			related to RNA EXonuclease
FGSG_03130	8.05483	50.9116	2.66007	6.84121e-07	Down			conserved hypothetical protein
FGSG_03165	41.7081	101.808	1.28745	0.00225831	Down			conserved hypothetical protein
FGSG_03173	8.17849	24.5828	1.58774	0.000749078	Down			related to haloacetate dehalogenase H-1
FGSG_03183	6.41398	21.8547	1.76865	0.000844444	Down			hypothetical protein
FGSG_03264	200.412	781.194	1.96271	9.5447e-08	Down			related to pisatin demethylase / cytochrome P450 monooxygenase
FGSG_03304	4.95891	16.4693	1.73169	0.00583975	Down			conserved hypothetical protein
FGSG_03306	18.7177	47.7341	1.35061	0.000188994	Down			related to hexose transporter protein
FGSG_03384	0.98046	10.4592	3.41517	1.79045e-06	Down			probable exopolygalacturonase
FGSG_03438	8.0457	63.3657	2.97741	0	Down			related to 3-oxoacyl-[acyl-carrier-protein] reductase
FGSG_03442	13.1379	33.655	1.35709	0.00393124	Down			conserved hypothetical protein
FGSG_03542	2.48023	22.6803	3.19289	0.00271897	Down			probable cytochrome P450
FGSG_03588	6.82655	58.6648	3.10327	0	Down			related to integral membrane protein PTH11
FGSG_03600	24.1837	71.0346	1.55449	0.000159651	Down			conserved hypothetical protein
FGSG_03646	61.5537	131.916	1.0997	0.0042225	Down			related to nicotinamide mononucleotide permease
FGSG_03647	127.32	261.127	1.03629	0.00568805	Down			related to dihydrodipicolinate synthase
FGSG_03648	90.8695	219.38	1.27156	0.000186478	Down			related to ketoreductases
FGSG_03680	38.3994	79.8025	1.05535	0.00583975	Down			related to aquaporin, Major Intrinsic Protein
FGSG_03834	2.50889	7.60972	1.6008	0.00466094	Down			probable potassium transporter TRK-1
FGSG_03849	24.7972	83.2855	1.74789	4.67967e-06	Down			conserved hypothetical protein
FGSG_03862	5.02054	19.43	1.95237	2.91945e-06	Down			related to aflatoxin efflux pump AFLT
FGSG_03872	1.67907	8.18377	2.2851	0.00051178	Down			related to putative tartrate transporter
FGSG_03897	2.70967	11.2079	2.04833	0.00207212	Down			related to integral membrane protein PTH11
FGSG_03898	66.8967	224.055	1.74384	5.26496e-08	Down			related to isoamyl alcohol oxidase
FGSG_03907	7.70265	23.6978	1.62133	0.0018116	Down			conserved hypothetical protein
FGSG_03914	6.02777	22.4664	1.89808	0.00103108	Down			probable ycaC, hydrolase of unknown specificity
FGSG_03916	1.49737	7.26502	2.27854	0.00153055	Down			related to Rds1 protein
FGSG_03969	30.5298	96.3809	1.65853	1.17014e-05	Down			conserved hypothetical protein
FGSG_03980	2.83621	7.96265	1.48928	0.00102761	Down			related to ankyrin 3
FGSG_04008	7.42141	96.8887	3.70656	0	Down			conserved hypothetical protein
FGSG_04013	1.70141	9.5247	2.48495	0.00643573	Down			conserved hypothetical protein
FGSG_04157	36.2339	90.1468	1.31493	0.000188994	Down			conserved hypothetical protein
FGSG_04239	389.694	827.217	1.08592	0.00773569	Down			conserved hypothetical protein
FGSG_04450	4.47603	23.4202	2.38746	2.76461e-05	Down			conserved hypothetical protein
FGSG_04512	6.52141	61.1114	3.22818	0	Down			related to PMR1 - Ca++-transporting P-type ATPase located in Golgi
FGSG_04514	28.9738	67.4026	1.21806	0.00100212	Down			conserved hypothetical protein
FGSG_04515	12.3113	32.1517	1.38491	4.22597e-05	Down			hypothetical protein (888 nt)
FGSG_04587	0	17.7671	1.79769	2.37785e-08	Down			related to WD40-repeat protein (notchless protein)
FGSG_04613	0.87396	5.77503	2.72419	0.00435441	Down			conserved hypothetical protein
FGSG_04619	5.54578	19.8904	1.84261	6.44773e-10	Down			related to qde-1 RNA-dependent RNA polymerase (RdRP)
FGSG_04647	22.7464	84.5315	1.89385	7.93873e-08	Down			probable gEgh 16 protein
FGSG_04654	14.6478	33.6494	1.1999	0.00692585	Down			related to agglutinin isolectin 1 precursor
FGSG_04679	0.226921	9.96645	5.45682	1.68147e-08	Down			related to beta-mannosidase
FGSG_04702	1.8032	20.4932	3.50652	1.18402e-08	Down			related to dehydrogenase
FGSG_04745	675.409	2110.12	1.6435	8.19137e-06	Down			related to antifungal protein
FGSG_04746	21.3259	104.188	2.28851	1.49969e-12	Down			conserved hypothetical protein
FGSG_04752	8.77482	20.7232	1.23981	0.00106203	Down			related to chitinase
FGSG_04805	105.873	226.079	1.0945	0.0069693	Down			conserved hypothetical protein
FGSG_04809	0	25.9111	1.79769	3.7923e-07	Down			hypothetical protein (1978 nt)
FGSG_04810	0	246.565	1.79769	2.07333e-07	Down			related to 7alpha-cephem-methoxylase P8 chain
FGSG_04811	0	22.5246	1.79769	2.4661e-06	Down			related to D-xylose reductase II,III protein
FGSG_04813	0	17.6696	1.79769	3.61578e-06	Down			conserved hypothetical protein
FGSG_04823	0.255105	6.17893	4.59819	0.00186865	Down			hypothetical protein
FGSG_04892	2.85841	119.192	5.38193	0	Down			conserved hypothetical protein
FGSG_04923	33.2403	99.0102	1.57464	2.19628e-06	Down			conserved hypothetical protein
FGSG_04987	41.8628	92.2222	1.13944	0.00212023	Down			hypothetical protein (1275 nt)
FGSG_05062	6.738	15.2006	1.17374	6.20489e-05	Down			related to 3-phytase precursor
FGSG_05722	5.12981	23.1081	2.17142	1.98859e-05	Down			hypothetical protein (1258 nt)
FGSG_05847	75.1277	175.078	1.22058	6.13509e-13	Down			probable chitin binding protein
FGSG_05888	25.4124	61.9749	1.28615	0.0014515	Down			related to SPP30 protein
FGSG_06086	4.92029	10.8393	1.13945	0.000140871	Down			hypothetical protein (4189 nt)
FGSG_06237	4.95456	33.6535	2.76393	7.5529e-08	Down			hypothetical protein (1058 nt)
FGSG_06238	3.51009	12.725	1.85808	2.95703e-07	Down			hypothetical protein (4239 nt)
FGSG_06429	0	4.72299	1.79769	0.00327062	Down			hypothetical protein (2745 nt)
FGSG_06469	27.0867	115.928	2.09757	9.98738e-10	Down			conserved hypothetical protein
FGSG_06480	103.519	223.736	1.1119	0.006236	Down			related to aliphatic nitrilase
FGSG_06497	6.98601	28.2886	2.01768	1.26452e-06	Down			conserved hypothetical protein
FGSG_06548	21.6421	55.0969	1.34813	0.000128193	Down			related to NDP-N-acetyl-D-galactosaminuronic acid dehydrogenase
FGSG_06550	23.0144	48.7604	1.08318	0.00249563	Down			related to chitin synthase
FGSG_06610	1.97412	12.6016	2.67432	2.06438e-08	Down			related to alkaline phosphatase D precursor
FGSG_06676	8.86109	25.6173	1.53156	1.27309e-05	Down			conserved hypothetical protein
FGSG_06993	28.9338	64.7017	1.16105	0.00424647	Down			conserved hypothetical protein
FGSG_07205	10.3242	89.5272	3.11629	0	Down			conserved hypothetical protein
FGSG_07556	13.6815	34.6679	1.34138	0.00170653	Down			hypothetical protein (1310 nt)
FGSG_07557	17.8124	45.1351	1.34137	0.000356959	Down			related to transcription co-repressor GAL80
FGSG_07606	2.92529	12.3073	2.07286	0.000140191	Down			related to 1-aminocyclopropane-1-carboxylate synthase
FGSG_07608	20.205	43.8769	1.11875	2.25151e-05	Down			related to acid phosphatase precursor
FGSG_07651	44.481	91.2982	1.0374	0.00592546	Down			related to early nodulin 75 precursor
FGSG_07678	2.33717	8.07242	1.78824	0.00942046	Down			related to acid phosphatase Pho610
FGSG_07741	219.609	763.591	1.79787	9.3988e-08	Down			conserved hypothetical protein
FGSG_07753	49.855	110.457	1.14768	0.0011936	Down			related to ariadne-2 protein
FGSG_07754	10.5156	45.8191	2.12342	0	Down			conserved hypothetical protein
FGSG_07804	0.500169	11.4002	4.5105	3.61578e-06	Down			hypothetical protein (1700 nt)
FGSG_07805	0.729593	6.78128	3.21639	0.00570985	Down			hypothetical protein (1032 nt)
FGSG_07894	1.3308	5.30971	1.99634	0.00584396	Down			phosphate transport protein
FGSG_07977	7.42125	17.9741	1.27619	0.000130533	Down			hypothetical protein (1716 nt)
FGSG_07982	8.05143	30.8186	1.93648	2.55139e-06	Down			conserved hypothetical protein
FGSG_07997	5.84225	16.8319	1.5266	0.00151935	Down			conserved hypothetical protein
FGSG_08015	69.2116	148.662	1.10295	0.00518703	Down			conserved hypothetical protein
FGSG_08021	30.4767	113.312	1.89453	1.60823e-08	Down			conserved hypothetical protein
FGSG_08022	13.0476	59.2703	2.18352	4.51268e-10	Down			related to bacterial leucyl aminopeptidase
FGSG_08023	45.763	127.338	1.47641	2.50038e-06	Down			related to isotrichodermin C-15 hydroxylase (cytochrome P-450 monooxygenase CYP65A1)
FGSG_08079	125.571	293.143	1.2231	0.0039375	Down			probable benzoate 4-monooxygenase cytochrome P450
FGSG_08081	385.403	1202.18	1.64121	0.000120834	Down			related to gibberellin 20-oxidase
FGSG_08082	107.694	258.406	1.2627	0.000839894	Down			conserved hypothetical protein
FGSG_08083	48.2226	137.884	1.51567	2.76461e-05	Down			related to glutamic acid decarboxylase
FGSG_08084	9.40901	31.903	1.76158	1.17014e-05	Down			related to monocarboxylate transporter 4
FGSG_08093	1.48927	7.38207	2.30942	0.000316952	Down			related to major facilitator MirA
FGSG_08097	0	5.49381	1.79769	6.01261e-07	Down			related to heterokaryon incompatibility protein (het-6OR allele)
FGSG_08210	60.7796	181.466	1.57804	3.5085e-06	Down			conserved hypothetical protein
FGSG_08244	2.93393	13.3165	2.18231	0.00738744	Down			conserved hypothetical protein
FGSG_08245	2.72811	8.227	1.59246	0.00435441	Down			hypothetical protein
FGSG_08248	2.01284	5.72307	1.50756	0.00303611	Down			related to small s protein
FGSG_08343	4.09699	10.8471	1.40467	0.00282395	Down			probable PMA1 - H+-transporting P-type ATPase
FGSG_08627	435.107	3724.7	3.09768	0	Down			related to FMN1 - Riboflavin kinase
FGSG_08727	13.6037	36.94	1.44118	0.00176398	Down			conserved hypothetical protein
FGSG_08952	8.47965	36.4435	2.10359	1.24528e-11	Down			hypothetical protein (2350 nt)
FGSG_08960	0.174754	7.54333	5.4318	4.87221e-06	Down			related to kinesin light chain
FGSG_08961	0.626764	55.0337	6.45625	1.18407e-10	Down			conserved hypothetical protein
FGSG_09072	130.904	1537.12	3.55365	0	Down			conserved hypothetical protein
FGSG_09352	19.8243	45.2382	1.19027	0.00203877	Down			related to integral membrane protein PTH11
FGSG_09412	20.4987	84.958	2.05122	0	Down			conserved hypothetical protein
FGSG_09469	23.5054	90.0913	1.9384	0	Down			hypothetical protein (1141 nt)
FGSG_09599	8.65486	22.4631	1.37597	0.00184212	Down			related to sorbitol dehydrogenase
FGSG_09606	68.059	183.677	1.43232	0.000312731	Down			conserved hypothetical protein
FGSG_09640	0	10.0635	1.79769	9.39601e-08	Down			hypothetical protein (3163 nt)
FGSG_09641	2.52421	84.6749	5.06803	1.52968e-12	Down			conserved hypothetical protein
FGSG_09821	13.6554	79.3751	2.53921	1.07121e-13	Down			conserved hypothetical protein
FGSG_10013	13.1152	29.9506	1.19135	0.006236	Down			conserved hypothetical protein
FGSG_10085	0.420004	14.6112	5.12053	1.35211e-05	Down			related to integral membrane protein
FGSG_10086	1.92482	34.8942	4.18019	1.6563e-10	Down			conserved hypothetical protein
FGSG_10206	40.6741	96.4735	1.24602	0.00105725	Down			conserved hypothetical protein
FGSG_10339	3.40431	20.2933	2.57557	2.78127e-06	Down			hypothetical protein (1016 nt)
FGSG_10437	3.26242	13.5039	2.04936	0.00860777	Down			conserved hypothetical protein
FGSG_10509	1.10973	9.37267	3.07826	4.92828e-06	Down			hypothetical protein (1799 nt)
FGSG_10562	18.6312	88.2834	2.24442	1.08311e-11	Down			conserved hypothetical protein
FGSG_10588	0	6.29559	1.79769	0.000278959	Down			conserved hypothetical protein
FGSG_10601	0.920357	4.45478	2.27509	1.2846e-05	Down			related to vegetatible incompatibility protein HET-E-1
FGSG_10603	1.99176	42.3481	4.41018	1.27148e-12	Down			putative protein [EST hit]
FGSG_10608	12.5302	35.0777	1.48515	9.75622e-05	Down			conserved hypothetical protein
FGSG_10614	1.14559	10.3986	3.18222	0.00198045	Down			conserved hypothetical protein
FGSG_10636	117.618	2242.3	4.2528	0	Down			probable IgE-dependent histamine-releasing factor
FGSG_10659	7.48525	19.2589	1.36341	0.00757945	Down			probable ASP3-1 - L-asparaginase II
FGSG_10670	0.223284	17.6285	6.30289	0.0069693	Down			probable acetylxylan esterase precursor
FGSG_10675	42.3421	172.283	2.02462	1.14908e-09	Down			related to lactonohydrolase
FGSG_10708	7.89754	29.1795	1.88548	9.83012e-07	Down			related to exopolygalacturonase
FGSG_10712	0	28.8989	1.79769	2.76457e-06	Down			related to alkaline protease (oryzin)
FGSG_10713	0	4.15726	1.79769	0.00592546	Down			related to triacylglycerol lipase V precursor
FGSG_11009	2.15123	7.61797	1.82425	0.00224558	Down			conserved hypothetical protein
FGSG_11150	7.21078	37.6176	2.38318	5.51005e-09	Down			probable maltose permease (MalP)
FGSG_11164	554.828	1517.3	1.45139	0.00058932	Down			probable trypsin precursor
FGSG_11168	6.54539	21.5243	1.71741	3.8859e-05	Down			hypothetical protein (1911 nt)
FGSG_11249	178.033	392.884	1.14196	0.00339315	Down			related to carboxypeptidase A
FGSG_11272	3.13803	11.1495	1.82905	4.40805e-07	Down			probable ABC1 transport protein
FGSG_11285	5.42141	19.5669	1.85168	0.000812924	Down			conserved hypothetical protein
FGSG_11324	6.17289	26.4533	2.09943	0.000256695	Down			conserved hypothetical protein
FGSG_11326	17.3681	54.9038	1.66046	1.91964e-06	Down			probable glucan 1,4-alpha-glucosidase
FGSG_11407	2.0619	10.8388	2.39416	7.24138e-05	Down			conserved hypothetical protein
FGSG_11429	21.0953	52.1818	1.30663	0.000908256	Down			hypothetical protein (1109 nt)
FGSG_11445	34.7307	75.2337	1.11517	5.55868e-08	Down			hypothetical protein
FGSG_11449	2.34843	32.3442	3.78374	1.122e-05	Down			conserved hypothetical protein
FGSG_11470	217.187	1175.22	2.43592	1.89937e-09	Down			related to AAC-rich mRNA clone AAC11 protein
FGSG_11548	16.57	42.19	1.34833	0.00466094	Down			related to acetylxylan esterase precursor
FGSG_11564	118.893	310.13	1.38321	0.000576654	Down			hypothetical protein
FGSG_11679	94.3871	222.461	1.23689	0.00169869	Down			hypothetical protein (374 nt)
FGSG_11866	60.8573	126.116	1.05125	0.0063994	Down			hypothetical protein (689 nt)
FGSG_12056	388.833	1038.78	1.41767	0	Down			putative protein [EST hit]
FGSG_12211	3.14325	14.0558	2.16084	0.000551992	Down			related to nitrogen metabolic regulation protein nmr
FGSG_12214	241.479	783.454	1.69795	5.46102e-07	Down			conserved hypothetical protein
FGSG_12224	0	84.5157	1.79769	4.72117e-08	Down			hypothetical protein
FGSG_12225	0	24.9622	1.79769	0.000111109	Down			hypothetical protein (923 nt)
FGSG_12226	0	24.9622	1.79769	0.000111109	Down			hypothetical protein (549 nt)
FGSG_12243	0	10.9761	1.79769	0.00142999	Down			conserved hypothetical protein
FGSG_12266	12.7029	30.3379	1.25596	0.00263926	Down			conserved hypothetical protein
FGSG_12325	20.3656	51.2087	1.33025	0.000138973	Down			hypothetical protein (444 nt)
FGSG_12439	1.80685	6.04307	1.7418	0.00787588	Down			conserved hypothetical protein
FGSG_12503	36.0733	141.504	1.97184	9.39601e-08	Down			hypothetical protein
FGSG_12506	0	60.9711	1.79769	2.86172e-06	Down			conserved hypothetical protein
FGSG_12507	11.0973	34.3918	1.63186	3.61578e-06	Down			conserved hypothetical protein
FGSG_12519	2.09536	14.703	2.81084	1.37962e-07	Down			probable aspartate aminotransferase, cytoplasmic
FGSG_12531	80.8895	161.844	1.00058	0.00838479	Down			hypothetical protein
FGSG_12561	4.04316	38.5324	3.25252	0	Down			hypothetical protein (2226 nt)
FGSG_12626	4.25915	11.9218	1.48496	0.00224558	Down			hypothetical protein (1294 nt)
FGSG_12627	4.25915	11.9218	1.48496	0.00224558	Down			hypothetical protein (1929 nt)
FGSG_12918	0	20.9517	1.79769	2.5191e-05	Down			conserved hypothetical protein
FGSG_12919	0	10.9278	1.79769	0.00448472	Down			hypothetical protein
FGSG_13062	11.926	35.9187	1.59063	0.00153055	Down			hypothetical protein
FGSG_13212	4.69097	19.0392	2.02101	5.64967e-07	Down			related to d-alanyl-d-alanine carboxypeptidase precursor
FGSG_13247	65.1585	155.867	1.25829	0.00123537	Down			conserved hypothetical protein
FGSG_13464	0	495.489	1.79769	2.01918e-07	Down			conserved hypothetical protein
FGSG_13505	9.60159	121.727	3.66424	0	Down			conserved hypothetical protein
FGSG_13515	11.107	37.5051	1.75562	0.00385875	Down			hypothetical protein
FGSG_13517	2.30908	12.0734	2.38644	0.000909802	Down			hypothetical protein
FGSG_13573	12.4617	82.5152	2.72716	2.08989e-11	Down			hypothetical protein
FGSG_13865	4.02408	12.8901	1.67953	0.00176398	Down			related to aldehyde dehydrogenase
FGSG_13873	21.8217	57.5672	1.39949	0.00109493	Down			hypothetical protein
FGSG_13996	0	14.764	1.79769	0.00034332	Down			hypothetical protein
FGSG_14031	1.65425	7.01815	2.08491	7.95471e-07	Down			conserved hypothetical protein
Supercontig_3.1:4973065-4973771	0	16.9887	1.79769	0.000863114	Down			..
Supercontig_3.2:3787180-3787710	8.49759	31.4083	1.88602	0.00156859	Down			..
Supercontig_3.2:5039491-5040187	2.21819	136.805	5.94659	0	Down			..
Supercontig_3.4:3965267-3965743	15.9348	76.9354	2.27147	6.52765e-07	Down			..
Supercontig_3.4:4365589-4366313	14.6049	38.282	1.39021	0.00303808	Down			..

## Sheet: FunCat_185
S2 Table. Functional analysis of in planta up-regulated genes on 3ADON population compared to 15ADON 48 HAI.
Used file: Entries: 185
Your provided set of 185 genes:
The comparison is done to Fusarium_graminearum_FG3 containing 13826 annotated genes.
177 out of 185 genes are found:
FGSG_01748 FGSG_01771 FGSG_01986 FGSG_02834 FGSG_03197 FGSG_04622 FGSG_04819 FGSG_05322 FGSG_08246 FGSG_08360 FGSG_08912 FGSG_10567 FGSG_10742 FGSG_10937 FGSG_11175 FGSG_11618 FGSG_12851 FGSG_12966 FGSG_13012 FGSG_15883 FGSG_16066 FGSG_17179 FGSG_17549 FGSG_00002 FGSG_00171 FGSG_01782 FGSG_02135 FGSG_02407 FGSG_06580 FGSG_06993 FGSG_07512 FGSG_07696 FGSG_07824 FGSG_09211 FGSG_09268 FGSG_10655 FGS…
FUNCTIONAL CATEGORY	abs SET	rel SET	genes SET	abs GENOME	rel GENOME	rel SET/rel GENOME	P-VALUE
20.09.18.07 non-vesicular cellular import	9	5.08	FGSG_05011 FGSG_02833 FGSG_05238 FGSG_01986 FGSG_07350 FGSG_03697 FGSG_03956 FGSG_11147 FGSG_02358	237	1.71	2.97076	0.0034795
01.01.03.01.02 degradation of glutamine	2	1.12	FGSG_05322 FGSG_11697	9	0.06	18.6667	0.00553019
20.01.03 C-compound and carbohydrate transport	9	5.08	FGSG_02833 FGSG_11417 FGSG_07350 FGSG_05238 FGSG_05011 FGSG_03697 FGSG_11147 FGSG_02358 FGSG_01986	284	2.05	2.47805	0.0109565
01.05 C-compound and carbohydrate metabolism	23	12.9	FGSG_02326 FGSG_04605 FGSG_02358 FGSG_11032 FGSG_11229 FGSG_03544 FGSG_03697 FGSG_10677 FGSG_04599 FGSG_11147 FGSG_04768 FGSG_15903 FGSG_10631 FGSG_00032 FGSG_02833 FGSG_06580 FGSG_04313 FGSG_07593 FGSG_02407 FGSG_17179 FGSG_11417 FGSG_02327 FGSG_08942	1082	7.82	1.64962	0.011073
20.01.23 allantoin and allantoate transport	4	2.25	FGSG_01986 FGSG_03956 FGSG_05238 FGSG_05011	69	0.49	4.59184	0.0117669
11.02.03.04.07 posttranscriptional control	1	0.56	FGSG_11064	1	0	0	0.012802
20.03.02.02.01 proton driven symporter	3	1.69	FGSG_02833 FGSG_02358 FGSG_11147	40	0.28	6.03571	0.0144047
01.01.03.01 metabolism of glutamine	2	1.12	FGSG_11697 FGSG_05322	15	0.1	11.2	0.0153376
20.01.25 vitamine/cofactor transport	4	2.25	FGSG_05011 FGSG_05238 FGSG_11417 FGSG_01986	75	0.54	4.16667	0.0155997
20.01.03.01 sugar transport	3	1.69	FGSG_02358 FGSG_02833 FGSG_11147	46	0.33	5.12121	0.0209361
20.03.02.02 symporter	3	1.69	FGSG_02358 FGSG_11147 FGSG_02833	48	0.34	4.97059	0.023418
01.01.03.05.01 biosynthesis of arginine	2	1.12	FGSG_02168 FGSG_02206	19	0.13	8.61538	0.024158
20.09.18 cellular import	10	5.64	FGSG_11417 FGSG_11147 FGSG_05011 FGSG_01986 FGSG_07350 FGSG_05238 FGSG_02358 FGSG_03697 FGSG_02833 FGSG_03956	397	2.87	1.96516	0.0317929
01.01.05 metabolism of urea cycle, creatine and polyamines	3	1.69	FGSG_02168 FGSG_02206 FGSG_02327	57	0.41	4.12195	0.0364691
01.06.10 regulation of lipid, fatty acid and isoprenoid metabolism	2	1.12	FGSG_06580 FGSG_11417	27	0.19	5.89474	0.0464034
01.01.03 assimilation of ammonia, metabolism of the glutamate group	4	2.25	FGSG_02206 FGSG_05322 FGSG_11697 FGSG_02168	108	0.78	2.88462	0.0499333
01.01.03.01.01 biosynthesis of glutamine	1	0.56	FGSG_11697	4	0.02	28	0.0502382
32.01.06 cold shock response	1	0.56	FGSG_11064	4	0.02	28	0.0502382
99 UNCLASSIFIED PROTEINS	126	71.1	FGSG_02464 FGSG_11341 FGSG_05645 FGSG_11175 FGSG_13012 FGSG_08579 FGSG_11063 FGSG_15883 FGSG_00122 FGSG_02321 FGSG_03416 FGSG_09211 FGSG_07045 FGSG_13411 FGSG_01770 FGSG_12132 FGSG_17068 FGSG_03620 FGSG_04928 FGSG_17366 FGSG_16363 FGSG_07997 FGSG_08902 FGSG_02583 FGSG_02324 FGSG_02834 FGSG_11061 FGSG_01693 FGSG_10937 FGSG_04013 FGSG_00342 FGSG_11174 FGSG_13009 FGSG_11145 FGSG_03579 FGSG_05678 FGS…	9004	65.1	1.09217	0.0506346
01.01.03.05 metabolism of arginine	2	1.12	FGSG_02206 FGSG_02168	30	0.21	5.33333	0.0561032
01.01.05.01 metabolism of polyamines	2	1.12	FGSG_02327 FGSG_02206	30	0.21	5.33333	0.0561032
01.01.05.01.01 biosynthesis of polyamines	1	0.56	FGSG_02206	5	0.03	18.6667	0.0624006
01.06.05 fatty acid metabolism	4	2.25	FGSG_06580 FGSG_05322 FGSG_06184 FGSG_05321	122	0.88	2.55682	0.071554
01.20.01.01 metabolism of secondary monosaccharides	1	0.56	FGSG_08942	6	0.04	14	0.074408
16.21.15 biotin binding	1	0.56	FGSG_06580	6	0.04	14	0.074408
20.01.01.07.08 organic anion transport	1	0.56	FGSG_17058	7	0.05	11.2	0.0862626
01 METABOLISM	37	20.9	FGSG_04313 FGSG_05322 FGSG_13552 FGSG_06184 FGSG_04768 FGSG_02168 FGSG_15903 FGSG_10118 FGSG_08942 FGSG_17179 FGSG_02833 FGSG_11417 FGSG_11032 FGSG_02358 FGSG_00032 FGSG_17058 FGSG_02326 FGSG_03697 FGSG_00759 FGSG_02206 FGSG_04694 FGSG_04605 FGSG_11697 FGSG_05321 FGSG_02327 FGSG_03544 FGSG_12851 FGSG_06580 FGSG_06462 FGSG_11229 FGSG_02407 FGSG_06477 FGSG_10631 FGSG_07593 FGSG_04599 FGSG_10677 FGS…	2322	16.7	1.2515	0.0878124
01.01.03.03.02 degradation of proline	1	0.56	FGSG_02206	8	0.05	11.2	0.0979661
01.20.05.11 metabolism of polyketides	1	0.56	FGSG_04694	8	0.05	11.2	0.0979661
42.10.05 nuclear membrane	1	0.56	FGSG_06580	8	0.05	11.2	0.0979661
20.03.02 carrier (electrochemical potential-driven transport)	3	1.69	FGSG_02833 FGSG_11147 FGSG_02358	88	0.63	2.68254	0.103246
01.03.01.01 purine nucleotide /nucleoside/nucleobase catabolism	1	0.56	FGSG_12851	9	0.06	9.33333	0.109521
01.05.11.04 aromate anabolism	1	0.56	FGSG_17179	9	0.06	9.33333	0.109521
01.25.09 extracellular lignin degradation	1	0.56	FGSG_17179	10	0.07	8	0.120928
01.02.02 nitrogen metabolism	2	1.12	FGSG_12851 FGSG_10677	48	0.34	3.29412	0.12563
32.05.05 virulence, disease factors	3	1.69	FGSG_04605 FGSG_04694 FGSG_02326	103	0.74	2.28378	0.145558
01.25 extracellular metabolism	2	1.12	FGSG_03544 FGSG_17179	53	0.38	2.94737	0.147424
20.01.01.07 anion transport	2	1.12	FGSG_17473 FGSG_17058	54	0.39	2.87179	0.151872
01.01.03.05.02 degradation of arginine	1	0.56	FGSG_02206	13	0.09	6.22222	0.154285
01.07 metabolism of vitamins, cofactors, and prosthetic groups	6	3.38	FGSG_06462 FGSG_13552 FGSG_08942 FGSG_02168 FGSG_05321 FGSG_02327	287	2.07	1.63285	0.16302
01.02 nitrogen, sulfur and selenium metabolism	5	2.82	FGSG_11417 FGSG_11697 FGSG_12851 FGSG_02168 FGSG_10677	237	1.71	1.64912	0.187979
01.01.11.03.01 biosynthesis of valine	1	0.56	FGSG_10118	17	0.12	4.66667	0.196812
01.20 secondary metabolism	8	4.51	FGSG_02327 FGSG_10631 FGSG_06477 FGSG_04694 FGSG_08942 FGSG_02326 FGSG_02168 FGSG_04605	441	3.18	1.41824	0.204843
01.01.11.04.01 biosynthesis of leucine	1	0.56	FGSG_10118	18	0.13	4.30769	0.207107
16.05 polysaccharide binding	1	0.56	FGSG_03544	18	0.13	4.30769	0.207107
01.01.03.03.01 biosynthesis of proline	1	0.56	FGSG_02206	19	0.13	4.30769	0.217271
01.01.09.02.01 biosynthesis of serine	1	0.56	FGSG_02407	19	0.13	4.30769	0.217271
01.20.19.01 metabolism of porphyrins	1	0.56	FGSG_04605	20	0.14	4	0.227305
01.01.03.02 metabolism of glutamate	2	1.12	FGSG_05322 FGSG_02168	71	0.51	2.19608	0.23047
01.01.11.02.01 biosynthesis of isoleucine	1	0.56	FGSG_10118	22	0.15	3.73333	0.246991
34.11.09 temperature perception and response	1	0.56	FGSG_11064	22	0.15	3.73333	0.246991
20.03 transport facilities	9	5.08	FGSG_07350 FGSG_17473 FGSG_11147 FGSG_05011 FGSG_02358 FGSG_01986 FGSG_05238 FGSG_02833 FGSG_17058	535	3.86	1.31606	0.247522
01.02.02.09 catabolism of nitrogenous compounds	1	0.56	FGSG_12851	23	0.16	3.5	0.256647
01.20.19 metabolism of secondary products derived from glycine, L-serine and L-alanine	1	0.56	FGSG_04605	23	0.16	3.5	0.256647
01.05.03 polysaccharide metabolism	4	2.25	FGSG_11229 FGSG_03544 FGSG_04313 FGSG_04768	202	1.46	1.5411	0.259679
01.01.11.03 metabolism of valine	1	0.56	FGSG_10118	24	0.17	3.29412	0.266179
01.25.01 extracellular polysaccharide degradation	1	0.56	FGSG_03544	24	0.17	3.29412	0.266179
01.01.03.03 metabolism of proline	1	0.56	FGSG_02206	27	0.19	2.94737	0.294052
01.01.11.02 metabolism of isoleucine	1	0.56	FGSG_10118	29	0.2	2.8	0.312047
11.02.03.04.03 transcription repression	1	0.56	FGSG_13552	29	0.2	2.8	0.312047
01.07.01 biosynthesis of vitamins, cofactors, and prosthetic groups	3	1.69	FGSG_02168 FGSG_05321 FGSG_13552	157	1.13	1.49558	0.326012
32.05.05.01 toxins	1	0.56	FGSG_02326	31	0.22	2.54545	0.329586
01.01.09.02 metabolism of serine	1	0.56	FGSG_02407	32	0.23	2.43478	0.338188
01.01.11.04 metabolism of leucine	1	0.56	FGSG_10118	32	0.23	2.43478	0.338188
01.01.03.02.02 degradation of glutamate	1	0.56	FGSG_05322	34	0.24	2.33333	0.355064
32.01.01 oxidative stress response	2	1.12	FGSG_02327 FGSG_01782	99	0.71	1.57746	0.362524
01.20.35.01.01 metabolism of melanins	1	0.56	FGSG_06477	35	0.25	2.24	0.363341
02.11.05 accessory proteins of electron transport and membrane-associated energy conservation	1	0.56	FGSG_00032	36	0.26	2.15385	0.371512
14.07.09 posttranslational modification of amino acids (e.g. hydroxylation, methylation)	1	0.56	FGSG_13552	36	0.26	2.15385	0.371512
01.05.02 sugar, glucoside, polyol and carboxylate metabolism	4	2.25	FGSG_07593 FGSG_04313 FGSG_15903 FGSG_08942	243	1.75	1.28571	0.377941
01.02.07 regulation of nitrogen, sulfur and selenium metabolism	1	0.56	FGSG_11417	37	0.26	2.15385	0.379579
01.20.17.01 metabolism of nonprotein amino acids	1	0.56	FGSG_02168	37	0.26	2.15385	0.379579
01.01.03.02.01 biosynthesis of glutamate	1	0.56	FGSG_02168	39	0.28	2	0.395405
01.01 amino acid metabolism	7	3.95	FGSG_05322 FGSG_02327 FGSG_02168 FGSG_11697 FGSG_10118 FGSG_02206 FGSG_02407	474	3.42	1.15497	0.40485
02.19 metabolism of energy reserves (e.g. glycogen, trehalose)	1	0.56	FGSG_04313	41	0.29	1.93103	0.41083
16.17.01 calcium binding	1	0.56	FGSG_10677	41	0.29	1.93103	0.41083
12.10 aminoacyl-tRNA-synthetases	1	0.56	FGSG_11822	42	0.3	1.86667	0.418395
01.20.05 metabolism of acetic acid derivatives	1	0.56	FGSG_04694	43	0.31	1.80645	0.425863
32.07.09 detoxification by degradation	1	0.56	FGSG_17179	46	0.33	1.69697	0.447701
32.07.07 oxygen and radical detoxification	1	0.56	FGSG_01782	47	0.33	1.69697	0.454795
16.21.17 pyridoxal phosphate binding	1	0.56	FGSG_02168	48	0.34	1.64706	0.461798
16.17 metal binding	5	2.82	FGSG_08942 FGSG_06580 FGSG_13552 FGSG_02206 FGSG_10677	349	2.52	1.11905	0.463477
32.07 detoxification	5	2.82	FGSG_17058 FGSG_17179 FGSG_00032 FGSG_02327 FGSG_01782	352	2.54	1.11024	0.470922
01.05.25 regulation of C-compound and carbohydrate metabolism	2	1.12	FGSG_11417 FGSG_03697	124	0.89	1.25843	0.473078
01.20.01 metabolism of primary metabolic sugar derivatives	1	0.56	FGSG_08942	50	0.36	1.55556	0.475538
20.09 transport routes	12	6.77	FGSG_05011 FGSG_05238 FGSG_07350 FGSG_01986 FGSG_03956 FGSG_02358 FGSG_06580 FGSG_11417 FGSG_02833 FGSG_03697 FGSG_17058 FGSG_11147	897	6.48	1.04475	0.480471
01.05.02.07 sugar, glucoside, polyol and carboxylate catabolism	3	1.69	FGSG_04313 FGSG_08942 FGSG_15903	203	1.46	1.15753	0.483333
42.10 nucleus	2	1.12	FGSG_06580 FGSG_13552	128	0.92	1.21739	0.489706
01.05.11.07 aromate catabolism	1	0.56	FGSG_17179	56	0.4	1.4	0.514699
01.05.11.07.01 aerobic aromate catabolism	1	0.56	FGSG_17179	56	0.4	1.4	0.514699
20.01 transported compounds (substrates)	14	7.9	FGSG_17165 FGSG_07350 FGSG_05238 FGSG_11417 FGSG_01986 FGSG_03697 FGSG_02833 FGSG_05011 FGSG_03956 FGSG_17473 FGSG_11147 FGSG_02327 FGSG_02358 FGSG_17058	1078	7.79	1.01412	0.518289
32.07.01 detoxification involving cytochrome P450	1	0.56	FGSG_00032	59	0.42	1.33333	0.533175
32.07.03 detoxification by modification	1	0.56	FGSG_02327	61	0.44	1.27273	0.545103
20.09.01 nuclear transport	1	0.56	FGSG_06580	62	0.44	1.27273	0.550952
32.05 disease, virulence and defense	4	2.25	FGSG_04694 FGSG_17058 FGSG_04605 FGSG_02326	309	2.23	1.00897	0.561186
01.05.11 aromate metabolism	1	0.56	FGSG_17179	65	0.47	1.19149	0.568055
34.11.12 perception of nutrients and nutritional adaptation	1	0.56	FGSG_03697	68	0.49	1.14286	0.58451
01.20.35.01 metabolism of phenylpropanoids	1	0.56	FGSG_06477	69	0.49	1.14286	0.589856
01.01.11 metabolism of the pyruvate family (alanine, isoleucine, leucine, valine) and D-alanine	1	0.56	FGSG_10118	74	0.53	1.0566	0.615574
01.20.35 metabolism of secondary products derived from L-phenylalanine and L-tyrosine	1	0.56	FGSG_06477	74	0.53	1.0566	0.615574
40.10 cell death	1	0.56	FGSG_03851	75	0.54	1.03704	0.620522
01.06 lipid, fatty acid and isoprenoid metabolism	7	3.95	FGSG_06184 FGSG_13552 FGSG_05321 FGSG_05322 FGSG_11417 FGSG_06580 FGSG_00759	590	4.26	0.92723	0.635012
34.11 cellular sensing and response to external stimulus	4	2.25	FGSG_11064 FGSG_17058 FGSG_02327 FGSG_03697	346	2.5	0.9	0.650377
16.21 complex cofactor/cosubstrate/vitamine binding	4	2.25	FGSG_06580 FGSG_02168 FGSG_02327 FGSG_08942	360	2.6	0.865385	0.680838
32 CELL RESCUE, DEFENSE AND VIRULENCE	9	5.08	FGSG_04694 FGSG_17179 FGSG_02327 FGSG_17058 FGSG_04605 FGSG_01782 FGSG_11064 FGSG_00032 FGSG_02326	856	6.19	0.820679	0.774489
20 CELLULAR TRANSPORT, TRANSPORT FACILITIES AND TRANSPORT ROUTES	15	8.47	FGSG_07350 FGSG_17058 FGSG_03956 FGSG_06580 FGSG_17165 FGSG_05238 FGSG_17473 FGSG_02327 FGSG_02358 FGSG_03697 FGSG_02833 FGSG_11147 FGSG_01986 FGSG_05011 FGSG_11417	1390	10	0.847	0.793588
32.01 stress response	4	2.25	FGSG_17058 FGSG_01782 FGSG_02327 FGSG_11064	451	3.26	0.690184	0.833753
16.03 nucleic acid binding	3	1.69	FGSG_13008 FGSG_13552 FGSG_11064	361	2.61	0.64751	0.845013
11.02.03.04 transcriptional control	3	1.69	FGSG_11064 FGSG_13552 FGSG_13008	363	2.62	0.645038	0.847677
16.19 nucleotide/nucleoside/nucleobase binding	4	2.25	FGSG_11822 FGSG_06580 FGSG_17058 FGSG_11064	471	3.4	0.661765	0.857704
34 INTERACTION WITH THE ENVIRONMENT	5	2.82	FGSG_11064 FGSG_17058 FGSG_02327 FGSG_03697 FGSG_10655	606	4.38	0.643836	0.89254
11.02.03 mRNA synthesis	3	1.69	FGSG_13552 FGSG_13008 FGSG_11064	466	3.37	0.501484	0.940666
10.01 DNA processing	2	1.12	FGSG_13552 FGSG_10050	353	2.55	0.439216	0.943147
16.19.03 ATP binding	2	1.12	FGSG_06580 FGSG_17058	354	2.56	0.4375	0.94376
12 PROTEIN SYNTHESIS	2	1.12	FGSG_11064 FGSG_11822	370	2.67	0.419476	0.952747
02 ENERGY	3	1.69	FGSG_00032 FGSG_04313 FGSG_02407	503	3.63	0.465565	0.958572
11.02 RNA synthesis	3	1.69	FGSG_13008 FGSG_13552 FGSG_11064	525	3.79	0.44591	0.966685
10.03.01 mitotic cell cycle and cell cycle control	1	0.56	FGSG_11417	322	2.32	0.241379	0.984976
42 BIOGENESIS OF CELLULAR COMPONENTS	3	1.69	FGSG_04768 FGSG_06580 FGSG_13552	617	4.46	0.378924	0.987018
01.04 phosphate metabolism	1	0.56	FGSG_17058	357	2.58	0.217054	0.990538
10 CELL CYCLE AND DNA PROCESSING	3	1.69	FGSG_13552 FGSG_10050 FGSG_11417	659	4.76	0.355042	0.99168
14.07 protein modification	2	1.12	FGSG_13552 FGSG_05321	532	3.84	0.291667	0.992472
16 PROTEIN WITH BINDING FUNCTION OR COFACTOR REQUIREMENT (structural or catalytic)	12	6.77	FGSG_13008 FGSG_11064 FGSG_02206 FGSG_11822 FGSG_17058 FGSG_03544 FGSG_10677 FGSG_02168 FGSG_08942 FGSG_06580 FGSG_02327 FGSG_13552	1714	12.3	0.550407	0.994956
11 TRANSCRIPTION	3	1.69	FGSG_11064 FGSG_13008 FGSG_13552	718	5.19	0.325626	0.995607
10.03 cell cycle	1	0.56	FGSG_11417	431	3.11	0.180064	0.996454
16.01 protein binding	3	1.69	FGSG_13552 FGSG_17058 FGSG_11064	760	5.49	0.307832	0.997236
14 PROTEIN FATE (folding, modification, destination)	3	1.69	FGSG_05321 FGSG_13552 FGSG_06580	920	6.65	0.254135	0.999554
01.01.09 metabolism of the cysteine - aromatic group	2	1.12	FGSG_02407 FGSG_02168	207	1.49	0.751678	1
01.03 nucleotide/nucleoside/nucleobase metabolism	1	0.56	FGSG_12851	267	1.93	0.290155	1
01.03.01 purin nucleotide/nucleoside/nucleobase metabolism	1	0.56	FGSG_12851	127	0.91	0.615385	1
01.05.02.04 sugar, glucoside, polyol and carboxylate anabolism	1	0.56	FGSG_08942	102	0.73	0.767123	1
01.20.17 metabolism of secondary products derived from primary amino acids	1	0.56	FGSG_02168	85	0.61	0.918033	1
02.11 electron transport and membrane-associated energy conservation	1	0.56	FGSG_00032	136	0.98	0.571429	1
02.13 respiration	1	0.56	FGSG_02407	161	1.16	0.482759	1
10.01.05 DNA recombination and DNA repair	1	0.56	FGSG_10050	186	1.34	0.41791	1
10.01.09 DNA restriction or modification	1	0.56	FGSG_13552	123	0.88	0.636364	1
10.01.09.05 DNA conformation modification (e.g. chromatin)	1	0.56	FGSG_13552	120	0.86	0.651163	1
10.03.03 cytokinesis (cell division) /septum formation and hydrolysis	1	0.56	FGSG_11417	101	0.73	0.767123	1
12.04 translation	2	1.12	FGSG_11822 FGSG_11064	198	1.43	0.783217	1
14.04 protein targeting, sorting and translocation	1	0.56	FGSG_06580	207	1.49	0.375839	1
14.10 assembly of protein complexes	1	0.56	FGSG_05321	170	1.22	0.459016	1
16.03.01 DNA binding	2	1.12	FGSG_13552 FGSG_13008	170	1.22	0.918033	1
16.03.03 RNA binding	1	0.56	FGSG_11064	180	1.3	0.430769	1
16.17.09 heavy metal binding (Cu, Fe, Zn)	3	1.69	FGSG_13552 FGSG_08942 FGSG_10677	237	1.71	0.988304	1
16.21.05 FAD/FMN binding	1	0.56	FGSG_02327	86	0.62	0.903226	1
16.21.07 NAD/NADP binding	2	1.12	FGSG_02327 FGSG_08942	196	1.41	0.794326	1
20.01.01 ion transport	2	1.12	FGSG_17473 FGSG_17058	229	1.65	0.678788	1
20.01.07 amino acid/amino acid derivatives transport	1	0.56	FGSG_17165	86	0.62	0.903226	1
20.01.15 electron transport	1	0.56	FGSG_02327	290	2.09	0.267943	1
20.01.27 drug/toxin transport	1	0.56	FGSG_17058	120	0.86	0.651163	1
20.03.25 ABC transporters	1	0.56	FGSG_17058	80	0.57	0.982456	1
20.09.13 vacuolar/lysosomal transport	1	0.56	FGSG_17058	132	0.95	0.589474	1
20.09.18.09 vesicular cellular import	1	0.56	FGSG_11417	86	0.62	0.903226	1
20.09.18.09.01 endocytosis	1	0.56	FGSG_11417	86	0.62	0.903226	1
32.05.01 resistance proteins	1	0.56	FGSG_17058	140	1.01	0.554455	1
32.07.05 detoxification by export	1	0.56	FGSG_17058	95	0.68	0.823529	1
34.01 homeostasis	1	0.56	FGSG_10655	284	2.05	0.273171	1
34.01.01 homeostasis of cations	1	0.56	FGSG_10655	256	1.85	0.302703	1
34.01.01.01 homeostasis of metal ions (Na, K, Ca etc.)	1	0.56	FGSG_10655	178	1.28	0.4375	1
34.11.03 chemoperception and response	2	1.12	FGSG_17058 FGSG_02327	226	1.63	0.687117	1
40 CELL FATE	1	0.56	FGSG_03851	240	1.73	0.323699	1
42.01 cell wall	1	0.56	FGSG_04768	182	1.31	0.427481	1
42.10.03 organization of chromosome structure	1	0.56	FGSG_13552	98	0.7	0.8	1

## Sheet: FunCat_89
S2 Table. Functional analysis of in planta up-regulated genes on 3ADON population compared to 15ADON 96 HAI.
Used file: Entries: 89
Your provided set of 89 genes:
The comparison is done to Fusarium_graminearum_FG3 containing 13826 annotated genes.
85 out of 89 genes are found:
FGSG_02978 FGSG_03594 FGSG_05831 FGSG_07384 FGSG_09137 FGSG_09370 FGSG_10396 FGSG_12456 FGSG_02221 FGSG_03422 FGSG_03781 FGSG_06470 FGSG_06595 FGSG_10583 FGSG_11033 FGSG_17411 FGSG_01159 FGSG_07639 FGSG_13979 FGSG_17125 FGSG_00066 FGSG_04223 FGSG_04621 FGSG_05935 FGSG_06538 FGSG_07634 FGSG_08504 FGSG_08659 FGSG_09336 FGSG_13768 FGSG_17666 FGSG_01440 FGSG_02861 FGSG_03765 FGSG_04921 FGSG_04933 FGS…
FUNCTIONAL CATEGORY	abs SET	rel SET	genes SET	abs GENOME	rel GENOME	rel SET/rel GENOME	P-VALUE
32.07.09 detoxification by degradation	3	3.52	FGSG_05831 FGSG_05935 FGSG_05805	46	0.33	10.6667	0.00281327
32 CELL RESCUE, DEFENSE AND VIRULENCE	12	14.1	FGSG_05831 FGSG_06596 FGSG_04694 FGSG_07351 FGSG_05805 FGSG_04717 FGSG_01440 FGSG_05935 FGSG_00032 FGSG_03033 FGSG_04223 FGSG_01158	856	6.19	2.27787	0.0059347
32.07.03 detoxification by modification	3	3.52	FGSG_05831 FGSG_05935 FGSG_06596	61	0.44	8	0.00624362
32.05.03 defense related proteins	3	3.52	FGSG_04717 FGSG_05831 FGSG_07351	72	0.52	6.76923	0.00985892
32.05 disease, virulence and defense	6	7.05	FGSG_04694 FGSG_03033 FGSG_05831 FGSG_05805 FGSG_04717 FGSG_07351	309	2.23	3.16143	0.0118703
01.20.17 metabolism of secondary products derived from primary amino acids	3	3.52	FGSG_04223 FGSG_15885 FGSG_05831	85	0.61	5.77049	0.0154249
32.07 detoxification	6	7.05	FGSG_06596 FGSG_05805 FGSG_00032 FGSG_03033 FGSG_05831 FGSG_05935	352	2.54	2.77559	0.0212166
32.10 degradation / modification of foreign (exogenous) compounds	2	2.35	FGSG_05935 FGSG_04223	37	0.26	9.03846	0.021643
32.01.01 oxidative stress response	3	3.52	FGSG_05831 FGSG_06596 FGSG_01158	99	0.71	4.95775	0.0230455
01.20.01.07 metabolism of glycosides	1	1.17	FGSG_07351	4	0.02	58.5	0.0243681
01.20.05 metabolism of acetic acid derivatives	2	2.35	FGSG_05831 FGSG_04694	43	0.31	7.58065	0.0286589
32.01.05 heat shock response	2	2.35	FGSG_01158 FGSG_04223	45	0.32	7.34375	0.0311738
16.21.07 NAD/NADP binding	4	4.7	FGSG_15885 FGSG_05831 FGSG_04223 FGSG_06596	196	1.41	3.33333	0.0326074
01.05.02.07 sugar, glucoside, polyol and carboxylate catabolism	4	4.7	FGSG_07351 FGSG_07639 FGSG_04223 FGSG_05935	203	1.46	3.21918	0.0363836
32.07.07.01 catalase reaction	1	1.17	FGSG_06596	7	0.05	23.4	0.0422582
01.20.05.11 metabolism of polyketides	1	1.17	FGSG_04694	8	0.05	23.4	0.0481493
01.20 secondary metabolism	6	7.05	FGSG_07351 FGSG_04223 FGSG_05831 FGSG_05935 FGSG_04694 FGSG_15885	441	3.18	2.21698	0.0540666
01.05.02 sugar, glucoside, polyol and carboxylate metabolism	4	4.7	FGSG_07351 FGSG_07639 FGSG_04223 FGSG_05935	243	1.75	2.68571	0.0626329
34.11.12 perception of nutrients and nutritional adaptation	2	2.35	FGSG_07810 FGSG_02978	68	0.49	4.79592	0.0655614
32.10.09 degradation / modification of foreign (exogenous) ester compounds	1	1.17	FGSG_05935	11	0.07	16.7143	0.0656083
16.21 complex cofactor/cosubstrate/vitamine binding	5	5.88	FGSG_15885 FGSG_05831 FGSG_06596 FGSG_04223 FGSG_03355	360	2.6	2.26154	0.0707481
02.45 energy conversion and regeneration	2	2.35	FGSG_05831 FGSG_03355	85	0.61	3.85246	0.0962004
16.21.05 FAD/FMN binding	2	2.35	FGSG_15885 FGSG_03355	86	0.62	3.79032	0.098112
32.01.03 osmotic and salt stress response	2	2.35	FGSG_05831 FGSG_04223	88	0.63	3.73016	0.101967
20.01.15 electron transport	4	4.7	FGSG_15885 FGSG_03355 FGSG_06596 FGSG_05831	290	2.09	2.2488	0.103305
02.01 glycolysis and gluconeogenesis	2	2.35	FGSG_07351 FGSG_04223	92	0.66	3.56061	0.109802
01.01.03.03.01 biosynthesis of proline	1	1.17	FGSG_05831	19	0.13	9	0.110634
01.20.29 metabolism of secondary products derived from L-glutamic acid, L-proline and L-ornithine	1	1.17	FGSG_05831	20	0.14	8.35714	0.116109
99 UNCLASSIFIED PROTEINS	61	71.7	FGSG_07389 FGSG_09370 FGSG_13979 FGSG_17125 FGSG_03765 FGSG_12456 FGSG_03372 FGSG_04921 FGSG_08659 FGSG_07901 FGSG_03422 FGSG_13768 FGSG_01693 FGSG_04933 FGSG_10583 FGSG_02585 FGSG_03781 FGSG_15875 FGSG_16821 FGSG_09972 FGSG_02023 FGSG_06595 FGSG_06540 FGSG_04747 FGSG_07632 FGSG_07895 FGSG_10396 FGSG_09336 FGSG_06482 FGSG_08682 FGSG_01159 FGSG_03590 FGSG_13449 FGSG_00066 FGSG_02925 FGSG_11033 FGS…	9004	65.1	1.10138	0.119064
01.20.17.03 metabolism of amines	1	1.17	FGSG_15885	21	0.15	7.8	0.121551
01.05 C-compound and carbohydrate metabolism	10	11.7	FGSG_04704 FGSG_05831 FGSG_04223 FGSG_15885 FGSG_02978 FGSG_07351 FGSG_00032 FGSG_05935 FGSG_07639 FGSG_13787	1082	7.82	1.49616	0.126564
32.05.05 virulence, disease factors	2	2.35	FGSG_05805 FGSG_04694	103	0.74	3.17568	0.132105
01.02.02.09 catabolism of nitrogenous compounds	1	1.17	FGSG_05805	23	0.16	7.3125	0.132335
01.01.05.01.02 degradation of polyamines	1	1.17	FGSG_05831	24	0.17	6.88235	0.137679
01.20.17.09 metabolism of alkaloids	1	1.17	FGSG_04223	24	0.17	6.88235	0.137679
32.01 stress response	5	5.88	FGSG_05831 FGSG_04223 FGSG_06596 FGSG_01440 FGSG_01158	451	3.26	1.80368	0.144327
01.01.03.03 metabolism of proline	1	1.17	FGSG_05831	27	0.19	6.15789	0.153514
01.01.09.01.01 biosynthesis of glycine	1	1.17	FGSG_15885	27	0.19	6.15789	0.153514
01.06.10 regulation of lipid, fatty acid and isoprenoid metabolism	1	1.17	FGSG_16474	27	0.19	6.15789	0.153514
01.20.31 metabolism of secondary products derived from L-lysine, L-arginine and L-histidine	1	1.17	FGSG_05831	27	0.19	6.15789	0.153514
02.16 fermentation	2	2.35	FGSG_04223 FGSG_05831	116	0.83	2.83133	0.159641
34.11 cellular sensing and response to external stimulus	4	4.7	FGSG_04223 FGSG_05935 FGSG_07810 FGSG_02978	346	2.5	1.88	0.163847
01.01.05.01 metabolism of polyamines	1	1.17	FGSG_05831	30	0.21	5.57143	0.169061
01.01.03.02.02 degradation of glutamate	1	1.17	FGSG_05831	34	0.24	4.875	0.189353
01.01.09.01 metabolism of glycine	1	1.17	FGSG_15885	34	0.24	4.875	0.189353
20.01.11 amine / polyamine transport	1	1.17	FGSG_03033	34	0.24	4.875	0.189353
02 ENERGY	5	5.88	FGSG_00032 FGSG_04223 FGSG_03355 FGSG_05831 FGSG_07351	503	3.63	1.61983	0.197022
02.11.05 accessory proteins of electron transport and membrane-associated energy conservation	1	1.17	FGSG_00032	36	0.26	4.5	0.199315
02.11 electron transport and membrane-associated energy conservation	2	2.35	FGSG_00032 FGSG_05831	136	0.98	2.39796	0.203747
01.20.17.01 metabolism of nonprotein amino acids	1	1.17	FGSG_05831	37	0.26	4.5	0.20425
01.06.06 isoprenoid metabolism	2	2.35	FGSG_04223 FGSG_05831	138	0.99	2.37374	0.208238
32.05.01 resistance proteins	2	2.35	FGSG_03033 FGSG_05831	140	1.01	2.32673	0.21274
20.01 transported compounds (substrates)	9	10.5	FGSG_15885 FGSG_07810 FGSG_03033 FGSG_07350 FGSG_06596 FGSG_02978 FGSG_15773 FGSG_03355 FGSG_05831	1078	7.79	1.34788	0.216223
16.13 C-compound binding	1	1.17	FGSG_05831	41	0.29	4.03448	0.223693
20.03.02.03 antiporter	1	1.17	FGSG_15773	41	0.29	4.03448	0.223693
16.21.01 heme binding	1	1.17	FGSG_06596	42	0.3	3.9	0.22848
20.01.03.01 sugar transport	1	1.17	FGSG_02978	46	0.33	3.54545	0.247337
32.07.07 oxygen and radical detoxification	1	1.17	FGSG_06596	47	0.33	3.54545	0.25198
01.02.02 nitrogen metabolism	1	1.17	FGSG_05805	48	0.34	3.44118	0.256594
01.20.01 metabolism of primary metabolic sugar derivatives	1	1.17	FGSG_07351	50	0.36	3.25	0.265739
01.05.06.07 C-2 compound and organic acid catabolism	1	1.17	FGSG_05831	51	0.36	3.25	0.270269
01.05.11.07 aromate catabolism	1	1.17	FGSG_05831	56	0.4	2.925	0.29251
01.05.11.07.01 aerobic aromate catabolism	1	1.17	FGSG_05831	56	0.4	2.925	0.29251
01.01.05 metabolism of urea cycle, creatine and polyamines	1	1.17	FGSG_05831	57	0.41	2.85366	0.296878
02.16.01 alcohol fermentation	1	1.17	FGSG_05831	57	0.41	2.85366	0.296878
01.01.09.04.01 biosynthesis of phenylalanine	1	1.17	FGSG_05831	59	0.42	2.78571	0.305532
32.07.01 detoxification involving cytochrome P450	1	1.17	FGSG_00032	59	0.42	2.78571	0.305532
01.05.06 C-2 compound and organic acid metabolism	1	1.17	FGSG_05831	60	0.43	2.72093	0.30982
34.11.03.13 osmosensing and response	1	1.17	FGSG_04223	60	0.43	2.72093	0.30982
34 INTERACTION WITH THE ENVIRONMENT	5	5.88	FGSG_02978 FGSG_05935 FGSG_15773 FGSG_07810 FGSG_04223	606	4.38	1.34247	0.316294
01.01.09.05 metabolism of tyrosine	1	1.17	FGSG_05831	62	0.44	2.65909	0.318317
01.06.02.01 phospholipid metabolism	1	1.17	FGSG_16474	63	0.45	2.6	0.322527
34.01.01.03 homeostasis of protons	1	1.17	FGSG_15773	64	0.46	2.54348	0.326711
01.05.11 aromate metabolism	1	1.17	FGSG_05831	65	0.47	2.48936	0.33087
20.09.16 cellular export and secretion	2	2.35	FGSG_03033 FGSG_02978	193	1.39	1.69065	0.333165
20 CELLULAR TRANSPORT, TRANSPORT FACILITIES AND TRANSPORT ROUTES	10	11.7	FGSG_07350 FGSG_15885 FGSG_03594 FGSG_02978 FGSG_07810 FGSG_03033 FGSG_15773 FGSG_06596 FGSG_03355 FGSG_05831	1390	10	1.17	0.34936
01.05.03 polysaccharide metabolism	2	2.35	FGSG_04223 FGSG_07351	202	1.46	1.60959	0.353336
01.01.03.02 metabolism of glutamate	1	1.17	FGSG_05831	71	0.51	2.29412	0.355293
01.01.09 metabolism of the cysteine - aromatic group	2	2.35	FGSG_15885 FGSG_05831	207	1.49	1.57718	0.364455
01.01.11 metabolism of the pyruvate family (alanine, isoleucine, leucine, valine) and D-alanine	1	1.17	FGSG_05831	74	0.53	2.20755	0.367172
01.06.06.11 tetracyclic and pentacyclic triterpenes (cholesterin, steroids and hopanoids) metabolism	1	1.17	FGSG_04223	81	0.58	2.01724	0.394056
01.01.09.04 metabolism of phenylalanine	1	1.17	FGSG_05831	84	0.6	1.95	0.405229
34.11.03 chemoperception and response	2	2.35	FGSG_05935 FGSG_04223	226	1.63	1.44172	0.406017
20.01.07 amino acid/amino acid derivatives transport	1	1.17	FGSG_07810	86	0.62	1.8871	0.412564
20.03 transport facilities	4	4.7	FGSG_02978 FGSG_07350 FGSG_03033 FGSG_15773	535	3.86	1.21762	0.418672
20.03.02 carrier (electrochemical potential-driven transport)	1	1.17	FGSG_15773	88	0.63	1.85714	0.41981
01.02 nitrogen, sulfur and selenium metabolism	2	2.35	FGSG_05805 FGSG_05831	237	1.71	1.37427	0.429498
20.09.18.07 non-vesicular cellular import	2	2.35	FGSG_07350 FGSG_02978	237	1.71	1.37427	0.429498
01.06.02 membrane lipid metabolism	1	1.17	FGSG_16474	95	0.68	1.72059	0.444482
32.07.05 detoxification by export	1	1.17	FGSG_03033	95	0.68	1.72059	0.444482
10.03.03 cytokinesis (cell division) /septum formation and hydrolysis	1	1.17	FGSG_16474	101	0.73	1.60274	0.464802
01.05.02.04 sugar, glucoside, polyol and carboxylate anabolism	1	1.17	FGSG_05935	102	0.73	1.60274	0.468117
01.01.03 assimilation of ammonia, metabolism of the glutamate group	1	1.17	FGSG_05831	108	0.78	1.5	0.487582
01.06 lipid, fatty acid and isoprenoid metabolism	4	4.7	FGSG_05831 FGSG_05935 FGSG_16474 FGSG_04223	590	4.26	1.10329	0.493836
20.01.03 C-compound and carbohydrate transport	2	2.35	FGSG_07350 FGSG_02978	284	2.05	1.14634	0.523948
20.01.27 drug/toxin transport	1	1.17	FGSG_03033	120	0.86	1.36047	0.524425
01.07 metabolism of vitamins, cofactors, and prosthetic groups	2	2.35	FGSG_04223 FGSG_05831	287	2.07	1.13527	0.529621
01.05.25 regulation of C-compound and carbohydrate metabolism	1	1.17	FGSG_02978	124	0.89	1.31461	0.536114
42.16 mitochondrion	1	1.17	FGSG_05831	125	0.9	1.3	0.538992
20.09.13 vacuolar/lysosomal transport	1	1.17	FGSG_15773	132	0.95	1.23158	0.558648
01.01 amino acid metabolism	3	3.52	FGSG_04223 FGSG_15885 FGSG_05831	474	3.42	1.02924	0.561599
01.07.01 biosynthesis of vitamins, cofactors, and prosthetic groups	1	1.17	FGSG_05831	157	1.13	1.0354	0.622321
02.13 respiration	1	1.17	FGSG_05831	161	1.16	1.00862	0.631629
20.09 transport routes	5	5.88	FGSG_02978 FGSG_07350 FGSG_03033 FGSG_03594 FGSG_15773	897	6.48	0.907407	0.653375
40.01 cell growth / morphogenesis	1	1.17	FGSG_16474	172	1.24	0.943548	0.656073
34.01.01.01 homeostasis of metal ions (Na, K, Ca etc.)	1	1.17	FGSG_15773	178	1.28	0.914062	0.668723
16.03.03 RNA binding	1	1.17	FGSG_03594	180	1.3	0.9	0.672837
20.01.01.01 cation transport (H+, Na+, K+, Ca2+ , NH4+, etc.)	1	1.17	FGSG_15773	181	1.3	0.9	0.674875
10.01.05 DNA recombination and DNA repair	1	1.17	FGSG_10050	186	1.34	0.873134	0.684878
01 METABOLISM	13	15.2	FGSG_07639 FGSG_13787 FGSG_00032 FGSG_05935 FGSG_04223 FGSG_04704 FGSG_15885 FGSG_04694 FGSG_05831 FGSG_05805 FGSG_07351 FGSG_16474 FGSG_02978	2322	16.7	0.91018	0.688796
20.09.18 cellular import	2	2.35	FGSG_07350 FGSG_02978	397	2.87	0.818815	0.705703
14.04 protein targeting, sorting and translocation	1	1.17	FGSG_03594	207	1.49	0.785235	0.723672
20.01.01 ion transport	1	1.17	FGSG_15773	229	1.65	0.709091	0.759254
16.17.09 heavy metal binding (Cu, Fe, Zn)	1	1.17	FGSG_06596	237	1.71	0.684211	0.771036
40 CELL FATE	1	1.17	FGSG_16474	240	1.73	0.676301	0.775306
34.01.01 homeostasis of cations	1	1.17	FGSG_15773	256	1.85	0.632432	0.796785
34.01 homeostasis	1	1.17	FGSG_15773	284	2.05	0.570732	0.8296
16.17 metal binding	1	1.17	FGSG_06596	349	2.52	0.464286	0.886942
10.01 DNA processing	1	1.17	FGSG_10050	353	2.55	0.458824	0.889768
01.04 phosphate metabolism	1	1.17	FGSG_16474	357	2.58	0.453488	0.892524
16.03 nucleic acid binding	1	1.17	FGSG_03594	361	2.61	0.448276	0.895211
16 PROTEIN WITH BINDING FUNCTION OR COFACTOR REQUIREMENT (structural or catalytic)	7	8.23	FGSG_05935 FGSG_06596 FGSG_03594 FGSG_03355 FGSG_04223 FGSG_15885 FGSG_05831	1714	12.3	0.669106	0.915465
10 CELL CYCLE AND DNA PROCESSING	2	2.35	FGSG_16474 FGSG_10050	659	4.76	0.493697	0.917909
10.03 cell cycle	1	1.17	FGSG_16474	431	3.11	0.376206	0.932811
42 BIOGENESIS OF CELLULAR COMPONENTS	1	1.17	FGSG_05831	617	4.46	0.262332	0.979607
16.01 protein binding	1	1.17	FGSG_05935	760	5.49	0.213115	0.991939
14 PROTEIN FATE (folding, modification, destination)	1	1.17	FGSG_03594	920	6.65	0.17594	0.997181

## Sheet: FunCat_62
S2 Table. Functional analysis of in planta up-regulated genes in 3ADON population compared to 15ADON at 144 HAI.
Used file: Entries: 62
Your provided set of 62 genes:
The comparison is done to Fusarium_graminearum_FG3 containing 13826 annotated genes.
59 out of 62 genes are found:
FGSG_02978 FGSG_03335 FGSG_03808 FGSG_05831 FGSG_05905 FGSG_07666 FGSG_10277 FGSG_10396 FGSG_10739 FGSG_12851 FGSG_03336 FGSG_03422 FGSG_03695 FGSG_06874 FGSG_09462 FGSG_10483 FGSG_12607 FGSG_17411 FGSG_03168 FGSG_03881 FGSG_04692 FGSG_05928 FGSG_07713 FGSG_07925 FGSG_09706 FGSG_10549 FGSG_12110 FGSG_03851 FGSG_04458 FGSG_04621 FGSG_05935 FGSG_11228 FGSG_13768 FGSG_03028 FGSG_03628 FGSG_06464 FGS…
FUNCTIONAL CATEGORY	abs SET	rel SET	genes SET	abs GENOME	rel GENOME	rel SET/rel GENOME	P-VALUE
01.20.05 metabolism of acetic acid derivatives	2	3.38	FGSG_05831 FGSG_04694	43	0.31	10.9032	0.0144504
32.07.09 detoxification by degradation	2	3.38	FGSG_05831 FGSG_05935	46	0.33	10.2424	0.0164283
20.09.18.07 non-vesicular cellular import	4	6.77	FGSG_10483 FGSG_06464 FGSG_02978 FGSG_07666	237	1.71	3.95906	0.0183631
32.05.01 resistance proteins	3	5.08	FGSG_16362 FGSG_05831 FGSG_04458	140	1.01	5.0297	0.0218712
02.13.01 anaerobic respiration	1	1.69	FGSG_04458	6	0.04	42.25	0.0253369
10.01.11 regulation of DNA processing	1	1.69	FGSG_06874	6	0.04	42.25	0.0253369
32.07.03 detoxification by modification	2	3.38	FGSG_05831 FGSG_05935	61	0.44	7.68182	0.0278897
20.01.03 C-compound and carbohydrate transport	4	6.77	FGSG_06464 FGSG_10483 FGSG_02978 FGSG_07666	284	2.05	3.30244	0.0328458
01.20.05.11 metabolism of polyketides	1	1.69	FGSG_04694	8	0.05	33.8	0.0336414
34.11.12 perception of nutrients and nutritional adaptation	2	3.38	FGSG_06464 FGSG_02978	68	0.49	6.89796	0.0340669
01.03.01.01 purine nucleotide /nucleoside/nucleobase catabolism	1	1.69	FGSG_12851	9	0.06	28.1667	0.0377676
10.01.05.03.03 somatic / mitotic recombination	1	1.69	FGSG_06874	9	0.06	28.1667	0.0377676
20.01 transported compounds (substrates)	9	15.2	FGSG_04458 FGSG_10483 FGSG_02978 FGSG_07666 FGSG_08016 FGSG_06464 FGSG_11228 FGSG_16362 FGSG_05831	1078	7.79	1.95122	0.0379888
01.20 secondary metabolism	5	8.47	FGSG_05831 FGSG_11228 FGSG_05935 FGSG_04694 FGSG_10739	441	3.18	2.66352	0.0395507
32.05 disease, virulence and defense	4	6.77	FGSG_04694 FGSG_05831 FGSG_04458 FGSG_16362	309	2.23	3.03587	0.0426683
32.10.09 degradation / modification of foreign (exogenous) ester compounds	1	1.69	FGSG_05935	11	0.07	24.1429	0.045968
01.20.17 metabolism of secondary products derived from primary amino acids	2	3.38	FGSG_05831 FGSG_11228	85	0.61	5.54098	0.0510008
11.02.03.01.04 transcription elongation	1	1.69	FGSG_06874	13	0.09	18.7778	0.0540997
01.05.03 polysaccharide metabolism	3	5.08	FGSG_00571 FGSG_03628 FGSG_03695	202	1.46	3.47945	0.0550444
34.11 cellular sensing and response to external stimulus	4	6.77	FGSG_05935 FGSG_16362 FGSG_02978 FGSG_06464	346	2.5	2.708	0.0599539
32.05.05 virulence, disease factors	2	3.38	FGSG_16362 FGSG_04694	103	0.74	4.56757	0.0715145
34.11.03 chemoperception and response	3	5.08	FGSG_16362 FGSG_06464 FGSG_05935	226	1.63	3.11656	0.0719557
10.03.04.03 chromosome condensation	1	1.69	FGSG_06874	18	0.13	13	0.074132
01.01.03.03.01 biosynthesis of proline	1	1.69	FGSG_05831	19	0.13	13	0.0780881
10.03.04.09 nuclear migration	1	1.69	FGSG_06874	19	0.13	13	0.0780881
01.02 nitrogen, sulfur and selenium metabolism	3	5.08	FGSG_12851 FGSG_05831 FGSG_04458	237	1.71	2.97076	0.0804031
01.20.19.01 metabolism of porphyrins	1	1.69	FGSG_10739	20	0.14	12.0714	0.0820277
01.20.29 metabolism of secondary products derived from L-glutamic acid, L-proline and L-ornithine	1	1.69	FGSG_05831	20	0.14	12.0714	0.0820277
01.20.17.03 metabolism of amines	1	1.69	FGSG_11228	21	0.15	11.2667	0.0859506
10.01.03.05 extension/ polymerization activity	1	1.69	FGSG_06874	21	0.15	11.2667	0.0859506
01.05 C-compound and carbohydrate metabolism	8	13.5	FGSG_05831 FGSG_02978 FGSG_06464 FGSG_05935 FGSG_11228 FGSG_00571 FGSG_03628 FGSG_03695	1082	7.82	1.72634	0.0875406
20.09.18 cellular import	4	6.77	FGSG_06464 FGSG_07666 FGSG_10483 FGSG_02978	397	2.87	2.35889	0.0890362
01.02.02.09 catabolism of nitrogenous compounds	1	1.69	FGSG_12851	23	0.16	10.5625	0.0937472
01.20.19 metabolism of secondary products derived from glycine, L-serine and L-alanine	1	1.69	FGSG_10739	23	0.16	10.5625	0.0937472
01.01.05.01.02 degradation of polyamines	1	1.69	FGSG_05831	24	0.17	9.94118	0.0976209
01.25.01 extracellular polysaccharide degradation	1	1.69	FGSG_03695	24	0.17	9.94118	0.0976209
01.05.25 regulation of C-compound and carbohydrate metabolism	2	3.38	FGSG_02978 FGSG_06464	124	0.89	3.79775	0.0981817
01.01.03.03 metabolism of proline	1	1.69	FGSG_05831	27	0.19	8.89474	0.109145
01.01.09.01.01 biosynthesis of glycine	1	1.69	FGSG_11228	27	0.19	8.89474	0.109145
01.20.31 metabolism of secondary products derived from L-lysine, L-arginine and L-histidine	1	1.69	FGSG_05831	27	0.19	8.89474	0.109145
01.01.05.01 metabolism of polyamines	1	1.69	FGSG_05831	30	0.21	8.04762	0.120524
20.03.02.03.01 proton driven antiporter	1	1.69	FGSG_16362	30	0.21	8.04762	0.120524
32.05.05.01 toxins	1	1.69	FGSG_16362	31	0.22	7.68182	0.124285
20.01.15 electron transport	3	5.08	FGSG_04458 FGSG_11228 FGSG_05831	290	2.09	2.43062	0.126562
20 CELLULAR TRANSPORT, TRANSPORT FACILITIES AND TRANSPORT ROUTES	9	15.2	FGSG_11228 FGSG_08016 FGSG_16362 FGSG_07666 FGSG_10483 FGSG_02978 FGSG_04458 FGSG_06464 FGSG_05831	1390	10	1.52	0.134026
01.01.03.02.02 degradation of glutamate	1	1.69	FGSG_05831	34	0.24	7.04167	0.135474
01.01.09.01 metabolism of glycine	1	1.69	FGSG_11228	34	0.24	7.04167	0.135474
20.01.11 amine / polyamine transport	1	1.69	FGSG_16362	34	0.24	7.04167	0.135474
01.07.01 biosynthesis of vitamins, cofactors, and prosthetic groups	2	3.38	FGSG_10739 FGSG_05831	157	1.13	2.99115	0.144531
01.20.17.01 metabolism of nonprotein amino acids	1	1.69	FGSG_05831	37	0.26	6.5	0.146522
32.10 degradation / modification of foreign (exogenous) compounds	1	1.69	FGSG_05935	37	0.26	6.5	0.146522
02.13 respiration	2	3.38	FGSG_05831 FGSG_04458	161	1.16	2.91379	0.15043
16.13 C-compound binding	1	1.69	FGSG_05831	41	0.29	5.82759	0.161037
20.03.02.03 antiporter	1	1.69	FGSG_16362	41	0.29	5.82759	0.161037
32.05.01.03 chemical agent resistance	1	1.69	FGSG_04458	43	0.31	5.45161	0.168204
20.01.03.01 sugar transport	1	1.69	FGSG_02978	46	0.33	5.12121	0.178841
01 METABOLISM	13	22	FGSG_04458 FGSG_05935 FGSG_11228 FGSG_10739 FGSG_09706 FGSG_04694 FGSG_05831 FGSG_00571 FGSG_06464 FGSG_12851 FGSG_03628 FGSG_03695 FGSG_02978	2322	16.7	1.31737	0.180711
01.02.02 nitrogen metabolism	1	1.69	FGSG_12851	48	0.34	4.97059	0.185858
10.01.05 DNA recombination and DNA repair	2	3.38	FGSG_06874 FGSG_05905	186	1.34	2.52239	0.188273
32.07 detoxification	3	5.08	FGSG_16362 FGSG_05831 FGSG_05935	352	2.54	2	0.189755
20.03 transport facilities	4	6.77	FGSG_02978 FGSG_08016 FGSG_16362 FGSG_06464	535	3.86	1.75389	0.193958
01.05.06.07 C-2 compound and organic acid catabolism	1	1.69	FGSG_05831	51	0.36	4.69444	0.196273
10.01.05.03 DNA recombination	1	1.69	FGSG_06874	51	0.36	4.69444	0.196273
20.09.16 cellular export and secretion	2	3.38	FGSG_02978 FGSG_16362	193	1.39	2.43165	0.199107
10.01.02 DNA topology	1	1.69	FGSG_06874	52	0.37	4.56757	0.199715
01.25 extracellular metabolism	1	1.69	FGSG_03695	53	0.38	4.44737	0.203143
16.21.07 NAD/NADP binding	2	3.38	FGSG_05831 FGSG_11228	196	1.41	2.39716	0.203774
41 DEVELOPMENT (Systemic)	1	1.69	FGSG_06464	55	0.39	4.33333	0.209956
41.01 fungal/microorganismic development	1	1.69	FGSG_06464	55	0.39	4.33333	0.209956
01.05.11.07 aromate catabolism	1	1.69	FGSG_05831	56	0.4	4.225	0.213341
01.05.11.07.01 aerobic aromate catabolism	1	1.69	FGSG_05831	56	0.4	4.225	0.213341
12.07 translational control	1	1.69	FGSG_09706	56	0.4	4.225	0.213341
01.05.02.07 sugar, glucoside, polyol and carboxylate catabolism	2	3.38	FGSG_03695 FGSG_05935	203	1.46	2.31507	0.214714
01.01.05 metabolism of urea cycle, creatine and polyamines	1	1.69	FGSG_05831	57	0.41	4.12195	0.216711
02.16.01 alcohol fermentation	1	1.69	FGSG_05831	57	0.41	4.12195	0.216711
01.01.09 metabolism of the cysteine - aromatic group	2	3.38	FGSG_11228 FGSG_05831	207	1.49	2.26846	0.220991
01.01.09.04.01 biosynthesis of phenylalanine	1	1.69	FGSG_05831	59	0.42	4.02381	0.22341
01.05.06 C-2 compound and organic acid metabolism	1	1.69	FGSG_05831	60	0.43	3.93023	0.226738
01.01.09.05 metabolism of tyrosine	1	1.69	FGSG_05831	62	0.44	3.84091	0.233352
01.05.11 aromate metabolism	1	1.69	FGSG_05831	65	0.47	3.59574	0.24317
20.01.23 allantoin and allantoate transport	1	1.69	FGSG_08016	69	0.49	3.44898	0.256067
34 INTERACTION WITH THE ENVIRONMENT	4	6.77	FGSG_02978 FGSG_05935 FGSG_16362 FGSG_06464	606	4.38	1.54566	0.258659
01.01.03.02 metabolism of glutamate	1	1.69	FGSG_05831	71	0.51	3.31373	0.262435
32.05.03 defense related proteins	1	1.69	FGSG_05831	72	0.52	3.25	0.265599
01.01.11 metabolism of the pyruvate family (alanine, isoleucine, leucine, valine) and D-alanine	1	1.69	FGSG_05831	74	0.53	3.18868	0.271886
10.03.04 nuclear and chromosomal cycle	1	1.69	FGSG_06874	74	0.53	3.18868	0.271886
40.10 cell death	1	1.69	FGSG_03851	75	0.54	3.12963	0.27501
01.05.02 sugar, glucoside, polyol and carboxylate metabolism	2	3.38	FGSG_05935 FGSG_03695	243	1.75	1.93143	0.277961
32 CELL RESCUE, DEFENSE AND VIRULENCE	5	8.47	FGSG_05831 FGSG_04694 FGSG_16362 FGSG_04458 FGSG_05935	856	6.19	1.36834	0.301279
01.01.09.04 metabolism of phenylalanine	1	1.69	FGSG_05831	84	0.6	2.81667	0.302538
02.45 energy conversion and regeneration	1	1.69	FGSG_05831	85	0.61	2.77049	0.305532
16.21.05 FAD/FMN binding	1	1.69	FGSG_11228	86	0.62	2.72581	0.308514
20.03.02 carrier (electrochemical potential-driven transport)	1	1.69	FGSG_16362	88	0.63	2.68254	0.31444
32.01.03 osmotic and salt stress response	1	1.69	FGSG_05831	88	0.63	2.68254	0.31444
11.02.03.01 general transcription activities	1	1.69	FGSG_06874	89	0.64	2.64062	0.317384
32.07.05 detoxification by export	1	1.69	FGSG_16362	95	0.68	2.48529	0.334791
20.09 transport routes	5	8.47	FGSG_06464 FGSG_07666 FGSG_02978 FGSG_16362 FGSG_10483	897	6.48	1.3071	0.336239
32.01.01 oxidative stress response	1	1.69	FGSG_05831	99	0.71	2.38028	0.346152
01.07 metabolism of vitamins, cofactors, and prosthetic groups	2	3.38	FGSG_10739 FGSG_05831	287	2.07	1.63285	0.347289
01.05.02.04 sugar, glucoside, polyol and carboxylate anabolism	1	1.69	FGSG_05935	102	0.73	2.31507	0.354547
01.01.03 assimilation of ammonia, metabolism of the glutamate group	1	1.69	FGSG_05831	108	0.78	2.16667	0.371021
10.01.03 DNA synthesis and replication	1	1.69	FGSG_06874	108	0.78	2.16667	0.371021
02.16 fermentation	1	1.69	FGSG_05831	116	0.83	2.03614	0.392345
34.11.03.07 pheromone response, mating-type determination, sex-specific proteins	1	1.69	FGSG_06464	119	0.86	1.96512	0.400157
10.01.09.05 DNA conformation modification (e.g. chromatin)	1	1.69	FGSG_06874	120	0.86	1.96512	0.402739
20.01.27 drug/toxin transport	1	1.69	FGSG_16362	120	0.86	1.96512	0.402739
10.01.09 DNA restriction or modification	1	1.69	FGSG_06874	123	0.88	1.92045	0.410419
42.16 mitochondrion	1	1.69	FGSG_05831	125	0.9	1.87778	0.415485
01.03.01 purin nucleotide/nucleoside/nucleobase metabolism	1	1.69	FGSG_12851	127	0.91	1.85714	0.420509
02.11 electron transport and membrane-associated energy conservation	1	1.69	FGSG_05831	136	0.98	1.72449	0.442594
10.01 DNA processing	2	3.38	FGSG_05905 FGSG_06874	353	2.55	1.32549	0.446836
01.06.06 isoprenoid metabolism	1	1.69	FGSG_05831	138	0.99	1.70707	0.447389
16.21 complex cofactor/cosubstrate/vitamine binding	2	3.38	FGSG_11228 FGSG_05831	360	2.6	1.3	0.456931
10.01.05.01 DNA repair	1	1.69	FGSG_05905	156	1.12	1.50893	0.488753
32.01 stress response	2	3.38	FGSG_05831 FGSG_04458	451	3.26	1.03681	0.578042
99 UNCLASSIFIED PROTEINS	38	64.4	FGSG_07389 FGSG_03808 FGSG_07713 FGSG_08795 FGSG_02578 FGSG_04787 FGSG_10277 FGSG_03881 FGSG_07901 FGSG_03335 FGSG_10962 FGSG_03422 FGSG_13768 FGSG_03028 FGSG_07925 FGSG_07130 FGSG_17640 FGSG_01819 FGSG_03168 FGSG_12607 FGSG_04692 FGSG_06540 FGSG_10396 FGSG_12110 FGSG_17162 FGSG_09462 FGSG_04621 FGSG_17411 FGSG_02863 FGSG_04693 FGSG_03336 FGSG_04615 FGSG_12555 FGSG_17598 FGSG_05928 FGSG_10549 FGS…	9004	65.1	0.989247	0.604578
01.01 amino acid metabolism	2	3.38	FGSG_11228 FGSG_05831	474	3.42	0.988304	0.605455
02 ENERGY	2	3.38	FGSG_04458 FGSG_05831	503	3.63	0.931129	0.638121
16.17.09 heavy metal binding (Cu, Fe, Zn)	1	1.69	FGSG_10739	237	1.71	0.988304	0.640229
40 CELL FATE	1	1.69	FGSG_03851	240	1.73	0.976879	0.644895
14.13 protein/peptide degradation	1	1.69	FGSG_00028	266	1.92	0.880208	0.682921
01.03 nucleotide/nucleoside/nucleobase metabolism	1	1.69	FGSG_12851	267	1.93	0.875648	0.6843
01.06 lipid, fatty acid and isoprenoid metabolism	2	3.38	FGSG_05831 FGSG_05935	590	4.26	0.793427	0.723667
10 CELL CYCLE AND DNA PROCESSING	2	3.38	FGSG_06874 FGSG_05905	659	4.76	0.710084	0.779058
16.17 metal binding	1	1.69	FGSG_10739	349	2.52	0.670635	0.779449
16.19.03 ATP binding	1	1.69	FGSG_09706	354	2.56	0.660156	0.784236
01.04 phosphate metabolism	1	1.69	FGSG_09706	357	2.58	0.655039	0.787058
11.02.03.04 transcriptional control	1	1.69	FGSG_06874	363	2.62	0.645038	0.792595
12 PROTEIN SYNTHESIS	1	1.69	FGSG_09706	370	2.67	0.632959	0.798876
10.03 cell cycle	1	1.69	FGSG_06874	431	3.11	0.543408	0.846259
11.02.03 mRNA synthesis	1	1.69	FGSG_06874	466	3.37	0.501484	0.868294
16.19 nucleotide/nucleoside/nucleobase binding	1	1.69	FGSG_09706	471	3.4	0.497059	0.871177
16 PROTEIN WITH BINDING FUNCTION OR COFACTOR REQUIREMENT (structural or catalytic)	5	8.47	FGSG_05935 FGSG_11228 FGSG_10739 FGSG_09706 FGSG_05831	1714	12.3	0.688618	0.87129
11.02 RNA synthesis	1	1.69	FGSG_06874	525	3.79	0.44591	0.898621
42 BIOGENESIS OF CELLULAR COMPONENTS	1	1.69	FGSG_05831	617	4.46	0.378924	0.932747
11 TRANSCRIPTION	1	1.69	FGSG_06874	718	5.19	0.325626	0.957283
16.01 protein binding	1	1.69	FGSG_05935	760	5.49	0.307832	0.964667
14 PROTEIN FATE (folding, modification, destination)	1	1.69	FGSG_00028	920	6.65	0.254135	0.982948

## Sheet: FunCat_292
S2 Table. Functional analysis of in planta down-regulated genes on 3ADON population compared to 15ADON 96 HAI.
Used file: Entries: 292
Your provided set of 292 genes:
The comparison is done to Fusarium_graminearum_FG3 containing 13826 annotated genes.
285 out of 292 genes are found:
FGSG_00596 FGSG_02146 FGSG_02169 FGSG_02218 FGSG_02852 FGSG_02901 FGSG_03264 FGSG_03303 FGSG_03349 FGSG_03828 FGSG_03909 FGSG_04434 FGSG_04801 FGSG_04813 FGSG_04911 FGSG_05132 FGSG_06068 FGSG_06129 FGSG_06447 FGSG_07378 FGSG_08081 FGSG_08097 FGSG_08142 FGSG_08601 FGSG_08617 FGSG_09072 FGSG_09354 FGSG_11169 FGSG_12821 FGSG_13562 FGSG_13569 FGSG_15796 FGSG_16055 FGSG_16638 FGSG_16654 FGSG_16794 FGS…
FUNCTIONAL CATEGORY	abs SET	rel SET	genes SET	abs GENOME	rel GENOME	rel SET/rel GENOME	P-VALUE
01 METABOLISM	89	31.2	FGSG_06633 FGSG_04510 FGSG_04738 FGSG_03842 FGSG_04864 FGSG_04953 FGSG_00596 FGSG_08601 FGSG_00767 FGSG_13888 FGSG_03904 FGSG_06480 FGSG_11548 FGSG_16273 FGSG_02146 FGSG_03741 FGSG_03909 FGSG_08688 FGSG_01430 FGSG_04214 FGSG_02852 FGSG_08817 FGSG_13398 FGSG_04117 FGSG_04302 FGSG_09240 FGSG_03438 FGSG_11163 FGSG_06437 FGSG_11272 FGSG_05042 FGSG_04580 FGSG_11557 FGSG_04012 FGSG_06605 FGSG_11049 FGS…	2322	16.7	1.86826	1.00547e-09
01.05 C-compound and carbohydrate metabolism	53	18.5	FGSG_04704 FGSG_09240 FGSG_10708 FGSG_08509 FGSG_00767 FGSG_11066 FGSG_03904 FGSG_06437 FGSG_03243 FGSG_08601 FGSG_05042 FGSG_13655 FGSG_04214 FGSG_11884 FGSG_04223 FGSG_04864 FGSG_11048 FGSG_03648 FGSG_01523 FGSG_11548 FGSG_04953 FGSG_11049 FGSG_06464 FGSG_04580 FGSG_04892 FGSG_03462 FGSG_13398 FGSG_08817 FGSG_06605 FGSG_11163 FGSG_04302 FGSG_01430 FGSG_03439 FGSG_05507 FGSG_11272 FGSG_16273 FGS…	1082	7.82	2.36573	2.3206e-09
01.05.03 polysaccharide metabolism	19	6.66	FGSG_11163 FGSG_04223 FGSG_01523 FGSG_04953 FGSG_06605 FGSG_11169 FGSG_10708 FGSG_11048 FGSG_00767 FGSG_11548 FGSG_16273 FGSG_03909 FGSG_04864 FGSG_06278 FGSG_11049 FGSG_00807 FGSG_03842 FGSG_03269 FGSG_03462	202	1.46	4.56164	3.75553e-08
32.01.05 heat shock response	8	2.8	FGSG_09725 FGSG_09471 FGSG_01158 FGSG_02014 FGSG_00838 FGSG_04223 FGSG_06825 FGSG_01523	45	0.32	8.75	3.28516e-06
32 CELL RESCUE, DEFENSE AND VIRULENCE	37	12.9	FGSG_11557 FGSG_10713 FGSG_05036 FGSG_09725 FGSG_12379 FGSG_02014 FGSG_16273 FGSG_00838 FGSG_13655 FGSG_06825 FGSG_04370 FGSG_09672 FGSG_00766 FGSG_03725 FGSG_17023 FGSG_01523 FGSG_10819 FGSG_08023 FGSG_01745 FGSG_00596 FGSG_02852 FGSG_12821 FGSG_09121 FGSG_09471 FGSG_11049 FGSG_03243 FGSG_06437 FGSG_03648 FGSG_01767 FGSG_04580 FGSG_03862 FGSG_11272 FGSG_04223 FGSG_02672 FGSG_06480 FGSG_01158 FGS…	856	6.19	2.08401	1.5026e-05
32.10.09 degradation / modification of foreign (exogenous) ester compounds	4	1.4	FGSG_06437 FGSG_13655 FGSG_03243 FGSG_10713	11	0.07	20	5.20428e-05
01.05.02.07 sugar, glucoside, polyol and carboxylate catabolism	14	4.91	FGSG_07683 FGSG_01523 FGSG_06437 FGSG_06278 FGSG_04953 FGSG_04223 FGSG_06605 FGSG_03269 FGSG_03243 FGSG_13655 FGSG_05507 FGSG_03438 FGSG_09821 FGSG_11066	203	1.46	3.36301	8.17674e-05
32.10 degradation / modification of foreign (exogenous) compounds	6	2.1	FGSG_03243 FGSG_13655 FGSG_10713 FGSG_04223 FGSG_06437 FGSG_01523	37	0.26	8.07692	9.88228e-05
01.25 extracellular metabolism	7	2.45	FGSG_04864 FGSG_03909 FGSG_02147 FGSG_13655 FGSG_03243 FGSG_04738 FGSG_11049	53	0.38	6.44737	0.000100572
34.11 cellular sensing and response to external stimulus	19	6.66	FGSG_05042 FGSG_08456 FGSG_12379 FGSG_11164 FGSG_01523 FGSG_04223 FGSG_03303 FGSG_05574 FGSG_00838 FGSG_03243 FGSG_06437 FGSG_13562 FGSG_09471 FGSG_03438 FGSG_02014 FGSG_06464 FGSG_08817 FGSG_09354 FGSG_13655	346	2.5	2.664	0.000104398
01.06 lipid, fatty acid and isoprenoid metabolism	26	9.12	FGSG_16340 FGSG_01603 FGSG_04738 FGSG_16128 FGSG_03439 FGSG_06437 FGSG_09121 FGSG_08622 FGSG_12379 FGSG_03066 FGSG_03648 FGSG_04892 FGSG_02668 FGSG_02811 FGSG_13655 FGSG_03243 FGSG_13398 FGSG_03438 FGSG_13888 FGSG_01523 FGSG_08509 FGSG_10713 FGSG_08023 FGSG_04223 FGSG_11884 FGSG_09125	590	4.26	2.14085	0.000223002
01.01 amino acid metabolism	22	7.71	FGSG_04223 FGSG_04214 FGSG_01767 FGSG_02852 FGSG_08688 FGSG_08083 FGSG_04117 FGSG_08023 FGSG_08509 FGSG_01141 FGSG_08358 FGSG_13398 FGSG_11884 FGSG_02851 FGSG_08622 FGSG_04510 FGSG_03648 FGSG_06480 FGSG_00596 FGSG_09240 FGSG_04828 FGSG_04570	474	3.42	2.25439	0.000338399
01.25.07 extracellular ester compound degradation	3	1.05	FGSG_03243 FGSG_13655 FGSG_11049	8	0.05	21	0.000449497
01.01.11.04 metabolism of leucine	5	1.75	FGSG_08622 FGSG_09240 FGSG_08688 FGSG_08509 FGSG_04570	32	0.23	7.6087	0.000458409
01.05.02 sugar, glucoside, polyol and carboxylate metabolism	14	4.91	FGSG_06605 FGSG_13655 FGSG_04953 FGSG_03438 FGSG_01523 FGSG_04223 FGSG_03243 FGSG_03269 FGSG_06278 FGSG_06437 FGSG_09821 FGSG_11066 FGSG_07683 FGSG_05507	243	1.75	2.80571	0.000526261
01.01.11.04.02 degradation of leucine	4	1.4	FGSG_08688 FGSG_08509 FGSG_04570 FGSG_09240	19	0.13	10.7692	0.000536595
34 INTERACTION WITH THE ENVIRONMENT	25	8.77	FGSG_05659 FGSG_03438 FGSG_06437 FGSG_08817 FGSG_03243 FGSG_13655 FGSG_01523 FGSG_15824 FGSG_09354 FGSG_12379 FGSG_11164 FGSG_11272 FGSG_06815 FGSG_04580 FGSG_00838 FGSG_09471 FGSG_03303 FGSG_05042 FGSG_06464 FGSG_11088 FGSG_02014 FGSG_08456 FGSG_05574 FGSG_13562 FGSG_04223	606	4.38	2.00228	0.000775646
32.07 detoxification	17	5.96	FGSG_08023 FGSG_13655 FGSG_01767 FGSG_06480 FGSG_11557 FGSG_06437 FGSG_02852 FGSG_09121 FGSG_03243 FGSG_11272 FGSG_03725 FGSG_10713 FGSG_03862 FGSG_12821 FGSG_01745 FGSG_04370 FGSG_04580	352	2.54	2.34646	0.00103328
01.01.09.05.02 degradation of tyrosine	4	1.4	FGSG_08358 FGSG_02851 FGSG_04510 FGSG_02852	23	0.16	8.75	0.00114888
01.06.06.13 tetraterpenes (carotinoids) metabolism	2	0.7	FGSG_03066 FGSG_16340	3	0.02	35	0.00125301
34.11.03.13 osmosensing and response	6	2.1	FGSG_04223 FGSG_01523 FGSG_12379 FGSG_03438 FGSG_13562 FGSG_05574	60	0.43	4.88372	0.0014325
01.20.37.05 metabolism of beta-lactams	3	1.05	FGSG_03243 FGSG_13655 FGSG_10713	12	0.08	13.125	0.00166092
40.10.02.01 anti-apoptosis	3	1.05	FGSG_04738 FGSG_09471 FGSG_00838	13	0.09	11.6667	0.00212646
32.07.09 detoxification by degradation	5	1.75	FGSG_03243 FGSG_13655 FGSG_10713 FGSG_06437 FGSG_06480	46	0.33	5.30303	0.00246769
34.11.03 chemoperception and response	12	4.21	FGSG_03438 FGSG_02014 FGSG_13655 FGSG_12379 FGSG_06464 FGSG_06437 FGSG_08817 FGSG_05574 FGSG_04223 FGSG_03243 FGSG_01523 FGSG_13562	226	1.63	2.58282	0.00257717
32.01 stress response	19	6.66	FGSG_01523 FGSG_00766 FGSG_12821 FGSG_04223 FGSG_10819 FGSG_00838 FGSG_12379 FGSG_16273 FGSG_09471 FGSG_02852 FGSG_09725 FGSG_09672 FGSG_00596 FGSG_01158 FGSG_02014 FGSG_11272 FGSG_05036 FGSG_06825 FGSG_04580	451	3.26	2.04294	0.00260162
01.01.09.04.02 degradation of phenylalanine	5	1.75	FGSG_02852 FGSG_02851 FGSG_08023 FGSG_01767 FGSG_08358	47	0.33	5.30303	0.00271573
16.17.09 heavy metal binding (Cu, Fe, Zn)	12	4.21	FGSG_17096 FGSG_01222 FGSG_04214 FGSG_08358 FGSG_04510 FGSG_07683 FGSG_02147 FGSG_04828 FGSG_11164 FGSG_11557 FGSG_06825 FGSG_16459	237	1.71	2.46199	0.00378941
20.01 transported compounds (substrates)	35	12.2	FGSG_04370 FGSG_00838 FGSG_03438 FGSG_05042 FGSG_15824 FGSG_11164 FGSG_09471 FGSG_09354 FGSG_08084 FGSG_13562 FGSG_03931 FGSG_03144 FGSG_03725 FGSG_07771 FGSG_03427 FGSG_11272 FGSG_01767 FGSG_03439 FGSG_03347 FGSG_04580 FGSG_06815 FGSG_04527 FGSG_01141 FGSG_13888 FGSG_06825 FGSG_06464 FGSG_04828 FGSG_05574 FGSG_03862 FGSG_11088 FGSG_08023 FGSG_04537 FGSG_12379 FGSG_06068 FGSG_05659	1078	7.79	1.56611	0.00488725
32.05 disease, virulence and defense	14	4.91	FGSG_04370 FGSG_03862 FGSG_11272 FGSG_17023 FGSG_01767 FGSG_13655 FGSG_03243 FGSG_03648 FGSG_06480 FGSG_04580 FGSG_02672 FGSG_04828 FGSG_11049 FGSG_10713	309	2.23	2.20179	0.00495611
20.09.04 mitochondrial transport	7	2.45	FGSG_06825 FGSG_09471 FGSG_13562 FGSG_00838 FGSG_15824 FGSG_05574 FGSG_12379	105	0.75	3.26667	0.00600023
16.21.15 biotin binding	2	0.7	FGSG_08509 FGSG_08688	6	0.04	17.5	0.00601286
01.06.06 isoprenoid metabolism	8	2.8	FGSG_01523 FGSG_08023 FGSG_13398 FGSG_04223 FGSG_03438 FGSG_16340 FGSG_03066 FGSG_13888	138	0.99	2.82828	0.00781001
16.21 complex cofactor/cosubstrate/vitamine binding	15	5.26	FGSG_08083 FGSG_03439 FGSG_09240 FGSG_08688 FGSG_08509 FGSG_11884 FGSG_03648 FGSG_01523 FGSG_01767 FGSG_04828 FGSG_04570 FGSG_04223 FGSG_04892 FGSG_03438 FGSG_07683	360	2.6	2.02308	0.00785086
18.02 regulation of protein activity	11	3.85	FGSG_02811 FGSG_06825 FGSG_00838 FGSG_09672 FGSG_00766 FGSG_16459 FGSG_08817 FGSG_08456 FGSG_11164 FGSG_09471 FGSG_04527	236	1.7	2.26471	0.0099276
01.01.09 metabolism of the cysteine - aromatic group	10	3.5	FGSG_04828 FGSG_04510 FGSG_06480 FGSG_03648 FGSG_08358 FGSG_02852 FGSG_02851 FGSG_08083 FGSG_01767 FGSG_08023	207	1.49	2.34899	0.0108146
20.09.05 non-vesicular ER transport	2	0.7	FGSG_00838 FGSG_09471	8	0.05	14	0.010922
14.01 protein folding and stabilization	6	2.1	FGSG_02014 FGSG_09672 FGSG_09471 FGSG_00766 FGSG_06825 FGSG_00838	91	0.65	3.23077	0.0112505
18 REGULATION OF METABOLISM AND PROTEIN FUNCTION	11	3.85	FGSG_02811 FGSG_08817 FGSG_08456 FGSG_04527 FGSG_11164 FGSG_09471 FGSG_09672 FGSG_00838 FGSG_00766 FGSG_16459 FGSG_06825	242	1.75	2.2	0.0118252
01.01.11.03 metabolism of valine	3	1.05	FGSG_04570 FGSG_08622 FGSG_09240	24	0.17	6.17647	0.0127339
42.01 cell wall	9	3.15	FGSG_07683 FGSG_16638 FGSG_11163 FGSG_11169 FGSG_00838 FGSG_02147 FGSG_16273 FGSG_09471 FGSG_08817	182	1.31	2.40458	0.0132474
01.01.11.02.02 degradation of isoleucine	2	0.7	FGSG_04570 FGSG_09240	9	0.06	11.6667	0.0138529
20.01.03 C-compound and carbohydrate transport	12	4.21	FGSG_04537 FGSG_11272 FGSG_05574 FGSG_03144 FGSG_05659 FGSG_12379 FGSG_06464 FGSG_03931 FGSG_07771 FGSG_04580 FGSG_05042 FGSG_08084	284	2.05	2.05366	0.0149523
20.03 transport facilities	19	6.66	FGSG_05659 FGSG_11272 FGSG_03931 FGSG_07771 FGSG_05574 FGSG_08084 FGSG_11088 FGSG_03862 FGSG_09471 FGSG_03725 FGSG_04580 FGSG_06464 FGSG_15824 FGSG_00838 FGSG_12379 FGSG_04370 FGSG_05042 FGSG_03347 FGSG_06177	535	3.86	1.72539	0.0151529
32.05.03 defense related proteins	5	1.75	FGSG_13655 FGSG_02672 FGSG_10713 FGSG_03243 FGSG_01767	72	0.52	3.36538	0.0163652
02 ENERGY	18	6.31	FGSG_01342 FGSG_03439 FGSG_08622 FGSG_03438 FGSG_11557 FGSG_02146 FGSG_03648 FGSG_04223 FGSG_08601 FGSG_15824 FGSG_11884 FGSG_07683 FGSG_04117 FGSG_04214 FGSG_01523 FGSG_02014 FGSG_09240 FGSG_13398	503	3.63	1.73829	0.0166326
01.01.11.03.02 degradation of valine	2	0.7	FGSG_04570 FGSG_09240	10	0.07	10	0.0170826
01.01.11 metabolism of the pyruvate family (alanine, isoleucine, leucine, valine) and D-alanine	5	1.75	FGSG_09240 FGSG_08688 FGSG_04570 FGSG_08509 FGSG_08622	74	0.53	3.30189	0.0182316
20.09.16 cellular export and secretion	9	3.15	FGSG_05042 FGSG_12379 FGSG_11272 FGSG_07416 FGSG_05574 FGSG_03862 FGSG_04370 FGSG_04580 FGSG_03725	193	1.39	2.26619	0.0187366
30.01.05.03 protease mediated signal transduction	1	0.35	FGSG_11164	1	0	0	0.0206133
01.20 secondary metabolism	16	5.61	FGSG_04223 FGSG_01523 FGSG_04302 FGSG_03243 FGSG_10713 FGSG_04510 FGSG_06437 FGSG_03741 FGSG_13398 FGSG_08023 FGSG_07683 FGSG_06068 FGSG_13655 FGSG_03438 FGSG_08083 FGSG_09121	441	3.18	1.76415	0.0207244
01.01.11.02 metabolism of isoleucine	3	1.05	FGSG_09240 FGSG_08622 FGSG_04570	29	0.2	5.25	0.0213222
02.10 tricarboxylic-acid pathway (citrate cycle, Krebs cycle, TCA cycle)	4	1.4	FGSG_09240 FGSG_11884 FGSG_04117 FGSG_08622	54	0.39	3.58974	0.0249731
20.09.18.07 non-vesicular cellular import	10	3.5	FGSG_05574 FGSG_05042 FGSG_12379 FGSG_07771 FGSG_06464 FGSG_04537 FGSG_06815 FGSG_08084 FGSG_03347 FGSG_03144	237	1.71	2.04678	0.0253291
01.06.06.11 tetracyclic and pentacyclic triterpenes (cholesterin, steroids and hopanoids) metabolism	5	1.75	FGSG_04223 FGSG_13888 FGSG_13398 FGSG_03438 FGSG_01523	81	0.58	3.01724	0.0258512
32.01.07 unfolded protein response (e.g. ER quality control)	4	1.4	FGSG_09471 FGSG_00838 FGSG_00766 FGSG_02014	56	0.4	3.5	0.0281004
01.01.09.06.02 degradation of tryptophan	2	0.7	FGSG_04828 FGSG_06480	13	0.09	7.77778	0.028432
20 CELLULAR TRANSPORT, TRANSPORT FACILITIES AND TRANSPORT ROUTES	39	13.6	FGSG_13888 FGSG_07771 FGSG_12379 FGSG_03347 FGSG_04828 FGSG_06815 FGSG_01954 FGSG_03725 FGSG_09471 FGSG_03438 FGSG_08817 FGSG_04537 FGSG_04527 FGSG_00838 FGSG_03931 FGSG_03439 FGSG_05574 FGSG_01767 FGSG_06177 FGSG_04580 FGSG_08084 FGSG_03427 FGSG_15824 FGSG_03862 FGSG_08023 FGSG_03144 FGSG_11272 FGSG_06068 FGSG_04370 FGSG_05659 FGSG_13562 FGSG_06464 FGSG_11164 FGSG_09354 FGSG_11088 FGSG_06825 FGS…	1390	10	1.36	0.0288103
16.17 metal binding	13	4.56	FGSG_17096 FGSG_16459 FGSG_11164 FGSG_02147 FGSG_04828 FGSG_04214 FGSG_02851 FGSG_08358 FGSG_11557 FGSG_06825 FGSG_07683 FGSG_04510 FGSG_01222	349	2.52	1.80952	0.0292006
01.01.09.04 metabolism of phenylalanine	5	1.75	FGSG_08023 FGSG_08358 FGSG_02851 FGSG_01767 FGSG_02852	84	0.6	2.91667	0.0296568
01.20.37 metabolism of peptide derived compounds	3	1.05	FGSG_10713 FGSG_03243 FGSG_13655	33	0.23	4.56522	0.0299858
18.02.01 enzymatic activity regulation / enzyme regulator	8	2.8	FGSG_09471 FGSG_09672 FGSG_06825 FGSG_00838 FGSG_00766 FGSG_08456 FGSG_02811 FGSG_04527	178	1.28	2.1875	0.0313162
02.16 fermentation	6	2.1	FGSG_01523 FGSG_04223 FGSG_07683 FGSG_11557 FGSG_04214 FGSG_08622	116	0.83	2.53012	0.0328921
20.01.01.01 cation transport (H+, Na+, K+, Ca2+ , NH4+, etc.)	8	2.8	FGSG_15824 FGSG_11164 FGSG_11272 FGSG_11088 FGSG_12379 FGSG_05574 FGSG_05659 FGSG_04580	181	1.3	2.15385	0.0340828
14.13.04 lysosomal and vacuolar protein degradation	3	1.05	FGSG_00806 FGSG_04527 FGSG_10712	35	0.25	4.2	0.0349128
16 PROTEIN WITH BINDING FUNCTION OR COFACTOR REQUIREMENT (structural or catalytic)	46	16.1	FGSG_02147 FGSG_04580 FGSG_04214 FGSG_04828 FGSG_01767 FGSG_16638 FGSG_07683 FGSG_08083 FGSG_09240 FGSG_06825 FGSG_02811 FGSG_01222 FGSG_03243 FGSG_03438 FGSG_04527 FGSG_01523 FGSG_08617 FGSG_09725 FGSG_03439 FGSG_08509 FGSG_08456 FGSG_09471 FGSG_11548 FGSG_08688 FGSG_02014 FGSG_11884 FGSG_08817 FGSG_05507 FGSG_04570 FGSG_17096 FGSG_04892 FGSG_09672 FGSG_11164 FGSG_11272 FGSG_04223 FGSG_16459 FGS…	1714	12.3	1.30894	0.0358321
32.07.03 detoxification by modification	4	1.4	FGSG_12821 FGSG_03243 FGSG_06437 FGSG_13655	61	0.44	3.18182	0.0368982
20.09.16.01 Type I protein secretion system (ABC-type transport systems)	3	1.05	FGSG_11272 FGSG_03862 FGSG_04580	36	0.26	4.03846	0.0375233
20.01.27 drug/toxin transport	6	2.1	FGSG_13888 FGSG_11272 FGSG_04370 FGSG_03862 FGSG_04580 FGSG_03725	120	0.86	2.44186	0.037875
20.01.13 lipid/fatty acid transport	5	1.75	FGSG_12379 FGSG_13562 FGSG_05574 FGSG_11272 FGSG_04580	90	0.65	2.69231	0.0382822
01.01.09.05 metabolism of tyrosine	4	1.4	FGSG_02851 FGSG_08358 FGSG_02852 FGSG_04510	62	0.44	3.18182	0.0388272
32.07.07.03 glutathione conjugation reaction	2	0.7	FGSG_02852 FGSG_12821	16	0.11	6.36364	0.0420106
32.07.05 detoxification by export	5	1.75	FGSG_03862 FGSG_04370 FGSG_04580 FGSG_03725 FGSG_11272	95	0.68	2.57353	0.0465289
20.01.09 peptide transport	2	0.7	FGSG_03427 FGSG_03347	17	0.12	5.83333	0.0469777
40.01.03.01 regulation of directional cell growth	2	0.7	FGSG_08817 FGSG_11164	17	0.12	5.83333	0.0469777
20.01.01 ion transport	9	3.15	FGSG_11164 FGSG_06815 FGSG_05574 FGSG_11272 FGSG_12379 FGSG_04580 FGSG_11088 FGSG_15824 FGSG_05659	229	1.65	1.90909	0.0480433
14.13 protein/peptide degradation	10	3.5	FGSG_00806 FGSG_17096 FGSG_04527 FGSG_08022 FGSG_11164 FGSG_10712 FGSG_09672 FGSG_02147 FGSG_09725 FGSG_02811	266	1.92	1.82292	0.0493155
34.11.12 perception of nutrients and nutritional adaptation	4	1.4	FGSG_09354 FGSG_05042 FGSG_11164 FGSG_06464	68	0.49	2.85714	0.0515912
14.07.11 protein processing (proteolytic)	5	1.75	FGSG_11164 FGSG_10712 FGSG_08022 FGSG_00806 FGSG_09672	98	0.7	2.5	0.0519459
16.17.01 calcium binding	3	1.05	FGSG_02851 FGSG_01222 FGSG_11164	41	0.29	3.62069	0.0520128
16.05 polysaccharide binding	2	0.7	FGSG_11548 FGSG_11164	18	0.13	5.38462	0.0521472
43.03 animal cell type differentiation	2	0.7	FGSG_09471 FGSG_00838	18	0.13	5.38462	0.0521472
32.01.01 oxidative stress response	5	1.75	FGSG_02852 FGSG_04580 FGSG_12821 FGSG_11272 FGSG_01158	99	0.71	2.46479	0.0538301
32.05.01.03 chemical agent resistance	3	1.05	FGSG_04580 FGSG_17023 FGSG_11272	43	0.31	3.3871	0.0584597
01.20.25 metabolism of secondary products derived from L-valin, L-leucin and L-isoleucin	1	0.35	FGSG_13398	3	0.02	17.5	0.0605783
01.25.11 extracellular aminosaccharide degradation	1	0.35	FGSG_04738	3	0.02	17.5	0.0605783
16.17.05 sodium binding	1	0.35	FGSG_11164	3	0.02	17.5	0.0605783
18.02.10 regulation of channel activity	1	0.35	FGSG_11164	3	0.02	17.5	0.0605783
34.01 homeostasis	10	3.5	FGSG_05574 FGSG_05659 FGSG_09471 FGSG_11088 FGSG_00838 FGSG_11272 FGSG_04580 FGSG_06815 FGSG_12379 FGSG_15824	284	2.05	1.70732	0.0700965
01.07 metabolism of vitamins, cofactors, and prosthetic groups	10	3.5	FGSG_03438 FGSG_01523 FGSG_03303 FGSG_16340 FGSG_07683 FGSG_12821 FGSG_04223 FGSG_04828 FGSG_04012 FGSG_05036	287	2.07	1.69082	0.0740286
10.03.02 meiosis	4	1.4	FGSG_02014 FGSG_09471 FGSG_00838 FGSG_01450	77	0.55	2.54545	0.0745087
34.11.01 photoperception and response	2	0.7	FGSG_03303 FGSG_08456	22	0.15	4.66667	0.0746452
34.11.09 temperature perception and response	2	0.7	FGSG_09471 FGSG_00838	22	0.15	4.66667	0.0746452
41.01.01 mating (fertilization)	2	0.7	FGSG_09471 FGSG_00838	22	0.15	4.66667	0.0746452
20.09 transport routes	25	8.77	FGSG_06464 FGSG_08817 FGSG_06825 FGSG_05574 FGSG_04580 FGSG_07771 FGSG_03144 FGSG_05659 FGSG_08084 FGSG_07416 FGSG_06177 FGSG_03347 FGSG_03862 FGSG_13562 FGSG_00838 FGSG_12379 FGSG_04370 FGSG_01954 FGSG_11272 FGSG_04537 FGSG_05042 FGSG_03725 FGSG_06815 FGSG_09471 FGSG_15824	897	6.48	1.3534	0.0765196
01.01.06.02.02 degradation of asparagine	1	0.35	FGSG_00596	4	0.02	17.5	0.0799472
01.20.21 metabolism of sulfuric acid and L-cysteine derivatives	1	0.35	FGSG_08083	4	0.02	17.5	0.0799472
34.01.01 homeostasis of cations	9	3.15	FGSG_11272 FGSG_15824 FGSG_05574 FGSG_09471 FGSG_00838 FGSG_05659 FGSG_12379 FGSG_11088 FGSG_04580	256	1.85	1.7027	0.0835892
01.20.17.09 metabolism of alkaloids	2	0.7	FGSG_01523 FGSG_04223	24	0.17	4.11765	0.0868535
01.25.01 extracellular polysaccharide degradation	2	0.7	FGSG_04864 FGSG_03909	24	0.17	4.11765	0.0868535
02.16.05 butyrate and butanol-acetoine fermentation	1	0.35	FGSG_08622	5	0.03	11.6667	0.098918
20.01.07 amino acid/amino acid derivatives transport	4	1.4	FGSG_09354 FGSG_12379 FGSG_13562 FGSG_05574	86	0.62	2.25806	0.101729
41 DEVELOPMENT (Systemic)	3	1.05	FGSG_06464 FGSG_00838 FGSG_09471	55	0.39	2.69231	0.10422
41.01 fungal/microorganismic development	3	1.05	FGSG_09471 FGSG_06464 FGSG_00838	55	0.39	2.69231	0.10422
34.01.03 homeostasis of anions	2	0.7	FGSG_05659 FGSG_06815	27	0.19	3.68421	0.106169
32.01.03 osmotic and salt stress response	4	1.4	FGSG_16273 FGSG_12379 FGSG_01523 FGSG_04223	88	0.63	2.22222	0.108324
14.13.01 cytoplasmic and nuclear protein degradation	6	2.1	FGSG_02147 FGSG_09672 FGSG_11164 FGSG_02811 FGSG_04527 FGSG_09725	160	1.15	1.82609	0.113557
16.19.03 ATP binding	11	3.85	FGSG_09725 FGSG_05507 FGSG_15824 FGSG_09471 FGSG_00838 FGSG_11272 FGSG_04580 FGSG_08509 FGSG_09672 FGSG_08688 FGSG_02014	354	2.56	1.50391	0.115872
01.05.11.07.02 anaerobic aromate catabolism	1	0.35	FGSG_04302	6	0.04	8.75	0.117499
01.20.01.01 metabolism of secondary monosaccharides	1	0.35	FGSG_07683	6	0.04	8.75	0.117499
02.16.09 mixed acid and butanediol fermentation	1	0.35	FGSG_07683	6	0.04	8.75	0.117499
16.21.11 thiamine pyrophosphate binding	1	0.35	FGSG_09240	6	0.04	8.75	0.117499
18.02.07 regulator of receptor activity	1	0.35	FGSG_08817	6	0.04	8.75	0.117499
20.01.01.07.09 chloride transport	1	0.35	FGSG_06815	6	0.04	8.75	0.117499
20.09.18 cellular import	12	4.21	FGSG_06464 FGSG_05659 FGSG_05574 FGSG_07771 FGSG_06815 FGSG_08084 FGSG_12379 FGSG_05042 FGSG_04537 FGSG_03347 FGSG_03144 FGSG_08817	397	2.87	1.4669	0.120171
32.07.01 detoxification involving cytochrome P450	3	1.05	FGSG_08023 FGSG_01745 FGSG_01767	59	0.42	2.5	0.121856
02.01 glycolysis and gluconeogenesis	4	1.4	FGSG_08601 FGSG_11884 FGSG_08622 FGSG_04223	92	0.66	2.12121	0.122071
01.01.09.06 metabolism of tryptophan	2	0.7	FGSG_06480 FGSG_04828	30	0.21	3.33333	0.1265
01.01.09.03.02 degradation of cysteine	1	0.35	FGSG_08083	7	0.05	7	0.135698
01.25.03 extracellular protein degradation	1	0.35	FGSG_02147	7	0.05	7	0.135698
20.01.15 electron transport	9	3.15	FGSG_04828 FGSG_11164 FGSG_15824 FGSG_01141 FGSG_03438 FGSG_06068 FGSG_08023 FGSG_01767 FGSG_03439	290	2.09	1.50718	0.14609
01.01.03.03.02 degradation of proline	1	0.35	FGSG_01141	8	0.05	7	0.153523
02.08 pyruvate dehydrogenase complex	1	0.35	FGSG_08622	8	0.05	7	0.153523
16.01.01 receptor binding	1	0.35	FGSG_08817	8	0.05	7	0.153523
36.20 plant / fungal specific systemic sensing and response	1	0.35	FGSG_06480	8	0.05	7	0.153523
36.20.18 plant hormonal regulation	1	0.35	FGSG_06480	8	0.05	7	0.153523
01.01.03.02.02 degradation of glutamate	2	0.7	FGSG_08083 FGSG_04117	34	0.24	2.91667	0.154857
40.10.02 apoptosis (type I programmed cell death)	3	1.05	FGSG_00838 FGSG_09471 FGSG_04738	66	0.47	2.23404	0.155057
01.05.02.04 sugar, glucoside, polyol and carboxylate anabolism	4	1.4	FGSG_13655 FGSG_07683 FGSG_03243 FGSG_06437	102	0.73	1.91781	0.15941
01.20.35.01.01 metabolism of melanins	2	0.7	FGSG_03438 FGSG_04510	35	0.25	2.8	0.162126
34.01.01.01 homeostasis of metal ions (Na, K, Ca etc.)	6	2.1	FGSG_09471 FGSG_05574 FGSG_12379 FGSG_00838 FGSG_04580 FGSG_11272	178	1.28	1.64062	0.162316
32.05.01 resistance proteins	5	1.75	FGSG_03862 FGSG_17023 FGSG_04370 FGSG_04580 FGSG_11272	140	1.01	1.73267	0.163115
01.20.35.01 metabolism of phenylpropanoids	3	1.05	FGSG_04510 FGSG_07683 FGSG_03438	69	0.49	2.14286	0.170067
01.01.03.02 metabolism of glutamate	3	1.05	FGSG_04117 FGSG_01141 FGSG_08083	71	0.51	2.05882	0.180298
01.01.03 assimilation of ammonia, metabolism of the glutamate group	4	1.4	FGSG_08083 FGSG_02851 FGSG_01141 FGSG_04117	108	0.78	1.79487	0.183593
01.03.13 regulation of nucleotide/nucleoside/nucleobase metabolism	1	0.35	FGSG_06633	10	0.07	5	0.188082
11.04.03.11 control of mRNA stability	1	0.35	FGSG_04619	10	0.07	5	0.188082
34.01.03.05 homeostasis of chloride	1	0.35	FGSG_06815	10	0.07	5	0.188082
43.01.03.06 hyphae formation	1	0.35	FGSG_08817	10	0.07	5	0.188082
01.20.35 metabolism of secondary products derived from L-phenylalanine and L-tyrosine	3	1.05	FGSG_04510 FGSG_03438 FGSG_07683	74	0.53	1.98113	0.195944
40.10 cell death	3	1.05	FGSG_09471 FGSG_04738 FGSG_00838	75	0.54	1.94444	0.201232
01.04 phosphate metabolism	10	3.5	FGSG_04580 FGSG_11272 FGSG_02014 FGSG_09471 FGSG_05507 FGSG_00838 FGSG_01430 FGSG_05659 FGSG_08817 FGSG_08601	357	2.58	1.35659	0.203333
01.01.06.04.02 degradation of threonine	1	0.35	FGSG_04214	11	0.07	5	0.204831
34.01.03.03 homeostasis of phosphate	1	0.35	FGSG_05659	11	0.07	5	0.204831
02.19 metabolism of energy reserves (e.g. glycogen, trehalose)	2	0.7	FGSG_02146 FGSG_02014	41	0.29	2.41379	0.20682
16.21.01 heme binding	2	0.7	FGSG_01767 FGSG_04828	42	0.3	2.33333	0.214402
20.01.01.01.01 heavy metal ion transport (Cu+, Fe3+, etc.)	3	1.05	FGSG_12379 FGSG_05659 FGSG_05574	78	0.56	1.875	0.217289
01.02 nitrogen, sulfur and selenium metabolism	7	2.45	FGSG_02880 FGSG_06480 FGSG_04570 FGSG_06068 FGSG_08023 FGSG_00596 FGSG_04117	237	1.71	1.43275	0.218167
16.21.07 NAD/NADP binding	6	2.1	FGSG_01523 FGSG_03648 FGSG_04892 FGSG_03438 FGSG_04223 FGSG_07683	196	1.41	1.48936	0.218477
01.01.06.01.01 biosynthesis of aspartate	1	0.35	FGSG_00596	12	0.08	4.375	0.221235
34.11.11 rhythm (e.g. circadian, ultradian)	1	0.35	FGSG_08456	12	0.08	4.375	0.221235
36 SYSTEMIC INTERACTION WITH THE ENVIRONMENT	1	0.35	FGSG_06480	12	0.08	4.375	0.221235
18.02.01.01 enzyme activator	3	1.05	FGSG_06825 FGSG_04527 FGSG_02811	79	0.57	1.84211	0.222701
40 CELL FATE	7	2.45	FGSG_09471 FGSG_00838 FGSG_04738 FGSG_00766 FGSG_07116 FGSG_11164 FGSG_08817	240	1.73	1.41618	0.227162
20.03.25 ABC transporters	3	1.05	FGSG_11272 FGSG_04580 FGSG_03862	80	0.57	1.84211	0.228139
01.01.03.05.02 degradation of arginine	1	0.35	FGSG_02851	13	0.09	3.88889	0.237302
01.01.06.02 metabolism of asparagine	1	0.35	FGSG_00596	13	0.09	3.88889	0.237302
34.11.03.03 chemotaxis	1	0.35	FGSG_08817	13	0.09	3.88889	0.237302
01.06.05 fatty acid metabolism	4	1.4	FGSG_03648 FGSG_13398 FGSG_03438 FGSG_03439	122	0.88	1.59091	0.244013
32.07.07 oxygen and radical detoxification	2	0.7	FGSG_12821 FGSG_02852	47	0.33	2.12121	0.252608
10.03.01.01.01 G1 phase of mitotic cell cycle	1	0.35	FGSG_06825	14	0.1	3.5	0.253038
14.04 protein targeting, sorting and translocation	6	2.1	FGSG_06177 FGSG_01169 FGSG_07416 FGSG_00838 FGSG_09471 FGSG_06825	207	1.49	1.4094	0.255632
01.02.02 nitrogen metabolism	2	0.7	FGSG_04570 FGSG_06480	48	0.34	2.05882	0.260282
16.21.17 pyridoxal phosphate binding	2	0.7	FGSG_04570 FGSG_08083	48	0.34	2.05882	0.260282
16.19 nucleotide/nucleoside/nucleobase binding	12	4.21	FGSG_08817 FGSG_04580 FGSG_15824 FGSG_00838 FGSG_09672 FGSG_02014 FGSG_09725 FGSG_08509 FGSG_08688 FGSG_05507 FGSG_11272 FGSG_09471	471	3.4	1.23824	0.266603
01.01.06.06.02 degradation of lysine	1	0.35	FGSG_13398	15	0.1	3.5	0.268451
01.06.06.05 sesquiterpenes metabolism	1	0.35	FGSG_08023	15	0.1	3.5	0.268451
20.01.10 protein transport	4	1.4	FGSG_00838 FGSG_04527 FGSG_09471 FGSG_06825	128	0.92	1.52174	0.271169
20.03.22 transport ATPases	3	1.05	FGSG_04580 FGSG_11272 FGSG_15824	88	0.63	1.66667	0.272411
01.20.01 metabolism of primary metabolic sugar derivatives	2	0.7	FGSG_07683 FGSG_03438	50	0.36	1.94444	0.275633
40.01 cell growth / morphogenesis	5	1.75	FGSG_00766 FGSG_07116 FGSG_04738 FGSG_08817 FGSG_11164	172	1.24	1.41129	0.281686
01.01.06.04 metabolism of threonine	1	0.35	FGSG_04214	16	0.11	3.18182	0.283547
20.01.01.07.07 phosphate transport	1	0.35	FGSG_05659	16	0.11	3.18182	0.283547
01.01.11.03.01 biosynthesis of valine	1	0.35	FGSG_04570	17	0.12	2.91667	0.298333
14.13.04.02 vacuolar protein degradation	1	0.35	FGSG_04527	17	0.12	2.91667	0.298333
40.01.03 directional cell growth (morphogenesis)	2	0.7	FGSG_08817 FGSG_11164	53	0.38	1.84211	0.29862
20.01.01.07 anion transport	2	0.7	FGSG_05659 FGSG_06815	54	0.39	1.79487	0.30626
01.01.09.03 metabolism of cysteine	1	0.35	FGSG_08083	18	0.13	2.69231	0.312814
01.01.11.04.01 biosynthesis of leucine	1	0.35	FGSG_04570	18	0.13	2.69231	0.312814
10.03.01.02 cell cycle arrest	1	0.35	FGSG_06825	18	0.13	2.69231	0.312814
01.01.06.01 metabolism of aspartate	1	0.35	FGSG_00596	19	0.13	2.69231	0.326998
18.02.05 regulator of G-protein signalling	1	0.35	FGSG_08817	19	0.13	2.69231	0.326998
40.20 cell aging	1	0.35	FGSG_08817	19	0.13	2.69231	0.326998
02.16.01 alcohol fermentation	2	0.7	FGSG_04214 FGSG_11557	57	0.41	1.70732	0.329074
30.05.01 receptor enzyme mediated signalling	1	0.35	FGSG_13888	20	0.14	2.5	0.34089
01.01.09.04.01 biosynthesis of phenylalanine	2	0.7	FGSG_08023 FGSG_01767	59	0.42	1.66667	0.344172
32.05.05 virulence, disease factors	3	1.05	FGSG_11049 FGSG_03648 FGSG_06480	103	0.74	1.41892	0.357064
20.09.01 nuclear transport	2	0.7	FGSG_00838 FGSG_09471	62	0.44	1.59091	0.366606
01.01.11.02.01 biosynthesis of isoleucine	1	0.35	FGSG_04570	22	0.15	2.33333	0.367822
01.05.08.07 C-4 compound catabolism	1	0.35	FGSG_03438	22	0.15	2.33333	0.367822
01.02.02.09 catabolism of nitrogenous compounds	1	0.35	FGSG_06480	23	0.16	2.1875	0.380874
02.45.15 energy generation (e.g. ATP synthase)	1	0.35	FGSG_15824	23	0.16	2.1875	0.380874
16.09 lipid binding	1	0.35	FGSG_11164	23	0.16	2.1875	0.380874
34.01.01.03 homeostasis of protons	2	0.7	FGSG_15824 FGSG_05659	64	0.46	1.52174	0.381398
10.01.03 DNA synthesis and replication	3	1.05	FGSG_00838 FGSG_09471 FGSG_06825	108	0.78	1.34615	0.385156
02.07 pentose-phosphate pathway	2	0.7	FGSG_03438 FGSG_03648	65	0.47	1.48936	0.388739
01.01.06 metabolism of the aspartate family	3	1.05	FGSG_13398 FGSG_04214 FGSG_00596	109	0.78	1.34615	0.390743
01.05.08 C-4 compound metabolism	1	0.35	FGSG_03438	24	0.17	2.05882	0.393658
18.02.01.02 enzyme inhibitor	1	0.35	FGSG_00766	24	0.17	2.05882	0.393658
34.07 cell adhesion	1	0.35	FGSG_11164	24	0.17	2.05882	0.393658
32.01.11 nutrient starvation response	1	0.35	FGSG_00596	25	0.18	1.94444	0.406178
20.01.23 allantoin and allantoate transport	2	0.7	FGSG_07771 FGSG_03931	69	0.49	1.42857	0.417703
01.01.03.03 metabolism of proline	1	0.35	FGSG_01141	27	0.19	1.84211	0.430452
14.07.01 modification with fatty acids (e.g. myristylation, palmitylation, farnesylation)	1	0.35	FGSG_06825	28	0.2	1.75	0.442215
01.20.01.05 metabolism of sugar alcohols	1	0.35	FGSG_03438	29	0.2	1.75	0.453736
20.01.25 vitamine/cofactor transport	2	0.7	FGSG_12379 FGSG_07771	75	0.54	1.2963	0.4598
01.01.03.05 metabolism of arginine	1	0.35	FGSG_02851	30	0.21	1.66667	0.46502
20.03.02.03.01 proton driven antiporter	1	0.35	FGSG_03725	30	0.21	1.66667	0.46502
02.13.03 aerobic respiration	2	0.7	FGSG_15824 FGSG_01342	76	0.54	1.2963	0.466644
18.02.09 regulator of transcription factor	1	0.35	FGSG_16459	31	0.22	1.59091	0.476072
01.01.09.02 metabolism of serine	1	0.35	FGSG_03648	32	0.23	1.52174	0.486896
10.03.01.01.03 G1/S transition of mitotic cell cycle	1	0.35	FGSG_04570	32	0.23	1.52174	0.486896
42.10 nucleus	3	1.05	FGSG_09471 FGSG_00838 FGSG_02147	128	0.92	1.1413	0.493571
43 CELL TYPE DIFFERENTIATION	6	2.1	FGSG_00838 FGSG_16273 FGSG_09471 FGSG_02014 FGSG_10796 FGSG_08817	273	1.97	1.06599	0.494929
20.01.11 amine / polyamine transport	1	0.35	FGSG_04370	34	0.24	1.45833	0.50788
20.09.07 vesicular transport (Golgi network, etc.)	4	1.4	FGSG_09471 FGSG_06825 FGSG_01954 FGSG_00838	180	1.3	1.07692	0.510509
01.20.17 metabolism of secondary products derived from primary amino acids	2	0.7	FGSG_04223 FGSG_01523	85	0.61	1.14754	0.525844
14 PROTEIN FATE (folding, modification, destination)	19	6.66	FGSG_00838 FGSG_08022 FGSG_09672 FGSG_00766 FGSG_09725 FGSG_10712 FGSG_00806 FGSG_02811 FGSG_06825 FGSG_07416 FGSG_02014 FGSG_11164 FGSG_06177 FGSG_04911 FGSG_09471 FGSG_01169 FGSG_02147 FGSG_17096 FGSG_04527	920	6.65	1.0015	0.531188
14.07 protein modification	11	3.85	FGSG_06825 FGSG_04911 FGSG_11164 FGSG_02147 FGSG_00838 FGSG_09471 FGSG_10712 FGSG_00806 FGSG_08022 FGSG_09672 FGSG_00766	532	3.84	1.0026	0.539539
01.06.02.02 glycolipid metabolism	1	0.35	FGSG_03438	38	0.27	1.2963	0.547318
01.01.03.02.01 biosynthesis of glutamate	1	0.35	FGSG_01141	39	0.28	1.25	0.556675
20.03.02.03 antiporter	1	0.35	FGSG_03725	41	0.29	1.2069	0.574815
01.01.06.06 metabolism of lysine	1	0.35	FGSG_13398	42	0.3	1.16667	0.583605
01.05.13 transfer of activated C-1 groups	1	0.35	FGSG_08817	44	0.31	1.12903	0.600647
14.07.04 modification by acetylation, deacetylation	1	0.35	FGSG_02147	45	0.32	1.09375	0.608905
20.01.03.01 sugar transport	1	0.35	FGSG_05042	46	0.33	1.06061	0.616993
30.01.05.05.01 small GTPase mediated signal transduction	1	0.35	FGSG_08817	46	0.33	1.06061	0.616993
99 UNCLASSIFIED PROTEINS	148	51.9	FGSG_11449 FGSG_16418 FGSG_16654 FGSG_00055 FGSG_17387 FGSG_06447 FGSG_12918 FGSG_07642 FGSG_08081 FGSG_04745 FGSG_03349 FGSG_04626 FGSG_00220 FGSG_17248 FGSG_01803 FGSG_03534 FGSG_03532 FGSG_10086 FGSG_08142 FGSG_04627 FGSG_11058 FGSG_17463 FGSG_02908 FGSG_04662 FGSG_14031 FGSG_04813 FGSG_07836 FGSG_12207 FGSG_06129 FGSG_06063 FGSG_12243 FGSG_11264 FGSG_11407 FGSG_02441 FGSG_09412 FGSG_04746 FGS…	9004	65.1	0.797235	0.999999
01.03 nucleotide/nucleoside/nucleobase metabolism	2	0.7	FGSG_08817 FGSG_06633	267	1.93	0.362694	1
01.03.01 purin nucleotide/nucleoside/nucleobase metabolism	1	0.35	FGSG_08817	127	0.91	0.384615	1
01.05.06 C-2 compound and organic acid metabolism	1	0.35	FGSG_03439	60	0.43	0.813953	1
01.05.11 aromate metabolism	1	0.35	FGSG_04302	65	0.47	0.744681	1
01.05.11.07 aromate catabolism	1	0.35	FGSG_04302	56	0.4	0.875	1
01.05.11.07.01 aerobic aromate catabolism	1	0.35	FGSG_04302	56	0.4	0.875	1
01.05.25 regulation of C-compound and carbohydrate metabolism	2	0.7	FGSG_05042 FGSG_06464	124	0.89	0.786517	1
01.06.02 membrane lipid metabolism	1	0.35	FGSG_03438	95	0.68	0.514706	1
01.07.01 biosynthesis of vitamins, cofactors, and prosthetic groups	3	1.05	FGSG_05036 FGSG_04828 FGSG_16340	157	1.13	0.929204	1
01.20.15 metabolism of derivatives of dehydroquinic acid, shikimic acid and chorismic acid	1	0.35	FGSG_03438	50	0.36	0.972222	1
02.11 electron transport and membrane-associated energy conservation	1	0.35	FGSG_15824	136	0.98	0.357143	1
02.13 respiration	3	1.05	FGSG_01342 FGSG_15824 FGSG_03439	161	1.16	0.905172	1
02.25 oxidation of fatty acids	1	0.35	FGSG_13398	57	0.41	0.853659	1
02.45 energy conversion and regeneration	1	0.35	FGSG_15824	85	0.61	0.57377	1
10 CELL CYCLE AND DNA PROCESSING	9	3.15	FGSG_04570 FGSG_02014 FGSG_00838 FGSG_06825 FGSG_16273 FGSG_08817 FGSG_01450 FGSG_09471 FGSG_02811	659	4.76	0.661765	1
10.01 DNA processing	4	1.4	FGSG_02811 FGSG_06825 FGSG_09471 FGSG_00838	353	2.55	0.54902	1
10.01.05 DNA recombination and DNA repair	1	0.35	FGSG_02811	186	1.34	0.261194	1
10.01.05.01 DNA repair	1	0.35	FGSG_02811	156	1.12	0.3125	1
10.03 cell cycle	8	2.8	FGSG_04570 FGSG_16273 FGSG_00838 FGSG_02014 FGSG_01450 FGSG_09471 FGSG_08817 FGSG_06825	431	3.11	0.900322	1
10.03.01 mitotic cell cycle and cell cycle control	5	1.75	FGSG_00838 FGSG_04570 FGSG_06825 FGSG_09471 FGSG_08817	322	2.32	0.75431	1
10.03.01.01 mitotic cell cycle	2	0.7	FGSG_06825 FGSG_04570	112	0.81	0.864198	1
10.03.03 cytokinesis (cell division) /septum formation and hydrolysis	1	0.35	FGSG_16273	101	0.73	0.479452	1
11 TRANSCRIPTION	6	2.1	FGSG_04619 FGSG_16459 FGSG_07116 FGSG_17023 FGSG_08617 FGSG_04293	718	5.19	0.404624	1
11.02 RNA synthesis	6	2.1	FGSG_17023 FGSG_04293 FGSG_04619 FGSG_08617 FGSG_16459 FGSG_07116	525	3.79	0.55409	1
11.02.03 mRNA synthesis	6	2.1	FGSG_04619 FGSG_07116 FGSG_17023 FGSG_08617 FGSG_16459 FGSG_04293	466	3.37	0.623145	1
11.02.03.04 transcriptional control	6	2.1	FGSG_16459 FGSG_07116 FGSG_04293 FGSG_17023 FGSG_08617 FGSG_04619	363	2.62	0.801527	1
11.04 RNA processing	1	0.35	FGSG_04619	287	2.07	0.169082	1
11.04.03 mRNA processing (splicing, 5'-, 3'-end processing)	1	0.35	FGSG_04619	163	1.17	0.299145	1
12 PROTEIN SYNTHESIS	4	1.4	FGSG_06825 FGSG_08817 FGSG_10636 FGSG_16638	370	2.67	0.524345	1
12.01 ribosome biogenesis	2	0.7	FGSG_08817 FGSG_10636	219	1.58	0.443038	1
12.04 translation	3	1.05	FGSG_16638 FGSG_08817 FGSG_06825	198	1.43	0.734266	1
12.04.01 translation initiation	1	0.35	FGSG_16638	52	0.37	0.945946	1
14.07.03 modification by phosphorylation, dephosphorylation, autophosphorylation	1	0.35	FGSG_00766	149	1.07	0.327103	1
14.07.05 modification by ubiquitination, deubiquitination	1	0.35	FGSG_09672	71	0.51	0.686275	1
14.10 assembly of protein complexes	3	1.05	FGSG_00838 FGSG_09471 FGSG_00766	170	1.22	0.860656	1
14.13.01.01 proteasomal degradation (ubiquitin/proteasomal pathway)	2	0.7	FGSG_02811 FGSG_09672	104	0.75	0.933333	1
16.01 protein binding	15	5.26	FGSG_09471 FGSG_02811 FGSG_11164 FGSG_08456 FGSG_00838 FGSG_04527 FGSG_02014 FGSG_03243 FGSG_00766 FGSG_11884 FGSG_06437 FGSG_03438 FGSG_06825 FGSG_08817 FGSG_09672	760	5.49	0.958106	1
16.03 nucleic acid binding	4	1.4	FGSG_07116 FGSG_08817 FGSG_16638 FGSG_08617	361	2.61	0.536398	1
16.03.01 DNA binding	2	0.7	FGSG_08617 FGSG_07116	170	1.22	0.57377	1
16.03.03 RNA binding	1	0.35	FGSG_16638	180	1.3	0.269231	1
16.17.07 magnesium binding	1	0.35	FGSG_02851	55	0.39	0.897436	1
16.19.05 GTP binding	1	0.35	FGSG_08817	91	0.65	0.538462	1
16.21.05 FAD/FMN binding	1	0.35	FGSG_03439	86	0.62	0.564516	1
18.01 regulation by	1	0.35	FGSG_08817	111	0.8	0.4375	1
18.01.07 regulation by binding / dissociation	1	0.35	FGSG_08817	54	0.39	0.897436	1
20.03.02 carrier (electrochemical potential-driven transport)	1	0.35	FGSG_03725	88	0.63	0.555556	1
20.09.18.09 vesicular cellular import	1	0.35	FGSG_08817	86	0.62	0.564516	1
20.09.18.09.01 endocytosis	1	0.35	FGSG_08817	86	0.62	0.564516	1
30 CELLULAR COMMUNICATION/SIGNAL TRANSDUCTION MECHANISM	5	1.75	FGSG_10796 FGSG_11164 FGSG_01222 FGSG_13888 FGSG_08817	312	2.25	0.777778	1
30.01 cellular signalling	4	1.4	FGSG_01222 FGSG_10796 FGSG_08817 FGSG_11164	271	1.96	0.714286	1
30.01.05 enzyme mediated signal transduction	2	0.7	FGSG_11164 FGSG_08817	146	1.05	0.666667	1
30.01.05.01 protein kinase	1	0.35	FGSG_08817	71	0.51	0.686275	1
30.01.05.05 G-protein mediated signal transduction	1	0.35	FGSG_08817	59	0.42	0.833333	1
30.05 transmembrane signal transduction	1	0.35	FGSG_13888	79	0.57	0.614035	1
34.11.03.07 pheromone response, mating-type determination, sex-specific proteins	2	0.7	FGSG_02014 FGSG_06464	119	0.86	0.813953	1
42 BIOGENESIS OF CELLULAR COMPONENTS	9	3.15	FGSG_09471 FGSG_16638 FGSG_11163 FGSG_07683 FGSG_00838 FGSG_16273 FGSG_11169 FGSG_02147 FGSG_08817	617	4.46	0.706278	1
42.04 cytoskeleton/structural proteins	1	0.35	FGSG_08817	134	0.96	0.364583	1
42.04.03 actin cytoskeleton	1	0.35	FGSG_08817	58	0.41	0.853659	1
42.10.03 organization of chromosome structure	1	0.35	FGSG_02147	98	0.7	0.5	1
43.01 fungal/microorganismic cell type differentiation	4	1.4	FGSG_16273 FGSG_08817 FGSG_02014 FGSG_10796	261	1.88	0.744681	1
43.01.03 fungal and other eukaryotic cell type differentiation	4	1.4	FGSG_10796 FGSG_16273 FGSG_08817 FGSG_02014	261	1.88	0.744681	1
43.01.03.05 budding, cell polarity and filament formation	2	0.7	FGSG_08817 FGSG_16273	146	1.05	0.666667	1
43.01.03.09 development of asco- basidio- or zygospore	2	0.7	FGSG_08817 FGSG_02014	109	0.78	0.897436	1

## Sheet: FunCat_361
S2 Table. Functional analysis of in planta down-regulated genes on 3ADON population compared to 15ADON 96 HAI.
Used file: Entries: 361
Your provided set of 361 genes:
The comparison is done to Fusarium_graminearum_FG3 containing 13826 annotated genes.
339 out of 361 genes are found:
FGSG_00004 FGSG_02255 FGSG_03145 FGSG_03245 FGSG_03264 FGSG_03295 FGSG_03646 FGSG_04045 FGSG_04801 FGSG_04813 FGSG_04899 FGSG_06676 FGSG_07546 FGSG_08097 FGSG_08142 FGSG_08295 FGSG_09072 FGSG_09367 FGSG_10206 FGSG_10601 FGSG_11130 FGSG_11470 FGSG_11690 FGSG_12216 FGSG_12507 FGSG_13476 FGSG_13505 FGSG_13866 FGSG_13996 FGSG_16184 FGSG_16278 FGSG_16654 FGSG_16794 FGSG_17091 FGSG_17305 FGSG_17582 FGS…
FUNCTIONAL CATEGORY	abs SET	rel SET	genes SET	abs GENOME	rel GENOME	rel SET/rel GENOME	P-VALUE
20.09.18.07 non-vesicular cellular import	22	6.48	FGSG_05574 FGSG_05238 FGSG_16876 FGSG_03872 FGSG_01675 FGSG_03369 FGSG_03680 FGSG_09367 FGSG_07543 FGSG_04537 FGSG_04899 FGSG_02136 FGSG_03646 FGSG_08084 FGSG_17369 FGSG_01734 FGSG_07209 FGSG_13866 FGSG_01814 FGSG_08093 FGSG_04676 FGSG_00572	237	1.71	3.78947	8.96422e-08
20.01.03 C-compound and carbohydrate transport	20	5.89	FGSG_13866 FGSG_04537 FGSG_11272 FGSG_05574 FGSG_07543 FGSG_09367 FGSG_16876 FGSG_10706 FGSG_01814 FGSG_03872 FGSG_00572 FGSG_04676 FGSG_05238 FGSG_03369 FGSG_01734 FGSG_04899 FGSG_01675 FGSG_03646 FGSG_11988 FGSG_08084	284	2.05	2.87317	2.38352e-05
20.09.18 cellular import	23	6.78	FGSG_02136 FGSG_05574 FGSG_03646 FGSG_04899 FGSG_00572 FGSG_04676 FGSG_07209 FGSG_08084 FGSG_17369 FGSG_01734 FGSG_05238 FGSG_03872 FGSG_03680 FGSG_16876 FGSG_08188 FGSG_01675 FGSG_04537 FGSG_08093 FGSG_03369 FGSG_09367 FGSG_07543 FGSG_01814 FGSG_13866	397	2.87	2.36237	0.000124887
20.03 transport facilities	27	7.96	FGSG_11272 FGSG_00572 FGSG_03172 FGSG_05574 FGSG_08084 FGSG_02820 FGSG_03862 FGSG_11988 FGSG_04899 FGSG_08188 FGSG_16876 FGSG_01675 FGSG_13866 FGSG_10706 FGSG_03646 FGSG_07209 FGSG_03369 FGSG_03680 FGSG_04676 FGSG_15824 FGSG_07529 FGSG_05238 FGSG_07543 FGSG_01814 FGSG_03872 FGSG_04517 FGSG_09367	535	3.86	2.06218	0.000318211
20.03.02.02 symporter	6	1.76	FGSG_03172 FGSG_03369 FGSG_09367 FGSG_07543 FGSG_13866 FGSG_00572	48	0.34	5.17647	0.00107045
20.03.02 carrier (electrochemical potential-driven transport)	8	2.35	FGSG_00572 FGSG_02820 FGSG_03369 FGSG_07529 FGSG_03172 FGSG_13866 FGSG_07543 FGSG_09367	88	0.63	3.73016	0.00140635
14.13.04 lysosomal and vacuolar protein degradation	5	1.47	FGSG_10982 FGSG_03315 FGSG_10343 FGSG_04527 FGSG_10712	35	0.25	5.88	0.00152556
20.03.02.02.01 proton driven symporter	5	1.47	FGSG_09367 FGSG_07543 FGSG_13866 FGSG_03369 FGSG_00572	40	0.28	5.25	0.00279836
32.05 disease, virulence and defense	16	4.71	FGSG_11409 FGSG_05908 FGSG_03862 FGSG_11988 FGSG_04848 FGSG_05660 FGSG_13865 FGSG_11272 FGSG_01767 FGSG_07529 FGSG_03648 FGSG_02672 FGSG_01582 FGSG_10706 FGSG_10713 FGSG_17091	309	2.23	2.11211	0.00406295
20.01.01.01 cation transport (H+, Na+, K+, Ca2+ , NH4+, etc.)	11	3.24	FGSG_17369 FGSG_15824 FGSG_10706 FGSG_01675 FGSG_11164 FGSG_11272 FGSG_11988 FGSG_05574 FGSG_02820 FGSG_08093 FGSG_08188	181	1.3	2.49231	0.0050831
20.01 transported compounds (substrates)	40	11.7	FGSG_03172 FGSG_04517 FGSG_07209 FGSG_10706 FGSG_03438 FGSG_15824 FGSG_11164 FGSG_05238 FGSG_08084 FGSG_08188 FGSG_13865 FGSG_16876 FGSG_04899 FGSG_09367 FGSG_03872 FGSG_03427 FGSG_11272 FGSG_01767 FGSG_11988 FGSG_03369 FGSG_03646 FGSG_00572 FGSG_04676 FGSG_08093 FGSG_07529 FGSG_04527 FGSG_01814 FGSG_13888 FGSG_03778 FGSG_02136 FGSG_05574 FGSG_01675 FGSG_17369 FGSG_03862 FGSG_02820 FGSG_13866 FGS…	1078	7.79	1.50193	0.00551938
32.05.03 defense related proteins	6	1.76	FGSG_13865 FGSG_05660 FGSG_05908 FGSG_02672 FGSG_10713 FGSG_01767	72	0.52	3.38462	0.00835565
16.05 polysaccharide binding	3	0.88	FGSG_10670 FGSG_04077 FGSG_11164	18	0.13	6.76923	0.00906992
20.01.25 vitamine/cofactor transport	6	1.76	FGSG_03872 FGSG_01675 FGSG_03646 FGSG_05238 FGSG_01814 FGSG_04899	75	0.54	3.25926	0.0101342
34.01.01 homeostasis of cations	13	3.83	FGSG_11272 FGSG_15824 FGSG_05574 FGSG_08093 FGSG_17369 FGSG_00572 FGSG_01675 FGSG_13866 FGSG_08188 FGSG_07543 FGSG_03172 FGSG_02820 FGSG_10706	256	1.85	2.07027	0.0106614
20.01.01 ion transport	12	3.53	FGSG_11164 FGSG_08093 FGSG_05574 FGSG_01675 FGSG_10706 FGSG_11272 FGSG_15824 FGSG_17369 FGSG_08188 FGSG_11988 FGSG_03172 FGSG_02820	229	1.65	2.13939	0.011015
20.09.16.01 Type I protein secretion system (ABC-type transport systems)	4	1.17	FGSG_11272 FGSG_10706 FGSG_11988 FGSG_03862	36	0.26	4.5	0.0112706
01.25.03 extracellular protein degradation	2	0.58	FGSG_02147 FGSG_11249	7	0.05	11.6	0.0116021
01.01.09 metabolism of the cysteine - aromatic group	11	3.24	FGSG_02407 FGSG_13865 FGSG_03648 FGSG_03147 FGSG_01285 FGSG_02168 FGSG_16178 FGSG_16677 FGSG_08083 FGSG_01767 FGSG_08023	207	1.49	2.1745	0.0132679
01.05 C-compound and carbohydrate metabolism	38	11.2	FGSG_10670 FGSG_09367 FGSG_10708 FGSG_03430 FGSG_10706 FGSG_04702 FGSG_03816 FGSG_03002 FGSG_03645 FGSG_04045 FGSG_02033 FGSG_11409 FGSG_03648 FGSG_04848 FGSG_04092 FGSG_17348 FGSG_05924 FGSG_04892 FGSG_13866 FGSG_02034 FGSG_07794 FGSG_10609 FGSG_01430 FGSG_02765 FGSG_11272 FGSG_03369 FGSG_07543 FGSG_09821 FGSG_03061 FGSG_02407 FGSG_00572 FGSG_13865 FGSG_04077 FGSG_10713 FGSG_03438 FGSG_09159 FGS…	1082	7.82	1.43223	0.0156358
34.01.01.03 homeostasis of protons	5	1.47	FGSG_02820 FGSG_15824 FGSG_07543 FGSG_00572 FGSG_13866	64	0.46	3.19565	0.0201699
20.03.22 transport ATPases	6	1.76	FGSG_10706 FGSG_04517 FGSG_11272 FGSG_15824 FGSG_11988 FGSG_08188	88	0.63	2.79365	0.0209878
34.01 homeostasis	13	3.83	FGSG_10706 FGSG_05574 FGSG_01675 FGSG_07543 FGSG_00572 FGSG_08093 FGSG_17369 FGSG_11272 FGSG_08188 FGSG_03172 FGSG_02820 FGSG_13866 FGSG_15824	284	2.05	1.86829	0.0231896
30.01.05.03 protease mediated signal transduction	1	0.29	FGSG_11164	1	0	0	0.024519
20.01.03.01 sugar transport	4	1.17	FGSG_00572 FGSG_09367 FGSG_03369 FGSG_07543	46	0.33	3.54545	0.0258254
20.01.23 allantoin and allantoate transport	5	1.47	FGSG_01814 FGSG_05238 FGSG_03646 FGSG_03872 FGSG_04899	69	0.49	3	0.0269575
01.01.06.06.01.01 diaminopimelic acid pathway	2	0.58	FGSG_05128 FGSG_09521	11	0.07	8.28571	0.0284837
14.07.11 protein processing (proteolytic)	6	1.76	FGSG_11164 FGSG_10712 FGSG_03315 FGSG_10982 FGSG_08022 FGSG_10343	98	0.7	2.51429	0.0333686
01.25 extracellular metabolism	4	1.17	FGSG_04848 FGSG_11249 FGSG_02147 FGSG_04738	53	0.38	3.07895	0.0406206
20.01.01.01.01 heavy metal ion transport (Cu+, Fe3+, etc.)	5	1.47	FGSG_08093 FGSG_08188 FGSG_17369 FGSG_01675 FGSG_05574	78	0.56	2.625	0.0424956
01.01.09.02 metabolism of serine	3	0.88	FGSG_02407 FGSG_03648 FGSG_03147	32	0.23	3.82609	0.0429075
01.01.11.07 metabolism of the hydroxyamino acid group	1	0.29	FGSG_03147	2	0.01	29	0.0484386
01.20.27 metabolism of secondary products derived from L-aspartic acid and L-threonine	1	0.29	FGSG_03147	2	0.01	29	0.0484386
30.01.05.01.05 tyrosine kinase	1	0.29	FGSG_16818	2	0.01	29	0.0484386
01.01.05 metabolism of urea cycle, creatine and polyamines	4	1.17	FGSG_05128 FGSG_02168 FGSG_09521 FGSG_13865	57	0.41	2.85366	0.050842
01.01.09.04 metabolism of phenylalanine	5	1.47	FGSG_13865 FGSG_08023 FGSG_01285 FGSG_01767 FGSG_16677	84	0.6	2.45	0.0553266
01.01.09.04.01 biosynthesis of phenylalanine	4	1.17	FGSG_08023 FGSG_01767 FGSG_16677 FGSG_13865	59	0.42	2.78571	0.0564332
32.07.01 detoxification involving cytochrome P450	4	1.17	FGSG_08023 FGSG_04092 FGSG_01868 FGSG_01767	59	0.42	2.78571	0.0564332
01.05.02.07 sugar, glucoside, polyol and carboxylate catabolism	9	2.65	FGSG_11409 FGSG_03061 FGSG_06278 FGSG_03645 FGSG_02765 FGSG_03002 FGSG_03438 FGSG_03430 FGSG_09821	203	1.46	1.81507	0.0627921
14.13.04.02 vacuolar protein degradation	2	0.58	FGSG_04527 FGSG_10982	17	0.12	4.83333	0.0639868
20.01.09 peptide transport	2	0.58	FGSG_03427 FGSG_07209	17	0.12	4.83333	0.0639868
99 UNCLASSIFIED PROTEINS	234	69	FGSG_05834 FGSG_08295 FGSG_10108 FGSG_16418 FGSG_16654 FGSG_00055 FGSG_04810 FGSG_03150 FGSG_06469 FGSG_12503 FGSG_10957 FGSG_12918 FGSG_13873 FGSG_04745 FGSG_04626 FGSG_17658 FGSG_02251 FGSG_12216 FGSG_04814 FGSG_17248 FGSG_02153 FGSG_04614 FGSG_03534 FGSG_13476 FGSG_09103 FGSG_11470 FGSG_09596 FGSG_11110 FGSG_15765 FGSG_03532 FGSG_10086 FGSG_12347 FGSG_01822 FGSG_03639 FGSG_09094 FGSG_02874 FGS…	9004	65.1	1.05991	0.0699735
20.01.13 lipid/fatty acid transport	5	1.47	FGSG_04517 FGSG_05574 FGSG_10706 FGSG_11272 FGSG_01675	90	0.65	2.26154	0.0701613
01.25.11 extracellular aminosaccharide degradation	1	0.29	FGSG_04738	3	0.02	14.5	0.0717733
16.17.05 sodium binding	1	0.29	FGSG_11164	3	0.02	14.5	0.0717733
18.02.10 regulation of channel activity	1	0.29	FGSG_11164	3	0.02	14.5	0.0717733
40.10.02.04 regulation of apoptosis	1	0.29	FGSG_16818	3	0.02	14.5	0.0717733
34.01.01.01 homeostasis of metal ions (Na, K, Ca etc.)	8	2.35	FGSG_05574 FGSG_08093 FGSG_10706 FGSG_08188 FGSG_01675 FGSG_11272 FGSG_17369 FGSG_02820	178	1.28	1.83594	0.0720561
20.01.27 drug/toxin transport	6	1.76	FGSG_11988 FGSG_13888 FGSG_10706 FGSG_07529 FGSG_11272 FGSG_03862	120	0.86	2.04651	0.0748635
01.05.02 sugar, glucoside, polyol and carboxylate metabolism	10	2.94	FGSG_05924 FGSG_02765 FGSG_03438 FGSG_03061 FGSG_03002 FGSG_06278 FGSG_09821 FGSG_03430 FGSG_03645 FGSG_11409	243	1.75	1.68	0.0767216
20.09 transport routes	29	8.55	FGSG_08188 FGSG_17369 FGSG_03369 FGSG_08093 FGSG_01814 FGSG_05238 FGSG_07543 FGSG_01734 FGSG_05574 FGSG_01675 FGSG_03646 FGSG_08084 FGSG_07529 FGSG_16876 FGSG_03862 FGSG_10706 FGSG_13866 FGSG_00572 FGSG_03680 FGSG_03872 FGSG_11272 FGSG_11988 FGSG_04537 FGSG_02136 FGSG_04676 FGSG_07209 FGSG_09367 FGSG_04899 FGSG_15824	897	6.48	1.31944	0.077222
01.01.09.02.01 biosynthesis of serine	2	0.58	FGSG_03147 FGSG_02407	19	0.13	4.46154	0.0779424
16.21.01 heme binding	3	0.88	FGSG_01868 FGSG_01767 FGSG_04092	42	0.3	2.93333	0.0832752
32.07.05 detoxification by export	5	1.47	FGSG_03862 FGSG_07529 FGSG_10706 FGSG_11988 FGSG_11272	95	0.68	2.16176	0.0840359
34.11.12 perception of nutrients and nutritional adaptation	4	1.17	FGSG_13866 FGSG_11164 FGSG_03778 FGSG_00572	68	0.49	2.38776	0.0854472
01.20.21 metabolism of sulfuric acid and L-cysteine derivatives	1	0.29	FGSG_08083	4	0.02	14.5	0.0945375
20.03.02.02.02 sodium driven symporter	1	0.29	FGSG_03172	4	0.02	14.5	0.0945375
01.01.05.03 metabolism of urea (urea cycle)	2	0.58	FGSG_05128 FGSG_09521	22	0.15	3.86667	0.100425
01.01.09.04.02 degradation of phenylalanine	3	0.88	FGSG_08023 FGSG_01767 FGSG_16677	47	0.33	2.66667	0.107812
32.05.05 virulence, disease factors	5	1.47	FGSG_07529 FGSG_04848 FGSG_11409 FGSG_17091 FGSG_03648	103	0.74	1.98649	0.108994
16.21.17 pyridoxal phosphate binding	3	0.88	FGSG_02168 FGSG_08083 FGSG_03147	48	0.34	2.58824	0.113023
14.13 protein/peptide degradation	10	2.94	FGSG_04527 FGSG_08022 FGSG_11249 FGSG_11164 FGSG_10712 FGSG_10982 FGSG_02645 FGSG_02147 FGSG_03315 FGSG_10343	266	1.92	1.53125	0.119747
20 CELLULAR TRANSPORT, TRANSPORT FACILITIES AND TRANSPORT ROUTES	41	12	FGSG_13888 FGSG_04899 FGSG_03646 FGSG_08093 FGSG_07209 FGSG_13865 FGSG_11988 FGSG_03680 FGSG_03438 FGSG_07529 FGSG_17369 FGSG_04537 FGSG_03778 FGSG_07543 FGSG_04527 FGSG_04676 FGSG_00572 FGSG_01675 FGSG_01814 FGSG_02820 FGSG_05238 FGSG_05574 FGSG_01734 FGSG_01767 FGSG_10706 FGSG_08084 FGSG_03427 FGSG_15824 FGSG_03862 FGSG_08023 FGSG_11272 FGSG_03172 FGSG_11164 FGSG_02136 FGSG_09367 FGSG_03872 FGS…	1390	10	1.2	0.121693
01.06.06 isoprenoid metabolism	6	1.76	FGSG_08023 FGSG_03438 FGSG_13865 FGSG_04092 FGSG_16532 FGSG_13888	138	0.99	1.77778	0.123835
32.05.01 resistance proteins	6	1.76	FGSG_13865 FGSG_03862 FGSG_11988 FGSG_10706 FGSG_11272 FGSG_07529	140	1.01	1.74257	0.130065
20.03.25 ABC transporters	4	1.17	FGSG_11272 FGSG_10706 FGSG_11988 FGSG_03862	80	0.57	2.05263	0.133152
01.06 lipid, fatty acid and isoprenoid metabolism	19	5.6	FGSG_01675 FGSG_05906 FGSG_04738 FGSG_10343 FGSG_03648 FGSG_04892 FGSG_16532 FGSG_03438 FGSG_13888 FGSG_04702 FGSG_10713 FGSG_13865 FGSG_08023 FGSG_09337 FGSG_04092 FGSG_04045 FGSG_11409 FGSG_09125 FGSG_02034	590	4.26	1.31455	0.137274
01.06.06.11 tetracyclic and pentacyclic triterpenes (cholesterin, steroids and hopanoids) metabolism	4	1.17	FGSG_13888 FGSG_16532 FGSG_03438 FGSG_04092	81	0.58	2.01724	0.137541
01.01.06.04.01 biosynthesis of threonine	1	0.29	FGSG_03147	6	0.04	7.25	0.138409
02.16.09 mixed acid and butanediol fermentation	1	0.29	FGSG_03061	6	0.04	7.25	0.138409
01.01.06.06.01 biosynthesis of lysine	2	0.58	FGSG_09521 FGSG_05128	28	0.2	2.9	0.149639
32.07 detoxification	12	3.53	FGSG_08023 FGSG_13865 FGSG_01767 FGSG_07529 FGSG_04092 FGSG_11272 FGSG_02034 FGSG_11988 FGSG_10706 FGSG_10713 FGSG_01868 FGSG_03862	352	2.54	1.38976	0.157334
01.20.01.05 metabolism of sugar alcohols	2	0.58	FGSG_03438 FGSG_11409	29	0.2	2.9	0.158254
01.01.09.02.02 degradation of serine	1	0.29	FGSG_03147	7	0.05	5.8	0.159544
01.01.09.03.02 degradation of cysteine	1	0.29	FGSG_08083	7	0.05	5.8	0.159544
20.01.07 amino acid/amino acid derivatives transport	4	1.17	FGSG_03778 FGSG_02136 FGSG_05574 FGSG_01675	86	0.62	1.8871	0.160325
34 INTERACTION WITH THE ENVIRONMENT	19	5.6	FGSG_11988 FGSG_03438 FGSG_07543 FGSG_03172 FGSG_17369 FGSG_03778 FGSG_08093 FGSG_00572 FGSG_15824 FGSG_08188 FGSG_10706 FGSG_11164 FGSG_11272 FGSG_01675 FGSG_07529 FGSG_08456 FGSG_05574 FGSG_13866 FGSG_02820	606	4.38	1.27854	0.16309
20.03.02.03.01 proton driven antiporter	2	0.58	FGSG_07529 FGSG_02820	30	0.21	2.7619	0.166958
32.05.05.01 toxins	2	0.58	FGSG_11409 FGSG_07529	31	0.22	2.63636	0.175743
34.11.03.13 osmosensing and response	3	0.88	FGSG_03438 FGSG_05574 FGSG_01675	60	0.43	2.04651	0.181985
20.09.16 cellular export and secretion	7	2.06	FGSG_01675 FGSG_11272 FGSG_05574 FGSG_11988 FGSG_03862 FGSG_10706 FGSG_07529	193	1.39	1.48201	0.196355
01.01.03.02.02 degradation of glutamate	2	0.58	FGSG_13865 FGSG_08083	34	0.24	2.41667	0.202489
01 METABOLISM	63	18.5	FGSG_04738 FGSG_16178 FGSG_02033 FGSG_17348 FGSG_13888 FGSG_02168 FGSG_07543 FGSG_10670 FGSG_02034 FGSG_03061 FGSG_09337 FGSG_10706 FGSG_16677 FGSG_03816 FGSG_01430 FGSG_01582 FGSG_03438 FGSG_05906 FGSG_11272 FGSG_03430 FGSG_11988 FGSG_01675 FGSG_04077 FGSG_03002 FGSG_05323 FGSG_09159 FGSG_09367 FGSG_11249 FGSG_04092 FGSG_13866 FGSG_01767 FGSG_07794 FGSG_08083 FGSG_16532 FGSG_05128 FGSG_16818 FGS…	2322	16.7	1.10778	0.20494
02.07 pentose-phosphate pathway	3	0.88	FGSG_03438 FGSG_04045 FGSG_03648	65	0.47	1.87234	0.213434
11.04.03.11 control of mRNA stability	1	0.29	FGSG_04619	10	0.07	4.14286	0.219896
43.01.03.06 hyphae formation	1	0.29	FGSG_04647	10	0.07	4.14286	0.219896
32.01.01 oxidative stress response	4	1.17	FGSG_13865 FGSG_16818 FGSG_11272 FGSG_10706	99	0.71	1.64789	0.225045
16.17.09 heavy metal binding (Cu, Fe, Zn)	8	2.35	FGSG_03061 FGSG_11249 FGSG_05323 FGSG_04092 FGSG_02034 FGSG_02147 FGSG_11164 FGSG_08188	237	1.71	1.37427	0.227043
01.20.17.01 metabolism of nonprotein amino acids	2	0.58	FGSG_02168 FGSG_13865	37	0.26	2.23077	0.229651
34.11 cellular sensing and response to external stimulus	11	3.24	FGSG_08456 FGSG_11164 FGSG_07529 FGSG_13866 FGSG_05574 FGSG_01675 FGSG_03438 FGSG_00572 FGSG_07543 FGSG_11988 FGSG_03778	346	2.5	1.296	0.230559
01.06.02.02 glycolipid metabolism	2	0.58	FGSG_03438 FGSG_11409	38	0.27	2.14815	0.238763
01.01.06.04.02 degradation of threonine	1	0.29	FGSG_03147	11	0.07	4.14286	0.239037
32.10.09 degradation / modification of foreign (exogenous) ester compounds	1	0.29	FGSG_10713	11	0.07	4.14286	0.239037
34.01.03.03 homeostasis of phosphate	1	0.29	FGSG_03172	11	0.07	4.14286	0.239037
42.27 extracellular / secretion proteins	1	0.29	FGSG_17091	11	0.07	4.14286	0.239037
01.01.03.02 metabolism of glutamate	3	0.88	FGSG_13865 FGSG_02168 FGSG_08083	71	0.51	1.72549	0.252525
20.09.04 mitochondrial transport	4	1.17	FGSG_15824 FGSG_05574 FGSG_01675 FGSG_17369	105	0.75	1.56	0.256919
01.20.37.05 metabolism of beta-lactams	1	0.29	FGSG_10713	12	0.08	3.625	0.25771
34.11.11 rhythm (e.g. circadian, ultradian)	1	0.29	FGSG_08456	12	0.08	3.625	0.25771
20.03.02.03 antiporter	2	0.58	FGSG_02820 FGSG_07529	41	0.29	2	0.266178
16.21 complex cofactor/cosubstrate/vitamine binding	11	3.24	FGSG_08083 FGSG_13865 FGSG_03147 FGSG_03648 FGSG_02168 FGSG_01767 FGSG_03061 FGSG_01868 FGSG_04092 FGSG_04892 FGSG_03438	360	2.6	1.24615	0.270113
01.01 amino acid metabolism	14	4.12	FGSG_13865 FGSG_01767 FGSG_02168 FGSG_08083 FGSG_02136 FGSG_08023 FGSG_16178 FGSG_16677 FGSG_03147 FGSG_09521 FGSG_02407 FGSG_05128 FGSG_03648 FGSG_01285	474	3.42	1.20468	0.274976
01.01.06.06 metabolism of lysine	2	0.58	FGSG_09521 FGSG_05128	42	0.3	1.93333	0.275323
40.10.02.01 anti-apoptosis	1	0.29	FGSG_04738	13	0.09	3.22222	0.275926
32.05.01.03 chemical agent resistance	2	0.58	FGSG_10706 FGSG_11272	43	0.31	1.87097	0.284462
14.07.04 modification by acetylation, deacetylation	2	0.58	FGSG_11249 FGSG_02147	45	0.32	1.8125	0.302702
01.06.06.05 sesquiterpenes metabolism	1	0.29	FGSG_08023	15	0.1	2.9	0.311032
32.07.09 detoxification by degradation	2	0.58	FGSG_13865 FGSG_10713	46	0.33	1.75758	0.311793
01.01.06.04 metabolism of threonine	1	0.29	FGSG_03147	16	0.11	2.63636	0.327943
01.01.09.01.02 degradation of glycine	1	0.29	FGSG_03147	16	0.11	2.63636	0.327943
01.01.13 regulation of amino acid metabolism	1	0.29	FGSG_01285	16	0.11	2.63636	0.327943
20.01.01.07.07 phosphate transport	1	0.29	FGSG_03172	16	0.11	2.63636	0.327943
20.01.01.01.01.01 siderophore-iron transport	1	0.29	FGSG_08093	17	0.12	2.41667	0.34444
40.01.03.01 regulation of directional cell growth	1	0.29	FGSG_11164	17	0.12	2.41667	0.34444
01.20.17 metabolism of secondary products derived from primary amino acids	3	0.88	FGSG_02168 FGSG_01285 FGSG_13865	85	0.61	1.44262	0.346399
01.20.01 metabolism of primary metabolic sugar derivatives	2	0.58	FGSG_03438 FGSG_11409	50	0.36	1.61111	0.347864
01.06.05 fatty acid metabolism	4	1.17	FGSG_04045 FGSG_03648 FGSG_11409 FGSG_03438	122	0.88	1.32955	0.350753
16.17 metal binding	10	2.94	FGSG_03061 FGSG_04092 FGSG_08188 FGSG_11164 FGSG_02147 FGSG_02034 FGSG_05323 FGSG_10982 FGSG_16818 FGSG_11249	349	2.52	1.16667	0.352932
14.13.01 cytoplasmic and nuclear protein degradation	5	1.47	FGSG_02147 FGSG_02645 FGSG_11249 FGSG_11164 FGSG_04527	160	1.15	1.27826	0.355815
01.05.06.07 C-2 compound and organic acid catabolism	2	0.58	FGSG_13865 FGSG_02034	51	0.36	1.61111	0.356789
01.01.09.03 metabolism of cysteine	1	0.29	FGSG_08083	18	0.13	2.23077	0.360534
40.01.03 directional cell growth (morphogenesis)	2	0.58	FGSG_11164 FGSG_04584	53	0.38	1.52632	0.374503
01.01.03.03.01 biosynthesis of proline	1	0.29	FGSG_13865	19	0.13	2.23077	0.376233
01.01.03.05.01 biosynthesis of arginine	1	0.29	FGSG_02168	19	0.13	2.23077	0.376233
01.20.29 metabolism of secondary products derived from L-glutamic acid, L-proline and L-ornithine	1	0.29	FGSG_13865	20	0.14	2.07143	0.391549
30.05.01 receptor enzyme mediated signalling	1	0.29	FGSG_13888	20	0.14	2.07143	0.391549
02.16.01 alcohol fermentation	2	0.58	FGSG_13865 FGSG_02034	57	0.41	1.41463	0.409304
01.06.02 membrane lipid metabolism	3	0.88	FGSG_03438 FGSG_11409 FGSG_04702	95	0.68	1.29412	0.413073
01.05.08.07 C-4 compound catabolism	1	0.29	FGSG_03438	22	0.15	1.93333	0.421063
30.01.05.01.06 serine/threonine kinase	1	0.29	FGSG_16818	22	0.15	1.93333	0.421063
34.11.01 photoperception and response	1	0.29	FGSG_08456	22	0.15	1.93333	0.421063
01.05.06 C-2 compound and organic acid metabolism	2	0.58	FGSG_02034 FGSG_13865	60	0.43	1.34884	0.434776
02.45.15 energy generation (e.g. ATP synthase)	1	0.29	FGSG_15824	23	0.16	1.8125	0.435281
16.09 lipid binding	1	0.29	FGSG_11164	23	0.16	1.8125	0.435281
20.03.01.01 ion channels	1	0.29	FGSG_03680	23	0.16	1.8125	0.435281
32 CELL RESCUE, DEFENSE AND VIRULENCE	22	6.48	FGSG_04092 FGSG_04848 FGSG_01675 FGSG_10713 FGSG_16818 FGSG_10706 FGSG_02034 FGSG_05660 FGSG_01868 FGSG_17091 FGSG_08023 FGSG_11409 FGSG_13865 FGSG_05908 FGSG_11988 FGSG_03648 FGSG_01767 FGSG_07529 FGSG_01582 FGSG_03862 FGSG_11272 FGSG_02672	856	6.19	1.04685	0.441149
01.01.05.01.02 degradation of polyamines	1	0.29	FGSG_13865	24	0.17	1.70588	0.44915
01.05.08 C-4 compound metabolism	1	0.29	FGSG_03438	24	0.17	1.70588	0.44915
01.20.17.09 metabolism of alkaloids	1	0.29	FGSG_01285	24	0.17	1.70588	0.44915
01.25.01 extracellular polysaccharide degradation	1	0.29	FGSG_04848	24	0.17	1.70588	0.44915
34.07 cell adhesion	1	0.29	FGSG_11164	24	0.17	1.70588	0.44915
01.01.09.05 metabolism of tyrosine	2	0.58	FGSG_01285 FGSG_13865	62	0.44	1.31818	0.451426
01.05.02.04 sugar, glucoside, polyol and carboxylate anabolism	3	0.88	FGSG_03061 FGSG_03430 FGSG_11409	102	0.73	1.20548	0.458479
34.11.03 chemoperception and response	6	1.76	FGSG_11988 FGSG_03438 FGSG_07543 FGSG_07529 FGSG_05574 FGSG_01675	226	1.63	1.07975	0.480028
40.10.02 apoptosis (type I programmed cell death)	2	0.58	FGSG_16818 FGSG_04738	66	0.47	1.23404	0.48387
01.01.03.03 metabolism of proline	1	0.29	FGSG_13865	27	0.19	1.52632	0.488754
01.01.09.01.01 biosynthesis of glycine	1	0.29	FGSG_03147	27	0.19	1.52632	0.488754
01.20.31 metabolism of secondary products derived from L-lysine, L-arginine and L-histidine	1	0.29	FGSG_13865	27	0.19	1.52632	0.488754
34.01.03 homeostasis of anions	1	0.29	FGSG_03172	27	0.19	1.52632	0.488754
01.01.03 assimilation of ammonia, metabolism of the glutamate group	3	0.88	FGSG_08083 FGSG_02168 FGSG_13865	108	0.78	1.12821	0.496178
01.01.06 metabolism of the aspartate family	3	0.88	FGSG_05128 FGSG_09521 FGSG_03147	109	0.78	1.12821	0.502334
01.20 secondary metabolism	11	3.24	FGSG_02033 FGSG_10713 FGSG_13865 FGSG_08023 FGSG_01285 FGSG_03147 FGSG_02168 FGSG_03438 FGSG_11409 FGSG_08083 FGSG_10609	441	3.18	1.01887	0.52039
01.01.03.05 metabolism of arginine	1	0.29	FGSG_02168	30	0.21	1.38095	0.525517
01.01.05.01 metabolism of polyamines	1	0.29	FGSG_13865	30	0.21	1.38095	0.525517
01.01.09.06 metabolism of tryptophan	1	0.29	FGSG_01285	30	0.21	1.38095	0.525517
16.21.07 NAD/NADP binding	5	1.47	FGSG_13865 FGSG_03648 FGSG_03061 FGSG_04892 FGSG_03438	196	1.41	1.04255	0.527631
02.16 fermentation	3	0.88	FGSG_03061 FGSG_02034 FGSG_13865	116	0.83	1.06024	0.544308
01.01.11 metabolism of the pyruvate family (alanine, isoleucine, leucine, valine) and D-alanine	2	0.58	FGSG_13865 FGSG_03147	74	0.53	1.09434	0.54506
40.10 cell death	2	0.58	FGSG_16818 FGSG_04738	75	0.54	1.07407	0.552346
01.05.03 polysaccharide metabolism	5	1.47	FGSG_10708 FGSG_07794 FGSG_10670 FGSG_06278 FGSG_04077	202	1.46	1.00685	0.554516
01.20.37 metabolism of peptide derived compounds	1	0.29	FGSG_10713	33	0.23	1.26087	0.559645
20.03.01 channel / pore class transport	1	0.29	FGSG_03680	33	0.23	1.26087	0.559645
01.01.09.01 metabolism of glycine	1	0.29	FGSG_03147	34	0.24	1.20833	0.570468
20.01.11 amine / polyamine transport	1	0.29	FGSG_07529	34	0.24	1.20833	0.570468
01.20.35.01.01 metabolism of melanins	1	0.29	FGSG_03438	35	0.25	1.16	0.581025
14.07.09 posttranslational modification of amino acids (e.g. hydroxylation, methylation)	1	0.29	FGSG_05924	36	0.26	1.11538	0.591324
32.10 degradation / modification of foreign (exogenous) compounds	1	0.29	FGSG_10713	37	0.26	1.11538	0.601371
01.01.03.02.01 biosynthesis of glutamate	1	0.29	FGSG_02168	39	0.28	1.03571	0.620731
16 PROTEIN WITH BINDING FUNCTION OR COFACTOR REQUIREMENT (structural or catalytic)	30	8.84	FGSG_02147 FGSG_01868 FGSG_05660 FGSG_05924 FGSG_10343 FGSG_16818 FGSG_01767 FGSG_04077 FGSG_08083 FGSG_03438 FGSG_11249 FGSG_04527 FGSG_03147 FGSG_05323 FGSG_10982 FGSG_08188 FGSG_02168 FGSG_08456 FGSG_13865 FGSG_03061 FGSG_04892 FGSG_11164 FGSG_11272 FGSG_02034 FGSG_10670 FGSG_10706 FGSG_04092 FGSG_03648 FGSG_15824 FGSG_11988	1714	12.3	0.718699	0.984968
01.02 nitrogen, sulfur and selenium metabolism	5	1.47	FGSG_13865 FGSG_05323 FGSG_09337 FGSG_08023 FGSG_02168	237	1.71	0.859649	1
01.03 nucleotide/nucleoside/nucleobase metabolism	3	0.88	FGSG_05323 FGSG_11629 FGSG_01582	267	1.93	0.455959	1
01.03.01 purin nucleotide/nucleoside/nucleobase metabolism	3	0.88	FGSG_05323 FGSG_01582 FGSG_11629	127	0.91	0.967033	1
01.04 phosphate metabolism	5	1.47	FGSG_11272 FGSG_10706 FGSG_16818 FGSG_11988 FGSG_01430	357	2.58	0.569767	1
01.05.11 aromate metabolism	1	0.29	FGSG_13865	65	0.47	0.617021	1
01.05.11.07 aromate catabolism	1	0.29	FGSG_13865	56	0.4	0.725	1
01.05.11.07.01 aerobic aromate catabolism	1	0.29	FGSG_13865	56	0.4	0.725	1
01.05.13 transfer of activated C-1 groups	1	0.29	FGSG_04092	44	0.31	0.935484	1
01.05.25 regulation of C-compound and carbohydrate metabolism	2	0.58	FGSG_00572 FGSG_13866	124	0.89	0.651685	1
01.06.02.01 phospholipid metabolism	1	0.29	FGSG_04702	63	0.45	0.644444	1
01.07 metabolism of vitamins, cofactors, and prosthetic groups	3	0.88	FGSG_03438 FGSG_13865 FGSG_02168	287	2.07	0.425121	1
01.07.01 biosynthesis of vitamins, cofactors, and prosthetic groups	2	0.58	FGSG_02168 FGSG_13865	157	1.13	0.513274	1
01.20.05 metabolism of acetic acid derivatives	1	0.29	FGSG_13865	43	0.31	0.935484	1
01.20.15 metabolism of derivatives of dehydroquinic acid, shikimic acid and chorismic acid	1	0.29	FGSG_03438	50	0.36	0.805556	1
01.20.35 metabolism of secondary products derived from L-phenylalanine and L-tyrosine	1	0.29	FGSG_03438	74	0.53	0.54717	1
01.20.35.01 metabolism of phenylpropanoids	1	0.29	FGSG_03438	69	0.49	0.591837	1
02 ENERGY	9	2.65	FGSG_03438 FGSG_03648 FGSG_15824 FGSG_03061 FGSG_11409 FGSG_13865 FGSG_02407 FGSG_02034 FGSG_04045	503	3.63	0.730028	1
02.01 glycolysis and gluconeogenesis	1	0.29	FGSG_02034	92	0.66	0.439394	1
02.11 electron transport and membrane-associated energy conservation	2	0.58	FGSG_15824 FGSG_13865	136	0.98	0.591837	1
02.13 respiration	3	0.88	FGSG_02407 FGSG_15824 FGSG_13865	161	1.16	0.758621	1
02.13.03 aerobic respiration	1	0.29	FGSG_15824	76	0.54	0.537037	1
02.25 oxidation of fatty acids	1	0.29	FGSG_11409	57	0.41	0.707317	1
02.45 energy conversion and regeneration	2	0.58	FGSG_13865 FGSG_15824	85	0.61	0.95082	1
10 CELL CYCLE AND DNA PROCESSING	3	0.88	FGSG_16818 FGSG_17369 FGSG_05924	659	4.76	0.184874	1
10.01 DNA processing	1	0.29	FGSG_05924	353	2.55	0.113725	1
10.01.05 DNA recombination and DNA repair	1	0.29	FGSG_05924	186	1.34	0.216418	1
10.01.05.01 DNA repair	1	0.29	FGSG_05924	156	1.12	0.258929	1
10.03 cell cycle	2	0.58	FGSG_17369 FGSG_16818	431	3.11	0.186495	1
10.03.01 mitotic cell cycle and cell cycle control	1	0.29	FGSG_17369	322	2.32	0.125	1
10.03.03 cytokinesis (cell division) /septum formation and hydrolysis	1	0.29	FGSG_16818	101	0.73	0.39726	1
11 TRANSCRIPTION	1	0.29	FGSG_04619	718	5.19	0.0558767	1
11.02 RNA synthesis	1	0.29	FGSG_04619	525	3.79	0.0765172	1
11.02.03 mRNA synthesis	1	0.29	FGSG_04619	466	3.37	0.0860534	1
11.02.03.04 transcriptional control	1	0.29	FGSG_04619	363	2.62	0.110687	1
11.04 RNA processing	1	0.29	FGSG_04619	287	2.07	0.140097	1
11.04.03 mRNA processing (splicing, 5'-, 3'-end processing)	1	0.29	FGSG_04619	163	1.17	0.247863	1
12 PROTEIN SYNTHESIS	1	0.29	FGSG_10636	370	2.67	0.108614	1
12.01 ribosome biogenesis	1	0.29	FGSG_10636	219	1.58	0.183544	1
14 PROTEIN FATE (folding, modification, destination)	13	3.83	FGSG_08022 FGSG_17369 FGSG_02645 FGSG_11249 FGSG_10712 FGSG_03315 FGSG_11164 FGSG_16818 FGSG_02147 FGSG_05924 FGSG_10343 FGSG_04527 FGSG_10982	920	6.65	0.57594	1
14.04 protein targeting, sorting and translocation	1	0.29	FGSG_17369	207	1.49	0.194631	1
14.07 protein modification	10	2.94	FGSG_11164 FGSG_02147 FGSG_16818 FGSG_10712 FGSG_08022 FGSG_03315 FGSG_05924 FGSG_10343 FGSG_11249 FGSG_10982	532	3.84	0.765625	1
14.07.03 modification by phosphorylation, dephosphorylation, autophosphorylation	1	0.29	FGSG_16818	149	1.07	0.271028	1
16.01 protein binding	8	2.35	FGSG_11164 FGSG_08456 FGSG_04527 FGSG_10343 FGSG_05924 FGSG_03438 FGSG_10982 FGSG_16818	760	5.49	0.428051	1
16.03 nucleic acid binding	1	0.29	FGSG_05924	361	2.61	0.111111	1
16.03.01 DNA binding	1	0.29	FGSG_05924	170	1.22	0.237705	1
16.13 C-compound binding	1	0.29	FGSG_13865	41	0.29	1	1
16.17.01 calcium binding	1	0.29	FGSG_11164	41	0.29	1	1
16.17.07 magnesium binding	1	0.29	FGSG_16818	55	0.39	0.74359	1
16.19 nucleotide/nucleoside/nucleobase binding	6	1.76	FGSG_05660 FGSG_15824 FGSG_11988 FGSG_16818 FGSG_10706 FGSG_11272	471	3.4	0.517647	1
16.19.03 ATP binding	5	1.47	FGSG_10706 FGSG_11988 FGSG_15824 FGSG_11272 FGSG_16818	354	2.56	0.574219	1
16.19.05 GTP binding	1	0.29	FGSG_05660	91	0.65	0.446154	1
18 REGULATION OF METABOLISM AND PROTEIN FUNCTION	4	1.17	FGSG_16818 FGSG_08456 FGSG_04527 FGSG_11164	242	1.75	0.668571	1
18.01 regulation by	1	0.29	FGSG_16818	111	0.8	0.3625	1
18.01.01 regulation by modification	1	0.29	FGSG_16818	62	0.44	0.659091	1
18.02 regulation of protein activity	4	1.17	FGSG_16818 FGSG_08456 FGSG_11164 FGSG_04527	236	1.7	0.688235	1
18.02.01 enzymatic activity regulation / enzyme regulator	2	0.58	FGSG_08456 FGSG_04527	178	1.28	0.453125	1
18.02.01.01 enzyme activator	1	0.29	FGSG_04527	79	0.57	0.508772	1
20.01.01.07 anion transport	1	0.29	FGSG_03172	54	0.39	0.74359	1
20.01.10 protein transport	1	0.29	FGSG_04527	128	0.92	0.315217	1
20.01.15 electron transport	6	1.76	FGSG_11164 FGSG_15824 FGSG_03438 FGSG_08023 FGSG_13865 FGSG_01767	290	2.09	0.842105	1
30 CELLULAR COMMUNICATION/SIGNAL TRANSDUCTION MECHANISM	4	1.17	FGSG_16818 FGSG_11164 FGSG_13888 FGSG_02645	312	2.25	0.52	1
30.01 cellular signalling	3	0.88	FGSG_16818 FGSG_02645 FGSG_11164	271	1.96	0.44898	1
30.01.05 enzyme mediated signal transduction	2	0.58	FGSG_11164 FGSG_16818	146	1.05	0.552381	1
30.01.05.01 protein kinase	1	0.29	FGSG_16818	71	0.51	0.568627	1
30.05 transmembrane signal transduction	1	0.29	FGSG_13888	79	0.57	0.508772	1
32.01 stress response	5	1.47	FGSG_10706 FGSG_01675 FGSG_16818 FGSG_13865 FGSG_11272	451	3.26	0.45092	1
32.01.03 osmotic and salt stress response	2	0.58	FGSG_01675 FGSG_13865	88	0.63	0.920635	1
32.07.03 detoxification by modification	1	0.29	FGSG_13865	61	0.44	0.659091	1
34.11.03.07 pheromone response, mating-type determination, sex-specific proteins	1	0.29	FGSG_07543	119	0.86	0.337209	1
40 CELL FATE	4	1.17	FGSG_04738 FGSG_11164 FGSG_16818 FGSG_04584	240	1.73	0.676301	1
40.01 cell growth / morphogenesis	3	0.88	FGSG_04738 FGSG_11164 FGSG_04584	172	1.24	0.709677	1
41 DEVELOPMENT (Systemic)	1	0.29	FGSG_07543	55	0.39	0.74359	1
41.01 fungal/microorganismic development	1	0.29	FGSG_07543	55	0.39	0.74359	1
42 BIOGENESIS OF CELLULAR COMPONENTS	8	2.35	FGSG_11249 FGSG_13865 FGSG_05757 FGSG_10343 FGSG_17091 FGSG_04584 FGSG_07794 FGSG_02147	617	4.46	0.526906	1
42.01 cell wall	4	1.17	FGSG_04584 FGSG_02147 FGSG_05757 FGSG_07794	182	1.31	0.89313	1
42.04 cytoskeleton/structural proteins	1	0.29	FGSG_04584	134	0.96	0.302083	1
42.10 nucleus	2	0.58	FGSG_11249 FGSG_02147	128	0.92	0.630435	1
42.10.03 organization of chromosome structure	2	0.58	FGSG_02147 FGSG_11249	98	0.7	0.828571	1
42.16 mitochondrion	1	0.29	FGSG_13865	125	0.9	0.322222	1
42.25 vacuole or lysosome	1	0.29	FGSG_10343	41	0.29	1	1
43 CELL TYPE DIFFERENTIATION	2	0.58	FGSG_04584 FGSG_04647	273	1.97	0.294416	1
43.01 fungal/microorganismic cell type differentiation	2	0.58	FGSG_04647 FGSG_04584	261	1.88	0.308511	1
43.01.03 fungal and other eukaryotic cell type differentiation	2	0.58	FGSG_04647 FGSG_04584	261	1.88	0.308511	1
43.01.03.05 budding, cell polarity and filament formation	1	0.29	FGSG_04584	146	1.05	0.27619	1

## Sheet: FunCat_241
S2 Table. Functional analysis of in planta down-regulated genes on 3ADON population compared to 15ADON 144 HAI.
Used file: Entries: 241
Your provided set of 241 genes:
The comparison is done to Fusarium_graminearum_FG3 containing 13826 annotated genes.
228 out of 241 genes are found:
FGSG_00004 FGSG_02426 FGSG_03245 FGSG_03264 FGSG_03541 FGSG_03646 FGSG_04813 FGSG_05888 FGSG_06676 FGSG_07546 FGSG_07606 FGSG_08081 FGSG_08097 FGSG_09072 FGSG_09599 FGSG_10206 FGSG_10601 FGSG_11324 FGSG_11470 FGSG_12507 FGSG_13505 FGSG_13996 FGSG_16654 FGSG_16901 FGSG_17549 FGSG_00163 FGSG_00209 FGSG_01072 FGSG_02407 FGSG_02602 FGSG_03049 FGSG_03165 FGSG_03862 FGSG_03872 FGSG_03907 FGSG_03914 FGS…
FUNCTIONAL CATEGORY	abs SET	rel SET	genes SET	abs GENOME	rel GENOME	rel SET/rel GENOME	P-VALUE
16.05 polysaccharide binding	4	1.75	FGSG_10670 FGSG_11548 FGSG_05847 FGSG_11164	18	0.13	13.4615	0.000183776
16.17.05 sodium binding	2	0.87	FGSG_04512 FGSG_11164	3	0.02	43.5	0.000803454
01.01.09.04.01 biosynthesis of phenylalanine	5	2.19	FGSG_08023 FGSG_01767 FGSG_17130 FGSG_13865 FGSG_08079	59	0.42	5.21429	0.00283362
01.01.03.03.01 biosynthesis of proline	3	1.31	FGSG_13865 FGSG_02206 FGSG_03075	19	0.13	10.0769	0.00352815
32.05.03 defense related proteins	5	2.19	FGSG_17130 FGSG_13865 FGSG_02672 FGSG_10713 FGSG_01767	72	0.52	4.21154	0.00666709
01.01.03.03.02 degradation of proline	2	0.87	FGSG_02206 FGSG_03075	8	0.05	17.4	0.00710062
01.01.09.04.02 degradation of phenylalanine	4	1.75	FGSG_08023 FGSG_01767 FGSG_08079 FGSG_17130	47	0.33	5.30303	0.0073773
01.01.09 metabolism of the cysteine - aromatic group	9	3.94	FGSG_17130 FGSG_02407 FGSG_06480 FGSG_13865 FGSG_03648 FGSG_08083 FGSG_08079 FGSG_01767 FGSG_08023	207	1.49	2.6443	0.00744545
01.01.03.03 metabolism of proline	3	1.31	FGSG_03075 FGSG_13865 FGSG_02206	27	0.19	6.89474	0.00966796
99 UNCLASSIFIED PROTEINS	165	72.3	FGSG_03165 FGSG_11449 FGSG_16418 FGSG_16654 FGSG_04810 FGSG_05062 FGSG_06469 FGSG_12503 FGSG_03173 FGSG_12918 FGSG_13873 FGSG_08081 FGSG_16845 FGSG_04745 FGSG_04626 FGSG_17248 FGSG_11470 FGSG_03532 FGSG_10086 FGSG_13247 FGSG_03914 FGSG_17463 FGSG_02908 FGSG_14031 FGSG_00812 FGSG_04813 FGSG_03541 FGSG_04752 FGSG_07997 FGSG_07606 FGSG_01797 FGSG_02036 FGSG_12243 FGSG_02289 FGSG_04013 FGSG_07754 FGS…	9004	65.1	1.1106	0.0113941
01.01.09.04 metabolism of phenylalanine	5	2.19	FGSG_13865 FGSG_08023 FGSG_08079 FGSG_17130 FGSG_01767	84	0.6	3.65	0.0125604
32.10.09 degradation / modification of foreign (exogenous) ester compounds	2	0.87	FGSG_06610 FGSG_10713	11	0.07	12.4286	0.0135007
34.01.03.03 homeostasis of phosphate	2	0.87	FGSG_07894 FGSG_02426	11	0.07	12.4286	0.0135007
32.07.01 detoxification involving cytochrome P450	4	1.75	FGSG_08023 FGSG_16900 FGSG_17130 FGSG_01767	59	0.42	4.16667	0.0161609
30.01.05.03 protease mediated signal transduction	1	0.43	FGSG_11164	1	0	0	0.0164907
20.09.18.07 non-vesicular cellular import	9	3.94	FGSG_00811 FGSG_03834 FGSG_03872 FGSG_11150 FGSG_03680 FGSG_03646 FGSG_08084 FGSG_03306 FGSG_08093	237	1.71	2.30409	0.0169275
34.01.01.03 homeostasis of protons	4	1.75	FGSG_08343 FGSG_07894 FGSG_03306 FGSG_04512	64	0.46	3.80435	0.0211788
01.06.06.05 sesquiterpenes metabolism	2	0.87	FGSG_08023 FGSG_17130	15	0.1	8.7	0.024684
01.01 amino acid metabolism	14	6.14	FGSG_13865 FGSG_12519 FGSG_01767 FGSG_03075 FGSG_08083 FGSG_08023 FGSG_10659 FGSG_02206 FGSG_17130 FGSG_08079 FGSG_02407 FGSG_03648 FGSG_06480 FGSG_03647	474	3.42	1.79532	0.0256472
20.01.01.07.07 phosphate transport	2	0.87	FGSG_02426 FGSG_07894	16	0.11	7.90909	0.0279082
20.01.01.01 cation transport (H+, Na+, K+, Ca2+ , NH4+, etc.)	7	3.07	FGSG_11164 FGSG_11272 FGSG_04512 FGSG_08093 FGSG_07894 FGSG_03834 FGSG_08343	181	1.3	2.36154	0.0305489
20.01.01 ion transport	8	3.5	FGSG_11164 FGSG_08093 FGSG_04512 FGSG_11272 FGSG_07894 FGSG_02426 FGSG_08343 FGSG_03834	229	1.65	2.12121	0.0362801
32.07.09 detoxification by degradation	3	1.31	FGSG_13865 FGSG_10713 FGSG_06480	46	0.33	3.9697	0.0399799
20.03.02.02 symporter	3	1.31	FGSG_03306 FGSG_02426 FGSG_11150	48	0.34	3.85294	0.0444866
18.02.10 regulation of channel activity	1	0.43	FGSG_11164	3	0.02	21.5	0.0486641
01.05.03 polysaccharide metabolism	7	3.07	FGSG_11326 FGSG_10708 FGSG_10670 FGSG_11548 FGSG_04679 FGSG_05847 FGSG_03384	202	1.46	2.10274	0.0502314
20.01.15 electron transport	9	3.94	FGSG_11164 FGSG_16900 FGSG_04512 FGSG_03438 FGSG_08023 FGSG_13865 FGSG_08343 FGSG_01767 FGSG_17130	290	2.09	1.88517	0.0513766
20.03.01.01 ion channels	2	0.87	FGSG_03680 FGSG_00811	23	0.16	5.4375	0.0545914
34.01.01 homeostasis of cations	8	3.5	FGSG_04512 FGSG_11272 FGSG_03306 FGSG_07894 FGSG_02426 FGSG_08093 FGSG_08343 FGSG_03834	256	1.85	1.89189	0.0620387
32.01.11 nutrient starvation response	2	0.87	FGSG_10659 FGSG_06610	25	0.18	4.83333	0.0633703
01.01.06.02.02 degradation of asparagine	1	0.43	FGSG_10659	4	0.02	21.5	0.0643557
01.20.21 metabolism of sulfuric acid and L-cysteine derivatives	1	0.43	FGSG_08083	4	0.02	21.5	0.0643557
20.03.02.02.02 sodium driven symporter	1	0.43	FGSG_02426	4	0.02	21.5	0.0643557
01.01.05 metabolism of urea cycle, creatine and polyamines	3	1.31	FGSG_02206 FGSG_03647 FGSG_13865	57	0.41	3.19512	0.0676867
32.05 disease, virulence and defense	9	3.94	FGSG_17130 FGSG_03862 FGSG_13865 FGSG_11272 FGSG_01767 FGSG_03648 FGSG_06480 FGSG_02672 FGSG_10713	309	2.23	1.76682	0.0705958
34.01.03 homeostasis of anions	2	0.87	FGSG_07894 FGSG_02426	27	0.19	4.57895	0.072587
14.07.11 protein processing (proteolytic)	4	1.75	FGSG_11164 FGSG_10712 FGSG_08022 FGSG_00806	98	0.7	2.5	0.0787404
01.01.05.01.01 biosynthesis of polyamines	1	0.43	FGSG_02206	5	0.03	14.3333	0.0797896
16.17.03 potassium binding	1	0.43	FGSG_04512	5	0.03	14.3333	0.0797896
11.02.03.04.03 transcription repression	2	0.87	FGSG_12211 FGSG_07557	29	0.2	4.35	0.0822038
01.01.05.01 metabolism of polyamines	2	0.87	FGSG_13865 FGSG_02206	30	0.21	4.14286	0.0871509
01.01.09.02 metabolism of serine	2	0.87	FGSG_02407 FGSG_03648	32	0.23	3.78261	0.0973013
34.01 homeostasis	8	3.5	FGSG_08093 FGSG_11272 FGSG_04512 FGSG_07894 FGSG_03306 FGSG_03834 FGSG_02426 FGSG_08343	284	2.05	1.70732	0.0985152
20.03.01 channel / pore class transport	2	0.87	FGSG_00811 FGSG_03680	33	0.23	3.78261	0.102496
01.01.03 assimilation of ammonia, metabolism of the glutamate group	4	1.75	FGSG_02206 FGSG_08083 FGSG_03075 FGSG_13865	108	0.78	2.24359	0.103291
20.03 transport facilities	13	5.7	FGSG_02426 FGSG_11272 FGSG_08084 FGSG_07894 FGSG_03862 FGSG_11150 FGSG_03306 FGSG_03646 FGSG_00811 FGSG_03680 FGSG_08343 FGSG_04512 FGSG_03872	535	3.86	1.47668	0.105584
16.21.07 NAD/NADP binding	6	2.63	FGSG_13865 FGSG_03648 FGSG_04892 FGSG_03438 FGSG_03075 FGSG_09599	196	1.41	1.86525	0.105922
01.01.03.02.02 degradation of glutamate	2	0.87	FGSG_13865 FGSG_08083	34	0.24	3.625	0.107766
01.01.09.03.02 degradation of cysteine	1	0.43	FGSG_08083	7	0.05	8.6	0.109901
01.25.03 extracellular protein degradation	1	0.43	FGSG_11249	7	0.05	8.6	0.109901
34.11.13 gas and metabolite distribution	1	0.43	FGSG_04512	7	0.05	8.6	0.109901
34.11.13.07 circulation (e.g. blood pressure)	1	0.43	FGSG_04512	7	0.05	8.6	0.109901
01.01.03.02 metabolism of glutamate	3	1.31	FGSG_13865 FGSG_03075 FGSG_08083	71	0.51	2.56863	0.112311
14.13.04 lysosomal and vacuolar protein degradation	2	0.87	FGSG_00806 FGSG_10712	35	0.25	3.48	0.113106
20.09.16.01 Type I protein secretion system (ABC-type transport systems)	2	0.87	FGSG_11272 FGSG_03862	36	0.26	3.34615	0.118513
20.09.18 cellular import	10	4.38	FGSG_03306 FGSG_03834 FGSG_03646 FGSG_00811 FGSG_07894 FGSG_08084 FGSG_11150 FGSG_03872 FGSG_03680 FGSG_08093	397	2.87	1.52613	0.121735
32.10 degradation / modification of foreign (exogenous) compounds	2	0.87	FGSG_06610 FGSG_10713	37	0.26	3.34615	0.123984
01.02.07.01 regulation of nitrogen metabolism	1	0.43	FGSG_12211	8	0.05	8.6	0.124587
36.20 plant / fungal specific systemic sensing and response	1	0.43	FGSG_06480	8	0.05	8.6	0.124587
36.20.18 plant hormonal regulation	1	0.43	FGSG_06480	8	0.05	8.6	0.124587
32.07 detoxification	9	3.94	FGSG_08023 FGSG_13865 FGSG_01767 FGSG_06480 FGSG_16900 FGSG_17130 FGSG_11272 FGSG_10713 FGSG_03862	352	2.54	1.55118	0.12875
20.01.01.01.01 heavy metal ion transport (Cu+, Fe3+, etc.)	3	1.31	FGSG_08093 FGSG_04512 FGSG_07894	78	0.56	2.33929	0.137895
20.03.02.02.01 proton driven symporter	2	0.87	FGSG_11150 FGSG_03306	40	0.28	3.10714	0.140741
11.04.03.11 control of mRNA stability	1	0.43	FGSG_04619	10	0.07	6.14286	0.153238
43.01.03.06 hyphae formation	1	0.43	FGSG_04647	10	0.07	6.14286	0.153238
01.01.06.06.01.01 diaminopimelic acid pathway	1	0.43	FGSG_03647	11	0.07	6.14286	0.167212
20.03.02 carrier (electrochemical potential-driven transport)	3	1.31	FGSG_02426 FGSG_03306 FGSG_11150	88	0.63	2.07937	0.177415
20.03.22 transport ATPases	3	1.31	FGSG_08343 FGSG_11272 FGSG_04512	88	0.63	2.07937	0.177415
01.05 C-compound and carbohydrate metabolism	22	9.64	FGSG_10670 FGSG_10708 FGSG_04702 FGSG_03648 FGSG_07557 FGSG_11548 FGSG_17348 FGSG_04892 FGSG_09599 FGSG_05847 FGSG_04679 FGSG_11272 FGSG_09821 FGSG_02407 FGSG_03384 FGSG_06610 FGSG_13865 FGSG_11326 FGSG_10713 FGSG_03438 FGSG_01767 FGSG_11150	1082	7.82	1.23274	0.179767
01.01.06.01.01 biosynthesis of aspartate	1	0.43	FGSG_10659	12	0.08	5.375	0.180956
01.20.37.05 metabolism of beta-lactams	1	0.43	FGSG_10713	12	0.08	5.375	0.180956
36 SYSTEMIC INTERACTION WITH THE ENVIRONMENT	1	0.43	FGSG_06480	12	0.08	5.375	0.180956
20.01.03 C-compound and carbohydrate transport	7	3.07	FGSG_11150 FGSG_11272 FGSG_03872 FGSG_03646 FGSG_07894 FGSG_03306 FGSG_08084	284	2.05	1.49756	0.189748
01.06.06 isoprenoid metabolism	4	1.75	FGSG_08023 FGSG_17130 FGSG_03438 FGSG_13865	138	0.99	1.76768	0.193752
01.01.03.05.02 degradation of arginine	1	0.43	FGSG_02206	13	0.09	4.77778	0.194475
01.01.06.02 metabolism of asparagine	1	0.43	FGSG_10659	13	0.09	4.77778	0.194475
01.01.09.06.02 degradation of tryptophan	1	0.43	FGSG_06480	13	0.09	4.77778	0.194475
01.02 nitrogen, sulfur and selenium metabolism	6	2.63	FGSG_17130 FGSG_13865 FGSG_06480 FGSG_10659 FGSG_12211 FGSG_08023	237	1.71	1.53801	0.197835
01.25 extracellular metabolism	2	0.87	FGSG_05847 FGSG_11249	53	0.38	2.28947	0.217527
20.01.01.07 anion transport	2	0.87	FGSG_07894 FGSG_02426	54	0.39	2.23077	0.223607
16.17.07 magnesium binding	2	0.87	FGSG_04512 FGSG_08627	55	0.39	2.23077	0.2297
16.21 complex cofactor/cosubstrate/vitamine binding	8	3.5	FGSG_08083 FGSG_13865 FGSG_09599 FGSG_03648 FGSG_01767 FGSG_03075 FGSG_04892 FGSG_03438	360	2.6	1.34615	0.244162
20.01.01.01.01.01 siderophore-iron transport	1	0.43	FGSG_08093	17	0.12	3.58333	0.246362
40.01.03.01 regulation of directional cell growth	1	0.43	FGSG_11164	17	0.12	3.58333	0.246362
01.01.09.03 metabolism of cysteine	1	0.43	FGSG_08083	18	0.13	3.30769	0.258806
01.01.03.05.01 biosynthesis of arginine	1	0.43	FGSG_02206	19	0.13	3.30769	0.271044
01.01.06.01 metabolism of aspartate	1	0.43	FGSG_10659	19	0.13	3.30769	0.271044
01.01.09.02.01 biosynthesis of serine	1	0.43	FGSG_02407	19	0.13	3.30769	0.271044
01.20.29 metabolism of secondary products derived from L-glutamic acid, L-proline and L-ornithine	1	0.43	FGSG_13865	20	0.14	3.07143	0.283082
02.07 pentose-phosphate pathway	2	0.87	FGSG_03438 FGSG_03648	65	0.47	1.85106	0.290927
01.01.05.03 metabolism of urea (urea cycle)	1	0.43	FGSG_03647	22	0.15	2.86667	0.306566
01.05.08.07 C-4 compound catabolism	1	0.43	FGSG_03438	22	0.15	2.86667	0.306566
20.01.23 allantoin and allantoate transport	2	0.87	FGSG_03646 FGSG_03872	69	0.49	1.77551	0.315329
01.02.02.09 catabolism of nitrogenous compounds	1	0.43	FGSG_06480	23	0.16	2.6875	0.31802
16.09 lipid binding	1	0.43	FGSG_11164	23	0.16	2.6875	0.31802
20.01.26 neurotransmitter transport	1	0.43	FGSG_04512	23	0.16	2.6875	0.31802
20.01 transported compounds (substrates)	20	8.77	FGSG_07894 FGSG_03438 FGSG_11164 FGSG_03834 FGSG_08084 FGSG_13865 FGSG_02426 FGSG_17130 FGSG_04512 FGSG_03872 FGSG_11272 FGSG_01767 FGSG_03646 FGSG_08093 FGSG_08343 FGSG_16900 FGSG_03862 FGSG_03306 FGSG_08023 FGSG_11150	1078	7.79	1.1258	0.323976
01.01.05.01.02 degradation of polyamines	1	0.43	FGSG_13865	24	0.17	2.52941	0.329285
01.05.08 C-4 compound metabolism	1	0.43	FGSG_03438	24	0.17	2.52941	0.329285
01.25.01 extracellular polysaccharide degradation	1	0.43	FGSG_05847	24	0.17	2.52941	0.329285
34.07 cell adhesion	1	0.43	FGSG_11164	24	0.17	2.52941	0.329285
01.07 metabolism of vitamins, cofactors, and prosthetic groups	6	2.63	FGSG_03438 FGSG_13865 FGSG_08627 FGSG_08727 FGSG_07678 FGSG_09599	287	2.07	1.27053	0.336348
34.01.01.01 homeostasis of metal ions (Na, K, Ca etc.)	4	1.75	FGSG_04512 FGSG_08093 FGSG_03834 FGSG_11272	178	1.28	1.36719	0.338036
32 CELL RESCUE, DEFENSE AND VIRULENCE	16	7.01	FGSG_10713 FGSG_10659 FGSG_05888 FGSG_08023 FGSG_13865 FGSG_04512 FGSG_03648 FGSG_03916 FGSG_16900 FGSG_06610 FGSG_01767 FGSG_17130 FGSG_03862 FGSG_11272 FGSG_02672 FGSG_06480	856	6.19	1.13247	0.338454
20.01.25 vitamine/cofactor transport	2	0.87	FGSG_03872 FGSG_03646	75	0.54	1.61111	0.35155
01.20.31 metabolism of secondary products derived from L-lysine, L-arginine and L-histidine	1	0.43	FGSG_13865	27	0.19	2.26316	0.36198
01.01.06.06.01 biosynthesis of lysine	1	0.43	FGSG_03647	28	0.2	2.15	0.372522
20.03.25 ABC transporters	2	0.87	FGSG_11272 FGSG_03862	80	0.57	1.52632	0.381229
01.20.01.05 metabolism of sugar alcohols	1	0.43	FGSG_03438	29	0.2	2.15	0.382891
02.11 electron transport and membrane-associated energy conservation	3	1.31	FGSG_04512 FGSG_08343 FGSG_13865	136	0.98	1.33673	0.389556
01.01.03.05 metabolism of arginine	1	0.43	FGSG_02206	30	0.21	2.04762	0.393089
01.01.09.06 metabolism of tryptophan	1	0.43	FGSG_06480	30	0.21	2.04762	0.393089
32.05.01 resistance proteins	3	1.31	FGSG_13865 FGSG_03862 FGSG_11272	140	1.01	1.29703	0.407339
01 METABOLISM	40	17.5	FGSG_08727 FGSG_06610 FGSG_08079 FGSG_17348 FGSG_06480 FGSG_00742 FGSG_10670 FGSG_11548 FGSG_10659 FGSG_09599 FGSG_03075 FGSG_03438 FGSG_17130 FGSG_04679 FGSG_11272 FGSG_11249 FGSG_07894 FGSG_01767 FGSG_11150 FGSG_11326 FGSG_08083 FGSG_02206 FGSG_09821 FGSG_07557 FGSG_08627 FGSG_07678 FGSG_10713 FGSG_12519 FGSG_03647 FGSG_16900 FGSG_12211 FGSG_02407 FGSG_08023 FGSG_03384 FGSG_04892 FGSG_10708 FGS…	2322	16.7	1.0479	0.407465
01.20.37 metabolism of peptide derived compounds	1	0.43	FGSG_10713	33	0.23	1.86957	0.422687
01.05.02.07 sugar, glucoside, polyol and carboxylate catabolism	4	1.75	FGSG_11326 FGSG_09599 FGSG_03438 FGSG_09821	203	1.46	1.19863	0.43133
01.20.35.01.01 metabolism of melanins	1	0.43	FGSG_03438	35	0.25	1.72	0.441616
14.13 protein/peptide degradation	5	2.19	FGSG_00806 FGSG_08022 FGSG_11249 FGSG_11164 FGSG_10712	266	1.92	1.14062	0.447539
01.02.07 regulation of nitrogen, sulfur and selenium metabolism	1	0.43	FGSG_12211	37	0.26	1.65385	0.459927
01.20.17.01 metabolism of nonprotein amino acids	1	0.43	FGSG_13865	37	0.26	1.65385	0.459927
01.06.02 membrane lipid metabolism	2	0.87	FGSG_03438 FGSG_04702	95	0.68	1.27941	0.466383
32.07.05 detoxification by export	2	0.87	FGSG_03862 FGSG_11272	95	0.68	1.27941	0.466383
01.06.02.02 glycolipid metabolism	1	0.43	FGSG_03438	38	0.27	1.59259	0.468857
01.01.03.02.01 biosynthesis of glutamate	1	0.43	FGSG_03075	39	0.28	1.53571	0.47764
01.07.01 biosynthesis of vitamins, cofactors, and prosthetic groups	3	1.31	FGSG_08627 FGSG_08727 FGSG_13865	157	1.13	1.15929	0.480877
42.10.03 organization of chromosome structure	2	0.87	FGSG_02602 FGSG_11249	98	0.7	1.24286	0.482585
32.01.01 oxidative stress response	2	0.87	FGSG_13865 FGSG_11272	99	0.71	1.22535	0.487918
16.13 C-compound binding	1	0.43	FGSG_13865	41	0.29	1.48276	0.494775
16.17.01 calcium binding	1	0.43	FGSG_11164	41	0.29	1.48276	0.494775
01.01.06.06 metabolism of lysine	1	0.43	FGSG_03647	42	0.3	1.43333	0.503131
16.21.01 heme binding	1	0.43	FGSG_01767	42	0.3	1.43333	0.503131
32.05.05 virulence, disease factors	2	0.87	FGSG_03648 FGSG_06480	103	0.74	1.17568	0.508905
01.20.05 metabolism of acetic acid derivatives	1	0.43	FGSG_13865	43	0.31	1.3871	0.51135
32.05.01.03 chemical agent resistance	1	0.43	FGSG_11272	43	0.31	1.3871	0.51135
16.17 metal binding	6	2.63	FGSG_04512 FGSG_11164 FGSG_08627 FGSG_02206 FGSG_11249 FGSG_09599	349	2.52	1.04365	0.516886
20 CELLULAR TRANSPORT, TRANSPORT FACILITIES AND TRANSPORT ROUTES	23	10	FGSG_17130 FGSG_03646 FGSG_08093 FGSG_13865 FGSG_02426 FGSG_03680 FGSG_03438 FGSG_04512 FGSG_03306 FGSG_01767 FGSG_05888 FGSG_08084 FGSG_07894 FGSG_03862 FGSG_08023 FGSG_11272 FGSG_11150 FGSG_11164 FGSG_03872 FGSG_03834 FGSG_00811 FGSG_08343 FGSG_16900	1390	10	1	0.525952
14.07.04 modification by acetylation, deacetylation	1	0.43	FGSG_11249	45	0.32	1.34375	0.527383
20.01.03.01 sugar transport	1	0.43	FGSG_11150	46	0.33	1.30303	0.535202
01.01.06 metabolism of the aspartate family	2	0.87	FGSG_03647 FGSG_10659	109	0.78	1.11538	0.539318
34 INTERACTION WITH THE ENVIRONMENT	10	4.38	FGSG_03438 FGSG_08093 FGSG_08343 FGSG_03834 FGSG_04512 FGSG_07894 FGSG_03306 FGSG_11164 FGSG_11272 FGSG_02426	606	4.38	1	0.545045
01.02.02 nitrogen metabolism	1	0.43	FGSG_06480	48	0.34	1.26471	0.550456
16.21.17 pyridoxal phosphate binding	1	0.43	FGSG_08083	48	0.34	1.26471	0.550456
16.17.09 heavy metal binding (Cu, Fe, Zn)	4	1.75	FGSG_11249 FGSG_08627 FGSG_09599 FGSG_11164	237	1.71	1.02339	0.551474
01.20.01 metabolism of primary metabolic sugar derivatives	1	0.43	FGSG_03438	50	0.36	1.19444	0.565212
01.20.15 metabolism of derivatives of dehydroquinic acid, shikimic acid and chorismic acid	1	0.43	FGSG_03438	50	0.36	1.19444	0.565212
01.05.06.07 C-2 compound and organic acid catabolism	1	0.43	FGSG_13865	51	0.36	1.19444	0.572408
40.01.03 directional cell growth (morphogenesis)	1	0.43	FGSG_11164	53	0.38	1.13158	0.586446
20.01.27 drug/toxin transport	2	0.87	FGSG_11272 FGSG_03862	120	0.86	1.01163	0.591631
34.05 cell motility	1	0.43	FGSG_04512	54	0.39	1.10256	0.593292
01.05.11.07 aromate catabolism	1	0.43	FGSG_13865	56	0.4	1.075	0.606648
01.05.11.07.01 aerobic aromate catabolism	1	0.43	FGSG_13865	56	0.4	1.075	0.606648
02.16.01 alcohol fermentation	1	0.43	FGSG_13865	57	0.41	1.04878	0.613161
20.09.07.03 ER to Golgi transport	1	0.43	FGSG_05888	57	0.41	1.04878	0.613161
20.09 transport routes	14	6.14	FGSG_00811 FGSG_08093 FGSG_03646 FGSG_08084 FGSG_03862 FGSG_04512 FGSG_03680 FGSG_03872 FGSG_11272 FGSG_07894 FGSG_03306 FGSG_03834 FGSG_05888 FGSG_11150	897	6.48	0.947531	0.624037
01.05.06 C-2 compound and organic acid metabolism	1	0.43	FGSG_13865	60	0.43	1	0.632062
34.11.03.13 osmosensing and response	1	0.43	FGSG_03438	60	0.43	1	0.632062
16 PROTEIN WITH BINDING FUNCTION OR COFACTOR REQUIREMENT (structural or catalytic)	19	8.33	FGSG_01767 FGSG_02206 FGSG_08083 FGSG_03438 FGSG_11249 FGSG_03075 FGSG_08627 FGSG_05847 FGSG_11548 FGSG_13865 FGSG_02602 FGSG_09599 FGSG_04512 FGSG_04892 FGSG_06610 FGSG_11164 FGSG_11272 FGSG_10670 FGSG_03648	1714	12.3	0.677236	0.980594
11 TRANSCRIPTION	4	1.75	FGSG_12211 FGSG_04619 FGSG_02602 FGSG_07557	718	5.19	0.337187	0.997967
14 PROTEIN FATE (folding, modification, destination)	5	2.19	FGSG_08022 FGSG_11249 FGSG_10712 FGSG_00806 FGSG_11164	920	6.65	0.329323	0.99948
16.01 protein binding	3	1.31	FGSG_11164 FGSG_03438 FGSG_04512	760	5.49	0.238616	0.999763
10 CELL CYCLE AND DNA PROCESSING	1	0.43	FGSG_02602	659	4.76	0.0903361	0.999987
01.01.09.05 metabolism of tyrosine	1	0.43	FGSG_13865	62	0.44	0.977273	1
01.01.11 metabolism of the pyruvate family (alanine, isoleucine, leucine, valine) and D-alanine	1	0.43	FGSG_13865	74	0.53	0.811321	1
01.04 phosphate metabolism	4	1.75	FGSG_11272 FGSG_08627 FGSG_07894 FGSG_06610	357	2.58	0.678295	1
01.05.02 sugar, glucoside, polyol and carboxylate metabolism	4	1.75	FGSG_03438 FGSG_11326 FGSG_09599 FGSG_09821	243	1.75	1	1
01.05.02.04 sugar, glucoside, polyol and carboxylate anabolism	1	0.43	FGSG_09599	102	0.73	0.589041	1
01.05.11 aromate metabolism	1	0.43	FGSG_13865	65	0.47	0.914894	1
01.05.25 regulation of C-compound and carbohydrate metabolism	1	0.43	FGSG_07557	124	0.89	0.483146	1
01.06 lipid, fatty acid and isoprenoid metabolism	9	3.94	FGSG_17130 FGSG_03648 FGSG_04892 FGSG_03438 FGSG_04702 FGSG_10713 FGSG_13865 FGSG_08023 FGSG_00742	590	4.26	0.924883	1
01.06.02.01 phospholipid metabolism	1	0.43	FGSG_04702	63	0.45	0.955556	1
01.06.05 fatty acid metabolism	2	0.87	FGSG_03648 FGSG_03438	122	0.88	0.988636	1
01.06.06.11 tetracyclic and pentacyclic triterpenes (cholesterin, steroids and hopanoids) metabolism	1	0.43	FGSG_03438	81	0.58	0.741379	1
01.20 secondary metabolism	7	3.07	FGSG_10713 FGSG_13865 FGSG_16900 FGSG_08023 FGSG_17130 FGSG_03438 FGSG_08083	441	3.18	0.965409	1
01.20.17 metabolism of secondary products derived from primary amino acids	1	0.43	FGSG_13865	85	0.61	0.704918	1
01.20.35 metabolism of secondary products derived from L-phenylalanine and L-tyrosine	1	0.43	FGSG_03438	74	0.53	0.811321	1
01.20.35.01 metabolism of phenylpropanoids	1	0.43	FGSG_03438	69	0.49	0.877551	1
02 ENERGY	6	2.63	FGSG_04512 FGSG_08343 FGSG_03438 FGSG_03648 FGSG_13865 FGSG_02407	503	3.63	0.724518	1
02.13 respiration	2	0.87	FGSG_02407 FGSG_13865	161	1.16	0.75	1
02.16 fermentation	1	0.43	FGSG_13865	116	0.83	0.518072	1
02.45 energy conversion and regeneration	1	0.43	FGSG_13865	85	0.61	0.704918	1
10.01 DNA processing	1	0.43	FGSG_02602	353	2.55	0.168627	1
10.01.09 DNA restriction or modification	1	0.43	FGSG_02602	123	0.88	0.488636	1
10.01.09.05 DNA conformation modification (e.g. chromatin)	1	0.43	FGSG_02602	120	0.86	0.5	1
11.02 RNA synthesis	4	1.75	FGSG_04619 FGSG_12211 FGSG_02602 FGSG_07557	525	3.79	0.461741	1
11.02.03 mRNA synthesis	4	1.75	FGSG_04619 FGSG_12211 FGSG_02602 FGSG_07557	466	3.37	0.519288	1
11.02.03.04 transcriptional control	4	1.75	FGSG_12211 FGSG_07557 FGSG_04619 FGSG_02602	363	2.62	0.667939	1
11.04 RNA processing	1	0.43	FGSG_04619	287	2.07	0.207729	1
11.04.03 mRNA processing (splicing, 5'-, 3'-end processing)	1	0.43	FGSG_04619	163	1.17	0.367521	1
12 PROTEIN SYNTHESIS	1	0.43	FGSG_10636	370	2.67	0.161049	1
12.01 ribosome biogenesis	1	0.43	FGSG_10636	219	1.58	0.272152	1
14.07 protein modification	5	2.19	FGSG_11164 FGSG_10712 FGSG_00806 FGSG_08022 FGSG_11249	532	3.84	0.570312	1
14.13.01 cytoplasmic and nuclear protein degradation	2	0.87	FGSG_11249 FGSG_11164	160	1.15	0.756522	1
16.03 nucleic acid binding	1	0.43	FGSG_02602	361	2.61	0.164751	1
16.03.01 DNA binding	1	0.43	FGSG_02602	170	1.22	0.352459	1
16.19 nucleotide/nucleoside/nucleobase binding	4	1.75	FGSG_06610 FGSG_04512 FGSG_08627 FGSG_11272	471	3.4	0.514706	1
16.19.03 ATP binding	4	1.75	FGSG_06610 FGSG_11272 FGSG_08627 FGSG_04512	354	2.56	0.683594	1
18 REGULATION OF METABOLISM AND PROTEIN FUNCTION	1	0.43	FGSG_11164	242	1.75	0.245714	1
18.02 regulation of protein activity	1	0.43	FGSG_11164	236	1.7	0.252941	1
20.01.13 lipid/fatty acid transport	1	0.43	FGSG_11272	90	0.65	0.661538	1
20.09.07 vesicular transport (Golgi network, etc.)	2	0.87	FGSG_05888 FGSG_04512	180	1.3	0.669231	1
20.09.16 cellular export and secretion	3	1.31	FGSG_11272 FGSG_03862 FGSG_04512	193	1.39	0.942446	1
30 CELLULAR COMMUNICATION/SIGNAL TRANSDUCTION MECHANISM	1	0.43	FGSG_11164	312	2.25	0.191111	1
30.01 cellular signalling	1	0.43	FGSG_11164	271	1.96	0.219388	1
30.01.05 enzyme mediated signal transduction	1	0.43	FGSG_11164	146	1.05	0.409524	1
32.01 stress response	7	3.07	FGSG_10659 FGSG_06610 FGSG_05888 FGSG_03916 FGSG_13865 FGSG_04512 FGSG_11272	451	3.26	0.941718	1
32.01.03 osmotic and salt stress response	1	0.43	FGSG_13865	88	0.63	0.68254	1
32.07.03 detoxification by modification	1	0.43	FGSG_13865	61	0.44	0.977273	1
34.11 cellular sensing and response to external stimulus	3	1.31	FGSG_11164 FGSG_04512 FGSG_03438	346	2.5	0.524	1
34.11.03 chemoperception and response	1	0.43	FGSG_03438	226	1.63	0.263804	1
34.11.12 perception of nutrients and nutritional adaptation	1	0.43	FGSG_11164	68	0.49	0.877551	1
40 CELL FATE	1	0.43	FGSG_11164	240	1.73	0.248555	1
40.01 cell growth / morphogenesis	1	0.43	FGSG_11164	172	1.24	0.346774	1
42 BIOGENESIS OF CELLULAR COMPONENTS	4	1.75	FGSG_11249 FGSG_13865 FGSG_02602 FGSG_06610	617	4.46	0.392377	1
42.01 cell wall	1	0.43	FGSG_06610	182	1.31	0.328244	1
42.10 nucleus	2	0.87	FGSG_11249 FGSG_02602	128	0.92	0.945652	1
42.16 mitochondrion	1	0.43	FGSG_13865	125	0.9	0.477778	1
43 CELL TYPE DIFFERENTIATION	1	0.43	FGSG_04647	273	1.97	0.218274	1
43.01 fungal/microorganismic cell type differentiation	1	0.43	FGSG_04647	261	1.88	0.228723	1
43.01.03 fungal and other eukaryotic cell type differentiation	1	0.43	FGSG_04647	261	1.88	0.228723	1

## Sheet: Figure 9
S2 Table. Information of genes corresponding to the Venn diagram shown in Figure 9.
List includes 167, 63 and 44 exclusivley upregulated genes in 3ADON poulation at 48, 96 and 144 HAI, respectively and 4 co-expressed genes among all infection points.
48HAI_3A_Up Only	96HAI_3A_Up Only	144HAI_3A_Up Only	Overlap	Not Overlap
167	63	44	4	274
FGSG_00002	FGSG_00066	FGSG_00007	FGSG_04621	FGSG_00002
FGSG_00121	FGSG_01158	FGSG_00028	FGSG_04694	FGSG_00121
FGSG_00122	FGSG_01214	FGSG_00571	FGSG_06540	FGSG_00122
FGSG_00143	FGSG_01440	FGSG_01819	FGSG_10632	FGSG_00143
FGSG_00171	FGSG_01781	FGSG_02578		FGSG_00171
FGSG_00237	FGSG_02023	FGSG_02966		FGSG_00237
FGSG_00342	FGSG_02221	FGSG_03028		FGSG_00342
FGSG_00642	FGSG_02585	FGSG_03168		FGSG_00642
FGSG_00735	FGSG_02861	FGSG_03335		FGSG_00735
FGSG_00759	FGSG_03016	FGSG_03336		FGSG_00759
FGSG_00775	FGSG_03033	FGSG_03628		FGSG_00775
FGSG_01695	FGSG_03355	FGSG_03695		FGSG_01695
FGSG_01748	FGSG_03372	FGSG_03808		FGSG_01748
FGSG_01770	FGSG_03594	FGSG_03881		FGSG_01770
FGSG_01771	FGSG_03765	FGSG_04458		FGSG_01771
FGSG_01782	FGSG_03781	FGSG_04615		FGSG_01782
FGSG_01872	FGSG_04223	FGSG_04692		FGSG_01872
FGSG_01882	FGSG_04609	FGSG_04693		FGSG_01882
FGSG_01986	FGSG_04704	FGSG_04787		FGSG_01986
FGSG_02135	FGSG_04717	FGSG_05032		FGSG_02135
FGSG_02168	FGSG_04747	FGSG_05905		FGSG_02168
FGSG_02206	FGSG_04921	FGSG_05928		FGSG_02206
FGSG_02321	FGSG_04933	FGSG_06464		FGSG_02321
FGSG_02324	FGSG_05366	FGSG_06874		FGSG_02324
FGSG_02325	FGSG_05401	FGSG_07130		FGSG_02325
FGSG_02326	FGSG_05805	FGSG_07666		FGSG_02326
FGSG_02327	FGSG_06470	FGSG_07713		FGSG_02327
FGSG_02328	FGSG_06482	FGSG_07925		FGSG_02328
FGSG_02329	FGSG_06538	FGSG_08016		FGSG_02329
FGSG_02358	FGSG_06595	FGSG_08795		FGSG_02358
FGSG_02404	FGSG_06596	FGSG_09462		FGSG_02404
FGSG_02407	FGSG_07351	FGSG_09706		FGSG_02407
FGSG_02414	FGSG_07384	FGSG_10277		FGSG_02414
FGSG_02464	FGSG_07624	FGSG_10483		FGSG_02464
FGSG_02583	FGSG_07632	FGSG_10549		FGSG_02583
FGSG_02833	FGSG_07634	FGSG_10739		FGSG_02833
FGSG_02834	FGSG_07639	FGSG_10962		FGSG_02834
FGSG_02836	FGSG_07810	FGSG_11228		FGSG_02836
FGSG_02965	FGSG_07821	FGSG_12110		FGSG_02965
FGSG_03153	FGSG_07895	FGSG_12555		FGSG_03153
FGSG_03197	FGSG_07989	FGSG_12607		FGSG_03197
FGSG_03416	FGSG_08291	Supercontig_3.5:3121198-3122057		FGSG_03416
FGSG_03544	FGSG_08504	Supercontig_3.6:909080-909928		FGSG_03544
FGSG_03579	FGSG_08659	Supercontig_3.7:2269190-2269686		FGSG_03579
FGSG_03619	FGSG_08682			FGSG_03619
FGSG_03620	FGSG_09046			FGSG_03620
FGSG_03697	FGSG_09137			FGSG_03697
FGSG_03956	FGSG_09177			FGSG_03956
FGSG_04013	FGSG_09335			FGSG_04013
FGSG_04313	FGSG_09336			FGSG_04313
FGSG_04353	FGSG_09370			FGSG_04353
FGSG_04599	FGSG_10583			FGSG_04599
FGSG_04605	FGSG_10678			FGSG_04605
FGSG_04622	FGSG_11811			FGSG_04622
FGSG_04768	FGSG_11990			FGSG_04768
FGSG_04805	FGSG_12456			FGSG_04805
FGSG_04819	FGSG_13449			FGSG_04819
FGSG_04928	FGSG_13787			FGSG_04928
FGSG_05011	FGSG_13979			FGSG_05011
FGSG_05238	Supercontig_3.4:4267638-4268278			FGSG_05238
FGSG_05321	Supercontig_3.5:2106659-2107404			FGSG_05321
FGSG_05322	Supercontig_3.5:3121182-3121927			FGSG_05322
FGSG_05324	Supercontig_3.7:1997927-1999703			FGSG_05324
FGSG_05397				FGSG_05397
FGSG_05440				FGSG_05440
FGSG_05645				FGSG_05645
FGSG_05678				FGSG_05678
FGSG_06184				FGSG_06184
FGSG_06287				FGSG_06287
FGSG_06462				FGSG_06462
FGSG_06477				FGSG_06477
FGSG_06580				FGSG_06580
FGSG_06618				FGSG_06618
FGSG_06830				FGSG_06830
FGSG_06896				FGSG_06896
FGSG_06993				FGSG_06993
FGSG_07045				FGSG_07045
FGSG_07208				FGSG_07208
FGSG_07386				FGSG_07386
FGSG_07496				FGSG_07496
FGSG_07512				FGSG_07512
FGSG_07531				FGSG_07531
FGSG_07593				FGSG_07593
FGSG_07696				FGSG_07696
FGSG_07822				FGSG_07822
FGSG_07824				FGSG_07824
FGSG_07997				FGSG_07997
FGSG_08075				FGSG_08075
FGSG_08076				FGSG_08076
FGSG_08102				FGSG_08102
FGSG_08103				FGSG_08103
FGSG_08145				FGSG_08145
FGSG_08246				FGSG_08246
FGSG_08272				FGSG_08272
FGSG_08308				FGSG_08308
FGSG_08360				FGSG_08360
FGSG_08440				FGSG_08440
FGSG_08579				FGSG_08579
FGSG_08902				FGSG_08902
FGSG_08912				FGSG_08912
FGSG_08942				FGSG_08942
FGSG_09038				FGSG_09038
FGSG_09151				FGSG_09151
FGSG_09152				FGSG_09152
FGSG_09172				FGSG_09172
FGSG_09173				FGSG_09173
FGSG_09175				FGSG_09175
FGSG_09211				FGSG_09211
FGSG_09219				FGSG_09219
FGSG_09268				FGSG_09268
FGSG_10118				FGSG_10118
FGSG_10132				FGSG_10132
FGSG_10326				FGSG_10326
FGSG_10453				FGSG_10453
FGSG_10567				FGSG_10567
FGSG_10631				FGSG_10631
FGSG_10655				FGSG_10655
FGSG_10677				FGSG_10677
FGSG_10742				FGSG_10742
FGSG_10759				FGSG_10759
FGSG_10937				FGSG_10937
FGSG_11032				FGSG_11032
FGSG_11061				FGSG_11061
FGSG_11063				FGSG_11063
FGSG_11064				FGSG_11064
FGSG_11115				FGSG_11115
FGSG_11145				FGSG_11145
FGSG_11147				FGSG_11147
FGSG_11174				FGSG_11174
FGSG_11175				FGSG_11175
FGSG_11192				FGSG_11192
FGSG_11222				FGSG_11222
FGSG_11229				FGSG_11229
FGSG_11236				FGSG_11236
FGSG_11341				FGSG_11341
FGSG_11417				FGSG_11417
FGSG_11429				FGSG_11429
FGSG_11509				FGSG_11509
FGSG_11577				FGSG_11577
FGSG_11578				FGSG_11578
FGSG_11618				FGSG_11618
FGSG_11697				FGSG_11697
FGSG_11705				FGSG_11705
FGSG_11722				FGSG_11722
FGSG_11723				FGSG_11723
FGSG_11822				FGSG_11822
FGSG_12009				FGSG_12009
FGSG_12049				FGSG_12049
FGSG_12132				FGSG_12132
FGSG_12214				FGSG_12214
FGSG_12966				FGSG_12966
FGSG_13008				FGSG_13008
FGSG_13009				FGSG_13009
FGSG_13012				FGSG_13012
FGSG_13198				FGSG_13198
FGSG_13411				FGSG_13411
FGSG_13552				FGSG_13552
FGSG_13685				FGSG_13685
FGSG_13702				FGSG_13702
FGSG_13939				FGSG_13939
Supercontig_3.1:373085-373840				Supercontig_3.1:373085-373840
Supercontig_3.2:918116-918892				Supercontig_3.2:918116-918892
Supercontig_3.2:942339-943229				Supercontig_3.2:942339-943229
Supercontig_3.2:2662593-2664914				Supercontig_3.2:2662593-2664914
Supercontig_3.2:4303223-4303786				Supercontig_3.2:4303223-4303786
Supercontig_3.4:3965142-3965796				Supercontig_3.4:3965142-3965796
Supercontig_3.7:2269192-2269685				Supercontig_3.7:2269192-2269685
				FGSG_00066
				FGSG_01158
				FGSG_01214
				FGSG_01440
				FGSG_01781
				FGSG_02023
				FGSG_02221
				FGSG_02585
				FGSG_02861
				FGSG_03016
				FGSG_03033
				FGSG_03355
				FGSG_03372
				FGSG_03594
				FGSG_03765
				FGSG_03781
				FGSG_04223
				FGSG_04609
				FGSG_04704
				FGSG_04717
				FGSG_04747
				FGSG_04921
				FGSG_04933
				FGSG_05366
				FGSG_05401
				FGSG_05805
				FGSG_06470
				FGSG_06482
				FGSG_06538
				FGSG_06595
				FGSG_06596
				FGSG_07351
				FGSG_07384
				FGSG_07624
				FGSG_07632
				FGSG_07634
				FGSG_07639
				FGSG_07810
				FGSG_07821
				FGSG_07895
				FGSG_07989
				FGSG_08291
				FGSG_08504
				FGSG_08659
				FGSG_08682
				FGSG_09046
				FGSG_09137
				FGSG_09177
				FGSG_09335
				FGSG_09336
				FGSG_09370
				FGSG_10583
				FGSG_10678
				FGSG_11811
				FGSG_11990
				FGSG_12456
				FGSG_13449
				FGSG_13787
				FGSG_13979
				Supercontig_3.4:4267638-4268278
				Supercontig_3.5:2106659-2107404
				Supercontig_3.5:3121182-3121927
				Supercontig_3.7:1997927-1999703
				FGSG_00007
				FGSG_00028
				FGSG_00571
				FGSG_01819
				FGSG_02578
				FGSG_02966
				FGSG_03028
				FGSG_03168
				FGSG_03335
				FGSG_03336
				FGSG_03628
				FGSG_03695
				FGSG_03808
				FGSG_03881
				FGSG_04458
				FGSG_04615
				FGSG_04692
				FGSG_04693
				FGSG_04787
				FGSG_05032
				FGSG_05905
				FGSG_05928
				FGSG_06464
				FGSG_06874
				FGSG_07130
				FGSG_07666
				FGSG_07713
				FGSG_07925
				FGSG_08016
				FGSG_08795
				FGSG_09462
				FGSG_09706
				FGSG_10277
				FGSG_10483
				FGSG_10549
				FGSG_10739
				FGSG_10962
				FGSG_11228
				FGSG_12110
				FGSG_12555
				FGSG_12607
				Supercontig_3.5:3121198-3122057
				Supercontig_3.6:909080-909928
				Supercontig_3.7:2269190-2269686
