# Supplementary material for: RNA-Seq Revealed Differences in Transcriptomes between 3ADON and 15ADON Populations of Fusarium graminearum In Vitro and In Planta
Source: PLoS One. 2016 Oct 27;11(10):e0163803. doi: 10.1371/journal.pone.0163803 (PMC5082872; doi:10.1371/journal.pone.0163803)
Supplement: S3 Table — Contains information on differently expressed in planta vs in vitro genes at all time points, and list of the genes corresponding to Fig 5(A)–5(D). (XLSX) [file pone.0163803.s003.xlsx]

## Sheet: 3A-48
S3 Table. List of differently expressed in planta genes compared to in vitro on 3ADON population at 48 hours after inoculation.
The gene ID or supercontigs position, gene name, FPKM values, log2 (fold change) and gene description were shown. Gene entry with only absolute fold change (Log2) of >1 and false discovery rate (FDR) <0.01 were tabulated. Gene and gene description were retrieved from MIPS database or Broad institute database. A total 2159 were up-regulated, and 1631 genes were down regulated at 48 HAI.
Gene ID	in planta	in vitro	log2(fold_change)	q_value	Regulation	Gene Name	Known TF Family	Description	Total
FGSG_00071	413.69	0.649273	-9.31551	0	UP	TRI1		cytochrome P450 monooxygenase	Up_Reg	Down_Reg
FGSG_00523	1477.99	582.139	-1.3442	3.87565e-07	UP	FEM1		related to extracellular matrix protein precursor	2159	1631
FGSG_02874	9.01056	3.28553	-1.45549	5.5716e-05	UP	ZBC1	Zn2Cys6	related to regulatory protein alcR
FGSG_03340	12.905	0.295846	-5.44694	0	UP	PKS8		polyketide synthase
FGSG_03526	39.5128	0.16571	-7.89752	0	UP	OrfE		unknown, trichothecene gene cluster
FGSG_03530	29.8343	0.973285	-4.93797	0	UP	OrfB		acetylesterase, trichothecene gene cluster
FGSG_03531	62.7085	0.201011	-8.28524	0	UP	OrfA		monooxygenase
FGSG_03532	11.2621	0.103193	-6.76999	0	UP	TRI8		trichothecene 3-O-esterase
FGSG_03534	34.0965	0.022477	-10.567	1.98692e-08	UP	TRI3		trichothecene 15-O-acetyltransferase
FGSG_03535	497.041	0.567673	-9.77409	0	UP	TRI4		trichodiene oxygenase [cytochrome P450]
FGSG_03537	248.638	0.346968	-9.48503	0	UP	TRI5		trichodiene synthase [sesquiterpene cyclase]
FGSG_03538	25.1314	1.35314	-4.21511	0	UP	TRI10		regulatory protein
FGSG_03539	138.351	7.0894	-4.28652	0	UP	TRI9		hypothetical protein
FGSG_03540	45.0901	0.100683	-8.80685	0	UP	TRI11		isotrichodermin C-15 hydroxylase
FGSG_03541	9.19808	0.0366437	-7.97162	7.64713e-12	UP	TRI12		trichothecene efflux pump
FGSG_03543	314.594	0.947773	-8.37473	0	UP	TRI14		putative trichothecene biosynthesis gene
FGSG_03747	7.00606	0.866651	-3.01508	0	UP	NPS6		related to AM-toxin synthetase (AMT)
FGSG_03964	3.95119	0.899592	-2.13495	9.11598e-09	UP	PKS14		polyketide synthase
FGSG_04694	16.0267	0.363592	-5.46202	0	UP	PKS2		polyketide synthase
FGSG_05371	51.1	13.1824	-1.95471	2.43882e-12	UP	SIDA		related to L-ornithine N5-hydroxylase
FGSG_08347	7.6205	1.26965	-2.58545	7.09613e-09	UP	HNM1		choline permease
FGSG_08811	4267.38	2116.74	-1.01151	0.000682348	UP	EF1A		translation elongation factor 1 alpha
FGSG_09530	322.052	158.25	-1.02509	0.000107304	UP	TBB_GIBFU		beta-tubulin
FGSG_09870	1193.23	434.146	-1.45862	2.42799e-09	UP	FGB1		probable CPC2 protein
FGSG_10397	164.701	0.107709	-10.5785	0	UP	CLM1		longiborneol synthase
FGSG_10990	157.247	0.585375	-8.06945	0	UP	NPS9		related to AM-toxin synthetase (AMT)
FGSG_11025	119.428	7.09612	-4.07297	0	UP	TRI15		putative C2H2 zinc finger transcription factor
FGSG_11395	8.80176	0.0119058	-9.52998	0	UP	NPS14		related to AM-toxin synthetase (AMT)
FGSG_12440	13.797	0.0455741	-8.24192	1.2669e-12	UP	LYP1		probable lysine permease
FGSG_00011	2.84469	0.937475	-1.60142	0.00951735	UP		Zn2Cys6	conserved hypothetical protein
FGSG_00069	17.404	3.81641	-2.18913	0	UP		Zn2Cys6	related to transcription activator amyR
FGSG_00671	1116.31	359.965	-1.63281	1.11028e-10	UP		Nucleic acid-binding, OB-fold	probable 40s ribosomal protein s11.e, cytosolic
FGSG_00717	119.673	57.6332	-1.05412	0.000320524	UP		Nucleic acid-binding, OB-fold	probable mitochondrial import inner membrane translocase subunit TIM10
FGSG_00764	81.3718	32.0165	-1.34571	1.04433e-05	UP		C2H2 zinc finger	conserved hypothetical protein
FGSG_02068	10.4057	2.59755	-2.00215	5.2716e-07	UP		Zn2Cys6	hypothetical protein (1517 nt)
FGSG_02384	3.06641	0.396804	-2.95005	3.34923e-05	UP		Zn2Cys6	conserved hypothetical protein
FGSG_02646	126.447	26.7001	-2.24362	0	UP		Zinc finger, CCHC-type	related to hexamer-binding protein HEXBP
FGSG_02718	138.413	63.0401	-1.13464	1.09755e-14	UP		Homeodomain-like	conserved hypothetical protein
FGSG_02750	10.4856	0.792431	-3.72598	5.57838e-15	UP		bZIP	conserved hypothetical protein
FGSG_02969	5.11067	0.914274	-2.48282	7.52718e-07	UP		Zn2Cys6	hypothetical protein (2338 nt)
FGSG_03207	3.02119	0.8728	-1.79139	0.003106	UP		Zn2Cys6	related to cutinase transcription factor 1 beta
FGSG_03219	10.6078	3.91574	-1.43777	0.000446255	UP		Zn2Cys6	conserved hypothetical protein
FGSG_03536	33.312	0.0874428	-8.57349	2.06815e-09	UP		C2H2 zinc finger	hypothetical protein (756 nt)
FGSG_03683	7.97594	0.177414	-5.49046	0	UP		Zn2Cys6	conserved hypothetical protein
FGSG_03695	477.8	0.507501	-9.87878	0	UP		Nucleic acid-binding, OB-fold	related to endoglucanase IV precursor
FGSG_03702	7.22682	3.02405	-1.25688	0.00697657	UP		Zn2Cys6	related to transcription activator amyR
FGSG_03783	19.932	8.79049	-1.18107	0.000289549	UP		Zn2Cys6	conserved hypothetical protein
FGSG_03881	16.9097	3.5539	-2.25037	3.02711e-08	UP		C2H2 zinc finger	related to TRI15 - putative transcription factor
FGSG_04581	9.49139	0.410361	-4.53165	2.79654e-05	UP		Zn2Cys6	conserved hypothetical protein
FGSG_04680	9.30516	3.13432	-1.56988	1.72697e-05	UP		Zn2Cys6	hypothetical protein (3107 nt)
FGSG_04683	10.9258	2.94674	-1.89055	9.03706e-07	UP		Zn2Cys6	conserved hypothetical protein
FGSG_05068	40.8766	15.2416	-1.42326	4.82882e-07	UP		Zn2Cys6	hypothetical protein (2435 nt)
FGSG_05304	62.0369	26.3124	-1.23738	3.82819e-05	UP		Heteromeric CCAAT factors	conserved hypothetical protein
FGSG_06701	223.08	97.0879	-1.2002	3.19299e-13	UP		C2H2 zinc finger	conserved hypothetical protein
FGSG_06777	31.0728	14.6363	-1.0861	0.000292488	UP		Nucleic acid-binding, OB-fold	probable cell division control protein nda4
FGSG_06812	17.9576	6.65106	-1.43294	5.6937e-07	UP		Homeobox	hypothetical protein (1581 nt)
FGSG_06931	1616.04	558.821	-1.532	2.72367e-09	UP		Nucleic acid-binding, OB-fold	probable 60S ribosomal protein L8.e
FGSG_07076	41.6294	6.88212	-2.59668	0	UP		Zinc finger, NF-X1-type	related to cysteine-rich protein NFX-1
FGSG_07082	66.9934	28.7345	-1.22123	0.000302269	UP		Nucleic acid-binding, OB-fold	conserved hypothetical protein
FGSG_07269	195.75	87.4804	-1.16198	2.10335e-05	UP		Nucleic acid-binding, OB-fold	related to single-stranded DNA-binding protein
FGSG_07583	95.0394	6.43589	-3.88432	0	UP		Negative transcriptional regulator	conserved hypothetical protein
FGSG_08064	7.55964	3.17474	-1.25168	0.00107557	UP		Zn2Cys6	related to cutinase transcription factor 1 beta
FGSG_08455	20.9212	10.0254	-1.0613	0.00270279	UP		Zinc finger, MIZ-type	related to DNA repair protein MMS21
FGSG_08713	1383.82	553.897	-1.32096	1.46e-11	UP		Myb	conserved hypothetical protein
FGSG_08861	2.00227	0.471534	-2.0862	0.00656237	UP		Zn2Cys6	conserved hypothetical protein
FGSG_09043	23.0556	10.8084	-1.09297	0.00115044	UP		C2H2 zinc finger	hypothetical protein (1835 nt)
FGSG_09111	4.35641	0.635634	-2.77687	2.25356e-08	UP		Zn2Cys6	related to Put3p and to hypothetical protein YJL206c
FGSG_09286	1830.59	498.319	-1.87717	1.19124e-12	UP		bZIP	probable cross-pathway control protein
FGSG_09349	6.31159	0.986683	-2.67734	1.25641e-08	UP		Zn2Cys6	hypothetical protein (2769 nt)
FGSG_09724	91.9716	45.0396	-1.03	2.7432e-07	UP		Nucleic acid-binding, OB-fold	related to single-stranded DNA binding protein 30K chain
FGSG_09726	19.3983	5.31877	-1.86676	0	UP		Zn2Cys6	conserved hypothetical protein
FGSG_09791	8.4143	3.44352	-1.28896	0.00263013	UP		Homeodomain-like	conserved hypothetical protein
FGSG_09871	1193.23	434.146	-1.45862	2.42799e-09	UP		Bromodomain transcription factor	conserved hypothetical protein
FGSG_10286	224.597	54.9585	-2.03092	0	UP		Zinc finger, CCHC-type	related to hexamer-binding protein HEXBP
FGSG_10350	35.5365	7.63613	-2.21839	1.8825e-14	UP		C2H2 zinc finger	conserved hypothetical protein
FGSG_10429	9.51278	2.68289	-1.82608	6.14905e-10	UP		C2H2 zinc finger	related to transcriptional activator CMR1
FGSG_10468	7.86125	1.81402	-2.11557	3.12313e-05	UP		Zn2Cys6	hypothetical protein (1690 nt)
FGSG_10470	15.5008	5.72046	-1.43813	6.58663e-06	UP		C2H2 zinc finger	conserved hypothetical protein
FGSG_10733	1715.25	659.252	-1.37952	7.83285e-08	UP		Nucleic acid-binding, OB-fold	probable ribosomal protein S28
FGSG_11416	1.86279	0.556055	-1.74417	0.00464946	UP		Homeobox	hypothetical protein (4083 nt)
FGSG_11551	14.6641	1.24927	-3.55314	0	UP		Zn2Cys6	hypothetical protein (2300 nt)
FGSG_12282	58.4208	3.70458	-3.9791	0	UP		Zn2Cys6	probable lactose regulatory protein
FGSG_12597	11.088	3.42857	-1.69332	3.60666e-05	UP		Zn2Cys6	conserved hypothetical protein
FGSG_12611	8.15344	1.00106	-3.02588	8.61998e-09	UP		Zn2Cys6	hypothetical protein
FGSG_12714	43.5213	21.326	-1.02911	0.000664505	UP		Zn2Cys6	transcriptional activator xlnR (1637 nt)
FGSG_12813	13.1641	6.24086	-1.07679	0.00383472	UP		Zn2Cys6	hypothetical protein (900 nt)
FGSG_13098	10.8702	5.22725	-1.05625	0.00488027	UP		Zn2Cys6	conserved hypothetical protein
FGSG_13172	6.84756	2.44441	-1.48611	0.000469961	UP		Zn2Cys6	hypothetical protein (2140 nt)
FGSG_13652	38.1247	14.4919	-1.39548	1.62018e-06	UP		Zn2Cys6	conserved hypothetical protein
FGSG_13964	25.5519	5.41634	-2.23804	4.69628e-07	UP		C2H2 zinc finger	conserved hypothetical protein
FGSG_00002	8.77613	0.386851	-4.50373	0	UP			conserved hypothetical protein
FGSG_00021	4.42643	0.485467	-3.1887	1.28418e-05	UP			conserved hypothetical protein
FGSG_00023	19.6672	3.57996	-2.45778	2.96484e-09	UP			probable spherulin 1A precursor
FGSG_00024	34.5388	1.59126	-4.43997	0	UP			conserved hypothetical protein
FGSG_00028	149.701	2.48798	-5.91096	0	UP			probable metalloprotease MEP1
FGSG_00032	22.9485	1.41796	-4.01651	0	UP			related to non-heme chloroperoxidase
FGSG_00033	52.1328	5.33219	-3.28939	0	UP			conserved hypothetical protein
FGSG_00039	10.8175	2.35837	-2.19751	2.57564e-06	UP			conserved hypothetical protein
FGSG_00043	3.06527	0.382561	-3.00225	0.00040223	UP			conserved hypothetical protein
FGSG_00055	10.3877	4.03106	-1.36565	3.2769e-06	UP			conserved hypothetical protein
FGSG_00067	191.314	3.13099	-5.93318	0	UP			related to hexose transporter protein
FGSG_00068	24.4461	4.54105	-2.42851	1.62326e-14	UP			probable alpha-galactosidase C precursor
FGSG_00070	30.6954	0.649303	-5.56299	0	UP			probable alpha-glucoside transport protein
FGSG_00096	14.4569	0.203918	-6.14763	0	UP			related to beta-galactosidase
FGSG_00097	30.8203	3.0365	-3.3434	0	UP			conserved hypothetical protein
FGSG_00099	6.60839	0.0349803	-7.56161	1.54991e-05	UP			related to carbonic anhydrase precursor
FGSG_00100	6.08944	1.07906	-2.49653	1.27524e-06	UP			related to 6-hydroxy-d-nicotine oxidase
FGSG_00107	4.98311	0.643703	-2.95258	2.61029e-08	UP			probable quinate transport protein
FGSG_00114	15.9093	1.87648	-3.08377	1.06168e-05	UP			conserved hypothetical protein
FGSG_00117	66.9818	23.1495	-1.53279	1.8301e-06	UP			conserved hypothetical protein
FGSG_00118	5.97712	0.0237883	-7.97305	4.58923e-05	UP			related to neutral amino acid permease
FGSG_00126	8.60838	0.249649	-5.10777	0	UP			related to capsule-associated protein
FGSG_00140	25.6057	8.75018	-1.54908	3.86816e-08	UP			related to ankyrin 3
FGSG_00142	6.78582	0.0546932	-6.95502	5.57838e-15	UP			hypothetical protein (2319 nt)
FGSG_00143	5.50064	0.0289716	-7.56882	0	UP			hypothetical protein (4085 nt)
FGSG_00150	11.0378	2.69496	-2.03411	2.90085e-06	UP			related to endo-polygalacturonase 6
FGSG_00165	50.7051	15.8416	-1.67841	3.54083e-08	UP			conserved hypothetical protein
FGSG_00173	102.965	42.7232	-1.26906	4.92088e-06	UP			related to putative glycosidases
FGSG_00174	27.8443	11.6165	-1.26121	0.00228354	UP			conserved hypothetical protein
FGSG_00184	96.0216	44.868	-1.09767	0.000114708	UP			conserved hypothetical protein
FGSG_00195	3.74425	0.96934	-1.9496	0.00291836	UP			related to monocarboxylate transporter 2
FGSG_00200	149.746	15.3749	-3.28387	0	UP			related to alcohol oxidase
FGSG_00201	60.5159	22.0941	-1.45365	2.4551e-06	UP			related to integral membrane protein PTH11
FGSG_00203	10.5	3.54514	-1.56648	2.55255e-05	UP			related to beta transducin-like protein
FGSG_00206	149.443	3.856	-5.27635	0	UP			hypothetical protein (393 nt)
FGSG_00210	17.127	1.12702	-3.92569	1.04478e-09	UP			hypothetical protein (449 nt)
FGSG_00224	39.5062	3.08826	-3.67721	0	UP			conserved hypothetical protein
FGSG_00237	143.155	1.17749	-6.92572	0	UP			related to trichothecene 3-O-acetyltransferase
FGSG_00260	694.928	257.869	-1.43023	3.88844e-06	UP			conserved hypothetical protein
FGSG_00265	8.79549	3.29574	-1.41616	0.0038521	UP			related to WD-repeat protein CRB3
FGSG_00267	22.4754	0.689307	-5.02706	0	UP			conserved hypothetical protein
FGSG_00268	55.5903	1.81213	-4.93908	0	UP			related to protein BTN1
FGSG_00278	123.778	39.3449	-1.65351	1.93845e-09	UP			probable biotin synthase
FGSG_00288	95.3978	27.6139	-1.78856	0	UP			conserved hypothetical protein
FGSG_00292	26.4815	10.9415	-1.27518	2.16832e-05	UP			related to excision repair protein RAD4
FGSG_00296	47.6186	17.6779	-1.42957	5.10732e-08	UP			probable ILV1 - anabolic serine and threonine dehydratase precursor
FGSG_00325	69.8386	30.6057	-1.19022	0.00179088	UP			conserved hypothetical protein
FGSG_00329	40.8571	14.9373	-1.45166	4.22713e-08	UP			probable replication factor C 38K chain
FGSG_00331	273.02	41.8127	-2.70699	0	UP			conserved hypothetical protein
FGSG_00357	18.0659	6.67982	-1.43539	0.000933025	UP			related to methyltransferase S. pombe
FGSG_00395	2409.82	1072.46	-1.168	8.87231e-06	UP			probable ribosomal protein S12, cytosolic
FGSG_00407	59.7431	25.0104	-1.25624	4.56661e-05	UP			probable 2,4-dienoyl-CoA reductase SPS19
FGSG_00415	1054.91	356.748	-1.56415	1.59388e-09	UP			conserved hypothetical protein
FGSG_00441	4.08621	0.74642	-2.4527	1.69118e-05	UP			conserved hypothetical protein
FGSG_00449	38.7466	17.6461	-1.13472	0.00015705	UP			related to WD repeat protein IEF SSP 9502
FGSG_00456	21.5513	3.9403	-2.4514	1.8825e-14	UP			conserved hypothetical protein
FGSG_00457	21.5513	3.9403	-2.4514	1.8825e-14	UP			conserved hypothetical protein
FGSG_00469	95.8851	30.3216	-1.66096	7.72606e-10	UP			probable protein kinase
FGSG_00470	151.31	36.3574	-2.05719	2.82417e-15	UP			conserved hypothetical protein
FGSG_00478	60.0225	28.2879	-1.08532	0.000288886	UP			probable 2-dehydro-3-deoxyphosphoheptonate aldolase
FGSG_00482	18.0296	7.43524	-1.27791	0.00504275	UP			conserved hypothetical protein
FGSG_00487	18.2139	5.40196	-1.75349	3.23128e-05	UP			conserved hypothetical protein
FGSG_00488	219.355	7.97228	-4.78213	0	UP			hypothetical protein (1629 nt)
FGSG_00492	2966.93	1350.19	-1.13581	5.75672e-05	UP			conserved hypothetical protein
FGSG_00501	12.4678	5.03715	-1.30753	0.00126491	UP			related to protein-arginine N-methyltransferase
FGSG_00506	9.20042	2.65597	-1.79246	2.55255e-05	UP			related to translation initiation protein SUA5
FGSG_00525	15.78	4.60384	-1.77718	7.18472e-06	UP			conserved hypothetical protein
FGSG_00531	13.9143	0.829954	-4.0674	0	UP			conserved hypothetical protein
FGSG_00539	38.246	15.1088	-1.33992	5.28855e-06	UP			related to major facilitator MirA
FGSG_00550	9.24559	1.97968	-2.2235	1.07232e-12	UP			conserved hypothetical protein
FGSG_00563	126.673	37.5405	-1.75458	5.10269e-11	UP			conserved hypothetical protein
FGSG_00571	441.926	6.23538	-6.14718	0	UP			probable cellulose 1,4-beta-cellobiosidase
FGSG_00576	92.9458	24.9318	-1.8984	2.74023e-12	UP			related to cytosolic Cu/Zn superoxide dismutase
FGSG_00593	18.2302	7.37351	-1.30591	0.000136344	UP			related to aminotriazole resistance protein
FGSG_00598	41.4036	19.565	-1.08148	0.000562046	UP			related to anthranilate phosphoribosyltransferase
FGSG_00604	11.578	5.04618	-1.19812	0.00242273	UP			related to asparagine synthases
FGSG_00621	3.4841	1.25993	-1.46744	0.00442182	UP			related to DNA-directed DNA polymerase lambda
FGSG_00622	60.4249	28.1459	-1.10222	0.000221495	UP			related to peroxisomal membrane protein 4
FGSG_00631	1210.94	434.084	-1.48008	8.11291e-09	UP			probable ribosomal protein Rps8bp
FGSG_00634	1339.39	483.878	-1.46886	1.51853e-08	UP			probable 40s ribosomal protein S6.e, cytosolic
FGSG_00639	708.353	217.231	-1.70524	2.20004e-11	UP			probable alpha-tubulin B
FGSG_00646	139.713	66.0731	-1.08034	0.000112292	UP			probable YHM1 (mitochondrial carrier)
FGSG_00655	327.519	58.3786	-2.48807	0	UP			probable L-arabinitol 4-dehydrogenase
FGSG_00681	469.6	115.383	-2.025	8.27365e-15	UP			conserved hypothetical protein
FGSG_00683	16.6697	7.91364	-1.07481	0.00745559	UP			conserved hypothetical protein
FGSG_00695	55.5357	20.4747	-1.43957	1.97181e-07	UP			related to pescadillo development protein
FGSG_00697	15.0977	7.27747	-1.05282	0.00072907	UP			hypothetical protein (3269 nt)
FGSG_00718	23.0762	7.44684	-1.63171	4.3679e-09	UP			related to aldehyde dehydrogenase
FGSG_00735	40.7811	9.58527	-2.08901	9.99579e-10	UP			hypothetical protein (1002 nt)
FGSG_00742	36.5453	0.773177	-5.56274	0	UP			related to S-adenosylmethionine:diacylglycerol 3-amino-3-carboxypropyl transferase
FGSG_00747	232.257	46.2891	-2.32698	0	UP			related to quinone reductase
FGSG_00763	104.302	43.1359	-1.27381	1.97597e-06	UP			conserved hypothetical protein
FGSG_00777	1113.01	508.627	-1.12979	1.605e-06	UP			probable peptidylprolyl isomerase precursor, mitochondrial (cyclophilin B)
FGSG_00783	7.21736	0.412783	-4.12801	9.07454e-09	UP			related to acetylxylan esterase precursor
FGSG_00785	9.77783	1.68366	-2.53791	5.00238e-05	UP			conserved hypothetical protein
FGSG_00790	111.267	54.9297	-1.01837	0.000514843	UP			hypothetical protein (1121 nt)
FGSG_00793	35.4399	3.86109	-3.19829	0	UP			conserved hypothetical protein
FGSG_00798	978.272	313.444	-1.64203	7.87414e-11	UP			probable 40s ribosomal protein s21 (CRP-7)
FGSG_00801	26.4618	6.37833	-2.05266	7.55531e-09	UP			conserved hypothetical protein
FGSG_00802	1191.95	375.177	-1.66768	3.95688e-11	UP			probable ribosomal protein L23.e, cytosolic
FGSG_00814	58.086	13.441	-2.11155	1.91626e-11	UP			conserved hypothetical protein
FGSG_00817	52.3248	5.14794	-3.34543	0	UP			conserved hypothetical protein
FGSG_00845	1095.63	370.726	-1.56333	6.83359e-10	UP			probable ribosomal protein L15.e.B, cytosolic
FGSG_00876	24.0307	10.5823	-1.18323	0.0005523	UP			conserved hypothetical protein
FGSG_00879	54.9651	13.7396	-2.00018	0	UP			hypothetical protein (1138 nt)
FGSG_00913	21.036	8.85514	-1.24828	0.000561937	UP			conserved hypothetical protein
FGSG_00921	882.578	393.306	-1.16607	1.15686e-05	UP			probable heat shock protein 70
FGSG_00924	47.3701	20.8138	-1.18643	7.64893e-05	UP			conserved hypothetical protein
FGSG_00940	29.7115	13.3503	-1.15415	0.000554903	UP			probable peptidylprolyl isomerase (cyclophilin)-like protein
FGSG_00952	9.72273	3.40868	-1.51215	0.00147608	UP			related to chitinase
FGSG_00984	50.1517	17.0078	-1.5601	3.82071e-07	UP			conserved hypothetical protein
FGSG_00989	17.2347	1.9003	-3.18101	0	UP			probable rhamnogalacturonase B precursor
FGSG_01003	12.8994	5.50632	-1.22814	0.000348521	UP			conserved hypothetical protein
FGSG_01007	67.7176	33.3323	-1.02261	0.000833619	UP			probable PSF1 - part of GINS, replication multiprotein complex
FGSG_01008	660.621	271.685	-1.28189	6.01744e-07	UP			probable EFB1 - translation elongation factor eEF1beta
FGSG_01016	1132.68	393.683	-1.52464	3.02518e-09	UP			probable ribosomal protein L6.e.B, cytosolic
FGSG_01018	126.179	44.9749	-1.48828	0	UP			related to thermoresistant gluconokinase
FGSG_01021	1234.76	492.701	-1.32545	2.58552e-07	UP			probable ribosomal protein L35
FGSG_01026	756.091	351.616	-1.10456	5.08303e-05	UP			conserved hypothetical protein
FGSG_01027	185.934	47.7055	-1.96257	2.14502e-14	UP			related to L-lactate dehydrogenase
FGSG_01028	37.5603	15.2004	-1.3051	0.000136584	UP			related molecular chaperone
FGSG_01059	114.635	40.6197	-1.49679	0	UP			probable FPR3 - prolyl cis-trans isomerase
FGSG_01061	7.54751	0.0917747	-6.36176	1.23769e-08	UP			conserved hypothetical protein
FGSG_01063	27.2327	12.151	-1.16426	0.00106355	UP			probable CDC21 - thymidylate synthase
FGSG_01072	19.9098	2.3156	-3.10402	4.30125e-10	UP			conserved hypothetical protein
FGSG_01081	1000.42	352.5	-1.50491	3.9623e-09	UP			probable ribosomal protein L11.e.A, cytosolic
FGSG_01084	64.3178	16.7649	-1.93978	1.67962e-12	UP			conserved hypothetical protein
FGSG_01086	130.322	58.1879	-1.16329	1.16778e-05	UP			probable acetolactate synthase
FGSG_01087	9.35308	2.99377	-1.64348	1.09954e-05	UP			conserved hypothetical protein
FGSG_01088	3.3688	0.45252	-2.89618	1.17623e-06	UP			conserved hypothetical protein
FGSG_01091	27.5207	12.1852	-1.17539	0.0022849	UP			related to RRP46 protein, involved in rRNA processing
FGSG_01102	22.5212	10.3118	-1.12699	0.00153071	UP			related to RNA 3`-terminal phosphate cyclase-like protein
FGSG_01121	111.198	53.4927	-1.05571	0.000347456	UP			related to density-regulated protein, translation initiation factor
FGSG_01130	36.0525	16.9252	-1.09092	0.000890607	UP			conserved hypothetical protein
FGSG_01134	124.738	49.8077	-1.32446	5.65068e-07	UP			probable hnRNP arginine N-methyltransferase
FGSG_01135	93.0376	45.7115	-1.02526	0.000316724	UP			probable NSA2 - involved in biogenesis of ribosomal large subunit
FGSG_01141	16.4524	6.00016	-1.45522	2.82369e-05	UP			probable delta-1-pyrroline-5-carboxylate dehydrogenase
FGSG_01145	11.7961	0.971696	-3.60166	3.05058e-09	UP			conserved hypothetical protein
FGSG_01151	296.865	110.469	-1.42616	2.67068e-14	UP			related to aminomethyltransferase precursor (glycine cleavage system protein T)
FGSG_01152	296.865	110.469	-1.42616	2.67068e-14	UP			related to vacuolar ATP synthase subunit H
FGSG_01154	1361.58	504.171	-1.4333	4.32316e-09	UP			probable ribosomal protein L9.e.c14
FGSG_01157	27.0704	9.14832	-1.56514	2.31695e-06	UP			probable Rad51 homolog MEI-3
FGSG_01158	167.685	69.9653	-1.26104	5.97753e-06	UP			probable heat shock protein 30
FGSG_01159	14.6013	2.66443	-2.4542	3.83214e-11	UP			conserved hypothetical protein
FGSG_01175	38.0271	10.6951	-1.83008	3.76273e-08	UP			probable RNA binding protein Rpf2 involved in ribosome biogenesis
FGSG_01190	23.2375	9.91278	-1.22909	0.00243181	UP			conserved hypothetical protein
FGSG_01208	34.3953	15.0154	-1.19576	0.000280294	UP			probable replication factor protein
FGSG_01217	245.357	56.4913	-2.11878	0	UP			probable carbamoyl-phosphate synthase (glutamine-hydrolyzing) arginine-specific large chain
FGSG_01228	237.504	106.208	-1.16107	1.06859e-05	UP			conserved hypothetical protein
FGSG_01235	70.1916	23.2324	-1.59516	3.4312e-14	UP			probable alpha-glucosidase (maltase)
FGSG_01238	1023.67	263.749	-1.95651	5.57838e-15	UP			probable 60S ribosomal protein L36
FGSG_01239	16.8841	5.35198	-1.65752	0.00156704	UP			conserved hypothetical protein
FGSG_01250	202.644	25.6018	-2.98463	0	UP			related to beta-glucosidase
FGSG_01269	5.23971	0.391944	-3.74077	0.000116817	UP			conserved hypothetical protein
FGSG_01278	1085.26	473.066	-1.19793	3.95968e-06	UP			probable RPL33B - ribosomal protein L35a.e.c15
FGSG_01284	56.7107	1.86845	-4.92371	0	UP			related to n-alkane-inducible cytochrome P450
FGSG_01285	33.4025	14.9502	-1.15979	0.000152344	UP			related to ARO8 - aromatic amino acid aminotransferase I
FGSG_01311	112.258	17.0625	-2.71792	0	UP			related to inorganic phosphate permease
FGSG_01314	156.705	75.9203	-1.0455	7.20418e-05	UP			probable eukaryotic translation initiation factor 3 subunit 7 homolog
FGSG_01332	30.2256	14.6303	-1.04681	0.000227885	UP			related to MAK21 - protein required for 60S ribosomal subunit biogenesis
FGSG_01345	97.1949	44.2706	-1.13453	6.35955e-05	UP			conserved hypothetical protein
FGSG_01386	74.9973	33.7769	-1.1508	2.38634e-05	UP			related to GTP-binding protein
FGSG_01389	17.7319	2.33269	-2.92628	6.00606e-14	UP			related to transaminase type I
FGSG_01392	98.5357	43.473	-1.18053	3.11983e-05	UP			related to 3-isopropylmalate dehydrogenase
FGSG_01395	28.7498	12.8754	-1.15893	0.000367432	UP			related to BNA4 - kynurenine 3-mono oxygenase
FGSG_01403	311.189	131.646	-1.24113	1.74929e-06	UP			hypothetical protein (1699 nt)
FGSG_01405	193.875	91.2359	-1.08745	4.41973e-05	UP			conserved hypothetical protein
FGSG_01417	74.9706	13.4037	-2.48369	0	UP			probable O-acetylhomoserine (thiol)-lyase
FGSG_01419	130.148	21.7814	-2.57899	0	UP			related to long-chain-fatty-acid CoA ligase FAA2
FGSG_01436	313.912	108.765	-1.52915	6.69051e-09	UP			conserved hypothetical protein
FGSG_01465	6.03653	1.1478	-2.39484	2.56544e-05	UP			conserved hypothetical protein
FGSG_01467	15.3369	6.89138	-1.15414	0.0041623	UP			conserved hypothetical protein
FGSG_01468	90.2755	16.8667	-2.42015	0	UP			conserved hypothetical protein
FGSG_01469	133.558	39.4663	-1.75878	0	UP			related to levodione reductase
FGSG_01473	36.3402	11.0987	-1.71118	1.7077e-10	UP			hypothetical protein (4195 nt)
FGSG_01485	212.957	88.9017	-1.26028	2.18432e-06	UP			related to P.ciliare possible apospory-associated protein
FGSG_01486	34.8403	15.3808	-1.17963	6.8595e-09	UP			related to DAHP synthase class II
FGSG_01491	77.7988	28.6781	-1.4398	0	UP			conserved hypothetical protein
FGSG_01504	1174.77	433.321	-1.43887	1.90469e-08	UP			probable ribosomal protein L31.e.A, cytosolic
FGSG_01509	1524.34	461.548	-1.72363	1.17551e-11	UP			probable 40S ribosomal protein S5
FGSG_01511	23.6127	11.3991	-1.05065	0.00213693	UP			conserved hypothetical protein
FGSG_01516	1256.48	381.468	-1.71976	8.92534e-12	UP			probable 60S large subunit ribosomal protein
FGSG_01523	428.887	96.2585	-2.15561	0	UP			probable D-xylose reductase
FGSG_01531	120.74	4.19337	-4.84765	0	UP			probable CYB2 - lactate dehydrogenase cytochrome b2
FGSG_01549	24.2381	9.11752	-1.41056	6.60642e-10	UP			hypothetical protein (1293 nt)
FGSG_01550	29.6137	13.9947	-1.08138	0.00319284	UP			conserved hypothetical protein
FGSG_01553	22.9861	10.1148	-1.1843	1.24792e-06	UP			conserved hypothetical protein
FGSG_01559	13.0805	2.07895	-2.65349	1.24528e-08	UP			related to CDC5 - protein kinase involved in regulation of DNA replication
FGSG_01560	85.8548	32.4443	-1.40393	1.36364e-14	UP			probable BNA3 - Arylformamidase
FGSG_01570	34.915	3.61567	-3.27151	0	UP			conserved hypothetical protein
FGSG_01573	33.5904	8.52997	-1.97743	7.36324e-10	UP			probable acetylornithine aminotransferase precursor
FGSG_01575	33.1289	15.9932	-1.05063	0.000655106	UP			related to eukaryotic translation initiation factor EIF-2B subunit 3
FGSG_01580	230.459	72.9213	-1.6601	0	UP			related to Y.lipolytica GPR1 protein and Fun34p
FGSG_01584	6.23359	1.68734	-1.88531	6.02204e-07	UP			related to putative multidrug transporter Mfs1.1 (major facilitator family protein)
FGSG_01588	155.032	74.9753	-1.04808	7.33643e-06	UP			conserved hypothetical protein
FGSG_01592	23.0896	7.92938	-1.54196	6.42021e-07	UP			related to SDA1 protein, required for normal organization of the actin cytoskeleton
FGSG_01593	37.0044	3.80372	-3.28221	0	UP			related to glucose/galactose transporter
FGSG_01595	6.17331	1.5994	-1.94852	0.0010357	UP			conserved hypothetical protein
FGSG_01603	66.3508	0.924042	-6.16601	0	UP			probable triacylglycerol lipase V precursor
FGSG_01607	13.5693	2.01266	-2.75317	2.46945e-11	UP			probable pectin lyase precursor
FGSG_01621	13.5058	3.79652	-1.83083	1.87068e-05	UP			probable cellulase precursor
FGSG_01630	27.942	13.5684	-1.04219	0.00225201	UP			related to NADPH quinone oxidoreductase homolog PIG3
FGSG_01636	14.4618	6.18138	-1.22624	0.000892801	UP			conserved hypothetical protein
FGSG_01639	83.7483	27.7968	-1.59114	1.74032e-10	UP			related to enoyl-CoA hydratase/isomerase
FGSG_01643	51.0066	13.3074	-1.93845	3.30513e-11	UP			probable chorismate synthase/flavin reductase, NADPH-dependent
FGSG_01659	56.9288	11.6934	-2.28347	1.07085e-12	UP			conserved hypothetical protein
FGSG_01680	44.3053	6.94493	-2.67345	0	UP			hypothetical protein (5004 nt)
FGSG_01685	10.0084	0.161328	-5.95507	0	UP			related to beta-glucosidase
FGSG_01692	85.8464	34.0327	-1.33483	2.35835e-05	UP			hypothetical protein (587 nt)
FGSG_01705	163.661	29.8159	-2.45656	0	UP			conserved hypothetical protein
FGSG_01728	81.0238	15.1216	-2.42174	0	UP			conserved hypothetical protein
FGSG_01734	8.29556	3.48608	-1.25073	0.00543085	UP			related to quinate transport protein
FGSG_01743	90.111	44.9809	-1.00239	0.000344865	UP			probable acetyl-CoA synthetase
FGSG_01745	4.6977	0.883517	-2.41063	5.1421e-06	UP			related to pisatin demethylase cytochrome P450
FGSG_01746	30.6758	7.34241	-2.06278	7.52615e-08	UP			conserved hypothetical protein
FGSG_01748	22.1241	1.22031	-4.18029	0	UP			conserved hypothetical protein
FGSG_01752	56.1814	25.184	-1.15759	0.000323478	UP			conserved hypothetical protein
FGSG_01755	18.3108	0.365756	-5.64567	0	UP			conserved hypothetical protein
FGSG_01757	40.426	15.1606	-1.41496	5.90604e-05	UP			related to E.coli galactoside O-acetyltransferase
FGSG_01764	28.8091	3.10016	-3.21611	1.08109e-12	UP			related to hydrophobin
FGSG_01765	60.417	11.6423	-2.37557	0	UP			related to epoxide hydrolase
FGSG_01768	138.338	4.99112	-4.79269	0	UP			conserved hypothetical protein
FGSG_01770	54.0915	2.90098	-4.22079	0	UP			conserved hypothetical protein
FGSG_01771	110.518	2.71909	-5.34502	0	UP			conserved hypothetical protein
FGSG_01780	13.9186	4.47139	-1.63821	4.11369e-08	UP			hypothetical protein
FGSG_01803	12.15	6.07258	-1.00057	0.000384684	UP			probable alpha-galactosidase C precursor
FGSG_01805	39.5343	13.4102	-1.55977	7.54391e-06	UP			related to isoamyl alcohol oxidase
FGSG_01807	70.1174	9.24315	-2.92332	0	UP			conserved hypothetical protein
FGSG_01809	514.734	12.1392	-5.40609	0	UP			related to aryl-alcohol dehydrogenases
FGSG_01810	139.89	2.22299	-5.97565	0	UP			conserved hypothetical protein
FGSG_01811	91.5275	0.439311	-7.70282	0	UP			conserved hypothetical protein
FGSG_01812	103.051	1.37186	-6.23108	0	UP			probable CYB2 - lactate dehydrogenase cytochrome b2
FGSG_01813	304.108	6.90017	-5.46181	0	UP			related to dihydrodipicolinate synthetase
FGSG_01814	129.523	0.759564	-7.41382	0	UP			related to putative tartrate transporter
FGSG_01817	6.36759	0.464365	-3.77742	4.99309e-13	UP			conserved hypothetical protein
FGSG_01819	17.2034	0.105117	-7.35456	0	UP			conserved hypothetical protein
FGSG_01822	93.2265	30.2535	-1.62364	4.49468e-08	UP			conserved hypothetical protein
FGSG_01829	82.9406	1.63752	-5.66249	0	UP			related to aldose 1-epimerase
FGSG_01831	12.4023	0.600964	-4.36718	2.06194e-10	UP			related to trihydrophobin precursor
FGSG_01832	48.9382	0.35337	-7.11364	0	UP			conserved hypothetical protein
FGSG_01833	15.1226	0.265842	-5.82999	0	UP			related to integral membrane protein
FGSG_01857	253.253	27.0243	-3.22825	0	UP			probable NADPH-dependent beta-ketoacyl reductase (rhlG)
FGSG_01866	162.424	15.7846	-3.36318	0	UP			conserved hypothetical protein
FGSG_01868	11.8678	2.96881	-1.99909	5.651e-08	UP			related to cytochrome P450 monooxygenase (lovA)
FGSG_01869	43.5373	4.19339	-3.37607	0	UP			hypothetical protein (546 nt)
FGSG_01870	135.963	45.0622	-1.59322	1.25564e-09	UP			probable fibrillarin (NOP1)
FGSG_01871	996.406	298.336	-1.73979	5.04264e-12	UP			probable ribosomal protein L17.e.A (cytosolic)
FGSG_01880	11.0667	2.97761	-1.894	0.00379633	UP			hypothetical protein (466 nt)
FGSG_01882	1139.42	124.8	-3.19061	0	UP			hypothetical protein (3012 nt)
FGSG_01918	13.7314	4.78203	-1.52178	1.34851e-06	UP			related to poly(A) polymerase
FGSG_01946	26.951	10.3411	-1.38195	2.14286e-05	UP			related to vacuolar Ca2+/H+ antiporter
FGSG_01956	6362.68	469.253	-3.7612	0	UP			probable ubiquitin fusion protein (ubiquitin / ribosomal protein)
FGSG_01972	35.8519	14.2307	-1.33304	0	UP			probable bifunctional P-450:NADPH-P450 reductase
FGSG_01974	560.788	162.877	-1.78368	1.84798e-12	UP			probable het-c2 protein
FGSG_01982	11.5782	2.6479	-2.12849	9.23525e-07	UP			conserved hypothetical protein
FGSG_01983	14.3575	6.35302	-1.17629	0.00285829	UP			conserved hypothetical protein
FGSG_01986	138.161	2.84388	-5.60235	0	UP			related to putative tartrate transporter
FGSG_01988	115.62	19.166	-2.59276	0	UP			related to monophenol monooxygenase (tyrosinase)
FGSG_01989	14.5892	5.1605	-1.49932	0.000219365	UP			related to integral membrane protein
FGSG_01991	23.5251	10.2127	-1.20383	0.00244588	UP			conserved hypothetical protein
FGSG_01993	221.999	12.2143	-4.18391	0	UP			conserved hypothetical protein
FGSG_01995	18.1437	7.99439	-1.18241	0.000729974	UP			related to Na+/H+ antiporter
FGSG_02000	215.745	92.667	-1.2192	5.88942e-06	UP			related to URE2 - nitrogen catabolite repression regulator
FGSG_02007	67.2721	30.7849	-1.12779	0.000526543	UP			conserved hypothetical protein
FGSG_02015	44.3533	8.58325	-2.36944	1.36364e-14	UP			related to esterase
FGSG_02018	16.0764	4.79678	-1.74481	7.49571e-06	UP			conserved hypothetical protein
FGSG_02033	9.83956	1.49862	-2.71496	2.33e-10	UP			related to 6-HYDROXY-D-NICOTINE OXIDASE
FGSG_02051	34.5756	11.0759	-1.64233	6.55041e-07	UP			probable manganese superoxide dismutase precursor (sod-2)
FGSG_02056	62.4541	14.5573	-2.10105	2.92906e-14	UP			dihydroxy-acid dehydratase (2698 nt)
FGSG_02059	269.349	3.60875	-6.22183	0	UP			related to alpha-galactosidase precursor
FGSG_02063	105.497	9.04972	-3.54318	0	UP			related to dihydrodipicolinate synthase
FGSG_02064	25.2991	3.48212	-2.86105	0	UP			related to quinate transport protein
FGSG_02067	39.862	19.0973	-1.06165	1.40066e-08	UP			related to raffinose invertase
FGSG_02070	366.411	11.1812	-5.03432	0	UP			related to putative tartrate transporter
FGSG_02077	2677.54	891.982	-1.58582	4.21428e-09	UP			conserved hypothetical protein
FGSG_02082	69.1933	32.6166	-1.08503	9.81691e-05	UP			conserved hypothetical protein
FGSG_02088	21.94	7.36693	-1.57443	3.22217e-06	UP			hypothetical protein (704 nt)
FGSG_02099	1020.59	399.458	-1.35329	1.55981e-07	UP			probable ribosomal protein l13a
FGSG_02110	37.6825	11.2002	-1.75037	1.63257e-05	UP			hypothetical protein (610 nt)
FGSG_02131	95.6646	34.3062	-1.47952	4.70696e-08	UP			conserved hypothetical protein
FGSG_02133	61.1149	4.86309	-3.65158	0	UP			hypothetical protein (2079 nt)
FGSG_02134	52.9512	12.8551	-2.04232	8.27365e-15	UP			hypothetical protein (727 nt)
FGSG_02137	8.10125	1.0084	-3.00608	1.63107e-10	UP			probable NADH cytb-reductase
FGSG_02138	7.35364	0.735051	-3.32254	3.97166e-13	UP			probable monooxygenase
FGSG_02145	4.10087	0.72228	-2.5053	1.317e-05	UP			probable MUP1 - High affinity methionine permease
FGSG_02147	21.5569	5.9669	-1.85309	1.34e-07	UP			related to ECM14 - involved in cell wall biogenesis and architecture
FGSG_02151	3.46993	0.479535	-2.8552	3.20323e-05	UP			conserved hypothetical protein
FGSG_02154	23.876	1.24347	-4.26311	0	UP			conserved hypothetical protein
FGSG_02155	76.0862	2.04262	-5.21914	0	UP			related to integral membrane protein PTH11
FGSG_02159	571.216	6.83542	-6.38486	0	UP			conserved hypothetical protein
FGSG_02160	922.423	41.0555	-4.48978	0	UP			probable aldehyde dehydrogenase
FGSG_02162	60.8746	16.6961	-1.86633	3.90717e-07	UP			conserved hypothetical protein
FGSG_02168	35.4157	16.6004	-1.09317	0.000580207	UP			related to ARG8 - acetylornithine aminotransferase
FGSG_02184	3.3684	0.888791	-1.92215	0.00385916	UP			conserved hypothetical protein
FGSG_02202	1152.12	352.872	-1.70707	3.27865e-11	UP			probable endoglucanase IV precursor
FGSG_02216	7.42606	1.8655	-1.99303	6.83885e-07	UP			related to lipoxygenase 1
FGSG_02217	11.2895	3.12177	-1.85455	1.691e-05	UP			related to srpA precursor
FGSG_02218	30.0706	0.127883	-7.87739	0	UP			conserved hypothetical protein
FGSG_02220	25.0422	3.24363	-2.94868	0	UP			related to aldehyde dehydrogenase (NAD+), mitochondrial
FGSG_02223	11.0703	0.486683	-4.50757	1.81932e-11	UP			conserved hypothetical protein
FGSG_02228	2.24302	0.379406	-2.56363	0.000195954	UP			conserved hypothetical protein
FGSG_02229	3.71449	1.17384	-1.66193	0.00522072	UP			hypothetical protein (1823 nt)
FGSG_02233	91.6356	44.6838	-1.03616	8.12573e-05	UP			related to protein carrier KAP123
FGSG_02251	33.8164	7.41073	-2.19004	1.36364e-14	UP			related to nonribosomal peptide synthetase MxcG (component of the myxochelin iron transport regulon)
FGSG_02255	614.875	5.64249	-6.76782	0	UP			conserved hypothetical protein
FGSG_02258	10.3017	2.75043	-1.90516	3.04444e-06	UP			hypothetical protein (1460 nt)
FGSG_02266	75.3753	29.7985	-1.33885	3.22217e-06	UP			related to short-chain alcohol dehydrogenase
FGSG_02269	92.6144	7.39855	-3.64592	0	UP			conserved hypothetical protein
FGSG_02271	219.356	34.6403	-2.66275	0	UP			hypothetical protein (2114 nt)
FGSG_02278	14.8712	5.96602	-1.31768	0.000266582	UP			related to HNM1 - Choline permease
FGSG_02279	99.2759	2.91894	-5.08792	0	UP			related to peroxisomal amine oxidase (copper-containing)
FGSG_02285	107.821	37.1962	-1.53541	9.47473e-08	UP			conserved hypothetical protein
FGSG_02287	66.8565	9.74467	-2.77838	0	UP			related to POX1 - acyl-CoA oxidase
FGSG_02289	147.327	0.785903	-7.55045	0	UP			conserved hypothetical protein
FGSG_02292	12.4867	0.329908	-5.24219	0	UP			hypothetical protein (1959 nt)
FGSG_02293	45.478	1.09759	-5.37276	0	UP			conserved hypothetical protein
FGSG_02296	69.5453	0.076825	-9.82216	0	UP			probable aldehyde dehydrogenase
FGSG_02308	12.8688	5.50602	-1.2248	0.00217059	UP			related to alanine racemase
FGSG_02332	30.2194	1.24746	-4.59841	0	UP			conserved hypothetical protein
FGSG_02341	6.88259	0.179209	-5.26323	9.00742e-09	UP			related to chloroperoxidase
FGSG_02342	9.75676	0.160099	-5.92937	2.6522e-06	UP			probable cutinase 1 precursor
FGSG_02347	21.7623	3.16499	-2.78156	1.36364e-14	UP			probable homogentisate 1,2-dioxygenase
FGSG_02353	75.4594	4.45168	-4.08328	0	UP			conserved hypothetical protein
FGSG_02354	111.546	6.28996	-4.14844	0	UP			conserved hypothetical protein
FGSG_02355	30.7545	14.8343	-1.05186	0.00620764	UP			related to dTDP-glucose 4,6-dehydratase
FGSG_02358	252.384	15.0726	-4.06562	0	UP			probable alpha-glucoside transport protein
FGSG_02360	34.5334	0.105725	-8.35153	0	UP			conserved hypothetical protein
FGSG_02375	81.061	22.0591	-1.87764	8.92193e-09	UP			hypothetical protein
FGSG_02376	4.92749	0.887036	-2.47379	0.0014362	UP			hypothetical protein (1208 nt)
FGSG_02378	7.90141	0.278906	-4.82426	0.000175006	UP			conserved hypothetical protein
FGSG_02379	26.9961	8.02452	-1.75027	4.2772e-06	UP			related to acyl-CoA dehydrogenase, medium-chain specific, mitochondrial precursor
FGSG_02382	92.646	0.155005	-9.22327	0	UP			related to putative tartrate transporter
FGSG_02383	2.94883	0.570758	-2.36919	0.0046019	UP			related to AAH1 - adenosine deaminase
FGSG_02386	153.399	10.3533	-3.88912	0	UP			probable pectate lyase
FGSG_02406	554.064	50.1119	-3.46683	0	UP			related to tetracycline resistance proteins
FGSG_02407	554.064	50.1119	-3.46683	0	UP			related to D-mandelate dehydrogenase
FGSG_02416	16.6574	0.628812	-4.72739	0	UP			conserved hypothetical protein
FGSG_02418	19.9132	3.04056	-2.71132	2.48333e-11	UP			conserved hypothetical protein
FGSG_02419	5.03108	0.581629	-3.1127	1.18534e-07	UP			related to pisatin demethylase
FGSG_02427	219.4	32.5283	-2.75379	0	UP			conserved hypothetical protein
FGSG_02430	6.00233	1.44839	-2.05107	6.88347e-06	UP			hypothetical protein (2187 nt)
FGSG_02458	2.47996	0.732317	-1.75977	0.00374191	UP			hypothetical protein (2471 nt)
FGSG_02465	6.40608	1.28314	-2.31976	5.60696e-06	UP			conserved hypothetical protein
FGSG_02467	50.3519	6.55816	-2.94068	0	UP			related to isopenicillin N epimerase
FGSG_02468	37.8983	6.41875	-2.56177	1.07643e-08	UP			conserved hypothetical protein
FGSG_02480	43.5821	18.8171	-1.21169	6.20988e-05	UP			hypothetical protein (1473 nt)
FGSG_02482	69.7354	21.739	-1.68161	1.30426e-10	UP			probable sulfite reductase (NADPH)
FGSG_02486	18.3615	2.46611	-2.89637	1.02461e-11	UP			related to anthranilate synthase component II
FGSG_02489	13.0537	4.02904	-1.69594	2.17999e-06	UP			conserved hypothetical protein
FGSG_02493	1218.21	366.782	-1.73177	3.33453e-13	UP			probable ribosomal protein L23a, cytosolic
FGSG_02500	11.1843	2.95254	-1.92145	0.000193037	UP			conserved hypothetical protein
FGSG_02503	960.192	362.72	-1.40447	3.57429e-08	UP			related to ribosomal protein L28
FGSG_02506	27.404	12.6984	-1.10974	2.53116e-12	UP			probable bifunctional purine biosynthetic protein
FGSG_02541	733.959	253.331	-1.53467	1.36393e-09	UP			probable 40S ribosomal protein S14
FGSG_02542	466.441	167.706	-1.47576	9.1155e-09	UP			probable 60s ribosomal protein L7 subunit
FGSG_02543	341.64	119.94	-1.51017	0	UP			related to iron transport protein
FGSG_02547	12.2605	3.7198	-1.72073	3.84881e-06	UP			conserved hypothetical protein
FGSG_02560	179.94	37.2123	-2.27366	0	UP			conserved hypothetical protein
FGSG_02561	22.99	9.04712	-1.34548	1.07421e-06	UP			related to ribosomal RNA processing protein RRP5
FGSG_02570	35.0635	9.48059	-1.88692	1.23474e-11	UP			probable translation elongation factor eEF4
FGSG_02588	824.255	240.264	-1.77847	1.49216e-12	UP			probable ribosomal protein S19.e, cytosolic
FGSG_02602	549.73	10.2355	-5.74708	0	UP			probable histone 3
FGSG_02603	22.2276	5.84967	-1.92593	0.000339869	UP			hypothetical protein (2728 nt)
FGSG_02607	137.028	61.9984	-1.14417	8.0836e-05	UP			conserved hypothetical protein
FGSG_02613	232.63	17.7584	-3.71146	0	UP			conserved hypothetical protein
FGSG_02628	33.2031	13.9189	-1.25428	1.4943e-07	UP			conserved hypothetical protein
FGSG_02630	16.2093	3.92153	-2.04734	1.14077e-08	UP			probable RIB2 - DRAP deaminase
FGSG_02632	32.5363	1.65519	-4.29698	0	UP			related to beta-glucosidase
FGSG_02643	10.0909	4.07588	-1.30787	0.000162699	UP			conserved hypothetical protein
FGSG_02678	28.167	10.4014	-1.43723	3.36458e-05	UP			probable ACC deaminase
FGSG_02679	59.0707	7.69519	-2.94041	0	UP			conserved hypothetical protein
FGSG_02680	68.3886	3.69249	-4.21109	0	UP			related to hard surface induced protein 3 (sterol glycosyl transferase)
FGSG_02681	134.926	8.97345	-3.91036	0	UP			related to alpha-1,6-mannosyltransferase HOC1
FGSG_02682	68.2297	14.3804	-2.2463	0	UP			conserved hypothetical protein
FGSG_02684	9.80966	2.10505	-2.22035	2.34789e-05	UP			conserved hypothetical protein
FGSG_02685	39.8812	2.31732	-4.10518	0	UP			conserved hypothetical protein
FGSG_02693	26.3811	5.68078	-2.21534	6.55921e-08	UP			hypothetical protein (836 nt)
FGSG_02708	50.2095	5.09987	-3.29943	0	UP			conserved hypothetical protein
FGSG_02713	24.7292	8.63213	-1.51843	0.000923145	UP			conserved hypothetical protein
FGSG_02742	31.866	10.8614	-1.5528	6.59241e-05	UP			conserved hypothetical protein
FGSG_02751	734.257	148.883	-2.30211	0	UP			probable aldehyde reductase 6
FGSG_02752	47.3983	23.289	-1.02519	0.000384053	UP			probable ATP dependent RNA helicase
FGSG_02753	31.7015	8.25873	-1.94056	4.61177e-09	UP			related to pyridoxine 4-dehydrogenase
FGSG_02765	72.7821	27.6495	-1.39633	2.9073e-07	UP			related to sialidase
FGSG_02785	165.064	76.8194	-1.10349	4.3051e-05	UP			probable zuotin
FGSG_02786	70.7847	5.28704	-3.7429	0	UP			hypothetical protein (4367 nt)
FGSG_02809	15.1725	6.72052	-1.17481	0.00600856	UP			conserved hypothetical protein
FGSG_02817	63.5365	11.4686	-2.4699	0	UP			conserved hypothetical protein
FGSG_02821	73.152	9.16599	-2.99654	0	UP			conserved hypothetical protein
FGSG_02822	73.152	9.16599	-2.99654	0	UP			conserved hypothetical protein
FGSG_02833	121.878	2.45527	-5.63342	0	UP			probable alpha-glucoside transport protein
FGSG_02834	82.3437	2.03879	-5.33587	0	UP			conserved hypothetical protein
FGSG_02835	7.24044	3.28575	-1.13985	0.00640997	UP			hypothetical protein (2336 nt)
FGSG_02836	39.2692	0.0989116	-8.63304	0	UP			conserved hypothetical protein
FGSG_02840	18.9091	4.2062	-2.16849	5.72482e-06	UP			conserved hypothetical protein
FGSG_02843	20.3981	7.60111	-1.42415	0.000103841	UP			related to O-methyltransferase
FGSG_02847	7.41717	3.26471	-1.18392	0.00061894	UP			probable ABC1 transport protein
FGSG_02848	51.2362	4.1882	-3.61276	0	UP			conserved hypothetical protein
FGSG_02852	40.1986	13.3225	-1.59328	5.28019e-06	UP			probable maleylacetoacetate isomerase
FGSG_02856	3.08822	0.488264	-2.66104	0.00120677	UP			conserved hypothetical protein
FGSG_02866	391.079	39.0199	-3.32518	0	UP			conserved hypothetical protein
FGSG_02875	86.5645	25.4754	-1.76467	1.53315e-10	UP			related to beta-lactamase
FGSG_02890	101.946	0.044029	-11.1771	2.60117e-07	UP			probable cutinase precursor
FGSG_02891	21.9808	3.8225	-2.52366	1.57359e-12	UP			conserved hypothetical protein
FGSG_02893	31.1163	4.98996	-2.64057	0	UP			related to protein-arginine deiminase type II
FGSG_02894	5.60837	0.452991	-3.63003	2.17804e-09	UP			hypothetical protein (1610 nt)
FGSG_02901	10.1218	0.679516	-3.89682	0	UP			related to sulfatase
FGSG_02902	51.5031	20.7816	-1.30935	5.25954e-06	UP			conserved hypothetical protein
FGSG_02903	24.5617	0.248328	-6.62802	0	UP			conserved hypothetical protein
FGSG_02918	42.2312	1.19111	-5.14793	0	UP			related to aspartic proteinase, pepstatin-sensitive
FGSG_02920	8.68732	1.75363	-2.30857	5.95568e-10	UP			related to ROT2 - glucosidase II, catalytic subunit
FGSG_02935	86.5339	16.2675	-2.41127	1.30601e-10	UP			conserved hypothetical protein
FGSG_02937	26.0705	11.1523	-1.22507	9.94629e-05	UP			conserved hypothetical protein
FGSG_02938	24.6832	6.32201	-1.96507	3.03734e-09	UP			conserved hypothetical protein
FGSG_02942	25.8784	9.64053	-1.42457	1.56191e-05	UP			conserved hypothetical protein
FGSG_02949	3.07083	0.505776	-2.60206	4.61537e-05	UP			hypothetical protein
FGSG_02950	14.6672	1.71709	-3.09455	8.52677e-14	UP			related to neutral amino acid permease
FGSG_02953	5.37285	0.937434	-2.5189	0.000780524	UP			conserved hypothetical protein
FGSG_02965	38.6775	14.8252	-1.38345	2.10001e-06	UP			hypothetical protein (2119 nt)
FGSG_02968	44.5001	7.72064	-2.52702	1.9295e-12	UP			conserved hypothetical protein
FGSG_02970	15.9813	3.61815	-2.14306	6.15604e-05	UP			conserved hypothetical protein
FGSG_02972	19.5164	1.274	-3.93725	0	UP			conserved hypothetical protein
FGSG_02977	41.7477	0.0663584	-9.2972	1.13447e-11	UP			probable pectate lyase
FGSG_02983	15.6212	0.275339	-5.82616	0	UP			conserved hypothetical protein
FGSG_02992	47.7096	11.1552	-2.09656	1.24983e-12	UP			related to putative tartrate transporter
FGSG_02997	185.094	17.1513	-3.43186	0	UP			conserved hypothetical protein
FGSG_03002	54.5439	2.47484	-4.46201	0	UP			related to arabinan endo-1,5-alpha-L-arabinosidase A precursor
FGSG_03003	69.455	0.0330231	-11.0384	4.03454e-09	UP			related to alpha-N-arabinofuranosidase / alpha-L-arabinofuranosidase
FGSG_03014	4.36116	0.29645	-3.87885	7.78546e-10	UP			probable hexokinase
FGSG_03015	3.80367	0.866397	-2.13429	0.000660321	UP			related to protein MCH2 (monocarboxylate permease homolog)
FGSG_03019	38.8629	7.1508	-2.44222	0	UP			hypothetical protein (3756 nt)
FGSG_03020	352.215	64.2099	-2.45559	0	UP			related to human band 3 anion transport protein
FGSG_03028	116.149	48.1805	-1.26946	3.19089e-06	UP			conserved hypothetical protein
FGSG_03032	40.0155	0.0133916	-11.545	6.78819e-10	UP			related to vacuolar membrane protein HMT1
FGSG_03034	16.2665	0.823351	-4.30426	0	UP			related to glucose dehydrogenase
FGSG_03035	123.61	2.81264	-5.45773	0	UP			conserved hypothetical protein
FGSG_03049	44.2585	0.488327	-6.50196	0	UP			related to alpha-L-arabinofuranosidase II precursor
FGSG_03052	14.8332	3.61862	-2.03532	3.23618e-10	UP			conserved hypothetical protein
FGSG_03054	117.626	0.809819	-7.18239	0	UP			conserved hypothetical protein
FGSG_03072	11.6772	5.36669	-1.12159	0.00498701	UP			related to tripeptidyl-peptidase I
FGSG_03079	328.721	102.08	-1.68717	4.89668e-11	UP			conserved hypothetical protein
FGSG_03095	2.38067	0.454129	-2.39019	0.00196223	UP			hypothetical protein (1671 nt)
FGSG_03096	5.45168	0.428975	-3.66774	7.10468e-07	UP			hypothetical protein
FGSG_03099	84.1434	9.29605	-3.17816	0	UP			conserved hypothetical protein
FGSG_03103	22.6724	5.95677	-1.92834	8.73863e-07	UP			conserved hypothetical protein
FGSG_03113	114.02	19.8432	-2.52257	0	UP			conserved hypothetical protein
FGSG_03114	30.3702	11.2359	-1.43454	1.16995e-06	UP			related to glutamate carboxypeptidase II
FGSG_03116	16.7194	6.52384	-1.35773	0.00230519	UP			conserved hypothetical protein
FGSG_03121	7.15323	0.901707	-2.98786	1.50653e-08	UP			probable pectin lyase precursor
FGSG_03123	1033.61	53.995	-4.25873	0	UP			conserved hypothetical protein
FGSG_03135	13.1578	2.91773	-2.173	0.0023657	UP			hypothetical protein (612 nt)
FGSG_03136	6.3025	0.274358	-4.52179	0	UP			related to benzoylformate decarboxylase
FGSG_03139	2.55709	0.512838	-2.31793	4.51619e-05	UP			related to beta-glucosidase
FGSG_03144	33.3045	0.360717	-6.52871	0	UP			related to hexose transporter protein
FGSG_03147	16.3302	4.60784	-1.82538	4.70327e-06	UP			related to threonine dehydratase
FGSG_03149	6.38185	1.00369	-2.66867	0.000790679	UP			conserved hypothetical protein
FGSG_03150	32.3949	0.803667	-5.33303	0	UP			conserved hypothetical protein
FGSG_03151	6.78203	0.103248	-6.03754	3.41786e-11	UP			related to integral membrane protein
FGSG_03153	5.74501	1.67837	-1.77525	3.38126e-08	UP			hypothetical protein (8760 nt)
FGSG_03154	106.497	12.981	-3.03634	0	UP			related to fructosyl amino acid oxidase
FGSG_03156	14.6832	1.26431	-3.53775	2.13848e-08	UP			conserved hypothetical protein
FGSG_03157	152.412	0.844996	-7.49481	0	UP			conserved hypothetical protein
FGSG_03163	166.69	5.49958	-4.9217	0	UP			related to monooxigenase
FGSG_03164	59.9308	0.640293	-6.54842	0	UP			hypothetical protein (1273 nt)
FGSG_03165	306.794	7.59229	-5.33659	0	UP			conserved hypothetical protein
FGSG_03166	355.148	0.523686	-9.4055	0	UP			conserved hypothetical protein
FGSG_03173	18.1842	8.54813	-1.089	0.00753378	UP			related to haloacetate dehalogenase H-1
FGSG_03175	15.0415	4.00617	-1.90865	3.55724e-06	UP			related to quinone reductase
FGSG_03178	66.8992	6.42261	-3.38076	0	UP			conserved hypothetical protein
FGSG_03183	6.19496	1.67946	-1.8831	0.00318828	UP			hypothetical protein
FGSG_03189	299.031	103.747	-1.52723	8.3316e-09	UP			conserved hypothetical protein
FGSG_03190	188.882	12.0635	-3.96877	0	UP			conserved hypothetical protein
FGSG_03191	319.636	76.72	-2.05876	2.82417e-15	UP			related to isotrichodermin C-15 hydroxylase (cytochrome P-450 monooxygenase CYP65A1)
FGSG_03192	123.213	8.06084	-3.93408	0	UP			hypothetical protein (885 nt)
FGSG_03197	33.2491	2.52938	-3.71646	0	UP			conserved hypothetical protein
FGSG_03198	13.0675	1.07495	-3.60364	0	UP			hypothetical protein (1404 nt)
FGSG_03199	268.835	98.6655	-1.4461	2.42356e-08	UP			phenol 2-monooxygenase (2065 nt)
FGSG_03202	18.64	4.3359	-2.104	8.51858e-12	UP			probable calcium P-type ATPase NCA-3 (Ca2+-transporting ATPase)
FGSG_03212	101.804	14.2368	-2.8381	0	UP			related to endochitinase
FGSG_03215	29.23	8.64248	-1.75793	5.01359e-07	UP			conserved hypothetical protein
FGSG_03217	4.15754	0.43598	-3.2534	2.33845e-08	UP			related to feruloyl esterase B precursor
FGSG_03218	5.98534	0.438938	-3.76935	2.34681e-07	UP			conserved hypothetical protein
FGSG_03220	12.8445	3.07305	-2.06341	1.24673e-06	UP			hypothetical protein
FGSG_03223	41.2056	9.2156	-2.16069	5.57838e-15	UP			conserved hypothetical protein
FGSG_03224	4.45758	0.544769	-3.03254	0.000175298	UP			reductase
FGSG_03225	20.8444	0.991307	-4.39419	0	UP			conserved hypothetical protein
FGSG_03230	7.52803	0.151007	-5.63959	0	UP			conserved hypothetical protein
FGSG_03234	11.4927	4.66367	-1.30118	4.22672e-06	UP			hypothetical protein (2325 nt)
FGSG_03238	16.2078	1.42734	-3.50529	0	UP			related to endo-polygalacturonase 6
FGSG_03247	411.243	78.4919	-2.38937	0	UP			probable GUT1 - glycerol kinase
FGSG_03248	244.934	96.7269	-1.3404	2.66851e-07	UP			related to channel proteins
FGSG_03260	30.9427	10.8996	-1.50532	2.16327e-06	UP			related to pisatin demethylase cytochrome P450
FGSG_03269	54.293	7.39228	-2.87667	0	UP			related to beta-galactosidase
FGSG_03270	317.645	124.587	-1.35025	5.4074e-07	UP			putative protein [EST hit]
FGSG_03272	112.716	1.27204	-6.4694	0	UP			related to lactose permease
FGSG_03273	176.68	85.4373	-1.0482	0.000120863	UP			conserved hypothetical protein
FGSG_03279	3.64008	0.847766	-2.10223	1.44143e-05	UP			related to sexual differentiation process protein isp4
FGSG_03283	7.51544	1.82969	-2.03826	0.000302141	UP			conserved hypothetical protein
FGSG_03296	97.0438	8.23929	-3.55804	0	UP			conserved hypothetical protein
FGSG_03303	22.417	3.55365	-2.65722	4.05872e-12	UP			related to alcohol dehydrogenase homolog Bli-4
FGSG_03304	13.0201	0.511124	-4.67092	0	UP			conserved hypothetical protein
FGSG_03306	68.0979	1.47372	-5.53008	0	UP			related to hexose transporter protein
FGSG_03309	6.92229	1.33596	-2.37337	1.48625e-07	UP			related to oxidoreductase
FGSG_03315	245.191	99.6121	-1.29951	9.40722e-07	UP			related to endopeptidase K
FGSG_03318	34.8138	16.3811	-1.08763	0.00171779	UP			related to gluconate 5-dehydrogenase
FGSG_03319	209.264	27.4829	-2.92872	0	UP			related to TOB3 (member of AAA-ATPase family)
FGSG_03326	6.65254	1.45457	-2.19332	0.00546993	UP			conserved hypothetical protein
FGSG_03333	68.2213	19.1321	-1.83423	2.2021e-10	UP			conserved hypothetical protein
FGSG_03341	24.8017	5.09901	-2.28215	6.37407e-11	UP			conserved hypothetical protein
FGSG_03342	29.6225	0.375062	-6.30342	0	UP			conserved hypothetical protein
FGSG_03343	36.4828	0.545932	-6.06235	0	UP			related to beta-galactosidase
FGSG_03345	4.14138	0.619846	-2.74013	2.24821e-06	UP			related to transporter protein HOL1
FGSG_03346	35.3835	11.778	-1.58698	4.72321e-14	UP			related to general amidase
FGSG_03355	12.8888	2.84814	-2.17803	4.17217e-08	UP			probable NADPH2 dehydrogenase chain OYE2
FGSG_03365	141.727	13.9649	-3.34323	0	UP			conserved hypothetical protein
FGSG_03366	57.8849	7.30547	-2.98614	0	UP			related to PHO12 - secreted acid phosphatase
FGSG_03378	108.326	30.03	-1.8509	5.16223e-13	UP			hypothetical protein (3879 nt)
FGSG_03379	71.04	35.4226	-1.00396	0.000295097	UP			related to ribonucleases
FGSG_03385	25.8082	12.3156	-1.06734	0.00386595	UP			related to heat shock protein 30
FGSG_03387	2.98758	0.368114	-3.02075	3.39861e-07	UP			probable beta-glucosidase precursor
FGSG_03400	35.2928	17.559	-1.00716	0.000831347	UP			conserved hypothetical protein
FGSG_03406	91.6589	2.28585	-5.32547	0	UP			probable pectinesterase precursor
FGSG_03410	17.9173	0.730436	-4.61645	0	UP			related to beta-glucosidase
FGSG_03416	67.7421	17.8719	-1.92236	2.91323e-11	UP			related to fructosyl amino acid oxidase
FGSG_03422	14.0103	0.867811	-4.01296	2.82111e-13	UP			conserved hypothetical protein
FGSG_03424	540.496	3.69823	-7.1913	0	UP			related to lactose permease
FGSG_03436	92.952	1.10083	-6.39982	0	UP			related to chloroperoxidase
FGSG_03442	95.5903	15.7783	-2.59892	0	UP			conserved hypothetical protein
FGSG_03445	193.921	5.02986	-5.26881	0	UP			conserved hypothetical protein
FGSG_03450	9.97695	4.16202	-1.26131	0.000313711	UP			hypothetical protein (1639 nt)
FGSG_03452	56.0105	7.80489	-2.84325	0	UP			conserved hypothetical protein
FGSG_03453	56.0105	7.80489	-2.84325	0	UP			conserved hypothetical protein
FGSG_03454	69.0527	2.68944	-4.68232	0	UP			conserved hypothetical protein
FGSG_03455	13.5406	4.70803	-1.5241	0.000961427	UP			conserved hypothetical protein
FGSG_03457	32.4471	4.53415	-2.83919	9.26649e-14	UP			probable cutinase 1 precursor
FGSG_03462	49.2528	11.6223	-2.08331	3.1828e-14	UP			related to alpha-glucosidase b
FGSG_03463	7.25264	1.6152	-2.1668	0.00390949	UP			conserved hypothetical protein
FGSG_03465	129.586	43.7195	-1.56757	9.95279e-12	UP			hypothetical protein (1920 nt)
FGSG_03466	129.586	43.7195	-1.56757	9.95279e-12	UP			probable potassium channel beta subunit protein
FGSG_03475	50.546	23.2898	-1.1179	0.000116817	UP			related to alcohol oxidase
FGSG_03476	45.3313	8.14232	-2.47699	6.74385e-14	UP			related to integral membrane protein PTH11
FGSG_03477	49.9715	23.7169	-1.07519	0.00037444	UP			conserved hypothetical protein
FGSG_03480	5.46071	1.4909	-1.8729	5.65068e-07	UP			hypothetical protein (3723 nt)
FGSG_03483	27.7608	3.27017	-3.08561	0	UP			probable pectin lyase precursor
FGSG_03494	79.6194	2.47633	-5.00685	0	UP			conserved hypothetical protein
FGSG_03500	13.8952	0.87284	-3.99273	6.24908e-14	UP			conserved hypothetical protein
FGSG_03511	11.3516	2.6991	-2.07235	3.57148e-06	UP			conserved hypothetical protein
FGSG_03518	201.05	36.7034	-2.45357	0	UP			conserved hypothetical protein
FGSG_03527	17.5347	1.60352	-3.4509	0	UP			conserved hypothetical protein
FGSG_03528	17.5347	1.60352	-3.4509	0	UP			conserved hypothetical protein
FGSG_03529	195.898	59.5697	-1.71745	1.13886e-09	UP			related to glucan 1,3-beta-glucosidase
FGSG_03545	29.9799	4.27066	-2.81146	0	UP			related to OrfH - unknown, trichothecene gene cluster
FGSG_03554	318.528	103.34	-1.62403	2.26033e-10	UP			conserved hypothetical protein
FGSG_03555	11.3509	0.633039	-4.16437	0	UP			hypothetical protein (1383 nt)
FGSG_03556	11.6018	2.33998	-2.30978	1.04573e-08	UP			related to serine/threonine-protein kinase pkwA
FGSG_03568	40.2039	19.7497	-1.0255	0.00134564	UP			related to O-methyltransferase B
FGSG_03569	624.696	216.125	-1.53129	4.67233e-09	UP			probable galactose oxidase
FGSG_03577	63.7903	7.70317	-3.04981	0	UP			conserved hypothetical protein
FGSG_03584	64.8732	4.28704	-3.91957	0	UP			conserved hypothetical protein
FGSG_03585	316.559	25.2165	-3.65004	0	UP			conserved hypothetical protein
FGSG_03586	94.775	24.3984	-1.95772	5.11166e-10	UP			conserved hypothetical protein
FGSG_03589	271.432	14.1692	-4.25976	0	UP			related to 4-coumarate--CoA ligase
FGSG_03593	35.9383	1.8722	-4.26272	0	UP			related to 6-hydroxy-D-nicotine oxidase
FGSG_03598	155.479	0.138134	-10.1364	0	UP			conserved hypothetical protein
FGSG_03599	1205.81	0.740334	-10.6695	0	UP			conserved hypothetical protein
FGSG_03600	266.375	5.78742	-5.52439	0	UP			conserved hypothetical protein
FGSG_03601	13.8579	0.749139	-4.20934	0	UP			related to cholinesterase precursor
FGSG_03605	6.07213	0.372709	-4.02608	5.67617e-09	UP			related to bifunctional 4-hydroxyphenylacetate degradation enzyme
FGSG_03607	2.67221	0.351644	-2.92585	1.47862e-07	UP			related to beta-glucosidase
FGSG_03612	20.3149	0.665298	-4.93239	0	UP			conserved hypothetical protein
FGSG_03614	13.7746	0.7851	-4.13299	0	UP			conserved hypothetical protein
FGSG_03619	162.985	4.96222	-5.03761	0	UP			conserved hypothetical protein
FGSG_03620	230.24	4.05642	-5.82678	0	UP			conserved hypothetical protein
FGSG_03624	626.123	0.514124	-10.2501	0	UP			probable endo-1,4-beta-xylanase A precursor
FGSG_03629	67.1263	5.95906	-3.49372	0	UP			probable alpha-glucuronidase precursor
FGSG_03630	82.5274	14.3107	-2.52778	0	UP			conserved hypothetical protein
FGSG_03632	2623.48	304.355	-3.10765	0	UP			related to cellulose binding protein CEL1
FGSG_03633	86.3152	13.4432	-2.68274	0	UP			related to sensor protein hoxX
FGSG_03638	264.482	11.2002	-4.56157	0	UP			related to alcohol oxidase
FGSG_03639	6.61048	0.357426	-4.20904	0	UP			conserved hypothetical protein
FGSG_03642	10.53	2.84178	-1.88964	4.35487e-05	UP			conserved hypothetical protein
FGSG_03643	16.3415	3.30313	-2.30663	7.27274e-10	UP			related to C4-dicarboxylate transport protein mae1
FGSG_03645	32.0582	14.2204	-1.17273	0.000334087	UP			related to glucarate dehydratase
FGSG_03646	50.1854	4.95973	-3.33893	0	UP			related to nicotinamide mononucleotide permease
FGSG_03647	64.5194	15.8597	-2.02437	3.44764e-11	UP			related to dihydrodipicolinate synthase
FGSG_03648	73.3418	23.707	-1.62932	1.12722e-07	UP			related to ketoreductases
FGSG_03650	13.549	2.33824	-2.53469	4.21276e-09	UP			related to ADP-ribosyl-glycohydrolase
FGSG_03654	8.28904	0.725838	-3.51349	4.30422e-10	UP			conserved hypothetical protein
FGSG_03657	19.7579	7.21169	-1.45402	4.97093e-05	UP			related to salicylate 1-monooxygenase
FGSG_03658	7.16857	0.0935548	-6.25973	7.36034e-07	UP			conserved hypothetical protein
FGSG_03661	7.30417	2.99607	-1.28565	0.00215482	UP			related to 2-3-cyclic-nucleotide 3-phosphodiesterase
FGSG_03662	896.982	74.9357	-3.58135	0	UP			conserved hypothetical protein
FGSG_03666	13.6274	4.65261	-1.5504	2.16103e-05	UP			conserved hypothetical protein
FGSG_03684	11.5298	1.79845	-2.68054	7.57899e-10	UP			hypothetical protein (1350 nt)
FGSG_03697	14.9982	1.35128	-3.47239	0	UP			related to monosaccharide transporter
FGSG_03700	238.827	5.50746	-5.43844	0	UP			related to O-methylsterigmatocystin oxidoreductase
FGSG_03707	10.402	1.4508	-2.84194	1.91901e-09	UP			hypothetical protein (1620 nt)
FGSG_03708	125.923	17.8214	-2.82086	0	UP			conserved hypothetical protein
FGSG_03710	22.5978	3.56437	-2.66446	6.74385e-14	UP			related to NADH oxidase
FGSG_03713	42.4245	19.1137	-1.15029	0.000347456	UP			probable pectate lyase
FGSG_03714	8.23319	2.7647	-1.57433	0.000677394	UP			related to DFG5 protein
FGSG_03726	4.92233	1.37446	-1.84047	0.00815171	UP			hypothetical protein (1159 nt)
FGSG_03728	53.8055	0.18223	-8.20585	0	UP			conserved hypothetical protein
FGSG_03729	14.9845	0.209006	-6.16379	0	UP			related to salicylate 1-monooxygenase
FGSG_03730	11.9439	0.773575	-3.94859	0	UP			related to cocaine esterase
FGSG_03731	72.7869	2.25523	-5.01233	0	UP			conserved hypothetical protein
FGSG_03732	23.4819	0.0215675	-10.0885	9.88842e-08	UP			related to transporter protein HOL1
FGSG_03734	29.4586	14.455	-1.02712	0.00885022	UP			conserved hypothetical protein
FGSG_03741	63.0212	15.8918	-1.98756	3.82693e-12	UP			related to O-methylsterigmatocystin oxidoreductase
FGSG_03742	14.9733	1.80412	-3.05302	0	UP			related to cellobiose dehydrogenase
FGSG_03743	21.914	3.43109	-2.67511	4.28901e-11	UP			hypothetical protein (1119 nt)
FGSG_03744	51.4712	12.8402	-2.00309	9.44713e-12	UP			related to major facilitator MirA
FGSG_03745	36.3147	2.69247	-3.75355	0	UP			related to aerobactin siderophore biosynthesis protein iucB
FGSG_03746	15.2876	2.18289	-2.80805	3.02299e-11	UP			hypothetical protein (1052 nt)
FGSG_03748	15.0783	1.15514	-3.70633	1.09755e-14	UP			conserved hypothetical protein
FGSG_03749	22.4825	0.546489	-5.36247	0	UP			probable neutral amino acid permease
FGSG_03752	9.98255	0.580609	-4.10377	8.27365e-15	UP			conserved hypothetical protein
FGSG_03761	143.774	63.4293	-1.18058	1.96677e-05	UP			related to polyamine oxidase precursor
FGSG_03770	78.6081	29.394	-1.41916	6.52383e-07	UP			conserved hypothetical protein
FGSG_03772	9.58753	2.49844	-1.94013	6.87731e-06	UP			related to aminotriazole resistance protein
FGSG_03778	13.3925	0.777334	-4.10675	0	UP			related to neutral amino acid permease
FGSG_03792	22.7981	9.27746	-1.29711	0.00301925	UP			conserved hypothetical protein
FGSG_03795	92.8755	0.0248917	-11.8654	2.86882e-13	UP			probable cellulase precursor
FGSG_03811	26.0817	6.57241	-1.98854	3.3645e-07	UP			conserved hypothetical protein
FGSG_03812	26.0817	6.57241	-1.98854	3.3645e-07	UP			related to epoxide hydrolase
FGSG_03813	9.86638	0.0845676	-6.86627	0	UP			probable alpha-L-arabinofuranosidase
FGSG_03814	5.0024	1.31779	-1.9245	0.000324495	UP			related to multidrug resistant protein
FGSG_03815	30.3535	8.8287	-1.78159	1.79253e-06	UP			conserved hypothetical protein
FGSG_03816	463.379	83.8583	-2.46617	0	UP			probable lactonohydrolase
FGSG_03818	13.7955	0.178401	-6.27293	0	UP			related to reductases
FGSG_03819	12.4884	4.87741	-1.3564	0.00231441	UP			related to reductases
FGSG_03821	23.4967	10.3389	-1.18438	0.00177672	UP			hypothetical protein (1270 nt)
FGSG_03825	139.372	28.6782	-2.28092	0	UP			conserved hypothetical protein
FGSG_03832	27.729	4.14593	-2.74163	0	UP			related to ankyrin
FGSG_03838	61.5994	4.04398	-3.92907	0	UP			related to 3-oxoacyl-[acyl-carrier-protein] reductase
FGSG_03839	4.35272	1.21965	-1.83545	1.6138e-05	UP			conserved hypothetical protein
FGSG_03842	64.7936	4.21181	-3.94334	0	UP			related to alpha-amylase A precursor
FGSG_03849	45.4222	11.2951	-2.0077	4.26647e-08	UP			conserved hypothetical protein
FGSG_03856	34.2584	1.05216	-5.02503	0	UP			related to amidohydrolase AmhX
FGSG_03862	16.3187	2.94127	-2.47202	1.44331e-11	UP			related to aflatoxin efflux pump AFLT
FGSG_03865	37.4559	0.712133	-5.7169	0	UP			related to L-sorbosone dehydrogenase
FGSG_03867	25.7699	0.971607	-4.72917	0	UP			probable acetylxylan esterase
FGSG_03869	123.992	46.251	-1.42269	7.29857e-08	UP			related to glucose/galactose transporter
FGSG_03875	109.31	30.5955	-1.83703	3.35045e-12	UP			lysophospholipase precursor (1684 nt)
FGSG_03883	54.9115	0.662574	-6.37288	0	UP			conserved hypothetical protein
FGSG_03895	8.07497	1.51298	-2.41606	5.36899e-06	UP			hypothetical protein (1097 nt)
FGSG_03896	8.0893	1.20303	-2.74934	5.30332e-07	UP			conserved hypothetical protein
FGSG_03897	9.35415	1.46281	-2.67686	2.41265e-10	UP			related to integral membrane protein PTH11
FGSG_03903	16.4816	2.88612	-2.51365	7.78056e-11	UP			conserved hypothetical protein
FGSG_03904	26.0636	0.768716	-5.08345	0	UP			probable beta-galactosidase
FGSG_03905	29.602	0.0254871	-10.1817	6.14905e-10	UP			related to putative arabinase
FGSG_03906	2.84348	0.362707	-2.97078	9.05112e-06	UP			related to class I alpha-mannosidase 1B
FGSG_03907	15.5959	3.53667	-2.1407	1.60503e-06	UP			conserved hypothetical protein
FGSG_03909	34.3711	0.155444	-7.78866	0	UP			related to pectate lyase
FGSG_03911	1262.15	69.5603	-4.18148	0	UP			conserved hypothetical protein
FGSG_03914	164.601	11.0638	-3.89505	0	UP			probable ycaC, hydrolase of unknown specificity
FGSG_03918	9.38938	0.238091	-5.30145	0	UP			related to endoglucanase
FGSG_03922	10.3016	0.223747	-5.52486	0	UP			related to class I alpha-mannosidase 1B
FGSG_03931	8.60256	1.39385	-2.62569	2.7024e-09	UP			related to putative tartrate transporter
FGSG_03940	45.7588	7.75004	-2.56177	1.45477e-11	UP			conserved hypothetical protein
FGSG_03941	22.3005	7.66987	-1.5398	6.76339e-05	UP			related to bifunctional 4-hydroxyphenylacetate degradation enzyme
FGSG_03942	15.4306	3.19886	-2.27017	2.87511e-09	UP			conserved hypothetical protein
FGSG_03944	5.6303	0.938817	-2.5843	3.20462e-06	UP			conserved hypothetical protein
FGSG_03960	14.0097	0.51788	-4.75766	1.23996e-12	UP			conserved hypothetical protein
FGSG_03968	299.719	57.9192	-2.3715	0	UP			related to cellulose binding protein CEL1
FGSG_03969	2504.7	7.52849	-8.37806	0	UP			conserved hypothetical protein
FGSG_03973	4.44731	0.585831	-2.92438	0.00139781	UP			hypothetical protein (749 nt)
FGSG_03987	99.8086	34.5597	-1.53007	1.97135e-08	UP			related to low affininty zinc transporter
FGSG_03990	19.148	8.17455	-1.22799	0.00776796	UP			conserved hypothetical protein
FGSG_03998	63.2608	14.7528	-2.10032	2.06253e-11	UP			conserved hypothetical protein
FGSG_04003	174.243	53.8648	-1.69369	5.81642e-10	UP			conserved hypothetical protein
FGSG_04008	19.9183	9.10232	-1.12979	0.00169869	UP			conserved hypothetical protein
FGSG_04012	19.7152	1.65337	-3.57582	0	UP			related to NADH oxidase
FGSG_04013	160.216	13.6484	-3.55322	0	UP			conserved hypothetical protein
FGSG_04016	11.5905	5.15177	-1.1698	0.00772889	UP			conserved hypothetical protein
FGSG_04017	11.5905	5.15177	-1.1698	0.00772889	UP			conserved hypothetical protein
FGSG_04020	45.0865	19.3998	-1.21665	0.000575561	UP			hypothetical protein
FGSG_04022	26.5651	4.09468	-2.69771	0	UP			related to glu/asp-tRNA amidotransferase subunit A
FGSG_04045	116.051	12.172	-3.25312	0	UP			related to 3-oxoacyl-(acyl carrier protein) reductase
FGSG_04060	5.4347	0.144453	-5.23353	3.65951e-05	UP			conserved hypothetical protein
FGSG_04062	4.15123	0.635463	-2.70766	2.90127e-06	UP			probable sugar transporter
FGSG_04063	17.3798	5.59505	-1.63519	3.78991e-06	UP			conserved hypothetical protein
FGSG_04074	310.358	10.6729	-4.86191	0	UP			conserved hypothetical protein
FGSG_04077	121.535	23.8998	-2.3463	0	UP			related to acetylxylan esterase precursor
FGSG_04078	19.0823	1.62975	-3.54951	0	UP			hypothetical protein (1177 nt)
FGSG_04079	4.99552	1.4339	-1.80069	0.00975516	UP			hypothetical protein (885 nt)
FGSG_04088	433.403	195.126	-1.1513	8.70246e-07	UP			hypothetical protein (394 nt)
FGSG_04094	28.2125	3.95565	-2.83435	0	UP			conserved hypothetical protein
FGSG_04100	32.6311	10.5355	-1.63098	3.2381e-07	UP			conserved hypothetical protein
FGSG_04117	57.527	28.2154	-1.02776	2.64512e-08	UP			probable glutamate dehydrogenase, NAD(+)-specific
FGSG_04136	1279.04	438.395	-1.54476	1.07929e-09	UP			probable RPS16B - ribosomal protein S16.e
FGSG_04137	1233.59	460.451	-1.42174	2.3796e-08	UP			probable 60S ribosomal protein L32
FGSG_04149	1259.1	412.057	-1.61147	3.56237e-11	UP			probable ribosomal protein L34.e
FGSG_04150	1259.1	412.057	-1.61147	3.56237e-11	UP			conserved hypothetical protein
FGSG_04154	9.45312	4.63614	-1.02787	0.00352872	UP			probable DNA ligase
FGSG_04174	51.7914	6.37074	-3.02318	0	UP			conserved hypothetical protein
FGSG_04175	32.6089	4.45008	-2.87336	0	UP			conserved hypothetical protein
FGSG_04196	343.797	121.803	-1.49701	2.3796e-08	UP			probable UGA2 - succinate semialdehyde dehydrogenase
FGSG_04213	303.783	116.781	-1.37924	1.52899e-07	UP			conserved hypothetical protein
FGSG_04217	82.1655	10.9724	-2.90465	0	UP			related to nicotinamide mononucleotide permease
FGSG_04218	37.9481	11.4456	-1.72924	6.22924e-06	UP			related to acetyltransferase
FGSG_04223	84.7823	20.6096	-2.04045	4.52453e-12	UP			related to members of the aldo/keto reductase family
FGSG_04233	18.481	0.905418	-4.35131	0	UP			conserved hypothetical protein
FGSG_04239	527.721	10.5035	-5.65083	0	UP			conserved hypothetical protein
FGSG_04243	139.376	52.9928	-1.39511	1.2013e-07	UP			probable POT1 - acetyl-CoA C-acyltransferase, peroxisomal
FGSG_04252	49.2452	20.5123	-1.26349	0.00102789	UP			conserved hypothetical protein
FGSG_04257	21.8617	10.7311	-1.02661	0.00358345	UP			conserved hypothetical protein
FGSG_04302	17.1233	5.94946	-1.52513	8.56891e-06	UP			related to phenol 2-monooxygenase
FGSG_04326	54.8026	21.6512	-1.3398	8.17282e-06	UP			conserved hypothetical protein
FGSG_04331	1.14795	0.323266	-1.82827	0.00860609	UP			conserved hypothetical protein
FGSG_04333	12.4798	1.42702	-3.12853	0	UP			related to long-chain-fatty-acid-CoA ligase
FGSG_04334	12.0781	1.38875	-3.12054	1.09755e-14	UP			related to aerobactin siderophore biosynthesis protein iucB
FGSG_04335	28.9399	5.82613	-2.31245	1.14477e-12	UP			conserved hypothetical protein
FGSG_04347	3.80518	0.834228	-2.18945	0.00693762	UP			conserved hypothetical protein
FGSG_04350	60.4291	29.708	-1.02439	0.000361541	UP			probable ATP-dependent Helicase
FGSG_04368	20.9069	7.68188	-1.44445	7.28731e-05	UP			related to tetracycline resistance protein from transposon Tn4351/Tn4400
FGSG_04371	5.58671	0.934837	-2.57921	6.36336e-05	UP			conserved hypothetical protein
FGSG_04372	17.9358	6.35839	-1.49611	0.00240926	UP			conserved hypothetical protein
FGSG_04377	77.3666	14.0682	-2.45928	0	UP			conserved hypothetical protein
FGSG_04390	313.996	52.691	-2.57512	0	UP			conserved hypothetical protein
FGSG_04391	313.996	52.691	-2.57512	0	UP			conserved hypothetical protein
FGSG_04392	58.5077	17.3154	-1.75657	3.05058e-09	UP			hypothetical protein (1411 nt)
FGSG_04404	34.2635	14.1612	-1.27473	2.73475e-05	UP			probable UTP7 - U3 snoRNP protein
FGSG_04434	20.3621	0.43998	-5.5323	0	UP			related to peroxidase
FGSG_04439	2.28572	0.863693	-1.40406	0.000327706	UP			related to pectinesterase
FGSG_04444	8.33107	1.28523	-2.69648	2.43012e-09	UP			conserved hypothetical protein
FGSG_04450	20.1153	0.121311	-7.37344	1.21969e-11	UP			conserved hypothetical protein
FGSG_04458	15.6059	3.62202	-2.10722	1.21497e-09	UP			probable flavohemoglobin
FGSG_04460	45.2609	21.226	-1.09243	0.000389226	UP			hypothetical protein
FGSG_04461	8.94623	3.03703	-1.55862	0.005605	UP			conserved hypothetical protein
FGSG_04463	52.4785	7.3647	-2.83303	0	UP			conserved hypothetical protein
FGSG_04465	10.8529	1.39613	-2.95858	4.97595e-14	UP			related to myo-inositol transport protein ITR1
FGSG_04466	6.5609	0.425462	-3.94679	0.00288227	UP			hypothetical protein (327 nt)
FGSG_04468	16.5112	0.243318	-6.08446	0	UP			related to neutral amino acid permease
FGSG_04470	32.3073	15.8252	-1.02964	0.00154803	UP			related to dna-dependent rna polymerase I subunit a43 (rpa43)
FGSG_04476	1734.14	667.905	-1.3765	8.88728e-08	UP			probable 40S RIBOSOMAL PROTEIN S24
FGSG_04483	119.735	54.6787	-1.1308	2.03022e-13	UP			probable ADP-ribosylation factor 6
FGSG_04489	100.879	49.2687	-1.03388	0.00184528	UP			conserved hypothetical protein
FGSG_04500	8.82597	3.27398	-1.43071	0.00615446	UP			related to integral membrane protein PTH11
FGSG_04504	32.0075	0.392475	-6.34966	0	UP			related to acid phosphatase precursor
FGSG_04510	43.1779	0.0897306	-8.91048	0	UP			related to monophenol monooxygenase (tyrosinase)
FGSG_04511	7.85575	1.23186	-2.67292	2.62757e-07	UP			conserved hypothetical protein
FGSG_04512	112.956	53.3664	-1.08175	3.77438e-05	UP			related to PMR1 - Ca++-transporting P-type ATPase located in Golgi
FGSG_04528	24.3643	6.10761	-1.99609	1.16658e-07	UP			conserved hypothetical protein
FGSG_04529	3.94715	0.938002	-2.07315	0.00160687	UP			related to integral membrane protein PTH11
FGSG_04535	8.78169	0.362303	-4.59923	3.19056e-06	UP			hypothetical protein
FGSG_04547	66.6521	14.6474	-2.18601	1.15303e-11	UP			conserved hypothetical protein
FGSG_04560	205.852	53.7363	-1.93764	1.62326e-14	UP			conserved hypothetical protein
FGSG_04565	13.8774	4.12916	-1.74881	2.381e-06	UP			conserved hypothetical protein
FGSG_04566	92.3262	28.8686	-1.67724	5.65068e-07	UP			hypothetical protein (420 nt)
FGSG_04571	58.8095	25.3708	-1.21288	3.09158e-05	UP			related to phosphoethanolamine cytidylyltransferase
FGSG_04572	27.5768	8.02152	-1.78151	3.04952e-07	UP			related to PMU1 - high copy suppressor of ts tps2 mutant phenotype
FGSG_04580	28.1161	1.81097	-3.95656	0	UP			probable ABC1 transport protein
FGSG_04583	299.958	34.98	-3.10016	0	UP			conserved hypothetical protein
FGSG_04589	58.4112	3.97126	-3.87857	0	UP			related to tetracenomycin polyketide synthesis O-methyltransferase tcmP
FGSG_04590	63.6465	5.78126	-3.46063	0	UP			related to isotrichodermin C-15 hydroxylase (cytochrome P-450 monooxygenase CYP65A1)
FGSG_04591	72.4188	8.14558	-3.15228	0	UP			probable farnesyltranstransferase (al-3)
FGSG_04592	25.2763	10.3518	-1.2879	9.70204e-08	UP			related to light induced alcohol dehydrogenase Bli-4
FGSG_04593	35.8455	11.1393	-1.68613	6.24993e-07	UP			related to para-hydroxybenzoate polyprenyltransferase precursor
FGSG_04595	27.149	0.848787	-4.99935	0	UP			related to hydroxylase
FGSG_04596	178.691	17.8082	-3.32686	0	UP			related to O-methyltransferase
FGSG_04599	19.5249	0.254718	-6.26027	0	UP			related to peroxisomal short-chain alcohol dehydrogenase
FGSG_04600	89.4911	6.28553	-3.83164	0	UP			conserved hypothetical protein
FGSG_04603	55.1559	1.17897	-5.54791	0	UP			related to carbonic anhydrase
FGSG_04605	57.8572	21.0626	-1.45781	6.94536e-06	UP			related to protoporphyrinogen oxidase
FGSG_04606	10.5825	3.4047	-1.63608	0.00860439	UP			conserved hypothetical protein
FGSG_04609	7.5577	2.92355	-1.37022	0.00709565	UP			hypothetical protein (1355 nt)
FGSG_04610	699.173	43.2823	-4.0138	0	UP			related to alpha-glucoside transport protein
FGSG_04615	112.846	3.20406	-5.13831	0	UP			conserved hypothetical protein
FGSG_04617	5.67525	0.914027	-2.63438	5.8029e-08	UP			hypothetical protein
FGSG_04621	11.6081	2.75784	-2.07352	6.07122e-07	UP			related to monoamine oxidase N
FGSG_04622	33.4532	12.9103	-1.37362	0	UP			related to small s protein
FGSG_04629	11.3328	3.12854	-1.85694	1.887e-09	UP			conserved hypothetical protein
FGSG_04642	4.3744	0.617103	-2.8255	3.22233e-05	UP			conserved hypothetical protein
FGSG_04654	54.2862	17.5171	-1.63183	1.1992e-07	UP			related to agglutinin isolectin 1 precursor
FGSG_04656	89.4746	21.0349	-2.08869	0	UP			conserved hypothetical protein
FGSG_04661	16.1174	1.51856	-3.40785	1.73393e-09	UP			conserved hypothetical protein
FGSG_04676	13.1883	0.838716	-3.97493	0	UP			related to lactose permease
FGSG_04677	11.0058	1.86989	-2.55724	1.07421e-06	UP			conserved hypothetical protein
FGSG_04678	8.40305	0.158173	-5.73134	1.00196e-13	UP			related to beta-mannanase
FGSG_04679	5.00248	0.362407	-3.78696	5.57838e-15	UP			related to beta-mannosidase
FGSG_04686	4.48151	0.886323	-2.33808	0.000477455	UP			related to pyridoxine 4-dehydrogenase
FGSG_04687	3.76572	0.30761	-3.61375	0.00299786	UP			hypothetical protein
FGSG_04688	74.071	14.1167	-2.39151	5.57838e-15	UP			related to multifunctional beta-oxidation protein
FGSG_04692	108.653	9.00485	-3.59288	0	UP			related to Tri201 - trichothecene 3-O-acetyltransferase
FGSG_04693	115.196	3.10517	-5.21328	0	UP			related to integral membrane protein PTH11
FGSG_04704	66.7631	2.11646	-4.97932	0	UP			related to glucoamylase precursor
FGSG_04708	8.9831	0.725091	-3.63098	0	UP			related to CAR2 - ornithine aminotransferase
FGSG_04710	5.32187	0.666045	-2.99824	1.65595e-08	UP			related to maltose permease
FGSG_04719	3.09732	0.352454	-3.13551	0.000101141	UP			related to plant dihydroflavonol-4-reductases
FGSG_04727	4.48761	0.459064	-3.28918	2.67441e-06	UP			conserved hypothetical protein
FGSG_04728	4.67907	1.54456	-1.59903	0.00301324	UP			related to 4-cresol dehydrogenase flavoprotein subunit
FGSG_04729	57.1668	3.80569	-3.90895	0	UP			conserved hypothetical protein
FGSG_04731	118.647	18.1386	-2.70953	0	UP			related to integral membrane protein
FGSG_04732	315.98	43.6827	-2.8547	0	UP			related to 6-hydroxy-d-nicotine oxidase
FGSG_04734	4.75486	0.680641	-2.80444	2.4528e-09	UP			conserved hypothetical protein
FGSG_04735	788.849	59.6493	-3.72517	0	UP			conserved hypothetical protein
FGSG_04739	10.9848	3.199	-1.77982	0.000153036	UP			conserved hypothetical protein
FGSG_04741	391.702	12.1381	-5.01214	0	UP			conserved hypothetical protein
FGSG_04745	517.354	19.3645	-4.73966	0	UP			related to antifungal protein
FGSG_04746	54.303	2.79822	-4.27845	0	UP			conserved hypothetical protein
FGSG_04758	16.8282	7.6969	-1.12853	0.00341544	UP			related to aspartic proteinase OPSB
FGSG_04769	12.6128	4.9928	-1.33697	0.000410448	UP			hypothetical protein (1826 nt)
FGSG_04773	13.4093	0.939403	-3.83534	0	UP			related to endoglucanase IV precursor
FGSG_04795	9.94936	0.067903	-7.19498	5.53418e-05	UP			conserved hypothetical protein
FGSG_04797	6.23709	0.755833	-3.04473	0.000249732	UP			conserved hypothetical protein
FGSG_04817	6.76963	0.213311	-4.98805	0	UP			related to serine protease
FGSG_04819	43.9965	13.5827	-1.69561	1.60273e-07	UP			conserved hypothetical protein
FGSG_04824	422.424	115.435	-1.87162	9.37631e-13	UP			conserved hypothetical protein
FGSG_04834	39.1612	16.2746	-1.2668	5.52912e-06	UP			hypothetical protein (1646 nt)
FGSG_04841	12.5566	1.33714	-3.23122	5.07733e-11	UP			conserved hypothetical protein
FGSG_04848	162.205	1.36488	-6.89291	0	UP			probable rhamnogalacturonan acetylesterase precursor
FGSG_04853	4.71966	1.42546	-1.72725	0.00267582	UP			conserved hypothetical protein
FGSG_04854	6.6926	0.827652	-3.01547	0.000311031	UP			vacuolar ATP synthase 16 kDa proteolipid subunit 2 (945 nt)
FGSG_04858	5.01558	0.723045	-2.79426	1.52012e-05	UP			conserved hypothetical protein
FGSG_04864	27.7	0.0891087	-8.2801	5.26591e-10	UP			probable pectate lyase
FGSG_04866	12.9748	0.020716	-9.29075	2.62003e-05	UP			conserved hypothetical protein
FGSG_04872	90.9445	37.1387	-1.29206	9.65856e-07	UP			related to cellobiose dehydrogenase
FGSG_04913	17.8475	7.0633	-1.33731	2.00091e-05	UP			related to beta-glucosidase
FGSG_04922	149.497	51.3126	-1.54273	6.32419e-09	UP			probable xylitol dehydrogenase
FGSG_04923	702.504	97.6258	-2.84717	0	UP			conserved hypothetical protein
FGSG_04928	96.4176	46.8034	-1.04268	0.00015142	UP			conserved hypothetical protein
FGSG_04929	37.7939	14.5798	-1.37418	7.60545e-05	UP			related to cgi-94 protein
FGSG_04931	10.7404	5.14035	-1.0631	0.000564514	UP			conserved hypothetical protein
FGSG_04939	43.7769	21.484	-1.02691	0.00127387	UP			conserved hypothetical protein
FGSG_04953	11.9723	0.801437	-3.90097	0	UP			probable beta-glucosidase precursor
FGSG_04966	23.1183	7.69824	-1.58643	3.51791e-06	UP			conserved hypothetical protein
FGSG_04967	46.9973	0.71068	-6.04723	0	UP			conserved hypothetical protein
FGSG_04968	13.4169	0.496233	-4.75689	0	UP			related to fumarylacetoacetate hydrolase
FGSG_04969	15.9397	0.299826	-5.73236	0	UP			related to salicylate 1-monooxygenase
FGSG_04970	12.3165	0.922498	-3.7389	0	UP			conserved hypothetical protein
FGSG_04973	32.4714	5.22029	-2.63697	5.97315e-13	UP			conserved hypothetical protein
FGSG_04975	1376.04	183.765	-2.90459	0	UP			conserved hypothetical protein
FGSG_04976	17.6701	4.33915	-2.02582	9.3358e-13	UP			related to HOL1 protein
FGSG_04979	81.6859	33.031	-1.30626	2.75192e-06	UP			conserved hypothetical protein
FGSG_04987	110.672	16.3769	-2.75655	0	UP			hypothetical protein (1275 nt)
FGSG_04988	174.892	9.84503	-4.15092	0	UP			related to L-lactate dehydrogenase (cytochrome)
FGSG_04997	4.98746	1.53711	-1.69809	0.00258369	UP			conserved hypothetical protein
FGSG_05003	113.173	56.0481	-1.0138	0.000222158	UP			probable acetylglutamate kinase/N-acetyl-gamma-glutamyl-phosphate reductase precursor (ARG-6)
FGSG_05021	15.8396	3.49578	-2.17985	4.08539e-09	UP			conserved hypothetical protein
FGSG_05032	31.3946	5.08158	-2.62717	0	UP			hypothetical protein (2423 nt)
FGSG_05035	70.0345	16.5929	-2.0775	1.05228e-12	UP			probable Snz-type pyridoxine vitamin B6 biosynthetic protein SNZ1
FGSG_05040	99.1858	14.7912	-2.7454	0	UP			conserved hypothetical protein
FGSG_05046	675.392	73.5062	-3.19979	0	UP			conserved hypothetical protein
FGSG_05048	33.5552	13.8312	-1.27862	0.000146524	UP			related to dihydrodipicolinate synthase
FGSG_05062	43.3711	9.2916	-2.22274	0	UP			related to 3-phytase precursor
FGSG_05063	15.1071	3.54245	-2.09241	5.80113e-08	UP			related to salicylate hydroxylase
FGSG_05067	11.2117	5.00881	-1.16246	0.00116347	UP			hypothetical protein (1448 nt)
FGSG_05114	24.6391	11.7096	-1.07326	0.00363121	UP			related to ribokinase
FGSG_05130	90.174	26.1723	-1.78467	6.8604e-11	UP			conserved hypothetical protein
FGSG_05140	261.281	38.0821	-2.77841	0	UP			related to acyl-CoA dehydrogenase, medium-chain specific, mitochondrial precursor
FGSG_05160	21.7608	10.7941	-1.0115	0.0014224	UP			related to high-affinity iron permease
FGSG_05167	23.0929	8.46264	-1.44827	1.04872e-06	UP			conserved hypothetical protein
FGSG_05174	68.4171	29.4696	-1.21513	0	UP			probable ribonucleoside-diphosphate reductase large chain (un-24)
FGSG_05184	20.2829	3.99529	-2.34389	2.15434e-10	UP			related to 1-aminocyclopropane-2-carboxylate synthase 2
FGSG_05193	54.7899	24.2587	-1.17541	5.79456e-05	UP			probable MAK16 protein
FGSG_05223	48.6012	18.44	-1.39816	3.48486e-05	UP			conserved hypothetical protein
FGSG_05227	13.463	6.02607	-1.15971	0.00810893	UP			related to protein conferring sensitivity to killer toxin
FGSG_05229	45.267	17.4347	-1.3765	2.67782e-06	UP			related to bystin
FGSG_05235	217.737	106.112	-1.037	5.00952e-05	UP			related to calmodulin
FGSG_05258	15.6084	2.06368	-2.91903	1.0613e-11	UP			related to phospholipid-translocating ATPase
FGSG_05260	16.0463	6.00169	-1.4188	7.20418e-05	UP			conserved hypothetical protein
FGSG_05294	22.0223	1.73582	-3.66528	0	UP			conserved hypothetical protein
FGSG_05324	277.83	51.5768	-2.42941	0	UP			conserved hypothetical protein
FGSG_05334	30.0581	14.367	-1.06499	0.00111443	UP			conserved hypothetical protein
FGSG_05346	15.6842	6.85983	-1.19306	0.00155851	UP			probable UDP-galactose transporter
FGSG_05352	312.441	1.99075	-7.29413	0	UP			related to hexose transporter protein
FGSG_05378	2270.23	1008.05	-1.17127	6.64878e-06	UP			probable ribosomal protein L29.e, cytosolic
FGSG_05414	62.6542	28.5581	-1.13351	0.000108594	UP			probable oxaloacetate/sulfate carrier
FGSG_05415	12.0269	4.78063	-1.331	0.00196863	UP			conserved hypothetical protein
FGSG_05416	13.3234	4.6144	-1.52975	0.000228306	UP			conserved hypothetical protein
FGSG_05419	51.4485	16.9918	-1.59829	0	UP			conserved hypothetical protein
FGSG_05428	229.961	81.0278	-1.5049	4.6585e-09	UP			probable TIF6 - translation initiation factor 6 (eIF6)
FGSG_05433	939.118	334.254	-1.49036	4.37641e-10	UP			probable S3 ribosomal protein
FGSG_05446	103.038	18.4576	-2.48089	0	UP			related to agmatinase
FGSG_05461	118.88	34.4847	-1.78548	1.33194e-10	UP			hypothetical protein (1072 nt)
FGSG_05465	17.6274	7.32405	-1.26711	0.000156436	UP			related to NOC3 protein, required for maturation and intranuclear transport of pre-ribosomes
FGSG_05466	26.2617	9.91422	-1.40539	2.27417e-05	UP			related to RNA processing factor 1
FGSG_05467	20.0022	9.30464	-1.10414	0.00262593	UP			related to dTDP-glucose 4,6-dehydratase
FGSG_05470	40.7225	12.0806	-1.75314	5.48155e-06	UP			vacuolar ATP synthase subunit c (633 nt)
FGSG_05482	17.0887	7.43662	-1.20032	0.00280782	UP			related to bifunctional P-protein (chorismate mutase-P/prephenate dehydratase)
FGSG_05493	1336.83	413.39	-1.69324	1.74407e-11	UP			probable RPS20 - ribosomal protein
FGSG_05504	8.4278	3.4757	-1.27785	0.000206932	UP			hypothetical protein (3589 nt)
FGSG_05545	6.75897	2.95003	-1.19607	0.00746944	UP			related to dolichyl-phosphate-mannose-glycolipid alpha-mannosyltransferase
FGSG_05546	330.596	27.8181	-3.57097	0	UP			probable ornithine aminotransferase
FGSG_05550	31.1571	15.3184	-1.0243	0.00160235	UP			related to DNA-directed RNA polymerase A (I) chain
FGSG_05551	83.035	7.97426	-3.3803	0	UP			related to delta3-cis-delta2-trans-enoyl-CoA isomerase
FGSG_05552	83.035	7.97426	-3.3803	0	UP			conserved hypothetical protein
FGSG_05554	276.522	54.9012	-2.33248	0	UP			probable UGA1 - 4-aminobutyrate aminotransferase (GABA transaminase)
FGSG_05556	37.7838	13.9922	-1.43315	1.00915e-06	UP			related to SAS10 protein, involved in silencing
FGSG_05590	57.0298	19.8771	-1.52061	1.55779e-08	UP			conserved hypothetical protein
FGSG_05594	491.609	64.1343	-2.93834	0	UP			conserved hypothetical protein
FGSG_05605	1743.1	765.97	-1.1863	4.61066e-06	UP			probable ribosomal protein P2
FGSG_05613	193.919	90.5007	-1.09945	1.17623e-06	UP			conserved hypothetical protein
FGSG_05614	193.919	90.5007	-1.09945	1.17623e-06	UP			related to translation initiation factor eIF3 p40 subunit
FGSG_05622	45.3583	5.69325	-2.99404	0	UP			hypothetical protein (2310 nt)
FGSG_05629	26.5116	9.75067	-1.44305	7.96208e-05	UP			conserved hypothetical protein
FGSG_05640	2253.01	530.803	-2.0856	0	UP			probable ribosomal protein L17.e, cytosolic
FGSG_05645	82.7148	34.7486	-1.25119	3.74936e-06	UP			conserved hypothetical protein
FGSG_05660	105.044	32.2541	-1.70344	4.25573e-11	UP			related to Mx protein
FGSG_05668	46.7267	22.5735	-1.04962	0.000655106	UP			probable galactose-1-phosphate uridylyltransferase
FGSG_05678	28.0227	1.29885	-4.43129	0	UP			related to fructosyl amino acid oxidase
FGSG_05687	7.09941	3.25783	-1.12379	0.00512045	UP			probable ATP-dependent RNA helicase
FGSG_05692	55.5684	2.89325	-4.2635	0	UP			conserved hypothetical protein
FGSG_05696	45.7837	19.2249	-1.25186	5.2014e-05	UP			related to branched-chain amino acid aminotransferase
FGSG_05714	160.578	46.2128	-1.79691	1.92655e-10	UP			conserved hypothetical protein
FGSG_05720	239.225	6.53434	-5.19418	0	UP			related to hexose transporter protein
FGSG_05731	11.4179	0.376665	-4.92187	0	UP			related to putative tartrate transporter
FGSG_05733	288.866	89.5476	-1.68967	3.11505e-11	UP			probable isocitrate dehydrogenase [NAD] subunit 1, mitochondrial precursor
FGSG_05754	63.9227	0.818676	-6.28689	0	UP			hypothetical protein (1427 nt)
FGSG_05757	442.512	80.6785	-2.45546	0	UP			probable rAsp f 9 allergen
FGSG_05761	17.6036	7.61708	-1.20856	0.000510524	UP			probable phenylacetyl-CoA ligase
FGSG_05788	5.4765	1.224	-2.16166	2.82976e-05	UP			conserved hypothetical protein
FGSG_05790	45.3997	18.2407	-1.31552	4.7791e-08	UP			conserved hypothetical protein
FGSG_05795	4.18216	0.627492	-2.73658	2.54367e-06	UP			conserved hypothetical protein
FGSG_05799	8.99399	1.09867	-3.0332	1.26469e-07	UP			conserved hypothetical protein
FGSG_05801	11.349	3.98615	-1.5095	0.000221308	UP			conserved hypothetical protein
FGSG_05802	172.949	37.4572	-2.20703	0	UP			related to putative tartrate transporter
FGSG_05803	28.8088	0.0706672	-8.67125	1.99261e-12	UP			conserved hypothetical protein
FGSG_05808	35.7014	12.0684	-1.56475	4.81532e-05	UP			hypothetical protein
FGSG_05809	69.7963	0.0669522	-10.0258	0	UP			conserved hypothetical protein
FGSG_05824	95.3472	3.11546	-4.93567	0	UP			conserved hypothetical protein
FGSG_05851	17.8207	0.871103	-4.35457	0	UP			related to endoglucanase I precursor
FGSG_05872	146.556	32.231	-2.18493	0	UP			related to enoyl-CoA hydratase
FGSG_05873	146.556	32.231	-2.18493	0	UP			hypothetical protein (2527 nt)
FGSG_05876	7.16604	0.304699	-4.55572	4.84942e-05	UP			hypothetical protein
FGSG_05883	4.77475	0.490863	-3.28203	0.000180232	UP			hypothetical protein (762 nt)
FGSG_05903	109.193	45.7343	-1.25554	2.00945e-06	UP			probable ornithine decarboxylase
FGSG_05904	30.1329	13.9237	-1.1138	5.07622e-05	UP			DNA repair protein RAD16 (4422 nt)
FGSG_05906	203.752	26.2657	-2.95557	0	UP			probable triacylglycerol lipase precursor
FGSG_05908	298.928	139.877	-1.09564	2.78656e-05	UP			related to RBTMx2 protein
FGSG_05916	1259.36	606.594	-1.05388	4.53974e-05	UP			probable ribosomal protein L38
FGSG_05919	106.156	9.74988	-3.44466	0	UP			related to FMN-dependent 2-nitropropane dioxygenase
FGSG_05922	39.1732	15.1096	-1.3744	0.000128551	UP			conserved hypothetical protein
FGSG_05924	29.3704	11.072	-1.40745	4.36825e-12	UP			related to NAD+ ADP-ribosyltransferase
FGSG_05928	67.2251	7.84888	-3.09844	0	UP			conserved hypothetical protein
FGSG_05933	87.405	29.1381	-1.58481	1.32004e-07	UP			related to acid phosphatase precursor
FGSG_05938	23.7715	8.34572	-1.51013	0.000164773	UP			conserved hypothetical protein
FGSG_05942	106.213	16.292	-2.70473	0	UP			related to phenylcoumaran benzylic ether reductase
FGSG_05972	991.824	456.379	-1.11985	1.56112e-05	UP			probable nucleoside-diphosphate kinase
FGSG_05979	22.0183	7.2732	-1.59804	2.92906e-14	UP			conserved hypothetical protein
FGSG_05983	3.67053	0.304797	-3.59007	1.33489e-08	UP			related to cellobiose dehydrogenase
FGSG_05999	1494.06	614.694	-1.2813	6.83885e-07	UP			probable 60S large subunit ribosomal protein
FGSG_06011	50.6561	22.7632	-1.15403	0.00935682	UP			diphthamide biosynthesis protein 3 (362 nt)
FGSG_06017	98.3913	16.0346	-2.61734	0	UP			conserved hypothetical protein
FGSG_06019	655.62	242.471	-1.43505	1.93897e-08	UP			probable 40S ribosomal protein S5
FGSG_06020	2359.9	1025.28	-1.20271	3.56456e-06	UP			probable ribosomal protein S25.e.c7
FGSG_06023	251.564	39.918	-2.65581	0	UP			conserved hypothetical protein
FGSG_06027	40.4667	15.6804	-1.36777	7.65584e-06	UP			related to replication factor C chain Rfc3
FGSG_06031	9.56086	3.51217	-1.44478	0.0041051	UP			hypothetical protein (1268 nt)
FGSG_06037	52.5461	19.0142	-1.4665	4.91784e-07	UP			probable beta (1-3) glucanosyltransferase
FGSG_06041	27.9175	12.6573	-1.1412	4.78208e-05	UP			hypothetical protein (3824 nt)
FGSG_06043	165.485	81.7284	-1.01779	0.000188719	UP			conserved hypothetical protein
FGSG_06046	10.156	1.63757	-2.6327	5.21732e-12	UP			conserved hypothetical protein
FGSG_06048	403.989	69.014	-2.54935	0	UP			probable H+-transporting two-sector ATPase lipid-binding protein precursor
FGSG_06059	149.267	44.719	-1.73893	2.38428e-11	UP			related to GAL10 - UDP-glucose 4-epimerase
FGSG_06060	24.0656	7.00889	-1.77971	2.60701e-08	UP			related to ferric reductase FRE2 precursor
FGSG_06061	56.9631	14.4413	-1.97983	4.68214e-10	UP			related to copper transport protein
FGSG_06081	14.9731	6.99901	-1.09715	0.00732746	UP			related to Y.lipolytica GPR1 protein and Fun34p
FGSG_06084	48.5531	14.3311	-1.76041	1.80051e-08	UP			related to enoyl-CoA hydratase precursor, mitochondrial
FGSG_06086	16.0411	6.16159	-1.3804	4.8138e-07	UP			hypothetical protein (4189 nt)
FGSG_06087	24.0169	5.66583	-2.08369	2.32881e-10	UP			related to spore coat protein SP96 precursor
FGSG_06090	54.2117	17.0142	-1.67187	2.21046e-09	UP			related to acetoacetyl-CoA synthetase
FGSG_06098	3.28961	0.729801	-2.17234	0.00129736	UP			probable arginosuccinate synthetase
FGSG_06104	213.788	58.4403	-1.87114	0	UP			related to sorbitol utilization protein sou1
FGSG_06105	213.788	58.4403	-1.87114	0	UP			hypothetical protein (1693 nt)
FGSG_06106	29.7856	6.70134	-2.15209	2.0872e-10	UP			conserved hypothetical protein
FGSG_06108	67.1105	9.41832	-2.833	0	UP			related to triose phosphate/3-phosphoglycerate/phosphate translocator
FGSG_06113	46.1655	18.6719	-1.30595	5.41949e-05	UP			conserved hypothetical protein
FGSG_06129	23.5052	5.80055	-2.01872	1.93918e-09	UP			conserved hypothetical protein
FGSG_06165	94.0929	34.092	-1.46465	2.23678e-08	UP			probable GTP-binding protein
FGSG_06202	47.9573	15.8882	-1.59379	2.92125e-07	UP			related to alcohol dehydrogenase
FGSG_06211	14.9968	6.37074	-1.23512	2.79605e-07	UP			related to AAA family ATPase
FGSG_06230	6.4876	1.28693	-2.33376	1.64996e-05	UP			conserved hypothetical protein
FGSG_06234	211.008	92.9317	-1.18306	9.20547e-13	UP			conserved hypothetical protein
FGSG_06235	211.008	92.9317	-1.18306	9.20547e-13	UP			related to quinate transport protein
FGSG_06243	40.1989	15.6678	-1.35935	0	UP			probable nucleolar protein
FGSG_06251	50.0483	20.3616	-1.29747	8.25151e-05	UP			conserved hypothetical protein
FGSG_06263	23.0768	11.4097	-1.01618	0.00292977	UP			conserved hypothetical protein
FGSG_06270	1635.36	644.003	-1.34447	1.83812e-07	UP			probable 40s ribosomal protein s10-b
FGSG_06278	74.2779	1.00983	-6.20075	0	UP			probable glucan 1,4-alpha-glucosidase
FGSG_06281	40.6069	18.8181	-1.1096	0.000632469	UP			probable ornithine carbamoyltransferase precursor
FGSG_06282	184.023	52.1076	-1.82032	4.7476e-12	UP			probable acetolactate synthase small subunit precursor
FGSG_06287	54.8504	19.1254	-1.52001	5.98775e-10	UP			related to glucan 1,4-alpha-glucosidase
FGSG_06289	1289.8	416.585	-1.63047	2.19847e-10	UP			probable 60s ribosomal protein l3 (rpl3)
FGSG_06290	271.774	119.445	-1.18606	1.86482e-07	UP			probable glycine hydroxymethyltransferase, cytosolic
FGSG_06307	24.0762	8.33626	-1.53013	2.43382e-06	UP			probable SPT10 - transcription regulatory protein
FGSG_06315	278.051	116.497	-1.25506	1.44354e-06	UP			related to eukaryotic translation initiation factor 3 subunit 11
FGSG_06334	20.3222	8.45894	-1.26451	7.8227e-05	UP			related to chromokinesin Xkid
FGSG_06339	33.8368	13.0948	-1.36959	1.22882e-05	UP			related to DNA primase 48K protein PRI1
FGSG_06372	116.114	44.22	-1.39277	2.90371e-07	UP			probable nucleolar rRNA processing protein GAR1
FGSG_06381	25.4998	7.4512	-1.77494	2.92125e-07	UP			conserved hypothetical protein
FGSG_06397	697.579	216.384	-1.68876	3.23939e-11	UP			related to endoglucanase B
FGSG_06407	1703.39	732.808	-1.2169	2.45292e-06	UP			probable 40S ribosomal protein S27-2
FGSG_06424	50.829	22.4416	-1.17948	0.000118714	UP			related to SRP40 - suppressor of mutant AC40 of RNA polymerase I and III
FGSG_06444	6.45628	0.829498	-2.96039	5.70387e-07	UP			conserved hypothetical protein
FGSG_06445	406.795	0.0608282	-12.7073	0	UP			probable endo-1,4-beta-xylanase
FGSG_06447	22.5252	0.387074	-5.86279	0	UP			related to O-methylsterigmatocystin oxidoreductase
FGSG_06449	30.9545	0.0582542	-9.05357	1.35777e-13	UP			probable fumarylacetoacetate hydrolase
FGSG_06450	30.8503	0.324706	-6.57001	0	UP			probable homogentisate 1,2-dioxygenase
FGSG_06451	7.5855	0.202159	-5.22968	0	UP			related to levanase
FGSG_06452	338.252	1.50514	-7.81206	0	UP			related to deacetylase
FGSG_06454	10.6738	2.76498	-1.94874	4.91334e-05	UP			conserved hypothetical protein
FGSG_06463	122.351	0.454353	-8.073	0	UP			related to alpha-L-arabinofuranosidase A precursor
FGSG_06466	213.802	36.9596	-2.53225	0	UP			conserved hypothetical protein
FGSG_06468	25.6766	7.26683	-1.82105	2.5636e-08	UP			related to putative tartrate transporter
FGSG_06474	88.4201	19.8598	-2.15452	5.30627e-13	UP			related to coactosin
FGSG_06477	86.6542	12.9833	-2.73862	0	UP			probable scytalone dehydratase
FGSG_06479	5.66042	1.61332	-1.81087	3.1255e-05	UP			conserved hypothetical protein
FGSG_06484	11.9369	1.24834	-3.25735	2.82417e-15	UP			hypothetical protein (2225 nt)
FGSG_06486	104.844	16.5003	-2.66768	0	UP			hypothetical protein (3590 nt)
FGSG_06497	16.7399	2.42649	-2.78635	1.8757e-12	UP			conserved hypothetical protein
FGSG_06506	449.406	105.464	-2.09127	0	UP			conserved hypothetical protein
FGSG_06521	40.6952	13.855	-1.55445	4.02706e-06	UP			conserved hypothetical protein
FGSG_06522	56.8682	17.9643	-1.66249	1.33489e-08	UP			conserved hypothetical protein
FGSG_06523	56.8682	17.9643	-1.66249	1.33489e-08	UP			conserved hypothetical protein
FGSG_06532	197.957	51.1158	-1.95335	1.90691e-13	UP			probable parvulin (peptidylprolyl isomerase)
FGSG_06533	6.59412	1.83554	-1.84498	3.49865e-05	UP			conserved hypothetical protein
FGSG_06534	12.5923	4.76711	-1.40135	0.000214801	UP			conserved hypothetical protein
FGSG_06537	9.92775	1.29436	-2.93923	1.03217e-12	UP			probable neutral amino acid permease
FGSG_06540	293.837	32.225	-3.18877	0	UP			conserved hypothetical protein
FGSG_06547	8.33129	1.24609	-2.74113	1.15009e-09	UP			conserved hypothetical protein
FGSG_06557	95.346	7.33646	-3.70002	0	UP			hypothetical protein (1856 nt)
FGSG_06564	22.3541	3.26006	-2.77757	2.48632e-12	UP			conserved hypothetical protein
FGSG_06587	1284.23	372.838	-1.78428	9.02628e-14	UP			probable 40S ribosomal protein CRPS-7
FGSG_06590	91.7223	37.7546	-1.28062	2.06522e-05	UP			conserved hypothetical protein
FGSG_06591	16.0998	6.21063	-1.37423	0.0025513	UP			conserved hypothetical protein
FGSG_06605	80.6421	7.87037	-3.35703	0	UP			probable beta-glucosidase
FGSG_06609	34.5897	1.13615	-4.92812	0	UP			conserved hypothetical protein
FGSG_06610	81.0138	4.15419	-4.28553	0	UP			related to alkaline phosphatase D precursor
FGSG_06613	32.8721	5.54488	-2.56764	0	UP			related to amidohydrolase AmhX
FGSG_06618	32.906	0.331979	-6.63111	0	UP			conserved hypothetical protein
FGSG_06619	164.328	80.5701	-1.02826	0.000130525	UP			related to alcohol dehydrogenase
FGSG_06620	56.4328	27.3186	-1.04665	0.00173025	UP			conserved hypothetical protein
FGSG_06628	20.2623	9.27129	-1.12796	0.000328023	UP			probable ATP-dependent RNA helicase
FGSG_06649	32.1811	14.6971	-1.13068	0.000467303	UP			related to senescence marker protein 30
FGSG_06658	371.603	115.669	-1.68376	2.33523e-11	UP			conserved hypothetical protein
FGSG_06661	10.0305	4.56784	-1.13481	0.00202973	UP			conserved hypothetical protein
FGSG_06673	12.1627	5.50484	-1.1437	2.86521e-05	UP			hypothetical protein (1926 nt)
FGSG_06693	69.364	33.9666	-1.03007	5.38159e-05	UP			related to phospholipase C
FGSG_06700	40.7311	17.575	-1.21261	7.65325e-07	UP			hypothetical protein (1479 nt)
FGSG_06705	69.3116	26.9492	-1.36285	1.79445e-06	UP			probable MRT4 - mRNA turnover 4
FGSG_06728	83.9167	6.23723	-3.74998	0	UP			conserved hypothetical protein
FGSG_06731	37.4665	16.3981	-1.19207	0.000638017	UP			related to ECM15 protein, involved in cell wall biogenesis and architecture
FGSG_06735	18.6744	3.7882	-2.30148	0	UP			conserved hypothetical protein
FGSG_06744	142.61	24.6216	-2.53408	0	UP			related to epoxide hydrolase
FGSG_06751	201.478	49.0424	-2.03852	6.50319e-14	UP			probable UGA1 - 4-aminobutyrate aminotransferase (GABA transaminase)
FGSG_06757	1585.42	493.704	-1.68314	2.57682e-11	UP			probable RPL43B - 60S large subunit ribosomal protein
FGSG_06758	41.5173	7.75113	-2.42123	3.1828e-14	UP			conserved hypothetical protein
FGSG_06791	31.5464	11.8619	-1.41115	7.98241e-05	UP			conserved hypothetical protein
FGSG_06792	37.8667	10.5677	-1.84127	7.02693e-09	UP			related to P.glauca late embryogenesis abundant protein and YBR177c and YPL095c
FGSG_06821	35.4672	10.6585	-1.73448	1.97135e-08	UP			related to microtubule-interacting protein
FGSG_06822	199.288	98.108	-1.02241	9.48119e-05	UP			probable glycogen synthase
FGSG_06827	1235.02	377.619	-1.70953	1.06671e-11	UP			probable RPP0 - acidic ribosomal protein L10.e
FGSG_06893	1081.85	412.442	-1.39124	7.63302e-08	UP			probable RPS18A - ribosomal protein S18.e.c4
FGSG_06901	9.34578	2.24355	-2.05853	8.09903e-11	UP			related to WD-repeat protein 8
FGSG_06918	173.39	22.8243	-2.92537	0	UP			conserved hypothetical protein
FGSG_06921	753.616	263.671	-1.51509	1.92201e-09	UP			probable RPL39 - 60S large subunit ribosomal protein L39.e
FGSG_06924	1728.98	744.279	-1.21601	3.12858e-06	UP			probable ribosomal protein L10a.e, cytosolic
FGSG_06937	39.8456	13.8701	-1.52244	0.00016534	UP			probable DNA-directed RNA polymerase I/III chain AC19
FGSG_06959	55.3846	25.4758	-1.12036	0.000195798	UP			probable protein kinase Eg22
FGSG_06961	71.4446	23.396	-1.61056	9.59913e-09	UP			glutamate 5-kinase (1838 nt)
FGSG_06962	52.1508	18.7219	-1.47796	5.96508e-06	UP			probable NIP7 protein, required for efficient 60S ribosome subunit biogenesis
FGSG_06967	15.5001	4.64229	-1.73937	1.00886e-06	UP			related to transcription initiation factor
FGSG_06973	128.393	42.3817	-1.59905	3.61542e-09	UP			conserved hypothetical protein
FGSG_07006	9.4783	3.62766	-1.38559	0.000505388	UP			conserved hypothetical protein
FGSG_07010	119.285	7.58964	-3.97424	0	UP			related to stress response protein rds1p
FGSG_07024	37.8222	12.4195	-1.60662	5.07136e-11	UP			related to GTPase Ras2p
FGSG_07026	544.052	45.0236	-3.59499	0	UP			conserved hypothetical protein
FGSG_07027	39.7122	17.1115	-1.21462	1.17993e-07	UP			conserved hypothetical protein
FGSG_07045	270.843	120.093	-1.17331	2.36107e-11	UP			conserved hypothetical protein
FGSG_07048	1412.54	366.692	-1.94565	8.27365e-15	UP			probable ribosomal protein S13.e
FGSG_07057	53.15	17.1763	-1.62965	3.32425e-07	UP			related to C.elegans ZK688.3 protein and E.coli hpcEp
FGSG_07107	47.4047	18.5779	-1.35144	7.84666e-11	UP			related to regulator of ribosome biogenesis
FGSG_07110	50.3262	20.8316	-1.27253	1.77047e-05	UP			type-2 proteins geranylgeranyltransferase subunit beta (1444 nt)
FGSG_07113	140.034	67.2328	-1.05854	0.00011379	UP			probable phosphomannomutase
FGSG_07143	52.139	25.3042	-1.04298	0.000291586	UP			hypothetical protein (1709 nt)
FGSG_07164	26.2422	10.8123	-1.27922	9.26705e-05	UP			related to dna polymerase delta small subunit
FGSG_07173	28.8842	8.83778	-1.70853	4.4209e-07	UP			probable alpha-methylacyl-coa racemase
FGSG_07174	240.205	19.3093	-3.63689	0	UP			probable glutamate dehydrogenase (NADP+)
FGSG_07181	1430.09	548.618	-1.38224	7.8847e-08	UP			conserved hypothetical protein
FGSG_07186	793.357	262.595	-1.59513	0	UP			probable ribosomal protein RPL4A
FGSG_07188	171.83	27.802	-2.62772	0	UP			related to aromatic amino acid aminotransferase I
FGSG_07200	45.0351	17.973	-1.32522	2.58835e-05	UP			probable replication factor c (40 kDa subunit)
FGSG_07205	24.6589	7.70601	-1.67805	8.34798e-07	UP			conserved hypothetical protein
FGSG_07206	115.813	33.3372	-1.79659	7.36425e-12	UP			probable centromere/microtubule binding protein cbf5
FGSG_07208	81.396	26.6159	-1.61267	1.08456e-08	UP			related to exo-alpha-sialidase / neuraminidase
FGSG_07211	39.2796	6.6511	-2.56211	8.60741e-13	UP			conserved hypothetical protein
FGSG_07217	18.3648	8.99964	-1.029	0.00399769	UP			related to tRNA dihydrouridine synthase
FGSG_07223	110	10.3106	-3.41529	0	UP			conserved hypothetical protein
FGSG_07224	166.978	45.5316	-1.87472	1.40253e-11	UP			related to glutathione S-transferase
FGSG_07255	134.476	33.1245	-2.02138	3.95136e-14	UP			probable pyrroline-5-carboxylate reductase
FGSG_07259	27.9246	10.209	-1.4517	4.07916e-06	UP			conserved hypothetical protein
FGSG_07261	53.7199	15.094	-1.83148	1.58661e-08	UP			conserved hypothetical protein
FGSG_07262	14.7195	5.77143	-1.35072	3.04444e-06	UP			related to UTP10 - U3 snoRNP protein
FGSG_07274	210.616	28.981	-2.86143	0	UP			probable beta-glucosidase
FGSG_07291	778.318	287.328	-1.43766	1.47973e-08	UP			probable ribosomal protein S15a.e.c10, cytosolic
FGSG_07292	1508.09	416.95	-1.85478	3.1828e-14	UP			probable 40S ribosomal protein S12
FGSG_07294	10.0777	4.64251	-1.1182	0.00304687	UP			conserved hypothetical protein
FGSG_07296	51.064	24.6972	-1.04796	0.000280252	UP			related to ATP-dependent RNA helicase
FGSG_07315	221.951	84.7349	-1.38921	3.85923e-07	UP			probable C-8 sterol isomerase erg-1
FGSG_07338	14.673	5.75392	-1.35055	5.18315e-09	UP			hypothetical protein (2453 nt)
FGSG_07339	52.1591	11.3509	-2.20011	4.36501e-11	UP			related to ubiquitin related modifier URM1
FGSG_07350	38.7921	1.67723	-4.53161	0	UP			related to hexose transporter protein
FGSG_07351	27.8383	1.79856	-3.95216	0	UP			probable beta-glucosidase
FGSG_07374	12.3616	5.01144	-1.30257	0.000981473	UP			conserved hypothetical protein
FGSG_07375	241.093	89.2366	-1.43388	5.40722e-08	UP			probable alkaline phosphatase
FGSG_07377	142.558	16.4287	-3.11725	0	UP			related to phosphatase 2a inhibitor
FGSG_07386	190.195	17.1437	-3.47173	0	UP			conserved hypothetical protein
FGSG_07388	8.94686	2.43583	-1.87697	0.000276275	UP			conserved hypothetical protein
FGSG_07400	16.5074	7.92753	-1.05817	0.00723037	UP			conserved hypothetical protein
FGSG_07421	24.7854	10.564	-1.23033	0.000190331	UP			probable aspartate kinase
FGSG_07428	124.246	51.0121	-1.28429	1.96505e-06	UP			probable ABP140 - actin filament-binding protein
FGSG_07440	41.0914	18.0767	-1.18471	0.00472808	UP			conserved hypothetical protein
FGSG_07457	60.606	25.9853	-1.22176	3.02139e-05	UP			related to rRNA processing protein EBP2
FGSG_07470	42.3126	16.2968	-1.3765	0.000100232	UP			probable FAP7 - involved in the oxidative stress response
FGSG_07475	119.747	40.96	-1.5477	4.82677e-08	UP			probable uracil phosphoribosyltransferase FUR1
FGSG_07480	1942.12	679.641	-1.51479	5.6665e-09	UP			probable ribosomal protein 10, cytosolic
FGSG_07485	94.602	43.3471	-1.12593	5.18319e-08	UP			conserved hypothetical protein
FGSG_07491	138.177	31.2728	-2.14354	0	UP			conserved hypothetical protein
FGSG_07496	102.584	40.7215	-1.33294	0	UP			related to high affinity methionine permease
FGSG_07513	43.7612	11.8469	-1.88514	1.58324e-06	UP			conserved hypothetical protein
FGSG_07529	43.8441	4.87828	-3.16794	0	UP			related to multidrug resistant protein
FGSG_07530	1317.19	17.9847	-6.19454	0	UP			alcohol oxidase (2901 nt)
FGSG_07531	25.8342	2.82126	-3.19487	0	UP			conserved hypothetical protein
FGSG_07542	164.814	23.7747	-2.79334	0	UP			related to alpha-L-arabinofuranosidase 1
FGSG_07543	49.0127	5.54319	-3.14437	0	UP			related to sugar transport protein STP1
FGSG_07551	69.9348	4.47738	-3.96528	0	UP			probable exopolygalacturonase
FGSG_07553	33.0499	13.7297	-1.26734	7.31157e-06	UP			conserved hypothetical protein
FGSG_07555	16.411	5.37246	-1.61101	6.52383e-07	UP			conserved hypothetical protein
FGSG_07556	10.8496	1.77532	-2.61149	1.67436e-08	UP			hypothetical protein (1310 nt)
FGSG_07558	235.436	4.68079	-5.65244	0	UP			conserved hypothetical protein
FGSG_07560	19.552	2.41272	-3.01858	0	UP			conserved hypothetical protein
FGSG_07562	32.3937	2.48283	-3.70566	0	UP			related to hydroxylase
FGSG_07567	4.91186	0.623703	-2.97734	1.10699e-08	UP			related to Staphylococcus multidrug resistance protein
FGSG_07569	73.8317	7.29688	-3.33889	0	UP			related to RF2 protein
FGSG_07573	45.2964	13.9802	-1.69601	3.40081e-06	UP			probable GTP-binding protein Drab11
FGSG_07579	10.173	1.71962	-2.56458	0.00020437	UP			conserved hypothetical protein
FGSG_07588	157.869	20.1067	-2.97298	0	UP			related to glutamine rich protein, nitrogen starvation-induced
FGSG_07590	3.42365	0.464134	-2.88292	0.000133656	UP			related to taurine dioxygenase
FGSG_07592	6.50809	0.639364	-3.34752	5.43137e-05	UP			conserved hypothetical protein
FGSG_07593	26.2522	0.139739	-7.55357	0	UP			probable b-glucuronidase
FGSG_07598	4.79275	0.379122	-3.66012	4.93537e-10	UP			conserved hypothetical protein
FGSG_07600	39.8354	0.767533	-5.69768	0	UP			conserved hypothetical protein
FGSG_07601	34.3386	0.410311	-6.38697	0	UP			hypothetical protein (1501 nt)
FGSG_07602	429.368	6.52104	-6.04097	0	UP			conserved hypothetical protein
FGSG_07610	68.617	13.2255	-2.37524	0	UP			related to HOL1 - Putative substrate-H+ antiporter - unknown biological function
FGSG_07612	54.8955	1.29819	-5.40212	0	UP			related to general amidase
FGSG_07613	20.2407	4.79239	-2.07844	2.18252e-12	UP			conserved hypothetical protein
FGSG_07616	6.20586	1.90819	-1.70143	0.000571956	UP			hypothetical protein (1782 nt)
FGSG_07622	62.0899	7.71828	-3.00801	0	UP			hypothetical protein (1834 nt)
FGSG_07625	118.069	1.62575	-6.18238	0	UP			probable alpha-L-arabinofuranosidase precursor
FGSG_07631	351.246	33.2832	-3.39962	0	UP			related to hexose transporter protein
FGSG_07633	7.16242	0.925998	-2.95137	4.15529e-08	UP			conserved hypothetical protein
FGSG_07635	3.22789	0.640518	-2.33328	0.000265671	UP			hypothetical protein (1941 nt)
FGSG_07637	14.1381	6.29028	-1.16839	0.00481399	UP			hypothetical protein (1383 nt)
FGSG_07639	84.4433	0.0790488	-10.061	0	UP			related to xylosidase/arabinosidase
FGSG_07640	74.4839	6.47642	-3.52366	0	UP			related to D-arabinitol 2-dehydrogenase
FGSG_07641	25.9321	4.1757	-2.63465	5.93842e-11	UP			conserved hypothetical protein
FGSG_07642	8.69945	0.403531	-4.43017	0	UP			related to monooxigenase
FGSG_07647	67.9696	2.70739	-4.64991	0	UP			hypothetical protein (428 nt)
FGSG_07650	16.562	7.67032	-1.11052	0.00079201	UP			related to tol protein
FGSG_07651	299.392	4.45267	-6.07122	0	UP			related to early nodulin 75 precursor
FGSG_07663	4.40648	1.05855	-2.05753	0.000885245	UP			related to integral membrane protein
FGSG_07668	5.62507	1.17287	-2.26183	5.79127e-06	UP			conserved hypothetical protein
FGSG_07670	13.7988	1.59823	-3.11	1.0065e-10	UP			hypothetical protein
FGSG_07671	278.298	1.52981	-7.50714	0	UP			conserved hypothetical protein
FGSG_07672	3.17249	0.297044	-3.41686	1.05891e-06	UP			conserved hypothetical protein
FGSG_07673	22.4894	1.60236	-3.81098	8.27365e-15	UP			hypothetical protein (628 nt)
FGSG_07674	80.2496	11.033	-2.86267	0	UP			conserved hypothetical protein
FGSG_07678	88.0285	8.18728	-3.42651	0	UP			related to acid phosphatase Pho610
FGSG_07679	16.6229	7.01165	-1.24535	0.00424219	UP			related to proposed vacuolar iron transport protein
FGSG_07685	35.9254	0.682815	-5.71737	0	UP			related to flavin-containing monooxygenase
FGSG_07689	5.6613	1.05272	-2.42701	1.73921e-09	UP			hypothetical protein (3270 nt)
FGSG_07695	40.2709	0.435141	-6.53211	0	UP			conserved hypothetical protein
FGSG_07702	10.429	2.35192	-2.14869	1.04872e-06	UP			conserved hypothetical protein
FGSG_07704	28.1588	6.40099	-2.13722	4.34662e-09	UP			conserved hypothetical protein
FGSG_07705	5.35859	0.375347	-3.83556	2.82417e-15	UP			hypothetical protein (2344 nt)
FGSG_07713	5.38101	0.624667	-3.10672	6.64568e-06	UP			conserved hypothetical protein
FGSG_07714	7.88422	0.337334	-4.54672	2.38228e-07	UP			hypothetical protein (628 nt)
FGSG_07724	17.5239	1.73199	-3.33883	0	UP			hypothetical protein (1574 nt)
FGSG_07726	28.6372	3.19207	-3.16533	0	UP			conserved hypothetical protein
FGSG_07728	4.37408	0.303855	-3.84753	3.90888e-05	UP			conserved hypothetical protein
FGSG_07741	11.5553	0.317687	-5.1848	3.4312e-14	UP			conserved hypothetical protein
FGSG_07753	121.374	31.2187	-1.95898	4.72321e-14	UP			related to ariadne-2 protein
FGSG_07754	38.5172	12.4075	-1.63429	0	UP			conserved hypothetical protein
FGSG_07771	13.3979	0.125579	-6.73727	0	UP			related to nicotinamide mononucleotide permease
FGSG_07772	7.48006	1.35836	-2.46119	3.18861e-06	UP			related to mixed-linked glucanase precursor MLG1
FGSG_07773	5.77776	0.569787	-3.34202	2.82417e-15	UP			conserved hypothetical protein
FGSG_07774	24.8411	2.8836	-3.10678	1.09755e-14	UP			conserved hypothetical protein
FGSG_07777	11.9845	2.68245	-2.15954	2.08634e-09	UP			hypothetical protein (1189 nt)
FGSG_07778	11.7042	4.93196	-1.24679	0.00192388	UP			conserved hypothetical protein
FGSG_07792	142.303	47.0339	-1.5972	1.72233e-09	UP			related to integral membrane protein
FGSG_07793	110.195	3.03857	-5.18053	0	UP			conserved hypothetical protein
FGSG_07794	213.257	1.50265	-7.14895	0	UP			probable pectate lyase 1
FGSG_07795	15.3746	0.974269	-3.98009	0	UP			conserved hypothetical protein
FGSG_07807	164.174	5.20612	-4.97887	0	UP			conserved hypothetical protein
FGSG_07808	7.83301	0.70216	-3.47969	8.27365e-15	UP			related to isoamyl alcohol oxidase
FGSG_07810	5.7756	0.740324	-2.96374	6.31571e-08	UP			related to neutral amino acid permease
FGSG_07815	6.14699	0.166959	-5.20232	1.62326e-14	UP			conserved hypothetical protein
FGSG_07838	59.3784	25.8975	-1.19713	3.07678e-05	UP			probable isoamyl alcohol oxidase
FGSG_07856	1468.76	427.192	-1.78164	1.67962e-12	UP			probable RPL28 - 60S large subunit ribosomal protein L27a.e
FGSG_07858	23.977	10.7066	-1.16315	0.000547308	UP			related to purine-cytosine permease
FGSG_07860	8.03597	1.86102	-2.11038	1.86638e-06	UP			related to Na+/H+-exchanging protein
FGSG_07861	154.61	24.4884	-2.65846	0	UP			conserved hypothetical protein
FGSG_07877	14.1459	5.18607	-1.44767	1.18658e-06	UP			conserved hypothetical protein
FGSG_07882	19.1219	6.53001	-1.55007	0.000132302	UP			hypothetical protein (1075 nt)
FGSG_07890	454.906	144.54	-1.6541	5.99556e-10	UP			probable bifunctional D12/D15 fatty acid desaturase
FGSG_07894	38.8373	18.054	-1.10512	0.000685253	UP			phosphate transport protein
FGSG_07896	554.776	38.6825	-3.84215	0	UP			trichothecene 3-O-acetyltransferase
FGSG_07899	9.54994	0.787121	-3.60083	4.10202e-09	UP			conserved hypothetical protein
FGSG_07901	82.6593	11.8688	-2.8	0	UP			conserved hypothetical protein
FGSG_07908	48.249	14.2897	-1.75552	2.69445e-08	UP			reductase
FGSG_07963	27.512	13.0882	-1.0718	0.00151138	UP			related to ornithine transporter 2
FGSG_07974	3.74542	0.959954	-1.96409	3.06121e-05	UP			conserved hypothetical protein
FGSG_07982	7.86348	1.72898	-2.18525	1.93055e-05	UP			conserved hypothetical protein
FGSG_07988	961.717	1.39851	-9.42558	0	UP			conserved hypothetical protein
FGSG_07991	7.79728	2.66375	-1.54951	0.00810236	UP			hypothetical protein (1188 nt)
FGSG_07993	58.3132	0.0519271	-10.1331	0	UP			related to xylan 1,4-beta-xylosidase
FGSG_07995	9.74227	0.785467	-3.63264	7.24869e-14	UP			hypothetical protein (1469 nt)
FGSG_07997	44.0707	1.25758	-5.1311	0	UP			conserved hypothetical protein
FGSG_08002	9.25152	1.36557	-2.76019	6.15915e-10	UP			conserved hypothetical protein
FGSG_08003	8.88507	2.30899	-1.94412	8.72932e-05	UP			conserved hypothetical protein
FGSG_08006	12.6468	3.261	-1.95539	2.72734e-05	UP			conserved hypothetical protein
FGSG_08011	125.372	2.24414	-5.8039	0	UP			related to cellulose binding protein CEL1
FGSG_08012	139.236	43.668	-1.67288	1.54894e-09	UP			probable endopeptidase K
FGSG_08015	306.667	19.3272	-3.98797	0	UP			conserved hypothetical protein
FGSG_08021	21.1381	9.92445	-1.09079	0.00556446	UP			conserved hypothetical protein
FGSG_08022	50.534	2.76287	-4.19302	0	UP			related to bacterial leucyl aminopeptidase
FGSG_08037	28.0893	6.81005	-2.04429	4.1937e-09	UP			conserved hypothetical protein
FGSG_08044	11.5808	3.20555	-1.8531	0.000120231	UP			related to fructose-bisphosphate aldolase
FGSG_08045	5.48939	0.132701	-5.37039	0.000734257	UP			related to ribose-5-phosphate isomerase
FGSG_08049	473.486	17.4348	-4.76328	0	UP			conserved hypothetical protein
FGSG_08055	17.773	0.0796697	-7.80144	0	UP			related to neutral amino acid permease
FGSG_08075	23.6973	4.82357	-2.29655	6.13817e-10	UP			hypothetical protein (1386 nt)
FGSG_08076	34.8148	12.7934	-1.4443	0.000168835	UP			hypothetical protein
FGSG_08077	134.975	19.4842	-2.79232	0	UP			related to flavin oxidoreductase
FGSG_08079	52.7269	0.551254	-6.57968	0	UP			probable benzoate 4-monooxygenase cytochrome P450
FGSG_08081	140.378	0.367998	-8.5754	0	UP			related to gibberellin 20-oxidase
FGSG_08082	41.0529	0.125743	-8.35086	0	UP			conserved hypothetical protein
FGSG_08085	10.2621	0.399696	-4.68227	6.4357e-08	UP			conserved hypothetical protein
FGSG_08089	2.28501	0.367087	-2.638	0.00275288	UP			hypothetical protein
FGSG_08093	5.06046	0.935344	-2.4357	2.15118e-06	UP			related to major facilitator MirA
FGSG_08113	8.78469	3.9246	-1.16245	0.00226115	UP			hypothetical protein
FGSG_08122	246.582	52.918	-2.22024	0	UP			conserved hypothetical protein
FGSG_08137	22.5677	3.40739	-2.72752	1.77232e-12	UP			probable chaperone protein hchA
FGSG_08150	5.68944	0.355862	-3.9989	3.95136e-14	UP			related to PLB1 - phospholipase B (lysophospholipase)
FGSG_08151	24.4398	4.09831	-2.57613	5.57838e-15	UP			hypothetical protein (2083 nt)
FGSG_08158	12.0064	4.82715	-1.31456	0.000231292	UP			related to DNA-directed DNA polymerase
FGSG_08159	10.7951	1.0829	-3.3174	5.06237e-09	UP			conserved hypothetical protein
FGSG_08166	6.7548	2.71412	-1.31543	8.85962e-05	UP			hypothetical protein (2796 nt)
FGSG_08175	2.78495	0.314617	-3.14598	1.98442e-05	UP			conserved hypothetical protein
FGSG_08177	17.8755	0.223611	-6.32084	0	UP			related to quinate transport protein
FGSG_08192	117.101	15.8024	-2.88954	0	UP			conserved hypothetical protein
FGSG_08193	19.0824	0.851513	-4.48607	0	UP			conserved hypothetical protein
FGSG_08199	12.2388	5.59998	-1.12797	0.00651037	UP			conserved hypothetical protein
FGSG_08201	26.1248	3.54424	-2.88187	0	UP			conserved hypothetical protein
FGSG_08213	18.339	1.44827	-3.66252	0	UP			hypothetical protein (1224 nt)
FGSG_08227	1.52849	0.297137	-2.36291	0.0041051	UP			hypothetical protein (2670 nt)
FGSG_08238	328.087	46.4648	-2.81987	0	UP			conserved hypothetical protein
FGSG_08252	160.428	29.5324	-2.44156	0	UP			conserved hypothetical protein
FGSG_08253	160.428	29.5324	-2.44156	0	UP			related to endo-1,4-beta-glucanase
FGSG_08264	9.3798	3.52658	-1.41129	0.000230532	UP			conserved hypothetical protein
FGSG_08272	53.2322	5.62224	-3.24308	0	UP			hypothetical protein (2454 nt)
FGSG_08295	88.2825	6.12205	-3.85004	0	UP			conserved hypothetical protein
FGSG_08309	76.9552	8.07053	-3.25328	0	UP			related to ABC1 transport protein
FGSG_08311	24.2119	1.96292	-3.62464	0	UP			conserved hypothetical protein
FGSG_08324	10.3898	0.542982	-4.25812	0	UP			conserved hypothetical protein
FGSG_08335	1305.58	384.756	-1.76268	3.49587e-12	UP			probable ribosomal protein L13B
FGSG_08341	28.5357	2.72554	-3.38815	0	UP			related to nicotinamide mononucleotide permease
FGSG_08342	89.3882	34.075	-1.39137	1.72433e-09	UP			conserved hypothetical protein
FGSG_08343	89.3882	34.075	-1.39137	1.72433e-09	UP			probable PMA1 - H+-transporting P-type ATPase
FGSG_08350	122.664	34.327	-1.83729	3.15552e-12	UP			probable glycine hydroxymethyltransferase
FGSG_08351	380.024	175.423	-1.11525	3.35491e-05	UP			probable GCV3 - glycine decarboxylase, subunit H
FGSG_08352	152.106	63.9975	-1.24899	8.28691e-07	UP			probable glycine decarboxylase P subunit
FGSG_08354	2350	962.652	-1.28757	2.00027e-06	UP			hypothetical protein (228 nt)
FGSG_08357	69.7537	15.5169	-2.16843	1.42335e-10	UP			hypothetical protein (638 nt)
FGSG_08381	29.8494	12.2784	-1.28158	5.22655e-05	UP			related to Che-1 protein
FGSG_08387	12.9524	1.09218	-3.56793	6.8094e-10	UP			conserved hypothetical protein
FGSG_08388	29.642	14.1075	-1.07118	0.000639398	UP			conserved hypothetical protein
FGSG_08407	133.191	57.6697	-1.20762	1.33064e-05	UP			related to alcohol oxidase
FGSG_08409	33.9671	7.60476	-2.15917	4.96354e-11	UP			related to 6-HYDROXY-D-NICOTINE OXIDASE
FGSG_08414	15.1055	1.69537	-3.1554	1.65577e-13	UP			conserved hypothetical protein
FGSG_08435	121.162	36.9069	-1.71498	6.04499e-11	UP			conserved hypothetical protein
FGSG_08436	6.59237	3.08707	-1.09456	0.00836425	UP			conserved hypothetical protein
FGSG_08439	28.8946	12.556	-1.20243	5.95625e-06	UP			conserved hypothetical protein
FGSG_08440	282.28	108.293	-1.38219	5.616e-07	UP			conserved hypothetical protein
FGSG_08447	60.5987	28.1985	-1.10367	3.15943e-10	UP			hypothetical protein (2552 nt)
FGSG_08450	22.7149	10.492	-1.11435	0.00981439	UP			hypothetical protein (1180 nt)
FGSG_08463	77.8417	7.91817	-3.2973	0	UP			related to MET10 - sulfite reductase flavin-binding subunit
FGSG_08478	1166.43	338.706	-1.784	0	UP			probable ribosomal protein L7a.e.B, cytosolic
FGSG_08479	22.4565	10.9391	-1.03764	8.42313e-05	UP			conserved hypothetical protein
FGSG_08494	243.785	39.0992	-2.6404	0	UP			conserved hypothetical protein
FGSG_08507	48.0794	11.3303	-2.08523	3.65393e-07	UP			conserved hypothetical protein
FGSG_08511	92.5268	16.6426	-2.47499	0	UP			related to D-arabinitol 2-dehydrogenase
FGSG_08528	28.6568	4.67557	-2.61566	0	UP			probable PHOSPHOADENOSINE PHOSPHOSULFATE REDUCTASE
FGSG_08542	19.6766	4.92718	-1.99765	0	UP			hypothetical protein (2275 nt)
FGSG_08560	584.81	248.474	-1.23487	1.77704e-06	UP			probable nascent polypeptide-associated complex alpha chain
FGSG_08561	1338.05	472.327	-1.50227	3.76353e-09	UP			probable ribosomal protein L14.e.B, cytosolic
FGSG_08577	50.9775	24.6209	-1.04997	0.000333999	UP			related to rab geranylgeranyl transferase component A
FGSG_08588	41.5768	9.1748	-2.18003	8.98346e-12	UP			conserved hypothetical protein
FGSG_08605	25.6474	12.0473	-1.0901	0.00334224	UP			conserved hypothetical protein
FGSG_08609	47.1284	0.920079	-5.6787	0	UP			related to beta-glucosidase
FGSG_08610	34.7564	17.3693	-1.00074	0.000853339	UP			related to glucosidase II, alpha subunit
FGSG_08641	13.0838	1.24618	-3.3922	2.08864e-05	UP			conserved hypothetical protein
FGSG_08664	26.2087	12.4273	-1.07653	0.0080032	UP			conserved hypothetical protein
FGSG_08670	1710.5	652.987	-1.38929	6.66723e-08	UP			probable ribosomal protein L37.e.A, cytosolic
FGSG_08675	677.05	316.454	-1.09727	2.42519e-05	UP			hypothetical protein (1000 nt)
FGSG_08676	941.34	346.496	-1.44188	1.80051e-08	UP			probable ribosomal protein L24.e.A, cytosolic
FGSG_08677	382.746	129.319	-1.56545	7.04724e-10	UP			probable peroxisomal membrane protein
FGSG_08684	100.041	45.1126	-1.14899	1.8923e-05	UP			related to hsp70 protein
FGSG_08686	98.2236	35.1211	-1.48373	2.82417e-15	UP			hypothetical protein (1116 nt)
FGSG_08687	265.589	28.589	-3.21566	0	UP			conserved hypothetical protein
FGSG_08697	40.269	3.33311	-3.59473	0	UP			conserved hypothetical protein
FGSG_08712	1383.82	553.897	-1.32096	1.46e-11	UP			probable FUM1 - fumarate hydratase
FGSG_08714	1383.82	553.897	-1.32096	1.46e-11	UP			probable ribosomal protein S4.e, cytosolic
FGSG_08715	1383.82	553.897	-1.32096	1.46e-11	UP			probable D-lactate dehydrogenase (cytochrome)
FGSG_08732	14.4495	6.89108	-1.06822	0.00177558	UP			conserved hypothetical protein
FGSG_08751	32.8918	10.1629	-1.69442	1.99749e-07	UP			hypothetical protein (1819 nt)
FGSG_08755	49.6245	19.808	-1.32496	3.98238e-05	UP			related to DnaJ protein
FGSG_08757	28.1568	11.353	-1.31041	1.20229e-12	UP			related to glucan 1,3-beta-glucosidase
FGSG_08765	38.2121	5.49602	-2.79757	5.00556e-12	UP			conserved hypothetical protein
FGSG_08768	5484.32	2333.24	-1.23298	1.51185e-05	UP			probable UBI4 - ubiquitin
FGSG_08770	17.2691	6.80557	-1.34341	0.000285091	UP			hypothetical protein (1425 nt)
FGSG_08792	295.053	45.8461	-2.6861	0	UP			conserved hypothetical protein
FGSG_08797	53.4097	23.2779	-1.19814	1.98442e-05	UP			related to glucosidase II, alpha subunit
FGSG_08799	12.2641	2.65713	-2.20651	1.94125e-10	UP			probable maltose permease (MalP)
FGSG_08816	19.1406	6.52213	-1.55322	2.0145e-05	UP			related to short-chain alcohol dehydrogenase
FGSG_08821	13.2437	4.79027	-1.46713	7.2322e-05	UP			related to phthalate 4,5-dioxygenase oxygenase reductase subunit
FGSG_08824	10.2768	3.45954	-1.57074	0.00014712	UP			related to berberine bridge enzyme
FGSG_08826	12.477	6.03595	-1.04762	0.00361952	UP			hypothetical protein (3216 nt)
FGSG_08827	52.2251	7.51543	-2.79682	0	UP			hypothetical protein (2223 nt)
FGSG_08829	107.987	4.79183	-4.49413	0	UP			conserved hypothetical protein
FGSG_08833	17.4457	6.52455	-1.41892	1.03677e-07	UP			conserved hypothetical protein
FGSG_08843	49.9735	13.5676	-1.881	0	UP			hypothetical protein (2753 nt)
FGSG_08849	23.7945	10.5079	-1.17916	0.00125657	UP			conserved hypothetical protein
FGSG_08882	15.5228	7.49253	-1.05087	8.66006e-05	UP			conserved hypothetical protein
FGSG_08895	1593.99	652.152	-1.28937	5.95054e-07	UP			probable ribosomal protein L21.e.A, cytosolic
FGSG_08896	1401.45	412.019	-1.76614	3.4756e-12	UP			probable 40S ribosomal protein S9 (S7)
FGSG_08903	62.3154	30.4443	-1.03341	2.88096e-05	UP			conserved hypothetical protein
FGSG_08907	214.952	7.41876	-4.85669	0	UP			conserved hypothetical protein
FGSG_08917	22.022	10.4735	-1.07221	0.00211674	UP			related to SFH5 - phospholipid transporter
FGSG_08923	20.2483	4.11057	-2.30039	4.37569e-08	UP			conserved hypothetical protein
FGSG_08925	21.6482	4.63982	-2.2221	5.58262e-11	UP			conserved hypothetical protein
FGSG_08941	474.245	76.5553	-2.63106	0	UP			probable aldehyde reductase
FGSG_08942	271.02	26.3666	-3.36161	0	UP			related to sorbitol dehydrogenase
FGSG_08943	361.255	37.383	-3.27256	0	UP			related to 2-deoxy-D-gluconate 3-dehydrogenase
FGSG_08946	332.09	8.32648	-5.31772	0	UP			probable alpha-N-arabinofuranosidase / alpha-L-arabinofuranosidase
FGSG_08950	34.8093	9.7359	-1.83809	1.96881e-07	UP			conserved hypothetical protein
FGSG_08968	27.7833	11.4831	-1.27471	0.000188533	UP			conserved hypothetical protein
FGSG_08971	73.9237	17.563	-2.0735	9.25842e-12	UP			probable Formyltetrahydrofolate deformylase
FGSG_08974	16.1307	3.10892	-2.37533	0.000586459	UP			conserved hypothetical protein
FGSG_08979	108.555	32.1314	-1.75636	5.90468e-10	UP			related to NonF protein, involved in nonactin biosynthesis
FGSG_09029	7.86905	0.43927	-4.16301	0	UP			hypothetical protein (2457 nt)
FGSG_09036	91.6263	31.5496	-1.53814	1.81847e-08	UP			probable NOP10 - nucleolar rRNA processing protein
FGSG_09037	25.323	11.5001	-1.1388	0.00061622	UP			related to art-4 protein
FGSG_09038	17.5027	0.191817	-6.5117	0	UP			conserved hypothetical protein
FGSG_09039	56.1621	22.777	-1.30202	1.24369e-12	UP			probable neutral amino acid permease
FGSG_09040	80.4234	2.38144	-5.07771	0	UP			related to tryptophan 2,3 dioxygenase
FGSG_09051	8.79306	0.191877	-5.51811	1.74995e-12	UP			hypothetical protein
FGSG_09052	212.726	0.341693	-9.28208	0	UP			related to quinate transport protein
FGSG_09055	61.2936	3.44005	-4.15524	0	UP			hypothetical protein (357 nt)
FGSG_09061	149.244	64.9657	-1.19992	9.20714e-06	UP			related to 5-carboxyvanillate decarboxylase
FGSG_09066	1695.82	418.315	-2.01932	0	UP			conserved hypothetical protein
FGSG_09067	9.65349	0.281565	-5.09951	9.89317e-08	UP			conserved hypothetical protein
FGSG_09069	4.55374	0.401537	-3.50345	2.30708e-09	UP			hypothetical protein (2119 nt)
FGSG_09078	7.77825	1.30791	-2.57218	5.30652e-08	UP			related to neutral amino acid permease
FGSG_09081	4.86819	0.853783	-2.51145	1.74245e-06	UP			probable maltose permease (MalP)
FGSG_09083	16.9011	4.73867	-1.83456	5.79644e-07	UP			conserved hypothetical protein
FGSG_09085	57.4929	2.05136	-4.80873	0	UP			probable cellobiose dehydrogenase
FGSG_09088	5.07005	0.82461	-2.62021	0.000100277	UP			related to peroxisomal short-chain alcohol dehydrogenase
FGSG_09094	66.7375	3.59552	-4.21423	0	UP			conserved hypothetical protein
FGSG_09095	13.8417	0.59537	-4.53909	0	UP			conserved hypothetical protein
FGSG_09099	10.888	5.18091	-1.07146	0.00717273	UP			related to triacylglycerol lipase V precursor
FGSG_09100	25.8823	8.01966	-1.69035	0.000282893	UP			conserved hypothetical protein
FGSG_09112	8.58154	0.031301	-8.09889	0.000340233	UP			related to Putative sterigmatocystin biosynthesis lipase/esterase STCI
FGSG_09121	18.8744	4.93126	-1.9364	3.2827e-08	UP			related to monooxigenase
FGSG_09124	8.44981	1.89483	-2.15685	5.12855e-05	UP			related to NADPH-dependent beta-ketoacyl reductase (rhlG)
FGSG_09125	10.9274	3.11845	-1.80905	0.00023209	UP			conserved hypothetical protein
FGSG_09128	5.80117	0.167338	-5.1155	0	UP			related to transporter protein HOL1
FGSG_09133	13.93	0.0884173	-7.29965	0.000256459	UP			hypothetical protein
FGSG_09136	58.8428	26.302	-1.16169	0.000306873	UP			conserved hypothetical protein
FGSG_09151	18.8633	3.94079	-2.25902	1.82737e-11	UP			conserved hypothetical protein
FGSG_09152	10.9817	2.71309	-2.01709	5.33926e-11	UP			hypothetical protein (2481 nt)
FGSG_09159	13.3349	1.84196	-2.85589	1.8825e-14	UP			related to periplasmic beta-glucosidase/beta-xylosidase precursor
FGSG_09169	99.1984	27.9395	-1.82801	2.96427e-10	UP			related to 3-oxoacyl-[acyl-carrier-protein] reductase
FGSG_09174	2.65739	0.297635	-3.1584	0.00710991	UP			conserved hypothetical protein
FGSG_09179	91.2379	22.6792	-2.00826	1.4383e-09	UP			conserved hypothetical protein
FGSG_09240	18.1945	7.61921	-1.25579	0.000266417	UP			related to pyruvate dehydrogenase (lipoamide) alpha chain precursor
FGSG_09245	80.5979	23.6946	-1.76619	1.77424e-10	UP			related to ADH4 - alcohol dehydrogenase IV
FGSG_09251	35.8699	7.22635	-2.31143	2.52283e-11	UP			conserved hypothetical protein
FGSG_09252	188.443	85.9461	-1.13263	3.85041e-07	UP			conserved hypothetical protein
FGSG_09253	188.443	85.9461	-1.13263	3.85041e-07	UP			hypothetical protein (1927 nt)
FGSG_09263	52.4803	24.7289	-1.08558	0.000272512	UP			related to PEROXISOMAL MEMBRANE PROTEIN PER10
FGSG_09264	54.5156	4.65398	-3.55013	0	UP			conserved hypothetical protein
FGSG_09291	104.186	14.1459	-2.88071	0	UP			probable pectate lyase 1
FGSG_09293	74.5012	4.45564	-4.06356	0	UP			conserved hypothetical protein
FGSG_09301	131.543	34.8069	-1.91809	6.48974e-12	UP			conserved hypothetical protein
FGSG_09302	21.2493	3.99332	-2.41175	3.69067e-09	UP			conserved hypothetical protein
FGSG_09304	51.5603	15.851	-1.70169	2.74199e-08	UP			conserved hypothetical protein
FGSG_09329	6.25726	0.238901	-4.71105	0	UP			probable ABC1 transport protein
FGSG_09341	408.404	161.833	-1.33549	3.20928e-07	UP			related to fumarate reductase
FGSG_09347	88.7434	5.4049	-4.0373	0	UP			related to dimeric dihydrodiol dehydrogenase
FGSG_09348	10.9627	4.21231	-1.37992	0.00457856	UP			conserved hypothetical protein
FGSG_09350	15.9684	7.54931	-1.0808	0.0013659	UP			related to heterokaryon incompatibility protein het-6
FGSG_09351	175.669	78.5609	-1.16098	1.15707e-05	UP			related to pisatin demethylase / cytochrome P450 monooxygenase
FGSG_09354	25.4828	0.438667	-5.86025	0	UP			probable neutral amino acid permease
FGSG_09357	44.6652	20.1141	-1.15094	0.0039605	UP			conserved hypothetical protein
FGSG_09367	248.853	3.82451	-6.02388	0	UP			probable alpha-glucoside transport protein
FGSG_09382	176.31	29.6069	-2.57411	0	UP			probable alkaline protease (oryzin)
FGSG_09390	254.297	24.4642	-3.37777	0	UP			related to circumsporozoite protein precursor
FGSG_09448	17.1174	6.66613	-1.36054	1.49865e-05	UP			hypothetical protein (2189 nt)
FGSG_09453	43.2612	18.5137	-1.22448	4.44895e-05	UP			probable phosphoribosylaminoimidazole-succinocarboxamide synthase
FGSG_09462	97.4517	10.0392	-3.27904	0	UP			conserved hypothetical protein
FGSG_09475	150.716	40.0788	-1.91092	2.55117e-13	UP			conserved hypothetical protein
FGSG_09477	10.6986	5.12873	-1.06075	0.00582102	UP			conserved hypothetical protein
FGSG_09483	53.7844	9.68336	-2.47361	0	UP			related to SER3 - 3-phosphoglycerate dehydrogenase
FGSG_09487	41.5526	17.692	-1.23184	0.000525207	UP			related to dlpA protein
FGSG_09490	124.466	53.5943	-1.2156	1.14901e-05	UP			hypothetical protein (1354 nt)
FGSG_09493	317.584	76.3173	-2.05706	0	UP			conserved hypothetical protein
FGSG_09503	371.135	91.6099	-2.01837	0	UP			conserved hypothetical protein
FGSG_09512	83.6715	23.0308	-1.86117	1.77532e-11	UP			probable branched-chain-amino-acid transaminase
FGSG_09519	32.6978	11.8976	-1.45853	7.98441e-06	UP			conserved hypothetical protein
FGSG_09521	16.3709	2.55599	-2.67918	1.50467e-11	UP			related to dihydrodipicolinate synthetase
FGSG_09522	533.399	115.971	-2.20146	0	UP			related to tyrosinase precursor
FGSG_09544	43.6526	17.803	-1.29394	9.48187e-06	UP			conserved hypothetical protein
FGSG_09548	201.559	95.1213	-1.08336	3.45626e-05	UP			hypothetical protein (2603 nt)
FGSG_09554	456.76	164.362	-1.47456	0	UP			probable carbamoyl-phosphate synthase small chain, arginine-specific
FGSG_09570	33.2119	14.3746	-1.20818	0.00266199	UP			conserved hypothetical protein
FGSG_09580	220.969	80.6494	-1.45411	1.82864e-08	UP			probable isocitrate dehydrogenase (NAD)
FGSG_09589	73.4225	25.5009	-1.52567	1.22994e-08	UP			probable 3-isopropylmalate dehydratase
FGSG_09590	5.38252	0.858578	-2.64826	4.6487e-05	UP			conserved hypothetical protein
FGSG_09608	92.7288	41.9489	-1.14438	2.39741e-05	UP			conserved hypothetical protein
FGSG_09638	28.553	8.13388	-1.81163	5.32071e-12	UP			probable URA2 - multifunctional pyrimidine biosynthesis protein
FGSG_09643	149.67	56.8795	-1.3958	6.12367e-08	UP			probable multifunctional beta-oxidation protein
FGSG_09688	124.206	39.5952	-1.64934	8.41368e-10	UP			related to ECM4 protein (involved in cell wall biogenesis and architecture)
FGSG_09706	19.733	4.36671	-2.17599	1.43182e-11	UP			related to positive effector protein GCN20
FGSG_09718	145.357	36.2496	-2.00356	3.4312e-14	UP			conserved hypothetical protein
FGSG_09720	15.4468	5.67505	-1.4446	0.000305196	UP			conserved hypothetical protein
FGSG_09727	179.976	62.9653	-1.51517	2.52826e-08	UP			putative protein [EST hit]
FGSG_09729	18.1959	8.75021	-1.05622	0.00147216	UP			conserved hypothetical protein
FGSG_09742	277.674	14.607	-4.24866	0	UP			conserved hypothetical protein
FGSG_09743	12.2613	2.73047	-2.16689	3.27006e-10	UP			conserved hypothetical protein
FGSG_09757	90.7151	24.676	-1.87823	8.77357e-09	UP			conserved hypothetical protein
FGSG_09760	87.143	36.4017	-1.25938	3.47574e-06	UP			probable nuclear export sequence-containing nonribosomal protein
FGSG_09762	107.591	52.9591	-1.02261	0.000191327	UP			related to aldehyde dehydrogenase
FGSG_09794	52.5426	8.53407	-2.62218	6.22335e-12	UP			conserved hypothetical protein
FGSG_09812	48.5719	6.30134	-2.94639	0	UP			hypothetical protein (1180 nt)
FGSG_09813	48.5719	6.30134	-2.94639	0	UP			conserved hypothetical protein
FGSG_09821	13.5197	0.391825	-5.10871	0	UP			conserved hypothetical protein
FGSG_09855	20.3752	8.43766	-1.2719	3.98616e-05	UP			related to O-succinylhomoserine (thiol)-lyase
FGSG_09856	33.3773	13.6618	-1.28872	2.63899e-05	UP			conserved hypothetical protein
FGSG_09866	1302.52	360.183	-1.8545	1.33341e-13	UP			probable ribosomal protein L18, cytosolic
FGSG_09882	89.5193	41.0396	-1.12518	3.71237e-09	UP			related to short-chain alcohol dehydrogenase
FGSG_09883	89.5193	41.0396	-1.12518	3.71237e-09	UP			conserved hypothetical protein
FGSG_09886	84.066	6.72582	-3.64374	0	UP			conserved hypothetical protein
FGSG_09943	22.6716	6.99777	-1.69592	0	UP			conserved hypothetical protein
FGSG_09969	74.8416	32.4117	-1.20733	8.53934e-06	UP			conserved hypothetical protein
FGSG_09972	212.413	98.9565	-1.10201	0.00154414	UP			conserved hypothetical protein
FGSG_09974	1365.93	469.557	-1.54051	1.21497e-09	UP			probable ribosomal protein L22
FGSG_09999	44.2874	20.8149	-1.08928	0.000441474	UP			conserved hypothetical protein
FGSG_10000	344.26	171.67	-1.00386	9.40415e-06	UP			related to SAC1 - recessive suppressor of secretory defect
FGSG_10001	344.26	171.67	-1.00386	9.40415e-06	UP			probable 13 kD U4/U6.U5 snRNP associate protein Snu13
FGSG_10010	1091.2	376.884	-1.53372	2.0212e-09	UP			probable 60S ribosomal protein L5
FGSG_10012	42.0214	15.4172	-1.44659	1.48795e-05	UP			conserved hypothetical protein
FGSG_10025	76.4085	1.45834	-5.71133	0	UP			related to sorbitol utilization protein sou1
FGSG_10026	19.3853	8.56541	-1.17837	0.00301646	UP			related to 3-oxoacyl-[acyl-carrier-protein] reductase
FGSG_10047	7.6685	1.96374	-1.96534	7.76589e-06	UP			hypothetical protein (1906 nt)
FGSG_10062	15.5735	4.7923	-1.7003	0.000547091	UP			conserved hypothetical protein
FGSG_10063	257.483	109.397	-1.2349	2.8037e-07	UP			conserved hypothetical protein
FGSG_10064	257.483	109.397	-1.2349	2.8037e-07	UP			probable peroxisomal protein POX18
FGSG_10073	43.601	21.7261	-1.00494	0.000513237	UP			conserved hypothetical protein
FGSG_10075	184.954	77.0051	-1.26414	1.37116e-09	UP			related to translation initiation factor 3 (47 kDa subunit)
FGSG_10081	6.31625	0.54868	-3.52503	2.69803e-12	UP			related to hard surface induced protein 3 (chip3)
FGSG_10086	7.24537	1.1435	-2.6636	3.85266e-05	UP			conserved hypothetical protein
FGSG_10108	58.5174	22.7108	-1.36549	8.47622e-07	UP			conserved hypothetical protein
FGSG_10109	42.5349	20.053	-1.08483	0.000442008	UP			conserved hypothetical protein
FGSG_10118	1017.11	45.9045	-4.4697	0	UP			probable ketol-acid reductoisomerase (ilv-2)
FGSG_10127	10.4131	3.85427	-1.43388	0.00659778	UP			conserved hypothetical protein
FGSG_10132	2391.59	1042.21	-1.19833	2.60387e-05	UP			conserved hypothetical protein
FGSG_10133	51.1779	11.4315	-2.1625	2.1024e-13	UP			conserved hypothetical protein
FGSG_10146	46.3436	20.2205	-1.19655	1.05712e-05	UP			conserved hypothetical protein
FGSG_10154	36.4555	6.01963	-2.59839	0	UP			conserved hypothetical protein
FGSG_10155	14.0718	4.33208	-1.69968	0.00100144	UP			conserved hypothetical protein
FGSG_10156	37.6694	17.9204	-1.07179	0.000658997	UP			hypothetical protein (1290 nt)
FGSG_10181	1092.81	373.36	-1.5494	9.7964e-10	UP			probable RPL42B - ribosomal protein L36a.e
FGSG_10193	164.206	58.1699	-1.49716	1.70791e-07	UP			probable cytochrome b5
FGSG_10197	26.1912	11.3078	-1.21177	0.00117809	UP			conserved hypothetical protein
FGSG_10198	32.7386	14.3321	-1.19174	4.35742e-05	UP			related to aconitate hydratase precursor
FGSG_10205	23.4457	9.34044	-1.32776	1.58493e-05	UP			related to cecr1 protein
FGSG_10206	160.885	23.6852	-2.76397	0	UP			conserved hypothetical protein
FGSG_10207	24.5078	5.37044	-2.19013	3.5159e-11	UP			hypothetical protein (2021 nt)
FGSG_10210	92.0836	38.8698	-1.24429	1.18471e-05	UP			related to dihydrodipicolinate synthase
FGSG_10211	65.2146	24.3308	-1.42241	8.84085e-07	UP			probable homoserine kinase
FGSG_10212	712.602	50.9341	-3.80639	0	UP			probable SnodProt1 PRECURSOR
FGSG_10216	111.764	40.2964	-1.47173	8.84284e-08	UP			related to potassium channel beta subunit protein
FGSG_10227	35.2938	15.466	-1.19031	5.98273e-08	UP			probable dCMP deaminase
FGSG_10236	14.1043	5.84872	-1.26994	0.00104741	UP			conserved hypothetical protein
FGSG_10245	1386.86	429.716	-1.69036	1.87697e-11	UP			probable ribosomal protein L30, cytosolic
FGSG_10246	1727.75	767.306	-1.17102	7.46382e-06	UP			probable 60S ribosomal protein L10, cytosolic
FGSG_10250	70.7321	28.1907	-1.32715	7.10618e-09	UP			probable nitrilase (NIT3)
FGSG_10285	253.633	55.6139	-2.18923	0	UP			hypothetical protein (1732 nt)
FGSG_10300	99.4119	47.8101	-1.0561	0.000117746	UP			conserved hypothetical protein
FGSG_10304	137.724	66.6297	-1.04754	0.000139074	UP			related to high mobility group-like protein NHP2
FGSG_10311	173.839	6.17151	-4.81599	0	UP			conserved hypothetical protein
FGSG_10316	202.113	83.6355	-1.27298	2.5295e-06	UP			conserved hypothetical protein
FGSG_10326	96.2835	15.0335	-2.6791	0	UP			conserved hypothetical protein
FGSG_10333	19.0384	5.84226	-1.70431	1.52974e-06	UP			conserved hypothetical protein
FGSG_10336	17.7328	5.32985	-1.73426	2.32028e-11	UP			conserved hypothetical protein
FGSG_10337	17.7328	5.32985	-1.73426	2.32028e-11	UP			hypothetical protein (3799 nt)
FGSG_10338	19.3607	1.65631	-3.54709	0	UP			hypothetical protein (1929 nt)
FGSG_10339	9.31515	1.37988	-2.75503	1.03959e-07	UP			hypothetical protein (1016 nt)
FGSG_10341	150.254	12.4825	-3.58942	0	UP			conserved hypothetical protein
FGSG_10347	175.119	42.746	-2.03448	1.62326e-14	UP			probable IDP1 - isocitrate dehydrogenase (NADP+), mitochondrial
FGSG_10349	4.48663	1.48656	-1.59365	0.000886411	UP			conserved hypothetical protein
FGSG_10351	57.8493	24.6947	-1.2281	0.000709715	UP			probable DTD1 - D-Tyr-tRNA(Tyr) deacylase activity
FGSG_10357	62.323	13.8279	-2.17218	0	UP			conserved hypothetical protein
FGSG_10365	9.57217	2.57501	-1.89427	0.000411125	UP			conserved hypothetical protein
FGSG_10368	916.194	315.313	-1.53887	1.43267e-09	UP			probable RPP1A - 60S large subunit acidic ribosomal protein a1
FGSG_10386	173.028	0.39142	-8.78807	0	UP			conserved hypothetical protein
FGSG_10392	17.7011	3.39416	-2.38271	6.0294e-09	UP			conserved hypothetical protein
FGSG_10395	6.26072	1.18488	-2.40158	1.31275e-07	UP			related to laccase precursor
FGSG_10400	337.929	142.919	-1.24152	2.81299e-06	UP			hypothetical protein
FGSG_10411	75.6355	18.7146	-2.0149	2.14419e-12	UP			probable endo-1,4-beta-xylanase
FGSG_10430	32.273	14.9127	-1.11378	0.000141475	UP			hypothetical protein (764 nt)
FGSG_10434	8.50853	0.559461	-3.9268	2.59973e-09	UP			related to glutathione S-transferase GST-6.0
FGSG_10450	4.9486	0.828428	-2.57857	2.28715e-05	UP			related to NADH oxidase
FGSG_10451	7.30951	0.419946	-4.1215	0	UP			benzoate 4-monooxygenase (1589 nt)
FGSG_10465	24.4771	0.6554	-5.22292	0	UP			conserved hypothetical protein
FGSG_10467	22.937	7.41363	-1.62943	0.00131248	UP			conserved hypothetical protein
FGSG_10471	14.6252	6.24618	-1.2274	4.42915e-12	UP			hypothetical protein (3358 nt)
FGSG_10483	84.5496	5.7403	-3.8806	0	UP			related to quinate transport protein
FGSG_10507	119.564	25.5431	-2.22677	1.8825e-14	UP			conserved hypothetical protein
FGSG_10520	10.3292	4.27075	-1.27417	0.0084895	UP			hypothetical protein (1038 nt)
FGSG_10525	3.20492	0.780222	-2.03833	0.00528282	UP			related to subtilisin-like serine protease
FGSG_10527	88.7565	35.4706	-1.32323	1.97341e-06	UP			probable ribosomal protein S15a.e.c10, cytosolic
FGSG_10540	17.517	0.448994	-5.28591	0	UP			conserved hypothetical protein
FGSG_10549	65.1648	14.7001	-2.14826	1.8005e-10	UP			conserved hypothetical protein
FGSG_10554	26.3826	12.1599	-1.11746	0.000943136	UP			conserved hypothetical protein
FGSG_10559	2.21366	0.298232	-2.89193	0.00841741	UP			conserved hypothetical protein
FGSG_10561	42.2994	0.0679424	-9.28211	0	UP			related to RF2 protein
FGSG_10562	43.2392	1.18859	-5.18502	0	UP			conserved hypothetical protein
FGSG_10563	111.713	0.560227	-7.63957	0	UP			conserved hypothetical protein
FGSG_10565	77.657	0.106271	-9.51322	0	UP			conserved hypothetical protein
FGSG_10567	78.4197	0.682905	-6.84339	0	UP			conserved hypothetical protein
FGSG_10570	11.0932	1.19675	-3.21248	2.67068e-14	UP			related to ascus development protein 3
FGSG_10571	15.2121	1.45049	-3.39061	0	UP			related to O-methylsterigmatocystin oxidoreductase
FGSG_10572	5.33748	0.159085	-5.06829	0	UP			hypothetical protein (2581 nt)
FGSG_10587	94.3666	1.91601	-5.6221	0	UP			related to peroxisomal amine oxidase (copper-containing)
FGSG_10595	38.6965	3.52599	-3.4561	0	UP			related to alkaline protease (oryzin)
FGSG_10597	14.4819	3.53371	-2.03499	4.20756e-06	UP			conserved hypothetical protein
FGSG_10598	413.088	47.1625	-3.13074	0	UP			conserved hypothetical protein
FGSG_10609	61.787	13.0591	-2.24225	1.62326e-14	UP			related to 6-hydroxy-d-nicotine oxidase
FGSG_10621	12.9979	2.25319	-2.52824	2.16743e-09	UP			hypothetical protein (1198 nt)
FGSG_10626	10.8327	2.46669	-2.13474	6.80221e-06	UP			related to phenazine biosynthesis protein phzC
FGSG_10630	26.4014	7.90652	-1.7395	1.90134e-10	UP			hypothetical protein (1359 nt)
FGSG_10631	155.703	0.157391	-9.95023	0	UP			related to 6-hydroxy-d-nicotine oxidase
FGSG_10642	7.44565	1.06841	-2.80093	0.000477455	UP			conserved hypothetical protein
FGSG_10655	15.5008	4.70446	-1.72024	6.18742e-07	UP			related to ferric reductase FRE2 precursor
FGSG_10666	7.51934	0.0889387	-6.40165	3.44765e-07	UP			related to C-4 methyl sterol oxidase
FGSG_10668	14.2663	6.32266	-1.17401	0.00114318	UP			conserved hypothetical protein
FGSG_10675	35.5728	0.0486066	-9.51541	4.04286e-13	UP			related to lactonohydrolase
FGSG_10680	81.4377	0.0275666	-11.5286	1.47181e-12	UP			related to D-mandelate dehydrogenase
FGSG_10684	2.42361	0.601668	-2.01012	0.00374655	UP			conserved hypothetical protein
FGSG_10696	14.135	1.84341	-2.93882	1.9956e-12	UP			conserved hypothetical protein
FGSG_10706	1.60991	0.433927	-1.89146	0.000397047	UP			probable ATP-binding multidrug cassette transport protein
FGSG_10708	6.16956	0.0213769	-8.17297	1.67845e-06	UP			related to exopolygalacturonase
FGSG_10717	69.2079	32.8458	-1.07523	1.40767e-13	UP			related to transport protein USO1
FGSG_10718	69.2079	32.8458	-1.07523	1.40767e-13	UP			related to protein arginine N-methyltransferase 3
FGSG_10723	51.6395	23.6262	-1.12809	0.000231036	UP			probable hymA gene
FGSG_10742	53.7447	23.9738	-1.16467	2.34571e-05	UP			conserved hypothetical protein
FGSG_10743	46.3321	15.013	-1.6258	7.91986e-09	UP			probable tryptophan synthase
FGSG_10745	21.9703	8.9379	-1.29755	0.000359829	UP			conserved hypothetical protein
FGSG_10755	347.471	167.188	-1.05542	8.29039e-05	UP			conserved hypothetical protein
FGSG_10757	30.0202	13.4629	-1.15694	1.43191e-13	UP			probable ATP-binding protein PRP16
FGSG_10784	505.709	26.7633	-4.23998	0	UP			conserved hypothetical protein
FGSG_10785	13.7614	5.29173	-1.37882	0.00114513	UP			conserved hypothetical protein
FGSG_10804	38.8178	13.6	-1.51311	7.03902e-09	UP			probable glutaryl-CoA dehydrogenase
FGSG_10816	4.41422	0.341055	-3.69408	2.21881e-10	UP			related to aquaporin
FGSG_10834	35.5501	9.95986	-1.83566	2.95962e-06	UP			conserved hypothetical protein
FGSG_10840	51.1046	14.9777	-1.77064	2.36396e-11	UP			probable PRS5 - ribose-phosphate pyrophosphokinases
FGSG_10843	121.19	12.2704	-3.30402	0	UP			conserved hypothetical protein
FGSG_10845	1199.12	430.021	-1.47949	6.17276e-09	UP			probable ribosomal protein L26
FGSG_10847	5.64099	0.0793396	-6.15176	2.65739e-11	UP			hypothetical protein (1732 nt)
FGSG_10853	171.373	13.0415	-3.71596	0	UP			probable sterol carrier protein
FGSG_10854	175.632	77.5874	-1.17866	3.91335e-05	UP			related to antioxidant protein and metal homeostasis factor
FGSG_10869	20.6937	8.5625	-1.27308	3.80022e-05	UP			probable sepB protein
FGSG_10870	21.3021	8.39947	-1.34263	0.000201894	UP			related to transcriptional repressor rco-1
FGSG_10905	774.423	266.755	-1.53761	1.46656e-09	UP			probable ribosome-associated protein S2 (Rap-1)
FGSG_10908	80.4388	37.5389	-1.0995	5.59948e-05	UP			probable nucleolar protein NOP58
FGSG_10920	67.4471	3.06464	-4.45997	0	UP			probable endo-polygalacturonase 6
FGSG_10921	7.73572	2.99308	-1.36991	0.00325301	UP			related to monosaccharide transporter
FGSG_10935	66.5522	25.52	-1.38286	2.11617e-07	UP			related to A.gambiae ATP-binding-cassette protein
FGSG_10937	45.0095	16.5655	-1.44205	5.04525e-07	UP			conserved hypothetical protein
FGSG_10940	101.498	49.7956	-1.02736	7.96129e-05	UP			probable SIK1 - involved in pre-rRNA processing
FGSG_10941	7501.39	924.538	-3.02035	0	UP			probable ubiquitin/ribosomal protein S27a fusion protein
FGSG_10942	1877.38	738.973	-1.34512	1.71322e-08	UP			conserved hypothetical protein
FGSG_10967	104.478	37.5982	-1.47446	4.14159e-08	UP			probable arginase
FGSG_10974	634.917	11.6491	-5.76828	0	UP			conserved hypothetical protein
FGSG_10978	24.6524	11.8485	-1.05702	0.000687938	UP			conserved hypothetical protein
FGSG_10986	40.1636	0.454735	-6.46472	0	UP			related to alcohol oxidase
FGSG_10989	49.4139	0.142763	-8.43515	0	UP			conserved hypothetical protein
FGSG_10992	90.9187	0.174776	-9.02292	0	UP			related to polysaccharide deacetylase
FGSG_10993	197.795	2.42399	-6.35048	0	UP			related to selenocysteine lyase
FGSG_10994	48.6489	1.25724	-5.27407	0	UP			conserved hypothetical protein
FGSG_10995	15.8709	0.116938	-7.0845	0	UP			related to multidrug resistance protein
FGSG_10998	10.9915	0.218828	-5.65044	0	UP			related to 6-hydroxy-D-nicotine oxidase
FGSG_11000	13.6945	1.20636	-3.50486	9.37295e-08	UP			conserved hypothetical protein
FGSG_11003	14.883	6.64407	-1.16353	0.00105953	UP			related to TOB3 (member of AAA-ATPase family)
FGSG_11009	31.2229	0.158274	-7.62404	0	UP			conserved hypothetical protein
FGSG_11016	17.5859	0.747623	-4.55596	0	UP			conserved hypothetical protein
FGSG_11027	55.8478	2.0838	-4.74421	0	UP			conserved hypothetical protein
FGSG_11028	7.36602	0.436087	-4.0782	0	UP			related to ATP-binding cassette transporter protein YOR1
FGSG_11029	64.5825	25.7556	-1.32625	1.68856e-06	UP			related to major facilitator MirA
FGSG_11033	154.499	0.999278	-7.2725	0	UP			conserved hypothetical protein
FGSG_11036	347.152	3.87789	-6.48415	0	UP			related to esterase D
FGSG_11037	113.945	0.040682	-11.4517	2.13847e-12	UP			probable endoglucanase I precursor
FGSG_11038	4.96734	1.31017	-1.92271	0.000217082	UP			related to trichodiene oxygenase cytochrome P450
FGSG_11046	107.794	14.4179	-2.90234	0	UP			conserved hypothetical protein
FGSG_11047	130.71	3.25536	-5.32741	0	UP			conserved hypothetical protein
FGSG_11048	28.5541	0.806497	-5.14589	0	UP			probable arabinogalactan endo-1,4-beta-galactosidase
FGSG_11049	58.0691	0.0338777	-10.7432	1.52903e-06	UP			probable acetylxylan esterase
FGSG_11054	197.969	92.6452	-1.09549	2.89773e-05	UP			probable homocitrate synthase, mitochondrial precursor
FGSG_11057	7.42538	0.282371	-4.7168	0	UP			related to hexose transporter protein
FGSG_11058	19.4782	3.62267	-2.42674	3.54291e-11	UP			conserved hypothetical protein
FGSG_11063	1198.18	537.695	-1.15599	2.28659e-06	UP			conserved hypothetical protein
FGSG_11064	1198.18	537.695	-1.15599	2.28659e-06	UP			related to glycine-rich RNA-binding protein
FGSG_11066	58.8441	0.51522	-6.83556	0	UP			related to beta-mannanase
FGSG_11072	18.766	0.968413	-4.27635	0	UP			conserved hypothetical protein
FGSG_11073	6.72016	0.346776	-4.27642	1.03613e-12	UP			related to aminopeptidase
FGSG_11081	103.332	40.3388	-1.35704	1.24673e-06	UP			conserved hypothetical protein
FGSG_11084	15.817	0.134828	-6.87421	0	UP			related to nicotinamide mononucleotide permease
FGSG_11089	4.38799	0.684675	-2.68007	0.000642254	UP			conserved hypothetical protein
FGSG_11090	24.7364	10.9106	-1.1809	0.00135633	UP			hypothetical protein (1127 nt)
FGSG_11095	187.302	4.8866	-5.26039	0	UP			related to carbonic anhydrase
FGSG_11100	20.5113	4.02616	-2.34894	9.88089e-11	UP			hypothetical protein (1511 nt)
FGSG_11101	148.481	5.82855	-4.671	0	UP			conserved hypothetical protein
FGSG_11104	35.4139	15.6318	-1.17983	0.000433866	UP			conserved hypothetical protein
FGSG_11105	8.9884	3.10051	-1.53556	0.000153233	UP			related to hsp70 protein
FGSG_11106	12.5108	0.0489397	-7.99796	1.18487e-08	UP			related to monophenol monooxygenase (tyrosinase)
FGSG_11112	49.662	1.03803	-5.58022	0	UP			related to lipase/acylhydrolase
FGSG_11113	149.414	48.8815	-1.61195	5.37416e-10	UP			probable oxalate decarboxylase
FGSG_11114	38.5919	11.2292	-1.78105	2.08502e-07	UP			conserved hypothetical protein
FGSG_11115	86.0525	26.2366	-1.71364	4.64011e-11	UP			hypothetical protein (2812 nt)
FGSG_11123	3.99519	0.778985	-2.3586	0.000143622	UP			related to N-acetylgalactosamine-6-sulfatase precursor
FGSG_11128	41.2434	2.46167	-4.06645	0	UP			probable aspartate aminotransferase, cytoplasmic
FGSG_11130	63.374	3.4262	-4.20921	0	UP			conserved hypothetical protein
FGSG_11141	49.7611	16.187	-1.62019	1.32004e-07	UP			conserved hypothetical protein
FGSG_11143	25.3198	0.327576	-6.2723	0	UP			conserved hypothetical protein
FGSG_11147	281.216	7.0591	-5.31605	0	UP			related to alpha-glucoside transport protein
FGSG_11163	44.7548	0.121948	-8.51964	0	UP			probable pectate lyase 1
FGSG_11169	39.2741	1.18559	-5.04991	0	UP			related to alpha-galactosidase precursor
FGSG_11171	7.35524	1.28563	-2.5163	4.30652e-06	UP			conserved hypothetical protein
FGSG_11173	2.01414	0.376425	-2.41973	0.000840473	UP			conserved hypothetical protein
FGSG_11174	32.4275	9.09958	-1.83335	0	UP			related to calcium-independent phospholipase A2
FGSG_11175	22.0185	7.16192	-1.6203	7.46382e-06	UP			conserved hypothetical protein
FGSG_11176	22.8412	1.60097	-3.83462	0	UP			conserved hypothetical protein
FGSG_11177	26.1846	2.98122	-3.13474	0	UP			related to pepsin precursor
FGSG_11184	123.564	0.900808	-7.09982	0	UP			conserved hypothetical protein
FGSG_11189	36.2778	5.95865	-2.60603	1.26079e-12	UP			conserved hypothetical protein
FGSG_11190	213.06	14.613	-3.86593	0	UP			probable ribonuclease T1
FGSG_11192	21.048	7.01799	-1.58456	1.22235e-06	UP			conserved hypothetical protein
FGSG_11200	33.7	9.03206	-1.89962	6.98147e-12	UP			related to heterokaryon incompatibility protein
FGSG_11201	6.14491	1.01784	-2.59388	3.87294e-05	UP			hypothetical protein (888 nt)
FGSG_11205	631.162	218.562	-1.52997	1.12329e-07	UP			probable SnodProt1 precursor
FGSG_11208	18.4118	0.150641	-6.93337	0	UP			conserved hypothetical protein
FGSG_11217	42.7785	9.2124	-2.21524	4.52989e-12	UP			related to aldehyde reductase II
FGSG_11222	55.923	0.143485	-8.6064	8.84811e-11	UP			conserved hypothetical protein
FGSG_11225	124.333	27.9295	-2.15435	2.33e-10	UP			conserved hypothetical protein
FGSG_11228	382.687	37.7074	-3.34324	0	UP			related to choline dehydrogenase
FGSG_11231	28.7682	12.5983	-1.19125	0.000539362	UP			conserved hypothetical protein
FGSG_11232	19.3446	4.29652	-2.17069	1.772e-09	UP			conserved hypothetical protein
FGSG_11234	7.1803	2.09581	-1.77654	3.59443e-06	UP			related to global transactivator
FGSG_11236	21.6724	4.89823	-2.14553	1.009e-10	UP			related to non-hemolytic phospholipase C precursor
FGSG_11250	5.79997	0.641071	-3.17749	2.30748e-10	UP			probable general amino acid permease
FGSG_11253	5.3231	0.30796	-4.11145	0.00102091	UP			conserved hypothetical protein
FGSG_11254	19.1448	0.564111	-5.08483	0	UP			related to putative alpha-L-fucosidase precursor
FGSG_11257	6.79314	2.06332	-1.71911	0.00133003	UP			conserved hypothetical protein
FGSG_11258	94.1924	0.431515	-7.77005	0	UP			related to endo-1,4-beta-xylanase B
FGSG_11267	1.87547	0.388205	-2.27236	0.00568519	UP			hypothetical protein (2040 nt)
FGSG_11272	19.5614	0.0835355	-7.8714	0	UP			probable ABC1 transport protein
FGSG_11274	15.4926	1.02109	-3.9234	0	UP			related to neutral amino acid permease
FGSG_11280	36.7629	4.17219	-3.13937	0	UP			probable acetylesterase
FGSG_11285	19.0335	0.0729461	-8.0275	1.29749e-10	UP			conserved hypothetical protein
FGSG_11291	16.243	2.77144	-2.55111	6.77949e-10	UP			conserved hypothetical protein
FGSG_11292	3.63977	0.428723	-3.08573	6.22926e-05	UP			conserved hypothetical protein
FGSG_11293	4.94705	0.891955	-2.47152	2.95238e-07	UP			probable sulfate permease II
FGSG_11294	28.4211	0.121862	-7.86558	0	UP			hypothetical protein (3176 nt)
FGSG_11295	59.2581	3.06556	-4.27279	0	UP			related to enoyl-CoA hydratase precursor, mitochondrial
FGSG_11298	310.216	0.171263	-10.8228	0	UP			related to monooxygenase
FGSG_11299	85.6458	0.0850028	-9.97666	0	UP			related to acetyl-hydrolase
FGSG_11300	193.487	0.974361	-7.63357	0	UP			related to a retinal short-chain dehydrogenase/reductase
FGSG_11301	145.312	16.3984	-3.14752	0	UP			conserved hypothetical protein
FGSG_11302	183.684	0.0514502	-11.8018	0	UP			conserved hypothetical protein
FGSG_11303	282.537	0.0392906	-12.812	0	UP			related to isotrichodermin C-15 hydroxylase (cytochrome P-450 monooxygenase CYP65A1)
FGSG_11304	482.981	0.0289152	-14.0278	3.1828e-14	UP			related to endo-1,4-beta-xylanase
FGSG_11305	346.14	0.678672	-8.99443	0	UP			related to CSR1 - phosphatidylinositol transfer protein
FGSG_11306	92.5051	3.58835	-4.68814	0	UP			hypothetical protein (4105 nt)
FGSG_11307	129.031	4.67503	-4.78659	0	UP			conserved hypothetical protein
FGSG_11310	102.04	5.48036	-4.21872	0	UP			putative protein [EST hit]
FGSG_11315	65.3568	4.77735	-3.77405	0	UP			conserved hypothetical protein
FGSG_11317	14.5625	1.70792	-3.09195	4.03474e-08	UP			related to acetyltransferase
FGSG_11320	7.58476	0.371761	-4.35066	2.42788e-11	UP			conserved hypothetical protein
FGSG_11324	35.3526	1.23659	-4.83738	0	UP			conserved hypothetical protein
FGSG_11326	117.389	2.80888	-5.38516	0	UP			probable glucan 1,4-alpha-glucosidase
FGSG_11327	2.99674	0.398224	-2.91174	0.000311751	UP			related to pentalenene synthase
FGSG_11328	5.69063	0.374864	-3.92415	1.0275e-09	UP			conserved hypothetical protein
FGSG_11332	143.9	59.4979	-1.27415	5.32319e-06	UP			conserved hypothetical protein
FGSG_11339	6.65647	0.220971	-4.91283	0	UP			related to quinate transport protein
FGSG_11340	16.5456	3.97254	-2.05831	2.08017e-08	UP			related to putative tartrate transporter
FGSG_11341	20.0409	1.95397	-3.35847	0	UP			conserved hypothetical protein
FGSG_11344	11.077	1.63229	-2.76261	1.31061e-06	UP			conserved hypothetical protein
FGSG_11347	18.9023	8.06533	-1.22876	0.00216349	UP			probable hydroxyquinol-1,2-dioxygenase
FGSG_11348	58.3413	0.411051	-7.14906	0	UP			conserved hypothetical protein
FGSG_11349	4.99221	1.10486	-2.17581	7.92977e-05	UP			conserved hypothetical protein
FGSG_11350	7.66623	0.154367	-5.63409	9.26649e-14	UP			conserved hypothetical protein
FGSG_11366	112.111	0.55168	-7.66688	0	UP			conserved hypothetical protein
FGSG_11367	63.526	0.221835	-8.16172	0	UP			related to lactose permease
FGSG_11368	108.843	42.1516	-1.36858	4.24315e-05	UP			hypothetical protein
FGSG_11369	5.96331	1.02581	-2.53936	4.38366e-05	UP			hypothetical protein (1647 nt)
FGSG_11372	3.21713	1.30574	-1.3009	0.000655798	UP			conserved hypothetical protein
FGSG_11386	7.06408	1.43217	-2.3023	6.15713e-07	UP			related to triacylglycerol lipase II precursor
FGSG_11396	43.8364	0.150555	-8.1857	0	UP			related to ASN2 - asparagine synthetase
FGSG_11397	30.8264	0.201065	-7.26036	0	UP			related to desaturase
FGSG_11398	273.518	14.8699	-4.20117	0	UP			conserved hypothetical protein
FGSG_11399	101.048	0.200943	-8.97405	0	UP			related to oxidoreductase
FGSG_11408	42.6952	0.160419	-8.05609	8.54769e-12	UP			conserved hypothetical protein
FGSG_11409	30.8187	1.98107	-3.95945	0	UP			related to verA protein
FGSG_11410	9.51818	4.25223	-1.16247	0.00354688	UP			conserved hypothetical protein
FGSG_11411	93.8913	43.7283	-1.10242	5.27826e-05	UP			related to aminopeptidase Y precursor, vacuolar
FGSG_11413	4.69137	0.698234	-2.74823	1.97341e-06	UP			conserved hypothetical protein
FGSG_11417	40.8701	0.460095	-6.47297	0	UP			related to transmembrane transporter Liz1p
FGSG_11423	11.013	4.56696	-1.2699	3.75289e-05	UP			hypothetical protein (4769 nt)
FGSG_11428	54.0712	1.67868	-5.00946	0	UP			probable feruloyl esterase B precursor (subclass of the carboxylic acid esterases)
FGSG_11429	28.8066	13.2308	-1.1225	0.00127232	UP			hypothetical protein (1109 nt)
FGSG_11431	4.34322	0.79067	-2.45762	0.00104709	UP			hypothetical protein
FGSG_11446	5.02533	1.17515	-2.09637	7.66026e-05	UP			conserved hypothetical protein
FGSG_11449	7.71193	0.438693	-4.13581	7.01932e-06	UP			conserved hypothetical protein
FGSG_11450	6.81353	0.0636876	-6.74125	7.6399e-11	UP			hypothetical protein (1524 nt)
FGSG_11455	17.3385	2.75024	-2.65635	3.69319e-06	UP			conserved hypothetical protein
FGSG_11456	10.8429	3.17128	-1.77361	0.00017634	UP			hypothetical protein (1319 nt)
FGSG_11457	20.0973	0.750528	-4.74296	1.8702e-12	UP			probable brt1 protein
FGSG_11467	186.905	27.023	-2.79004	0	UP			conserved hypothetical protein
FGSG_11468	245.386	0.441171	-9.1195	0	UP			probable alpha-N-arabinofuranosidase / alpha-L-arabinofuranosidase
FGSG_11470	21.0304	0.73138	-4.84571	0	UP			related to AAC-rich mRNA clone AAC11 protein
FGSG_11474	37.8595	14.0965	-1.42532	0.000105726	UP			conserved hypothetical protein
FGSG_11478	230.609	75.1051	-1.61847	0	UP			conserved hypothetical protein
FGSG_11479	19.1996	2.75192	-2.80256	0	UP			hypothetical protein (1096 nt)
FGSG_11483	2.37669	0.361142	-2.71832	0.000644046	UP			hypothetical protein
FGSG_11486	67.634	0.290109	-7.86501	0	UP			related to putative tartrate transporter
FGSG_11487	145.128	1.6321	-6.47446	0	UP			related to endo-1,4-beta-xylanase
FGSG_11488	163.611	12.1191	-3.75492	0	UP			related to cellulose binding protein CEL1
FGSG_11494	37.8512	4.41109	-3.10113	0	UP			related to xylosidase/arabinosidase
FGSG_11495	172.998	0.113131	-10.5785	0	UP			related to hexose transporter protein
FGSG_11496	102.517	21.2297	-2.27171	4.20658e-14	UP			conserved hypothetical protein
FGSG_11498	16.7676	3.04597	-2.4607	3.43513e-11	UP			related to pisatin demethylase (cytochrome P450)
FGSG_11516	5.64559	1.50173	-1.9105	7.78841e-06	UP			conserved hypothetical protein
FGSG_11517	13.3735	0.360455	-5.21341	1.8825e-14	UP			hypothetical protein (829 nt)
FGSG_11528	189.695	20.8484	-3.18568	0	UP			related to monophenol monooxygenase (tyrosinase)
FGSG_11529	42.5182	6.52025	-2.70508	0	UP			hypothetical protein (552 nt)
FGSG_11531	25.4682	1.50973	-4.07634	0	UP			hypothetical protein
FGSG_11532	12.4999	0.0318967	-8.6143	8.12126e-11	UP			hypothetical protein (2148 nt)
FGSG_11540	18.5005	2.84951	-2.69878	4.63125e-09	UP			conserved hypothetical protein
FGSG_11542	105.494	0.534848	-7.62382	0	UP			related to aldehyde dehydrogenase (NAD+), mitochondrial
FGSG_11546	3.17916	0.683357	-2.21793	0.00799915	UP			conserved hypothetical protein
FGSG_11547	10.5608	0.80629	-3.71128	1.9535e-11	UP			conserved hypothetical protein
FGSG_11548	29.8589	0.643369	-5.53637	0	UP			related to acetylxylan esterase precursor
FGSG_11549	24.5661	0.79592	-4.9479	0	UP			hypothetical protein (1267 nt)
FGSG_11550	42.9783	0.846969	-5.66516	0	UP			related to monooxigenase
FGSG_11552	27.08	0.211408	-7.00105	0	UP			related to allantoate permease
FGSG_11553	12.83	0.389684	-5.04107	0	UP			hypothetical protein (1606 nt)
FGSG_11554	38.7855	1.54663	-4.64832	0	UP			related to monooxigenase
FGSG_11555	20.5259	5.64818	-1.86159	7.19412e-07	UP			conserved hypothetical protein
FGSG_11556	32.4222	3.48094	-3.21943	0	UP			related to short-chain alcohol dehydrogenase
FGSG_11557	14.0666	0.406628	-5.11242	0	UP			related to alcohol dehydrogenase
FGSG_11564	727.61	34.4503	-4.40058	0	UP			hypothetical protein
FGSG_11569	3.21356	0.969037	-1.72955	0.00345053	UP			conserved hypothetical protein
FGSG_11572	19.6965	8.3148	-1.24419	0.0010533	UP			conserved hypothetical protein
FGSG_11573	19.5369	3.02665	-2.69041	0	UP			hypothetical protein (2220 nt)
FGSG_11574	7.33775	2.45072	-1.58213	0.00202973	UP			conserved hypothetical protein
FGSG_11577	166.218	56.3237	-1.56127	3.72214e-09	UP			conserved hypothetical protein
FGSG_11578	39.3453	13.8624	-1.50502	2.38035e-08	UP			hypothetical protein (4182 nt)
FGSG_11582	266.137	0.951979	-8.12702	0	UP			conserved hypothetical protein
FGSG_11603	22.2653	8.66617	-1.36133	1.21635e-05	UP			related to KM-PA-2 protein
FGSG_11610	95.6875	40.4465	-1.24231	0	UP			conserved hypothetical protein
FGSG_11618	262.606	45.3309	-2.53434	0	UP			conserved hypothetical protein
FGSG_11626	2610.62	1178.98	-1.14686	1.52381e-05	UP			probable HTB1 - histone H2B
FGSG_11648	7.73514	0.519478	-3.89629	2.46494e-12	UP			conserved hypothetical protein
FGSG_11651	30.43	7.44904	-2.03037	1.24403e-05	UP			conserved hypothetical protein
FGSG_11652	9.10992	2.45644	-1.89087	0.000921582	UP			conserved hypothetical protein
FGSG_11675	6.25421	1.12364	-2.47665	6.10688e-05	UP			hypothetical protein
FGSG_11679	19.0713	5.15551	-1.88722	0.00158736	UP			hypothetical protein (374 nt)
FGSG_11701	26.8355	10.467	-1.3583	2.57528e-05	UP			hypothetical protein (672 nt)
FGSG_11702	26.8355	10.467	-1.3583	2.57528e-05	UP			hypothetical protein (800 nt)
FGSG_11705	44.3095	14.2795	-1.63368	2.20332e-09	UP			hypothetical protein (2812 nt)
FGSG_11706	164.3	15.3468	-3.42033	0	UP			conserved hypothetical protein
FGSG_11707	6.79615	0.991785	-2.77662	1.83003e-05	UP			conserved hypothetical protein
FGSG_11722	190.772	41.7574	-2.19174	0	UP			conserved hypothetical protein
FGSG_11723	161.642	48.7546	-1.72919	3.61624e-08	UP			conserved hypothetical protein
FGSG_11724	32.3269	13.4507	-1.26505	0.000285904	UP			hypothetical protein (977 nt)
FGSG_11754	124.365	33.3581	-1.89847	0	UP			conserved hypothetical protein
FGSG_11755	124.365	33.3581	-1.89847	0	UP			conserved hypothetical protein
FGSG_11756	36.672	16.51	-1.15134	0.00748804	UP			conserved hypothetical protein
FGSG_11762	13.5601	5.39314	-1.33017	0.000419562	UP			conserved hypothetical protein
FGSG_11765	226.25	74.1156	-1.61007	2.12262e-08	UP			hypothetical protein (1467 nt)
FGSG_11830	21.0199	6.20432	-1.76041	7.90331e-09	UP			hypothetical protein
FGSG_11843	52.4783	18.7648	-1.4837	3.7019e-07	UP			probable UGA2 - succinate semialdehyde dehydrogenase
FGSG_11854	12.8749	1.37708	-3.22488	5.57838e-15	UP			conserved hypothetical protein
FGSG_11855	286.381	130.705	-1.13162	3.75325e-05	UP			conserved hypothetical protein
FGSG_11858	143.28	47.1475	-1.60358	6.98044e-06	UP			conserved hypothetical protein
FGSG_11870	2.9072	0.799918	-1.86171	0.00249723	UP			hypothetical protein
FGSG_11878	159.187	50.5023	-1.6563	0	UP			probable cutinase negative acting protein
FGSG_11884	16.5352	6.42422	-1.36395	0.000199895	UP			probable branched-chain alpha-keto acid dehydrogenase complex
FGSG_11895	9.35308	2.99377	-1.64348	1.09954e-05	UP			putative protein [EST hit]
FGSG_11897	78.2269	27.5921	-1.50341	1.49546e-08	UP			probable UTR1 protein, associated with ferric reductase activity
FGSG_11919	19.0475	5.98162	-1.67099	0.00019818	UP			hypothetical protein (651 nt)
FGSG_11920	41.18	9.40663	-2.13019	2.72205e-10	UP			hypothetical protein (915 nt)
FGSG_11921	1160.11	401.03	-1.53248	1.75917e-10	UP			conserved hypothetical protein
FGSG_11922	1160.11	401.03	-1.53248	1.75917e-10	UP			probable ribosomal protein S28B
FGSG_11947	10.6508	4.7362	-1.16916	0.00645456	UP			conserved hypothetical protein
FGSG_11949	17.2689	5.33935	-1.69344	0.00447366	UP			putative protein [EST hit]
FGSG_11963	5.17162	1.46312	-1.82157	0.00201351	UP			hypothetical protein (1149 nt)
FGSG_11973	62.7041	5.64514	-3.47348	0	UP			phosphate-repressible phosphate permease (1776 nt)
FGSG_11980	121.559	40.6698	-1.57962	2.66108e-08	UP			hypothetical protein (923 nt)
FGSG_11981	72.5232	27.3546	-1.40666	1.40451e-05	UP			hypothetical protein (777 nt)
FGSG_11984	104.464	19.9168	-2.39095	0	UP			conserved hypothetical protein
FGSG_11985	104.464	19.9168	-2.39095	0	UP			conserved hypothetical protein
FGSG_11986	81.1308	9.28985	-3.12652	0	UP			related to fructosyl amino acid oxidase
FGSG_11987	129.578	38.977	-1.73312	1.85782e-11	UP			conserved hypothetical protein
FGSG_11989	6.5908	0.947833	-2.79775	2.92906e-14	UP			hypothetical protein (3733 nt)
FGSG_11992	9.20598	3.16295	-1.5413	0.00194524	UP			related to UDPglucose 4-epimerase
FGSG_11993	72.8102	23.3491	-1.64077	7.84766e-08	UP			conserved hypothetical protein
FGSG_12000	12.4388	3.13466	-1.98847	0.00565101	UP			hypothetical protein
FGSG_12004	109.859	54.2743	-1.01731	1.91901e-09	UP			hypothetical protein (1304 nt)
FGSG_12005	109.859	54.2743	-1.01731	1.91901e-09	UP			hypothetical protein (744 nt)
FGSG_12009	192.608	89.9346	-1.09872	3.6952e-05	UP			hypothetical protein (1787 nt)
FGSG_12013	39.5343	13.4102	-1.55977	7.54391e-06	UP			hypothetical protein (390 nt)
FGSG_12028	1431.01	353.671	-2.01656	0	UP			probable ribosomal protein L12
FGSG_12047	57.4172	23.564	-1.2849	0.00281306	UP			hypothetical protein (273 nt)
FGSG_12048	12.1688	3.82945	-1.66798	1.34215e-05	UP			conserved hypothetical protein
FGSG_12049	99.759	3.12248	-4.99768	0	UP			hypothetical protein (418 nt)
FGSG_12056	665.418	331.919	-1.00343	2.66217e-09	UP			putative protein [EST hit]
FGSG_12076	10.3297	3.08165	-1.74503	5.3188e-05	UP			conserved hypothetical protein
FGSG_12081	38.3797	0.465591	-6.36514	0	UP			hypothetical protein
FGSG_12105	131.762	47.611	-1.46856	9.50665e-08	UP			conserved hypothetical protein
FGSG_12106	43.494	1.39841	-4.95896	0	UP			hypothetical protein (1718 nt)
FGSG_12116	8.45764	0.0781353	-6.75814	0.000953135	UP			hypothetical protein (560 nt)
FGSG_12132	11.3765	5.31592	-1.09766	0.00149536	UP			conserved hypothetical protein
FGSG_12133	8.75079	1.02362	-3.09573	0.000197076	UP			hypothetical protein
FGSG_12136	10.836	2.58432	-2.06798	6.26207e-06	UP			conserved hypothetical protein
FGSG_12142	13.5508	0.975751	-3.79572	0	UP			related to tripeptidyl-peptidase I
FGSG_12160	109.377	2.43534	-5.48904	0	UP			hypothetical protein (666 nt)
FGSG_12164	36.7706	8.02219	-2.19648	4.70368e-11	UP			related to S.pombe pac2 protein
FGSG_12169	91.1498	23.177	-1.97555	0	UP			hypothetical protein (670 nt)
FGSG_12170	91.1498	23.177	-1.97555	0	UP			hypothetical protein (423 nt)
FGSG_12209	284.958	63.7589	-2.16005	3.4312e-14	UP			hypothetical protein
FGSG_12211	68.8813	26.0007	-1.40556	1.94568e-06	UP			related to nitrogen metabolic regulation protein nmr
FGSG_12214	278.477	45.5076	-2.61338	0	UP			conserved hypothetical protein
FGSG_12222	39.6079	5.88951	-2.74957	5.47482e-13	UP			hypothetical protein (522 nt)
FGSG_12223	39.6079	5.88951	-2.74957	5.47482e-13	UP			hypothetical protein (448 nt)
FGSG_12231	81.4429	35.9384	-1.18026	1.95289e-05	UP			related to lincomycin-condensing protein lmbA
FGSG_12266	53.6841	21.3784	-1.32834	8.36069e-06	UP			conserved hypothetical protein
FGSG_12275	16.6962	6.77885	-1.30041	0.00045332	UP			related to origin recognition complex subunit 5
FGSG_12280	58.4208	3.70458	-3.9791	0	UP			hypothetical protein (540 nt)
FGSG_12281	58.4208	3.70458	-3.9791	0	UP			related to cyclin B1 interacting protein
FGSG_12292	86.3836	23.9787	-1.84901	1.33679e-08	UP			conserved hypothetical protein
FGSG_12295	7.33165	3.22307	-1.1857	0.00490499	UP			hypothetical protein (2091 nt)
FGSG_12301	407.805	192.406	-1.08373	1.26678e-09	UP			hypothetical protein (789 nt)
FGSG_12302	407.805	192.406	-1.08373	1.26678e-09	UP			ATP-dependent RNA helicase DBP2 (1297 nt)
FGSG_12314	3.67454	0.60441	-2.60396	0.000678461	UP			hypothetical protein (1069 nt)
FGSG_12331	45.2952	6.59736	-2.7794	0	UP			related to oxidoreductase
FGSG_12340	6.25396	0.928901	-2.75117	0.00397075	UP			hypothetical protein (426 nt)
FGSG_12344	16.3317	6.24063	-1.38791	0.00040223	UP			related to GLY1 - L-threonine aldolase, low-specific
FGSG_12347	39.3527	10.0777	-1.96529	2.41422e-07	UP			conserved hypothetical protein
FGSG_12352	38.4755	9.355	-2.04013	9.35323e-10	UP			hypothetical protein (396 nt)
FGSG_12357	7.48488	0.151569	-5.62593	4.7551e-11	UP			related to quinate 5-dehydrogenase
FGSG_12369	267.155	118.492	-1.17289	1.16783e-06	UP			probable catalase 2
FGSG_12370	267.155	118.492	-1.17289	1.16783e-06	UP			conserved hypothetical protein
FGSG_12376	121.248	50.6514	-1.25929	3.3067e-12	UP			probable glycine-rich RNA-binding protein
FGSG_12387	229.245	4.27722	-5.74407	0	UP			conserved hypothetical protein
FGSG_12390	19.8702	7.11023	-1.48264	8.75462e-06	UP			related to alcohol oxidase
FGSG_12397	14.4372	5.87604	-1.29688	0.00548389	UP			conserved hypothetical protein
FGSG_12404	25.1659	0.72224	-5.12285	0	UP			conserved hypothetical protein
FGSG_12407	26.5748	10.1521	-1.38828	8.12573e-05	UP			related to Pseudomonas L-fucose dehydrogenase
FGSG_12434	4.59851	0.548698	-3.06708	1.29548e-09	UP			conserved hypothetical protein
FGSG_12445	7.01438	1.16148	-2.59436	2.10484e-07	UP			conserved hypothetical protein
FGSG_12473	54.293	7.39228	-2.87667	0	UP			hypothetical protein
FGSG_12481	23.5994	11.4249	-1.04657	0.00699942	UP			conserved hypothetical protein
FGSG_12482	23.5994	11.4249	-1.04657	0.00699942	UP			conserved hypothetical protein
FGSG_12483	191.92	2.7945	-6.10177	0	UP			probable members of the aldo/keto reductase family
FGSG_12488	12.0009	2.06067	-2.54195	2.98335e-08	UP			related to reductases
FGSG_12489	67.5244	25.2271	-1.42044	3.46786e-07	UP			related to carboxylesterase
FGSG_12490	67.5244	25.2271	-1.42044	3.46786e-07	UP			related to integral membrane protein PTH11
FGSG_12497	13.0728	1.39422	-3.22905	0	UP			related to heterokaryon incompatibility protein (het-6OR allele)
FGSG_12505	42.9154	18.7142	-1.19737	5.25965e-05	UP			related to allantoate permease
FGSG_12514	9.0392	0.49082	-4.20293	2.46886e-05	UP			hypothetical protein
FGSG_12518	16.3757	5.56818	-1.55628	5.36434e-06	UP			probable aspartate aminotransferase, cytoplasmic
FGSG_12531	352.215	64.2099	-2.45559	0	UP			hypothetical protein
FGSG_12533	41.0884	2.95854	-3.79577	0	UP			hypothetical protein (1801 nt)
FGSG_12534	162.905	70.7516	-1.2032	8.25616e-06	UP			related to pisatin demethylase / cytochrome P450 monooxygenase
FGSG_12548	28.1578	8.1602	-1.78686	1.63552e-07	UP			related to feruloyl esterase B precursor
FGSG_12551	154.018	0.0761852	-10.9813	0	UP			conserved hypothetical protein
FGSG_12570	26.2887	0.0781467	-8.39404	1.52659e-09	UP			conserved hypothetical protein
FGSG_12571	3.95785	0.512978	-2.94775	0.00244043	UP			conserved hypothetical protein
FGSG_12572	120.612	1.66231	-6.18104	0	UP			hypothetical protein (648 nt)
FGSG_12573	17.6107	2.25069	-2.96801	7.14731e-12	UP			related to 3-hydroxybutyryl-CoA dehydratase
FGSG_12583	9.05002	1.03751	-3.12479	4.11449e-05	UP			conserved hypothetical protein
[truncated: 1,793 more rows]

## Sheet: 3A-96
S3 Table. List of differently expressed in planta genes compared to in vitro on 3ADON population at 96 hours after inoculation.
The gene ID or supercontigs position, gene name, FPKM values, log2 (fold change) and gene description were shown. Gene entry with only absolute fold change (Log2) of >1 and false discovery rate (FDR) <0.01 were tabulated. Gene and gene description were retrieved from MIPS database or Broad institute database. A total 1981 were up-regulated, and 2694 genes were down regulated at 96 HAI.
Gene ID	in planta	in vitro	log2(fold_change)	q_value	Regulation	Gene Name	Known TF Family	Description	Total
FGSG_00060	468.68	20.8121	-4.49311	0	UP	TOX1		related to KP4 killer toxin	Up_Reg	Down_Reg
FGSG_00061	235.392	9.15739	-4.68399	0	UP	TOX2		related to KP4 killer toxin	1981	2694
FGSG_00062	820.043	32.7134	-4.64774	0	UP	TOX3		related to KP4 killer toxin
FGSG_00071	283.263	0.652679	-8.76155	0	UP	TRI1		cytochrome P450 monooxygenase
FGSG_00710	195.909	57.8582	-1.75959	9.92137e-14	UP	WC-2	GATA type zinc finger	probable zinc finger protein white collar 2 (wc-2)
FGSG_03340	13.1962	0.297528	-5.47095	0	UP	PKS8		polyketide synthase
FGSG_03526	11.5192	0.166509	-6.1123	0	UP	OrfE		unknown, trichothecene gene cluster
FGSG_03530	3.77394	0.97826	-1.94778	0.00456184	UP	OrfB		acetylesterase, trichothecene gene cluster
FGSG_03531	43.609	0.202316	-7.75187	0	UP	OrfA		monooxygenase
FGSG_03532	6.23595	0.103799	-5.90874	4.20009e-14	UP	TRI8		trichothecene 3-O-esterase
FGSG_03534	20.8972	0.0226342	-9.85059	1.3838e-07	UP	TRI3		trichothecene 15-O-acetyltransferase
FGSG_03535	384.264	0.570602	-9.3954	0	UP	TRI4		trichodiene oxygenase [cytochrome P450]
FGSG_03537	161.425	0.349016	-8.85335	0	UP	TRI5		trichodiene synthase [sesquiterpene cyclase]
FGSG_03538	13.576	1.36097	-3.31835	0	UP	TRI10		regulatory protein
FGSG_03539	119.378	7.1293	-4.06564	0	UP	TRI9		hypothetical protein
FGSG_03540	28.3803	0.10124	-8.13097	0	UP	TRI11		isotrichodermin C-15 hydroxylase
FGSG_03541	6.97824	0.0368783	-7.56394	5.08838e-11	UP	TRI12		trichothecene efflux pump
FGSG_03543	199.497	0.95289	-7.70984	0	UP	TRI14		putative trichothecene biosynthesis gene
FGSG_03546	4.78846	0.799644	-2.58213	1.82604e-05	UP	OrfI		putative 3-hydroxyacyl-CoA-dehydrogenase
FGSG_03747	3.27842	0.871628	-1.91121	1.4921e-08	UP	NPS6		related to AM-toxin synthetase (AMT)
FGSG_03964	1.98087	0.904598	-1.13079	0.00249432	UP	PKS14		polyketide synthase
FGSG_04694	6.07313	0.36567	-4.05383	0	UP	PKS2		polyketide synthase
FGSG_05371	60.5106	13.2589	-2.19023	0	UP	SIDA		related to L-ornithine N5-hydroxylase
FGSG_06507	34.1825	11.9409	-1.51734	1.51254e-09	UP	NPS10		related to alpha-aminoadipate reductase large subunit
FGSG_08347	3.83585	1.27732	-1.58643	0.000900243	UP	HNM1		choline permease
FGSG_08811	5591.32	2129.44	-1.39271	1.83957e-06	UP	EF1A		translation elongation factor 1 alpha
FGSG_09870	1192.66	436.706	-1.44945	2.5944e-10	UP	FGB1		probable CPC2 protein
FGSG_10397	192.548	0.108329	-10.7956	0	UP	CLM1		longiborneol synthase
FGSG_10523	15.3023	4.02537	-1.92656	1.64882e-14	UP	NPS3		non-ribosomal peptide synthetase
FGSG_10600	21.559	5.5447	-1.95911	9.45605e-09	UP	HETs		conserved hypothetical protein
FGSG_10990	57.7377	0.588538	-6.61623	0	UP	NPS9		related to AM-toxin synthetase (AMT)
FGSG_10999	57.7171	0	-1.79769	1.28494e-24	UP	xylA		endo-1,4-beta-xylanase
FGSG_11025	194.705	7.13123	-4.771	0	UP	TRI15		putative C2H2 zinc finger transcription factor
FGSG_11026	9.5602	0.119646	-6.32019	0	UP	NPS1		non-ribosomal peptide synthetase
FGSG_11395	6.13879	0.011961	-9.00348	0	UP	NPS14		related to AM-toxin synthetase (AMT)
FGSG_13952	1273.42	43.9754	-4.85587	0	UP	NLS2		conserved hypothetical protein
FGSG_00069	9.12322	3.83896	-1.24883	4.37601e-06	UP		Zn2Cys6	related to transcription activator amyR
FGSG_00671	1195.58	361.908	-1.72401	3.52703e-13	UP		Nucleic acid-binding, OB-fold	probable 40s ribosomal protein s11.e, cytosolic
FGSG_00717	226.591	57.9404	-1.96745	2.18069e-15	UP		Nucleic acid-binding, OB-fold	probable mitochondrial import inner membrane translocase subunit TIM10
FGSG_00764	72.4738	32.197	-1.17053	2.09522e-05	UP		C2H2 zinc finger	conserved hypothetical protein
FGSG_01298	266.951	54.5037	-2.29215	0	UP		C2H2 zinc finger	related to transcriptional repressor
FGSG_01638	28.7181	13.191	-1.12241	1.06037e-09	UP		Zn2Cys6	related to pathway-specific nitrogen regulator
FGSG_02068	8.28712	2.61313	-1.66509	5.80945e-06	UP		Zn2Cys6	hypothetical protein (1517 nt)
FGSG_02646	86.3769	26.5809	-1.70025	0	UP		Zinc finger, CCHC-type	related to hexamer-binding protein HEXBP
FGSG_03536	24.777	0.0878891	-8.1391	9.52089e-09	UP		C2H2 zinc finger	hypothetical protein (756 nt)
FGSG_03695	78.0987	0.552591	-7.14294	0	UP		Nucleic acid-binding, OB-fold	related to endoglucanase IV precursor
FGSG_03881	115.351	3.57259	-5.01292	0	UP		C2H2 zinc finger	related to TRI15 - putative transcription factor
FGSG_03892	5.33053	2.10077	-1.34336	0.00329563	UP		Zn2Cys6	related to transcription activator amyR
FGSG_04035	322.375	104.591	-1.62398	0	UP		bHLH	conserved hypothetical protein
FGSG_04288	290.629	99.7371	-1.54297	2.03244e-12	UP		C2H2 zinc finger	related to 26S proteasome subunit RPN4
FGSG_04581	40.3802	0.41256	-6.6129	2.18069e-15	UP		Zn2Cys6	conserved hypothetical protein
FGSG_04683	7.97964	2.96254	-1.42949	9.79528e-05	UP		Zn2Cys6	conserved hypothetical protein
FGSG_04747	22.5442	3.69425	-2.6094	0	UP		Zn2Cys6	related to C6 zink-finger protein PRO1A
FGSG_05068	31.4371	15.3289	-1.03621	7.38513e-05	UP		Zn2Cys6	hypothetical protein (2435 nt)
FGSG_05925	16.3504	5.11738	-1.67585	0	UP		Zn2Cys6	related to nitrate assimilation regulatory protein nirA
FGSG_05949	65.075	28.683	-1.18191	1.18447e-06	UP		Winged helix repressor DNA-binding	related to meiotic recombination protein rec12
FGSG_06356	24.207	10.052	-1.26794	2.52972e-12	UP		Grainyhead/CP2	related to transcription factor BOM
FGSG_06427	300.185	50.1909	-2.58035	0	UP		C2H2 zinc finger	related to YBR267w
FGSG_06812	16.3119	6.68975	-1.2859	6.84765e-07	UP		Homeobox	hypothetical protein (1581 nt)
FGSG_06931	1672.72	561.94	-1.57371	9.14986e-11	UP		Nucleic acid-binding, OB-fold	probable 60S ribosomal protein L8.e
FGSG_07076	42.3269	6.92182	-2.61235	0	UP		Zinc finger, NF-X1-type	related to cysteine-rich protein NFX-1
FGSG_07927	70.1144	1.30206	-5.75084	0	UP		Zn2Cys6	hypothetical protein (1838 nt)
FGSG_08645	66.9433	32.6924	-1.03398	9.14702e-09	UP		Nucleic acid-binding, OB-fold	related to protein involved in ribosomal RNA processing, component of the exosome complex responsible for 3` end processing and degradation of many RNA species
FGSG_08713	1341.26	556.997	-1.26785	3.989e-12	UP		Myb	conserved hypothetical protein
FGSG_09001	193.976	49.3881	-1.97365	0	UP		bZIP	conserved hypothetical protein
FGSG_09002	112.111	38.9586	-1.52492	4.48486e-10	UP		MADS-box	related to ribosomal protein YmL35 of the large subunit, mitochondrial
FGSG_09043	23.6637	10.858	-1.12392	0.000103427	UP		C2H2 zinc finger	hypothetical protein (1835 nt)
FGSG_09047	129.4	11.797	-3.45535	0	UP		C2H2 zinc finger	hypothetical protein (2567 nt)
FGSG_09111	3.60476	0.638996	-2.49602	3.21328e-08	UP		Zn2Cys6	related to Put3p and to hypothetical protein YJL206c
FGSG_09333	15.4537	4.87087	-1.6657	1.38362e-07	UP		Zn2Cys6	related to Pdr3p
FGSG_09464	135.998	66.9975	-1.02141	3.07212e-06	UP		Zn2Cys6	conserved hypothetical protein
FGSG_09871	1192.66	436.706	-1.44945	2.5944e-10	UP		Bromodomain transcription factor	conserved hypothetical protein
FGSG_10142	497.214	207.556	-1.26036	6.68565e-10	UP		bZIP	related to transcription factor atf1+
FGSG_10221	1826.2	534.251	-1.77325	7.86361e-12	UP		Homeodomain-like	related to DNA repair protein RAD26
FGSG_10286	195.991	55.2646	-1.82636	0	UP		Zinc finger, CCHC-type	related to hexamer-binding protein HEXBP
FGSG_10733	1811.54	662.821	-1.45053	1.47913e-09	UP		Nucleic acid-binding, OB-fold	probable ribosomal protein S28
FGSG_10980	109.649	40.1141	-1.45071	0	UP		Zn2Cys6	related to general repressor of transcription
FGSG_11551	5.71011	1.25591	-2.18479	3.06233e-08	UP		Zn2Cys6	hypothetical protein (2300 nt)
FGSG_12006	88.6541	35.2937	-1.32878	1.67118e-11	UP		Zn2Cys6	hypothetical protein (3138 nt)
FGSG_12282	22.0104	3.72632	-2.56236	0	UP		Zn2Cys6	probable lactose regulatory protein
FGSG_12714	66.5271	21.462	-1.63216	1.75427e-10	UP		Zn2Cys6	transcriptional activator xlnR (1637 nt)
FGSG_13098	14.6577	5.24706	-1.48208	9.72596e-07	UP		Zn2Cys6	conserved hypothetical protein
FGSG_13135	6.02546	2.23751	-1.42917	0.00498768	UP		Zn2Cys6	hypothetical protein (938 nt)
FGSG_13964	16.7374	5.44279	-1.62065	0.000188638	UP		C2H2 zinc finger	conserved hypothetical protein
FGSG_00004	119.884	0.272384	-8.78178	0	UP			conserved hypothetical protein
FGSG_00005	15.695	0.137207	-6.83781	0	UP			related to tenascin X precursor
FGSG_00007	42.253	0	-1.79769	2.42122e-45	UP			hypothetical protein (1523 nt)
FGSG_00024	16.2841	1.59976	-3.34753	0	UP			conserved hypothetical protein
FGSG_00028	120.366	2.50337	-5.58741	0	UP			probable metalloprotease MEP1
FGSG_00032	12.5046	1.42564	-3.13278	4.8913e-13	UP			related to non-heme chloroperoxidase
FGSG_00033	17.7426	5.36185	-1.72642	1.20947e-05	UP			conserved hypothetical protein
FGSG_00058	14.0423	2.54449	-2.46433	5.44121e-13	UP			related to nicotinamide mononucleotide permease
FGSG_00066	159.598	74.1265	-1.10638	5.30227e-06	UP			conserved hypothetical protein
FGSG_00067	157.416	3.14829	-5.64387	0	UP			related to hexose transporter protein
FGSG_00068	20.7219	4.5544	-2.18582	8.0338e-14	UP			probable alpha-galactosidase C precursor
FGSG_00070	7.99768	0.653276	-3.61382	0	UP			probable alpha-glucoside transport protein
FGSG_00080	11.5902	2.82364	-2.03728	1.57851e-07	UP			related to arylamine N-acetyltransferase
FGSG_00096	204.511	0.205009	-9.96228	0	UP			related to beta-galactosidase
FGSG_00100	3.8648	1.08611	-1.83122	0.000407688	UP			related to 6-hydroxy-d-nicotine oxidase
FGSG_00107	3.08462	0.647415	-2.25233	1.60099e-05	UP			probable quinate transport protein
FGSG_00118	23.6884	0.0239514	-9.94986	1.02244e-07	UP			related to neutral amino acid permease
FGSG_00136	696.223	57.6575	-3.59397	0	UP			related to neutral amino acid permease
FGSG_00150	95.2515	2.71044	-5.13514	0	UP			related to endo-polygalacturonase 6
FGSG_00152	42.2817	15.592	-1.43923	3.83445e-08	UP			related to tetracycline resistance protein (probable transport protein)
FGSG_00169	72.3675	34.471	-1.06996	2.78126e-05	UP			conserved hypothetical protein
FGSG_00171	636.636	51.549	-3.62645	0	UP			conserved hypothetical protein
FGSG_00174	25.2998	11.6865	-1.11429	0.0024059	UP			conserved hypothetical protein
FGSG_00185	92.9059	27.2805	-1.7679	1.70131e-12	UP			conserved hypothetical protein
FGSG_00200	120.624	15.4644	-2.9635	0	UP			related to alcohol oxidase
FGSG_00201	61.9398	22.2106	-1.47961	1.10024e-07	UP			related to integral membrane protein PTH11
FGSG_00221	99.0313	14.0283	-2.81954	6.36249e-15	UP			hypothetical protein (357 nt)
FGSG_00231	3.917	0.301124	-3.70132	9.9795e-09	UP			related to alcohol dehydrogenase, class C
FGSG_00237	156.732	1.18447	-7.04792	0	UP			related to trichothecene 3-O-acetyltransferase
FGSG_00264	165.203	68.9812	-1.25997	7.84984e-07	UP			conserved hypothetical protein
FGSG_00265	7.81872	3.31442	-1.23818	0.00395411	UP			related to WD-repeat protein CRB3
FGSG_00268	5.15685	1.82206	-1.50092	0.00178046	UP			related to protein BTN1
FGSG_00285	292.973	20.2609	-3.854	0	UP			conserved hypothetical protein
FGSG_00292	29.62	11.0058	-1.4283	6.06329e-08	UP			related to excision repair protein RAD4
FGSG_00296	54.8639	17.7766	-1.62587	2.42614e-12	UP			probable ILV1 - anabolic serine and threonine dehydratase precursor
FGSG_00298	194.564	57.597	-1.75618	8.97451e-14	UP			probable cis-prenyltransferase
FGSG_00305	156.736	22.1781	-2.82113	0	UP			probable heat shock protein MGE1 precursor
FGSG_00312	26.3009	7.34744	-1.8398	0	UP			conserved hypothetical protein
FGSG_00320	100.32	42.6465	-1.23412	7.2516e-07	UP			related to dimeric dihydrodiol dehydrogenase
FGSG_00328	122.909	59.5831	-1.04461	4.83527e-05	UP			related to ribosomal protein L16 precursor, mitochondrial
FGSG_00331	107.85	42.0323	-1.35946	8.60697e-08	UP			conserved hypothetical protein
FGSG_00336	17.9654	7.9249	-1.18076	0.0049666	UP			conserved hypothetical protein
FGSG_00346	120.995	49.6751	-1.28436	1.26821e-07	UP			probable saccharopine reductase
FGSG_00353	162.621	31.774	-2.3556	0	UP			related to peroxiredoxin 5, mitochondrial precursor
FGSG_00365	27.6598	13.6369	-1.02028	0.000651074	UP			probable DNA-directed RNA polymerase
FGSG_00372	29.7224	13.0732	-1.18494	1.93542e-05	UP			conserved hypothetical protein
FGSG_00392	310.031	127.453	-1.28245	4.0721e-07	UP			conserved hypothetical protein
FGSG_00395	2571.14	1078.54	-1.25333	3.33244e-07	UP			probable ribosomal protein S12, cytosolic
FGSG_00417	49.9797	15.7484	-1.66614	0	UP			probable methylenetetrahydrofolate dehydrogenase (NAD+)
FGSG_00424	432.963	122.996	-1.81563	0	UP			conserved hypothetical protein
FGSG_00447	48.8822	23.8819	-1.03339	0.00119074	UP			conserved hypothetical protein
FGSG_00449	42.033	17.7434	-1.24424	2.27037e-06	UP			related to WD repeat protein IEF SSP 9502
FGSG_00456	12.5617	3.96202	-1.66472	5.223e-07	UP			conserved hypothetical protein
FGSG_00457	12.5617	3.96202	-1.66472	5.223e-07	UP			conserved hypothetical protein
FGSG_00476	70.3622	15.954	-2.14089	1.01014e-13	UP			conserved hypothetical protein
FGSG_00481	32.515	15.4098	-1.07726	0.000705898	UP			conserved hypothetical protein
FGSG_00488	50.5497	8.02026	-2.65598	0	UP			hypothetical protein (1629 nt)
FGSG_00492	3218.67	1357.52	-1.2455	2.67814e-06	UP			conserved hypothetical protein
FGSG_00493	48.6846	18.0617	-1.43053	1.15799e-10	UP			conserved hypothetical protein
FGSG_00495	93.6693	43.458	-1.10795	2.10478e-05	UP			probable ribosomal protein YmL44, mitochondrial
FGSG_00496	488.975	219.186	-1.1576	1.74395e-06	UP			probable inorganic pyrophosphatase
FGSG_00497	173.52	42.6502	-2.02447	0	UP			conserved hypothetical protein
FGSG_00506	9.68804	2.67125	-1.85869	3.2021e-07	UP			related to translation initiation protein SUA5
FGSG_00510	157.886	72.1013	-1.13078	5.33318e-06	UP			related to beta-tubulin binding protein
FGSG_00531	10.6924	0.834483	-3.67956	0	UP			conserved hypothetical protein
FGSG_00555	129.336	25.7412	-2.32897	0	UP			conserved hypothetical protein
FGSG_00556	160.453	64.6817	-1.31072	1.06325e-05	UP			related to COX17 protein
FGSG_00563	84.4971	37.7536	-1.16229	4.10308e-06	UP			conserved hypothetical protein
FGSG_00567	10.3121	4.02069	-1.35883	1.15074e-07	UP			related to papaya ringspot virus polyprotein
FGSG_00568	79.72	34.3336	-1.21532	7.67047e-06	UP			conserved hypothetical protein
FGSG_00571	105.4	6.27451	-4.07023	0	UP			probable cellulose 1,4-beta-cellobiosidase
FGSG_00576	142.931	25.0726	-2.51114	0	UP			related to cytosolic Cu/Zn superoxide dismutase
FGSG_00578	91.0355	45.3256	-1.0061	0.000163641	UP			related to short-chain alcohol dehydrogenase
FGSG_00631	1309.72	436.574	-1.58496	3.30328e-11	UP			probable ribosomal protein Rps8bp
FGSG_00634	1284.76	486.617	-1.40064	7.40449e-09	UP			probable 40s ribosomal protein S6.e, cytosolic
FGSG_00635	34.0891	15.7278	-1.116	0.00207543	UP			conserved hypothetical protein
FGSG_00642	262.827	109.977	-1.25691	1.08923e-07	UP			related to spore coat protein SP96 precursor
FGSG_00665	9.24718	3.46086	-1.41788	1.2145e-05	UP			related to A.brasilense nifR3 protein
FGSG_00695	47.6669	20.5882	-1.21117	1.86342e-06	UP			related to pescadillo development protein
FGSG_00698	42.8275	14.7143	-1.54132	1.24609e-08	UP			conserved hypothetical protein
FGSG_00718	24.1569	7.48776	-1.68983	7.65318e-11	UP			related to aldehyde dehydrogenase
FGSG_00735	33.5662	9.63555	-1.80057	8.66014e-09	UP			hypothetical protein (1002 nt)
FGSG_00738	38.0054	16.8208	-1.17596	0	UP			conserved hypothetical protein
FGSG_00747	106.362	46.5424	-1.19236	2.33997e-06	UP			related to quinone reductase
FGSG_00762	138.023	56.0168	-1.30098	3.22726e-07	UP			related to putative glutathione S-transferase
FGSG_00767	37.2516	13.9515	-1.41688	2.9215e-08	UP			related to beta-glucosidase
FGSG_00777	1355.12	512.021	-1.40415	1.49497e-08	UP			probable peptidylprolyl isomerase precursor, mitochondrial (cyclophilin B)
FGSG_00798	916.719	315.181	-1.5403	7.48873e-11	UP			probable 40s ribosomal protein s21 (CRP-7)
FGSG_00802	1026.31	377.221	-1.44399	1.11215e-09	UP			probable ribosomal protein L23.e, cytosolic
FGSG_00814	37.7194	14.1094	-1.41865	2.75623e-12	UP			conserved hypothetical protein
FGSG_00815	104.733	45.6263	-1.19878	8.65122e-07	UP			probable MXR1 - responsible for the reduction of methionine sulfoxide
FGSG_00817	62.0979	5.17672	-3.58443	0	UP			conserved hypothetical protein
FGSG_00823	19.9639	9.86808	-1.01655	0.00175819	UP			conserved hypothetical protein
FGSG_00831	139.79	43.7721	-1.67518	0	UP			conserved hypothetical protein
FGSG_00836	94.0993	34.7389	-1.43763	8.64947e-10	UP			related to mitochondrial rRNA processing protein PRP12
FGSG_00844	1204.33	375.088	-1.68293	8.44793e-13	UP			related to RAD57 protein
FGSG_00845	1204.33	375.088	-1.68293	8.44793e-13	UP			probable ribosomal protein L15.e.B, cytosolic
FGSG_00861	225.487	77.2074	-1.54623	4.01381e-11	UP			probable IMP dehydrogenase
FGSG_00873	7.45767	2.67642	-1.47842	0.00075931	UP			hypothetical protein (1496 nt)
FGSG_00876	31.8967	10.6445	-1.58329	3.47675e-08	UP			conserved hypothetical protein
FGSG_00878	142.814	59.482	-1.26361	8.29853e-06	UP			conserved hypothetical protein
FGSG_00882	30.2003	14.8329	-1.02576	0.000559265	UP			conserved hypothetical protein
FGSG_00903	40.8027	18.5828	-1.1347	2.75297e-05	UP			related to cysteine synthase
FGSG_00904	239.581	80.414	-1.575	1.63867e-10	UP			probable dUTP pyrophosphatase
FGSG_00921	882.048	395.582	-1.15688	2.91889e-06	UP			probable heat shock protein 70
FGSG_00926	166.844	37.3702	-2.15854	0	UP			probable cytochrome-b5 reductase, mitochondrial outer membrane form
FGSG_00969	120.641	45.619	-1.40301	3.35722e-09	UP			probable 5-aminoimidazole-4-carboxamide ribonucleotide transformylase/IMP cyclohydrolase
FGSG_00984	35.2574	17.099	-1.04401	0.000303896	UP			conserved hypothetical protein
FGSG_00989	4.49763	1.91321	-1.23317	0.00717046	UP			probable rhamnogalacturonase B precursor
FGSG_00997	139.712	65.5483	-1.09182	2.66347e-05	UP			related to mitochondrial ribosomal protein L37p
FGSG_01003	20.2167	5.53764	-1.86821	5.58922e-11	UP			conserved hypothetical protein
FGSG_01008	556.336	273.272	-1.02562	2.04334e-05	UP			probable EFB1 - translation elongation factor eEF1beta
FGSG_01016	1127.91	395.96	-1.51022	3.73194e-10	UP			probable ribosomal protein L6.e.B, cytosolic
FGSG_01021	1250.08	495.452	-1.3352	2.40124e-08	UP			probable ribosomal protein L35
FGSG_01028	36.7115	15.2806	-1.26453	2.82374e-05	UP			related molecular chaperone
FGSG_01056	38.4294	17.787	-1.11139	0.000418309	UP			conserved hypothetical protein
FGSG_01059	110.202	40.9615	-1.4278	0	UP			probable FPR3 - prolyl cis-trans isomerase
FGSG_01066	5.98275	2.08019	-1.52409	1.17864e-05	UP			probable sulfate permease SutB
FGSG_01072	13.8754	2.32927	-2.57459	7.75701e-08	UP			conserved hypothetical protein
FGSG_01081	957.24	354.383	-1.43357	2.01031e-09	UP			probable ribosomal protein L11.e.A, cytosolic
FGSG_01087	12.978	3.01004	-2.10821	1.29316e-13	UP			conserved hypothetical protein
FGSG_01102	25.6442	10.3673	-1.30659	1.51049e-05	UP			related to RNA 3`-terminal phosphate cyclase-like protein
FGSG_01115	14.6334	4.58706	-1.67362	2.29573e-06	UP			conserved hypothetical protein
FGSG_01128	32.965	15.1913	-1.11769	2.36369e-05	UP			conserved hypothetical protein
FGSG_01135	114.03	45.9633	-1.31085	1.34302e-07	UP			probable NSA2 - involved in biogenesis of ribosomal large subunit
FGSG_01136	98.3867	45.5418	-1.11127	1.94738e-05	UP			related to ribosomal protein YmL49
FGSG_01141	54.196	6.03733	-3.1662	0	UP			probable delta-1-pyrroline-5-carboxylate dehydrogenase
FGSG_01149	66.3354	14.833	-2.16097	0	UP			conserved hypothetical protein
FGSG_01154	1319.03	506.93	-1.37961	1.64991e-09	UP			probable ribosomal protein L9.e.c14
FGSG_01159	255.966	2.67691	-6.57924	0	UP			conserved hypothetical protein
FGSG_01164	124.145	56.6623	-1.13156	5.07565e-06	UP			probable RIB4 - 6,7-dimethyl-8-ribityllumazine synthase
FGSG_01169	26.1895	8.62025	-1.60319	7.75816e-08	UP			related to SLS1 protein precursor
FGSG_01175	45.1979	10.7551	-2.07123	1.36982e-12	UP			probable RNA binding protein Rpf2 involved in ribosome biogenesis
FGSG_01221	136.558	57.4975	-1.24794	0	UP			related to 2,4-dihydroxyhept-2-ene-1,7-dioic acid aldolase
FGSG_01222	136.558	57.4975	-1.24794	0	UP			related to zinc-binding protein
FGSG_01223	136.558	57.4975	-1.24794	0	UP			conserved hypothetical protein
FGSG_01228	220.837	106.834	-1.04762	1.74846e-05	UP			conserved hypothetical protein
FGSG_01238	964.265	265.2	-1.86235	2.18069e-15	UP			probable 60S ribosomal protein L36
FGSG_01239	101.148	5.37913	-4.23295	0	UP			conserved hypothetical protein
FGSG_01240	48.1242	20.6949	-1.21749	5.74564e-06	UP			related to triacylglycerol lipase
FGSG_01250	210.527	25.7479	-3.03148	0	UP			related to beta-glucosidase
FGSG_01256	90.9971	34.4564	-1.40105	2.14797e-08	UP			conserved hypothetical protein
FGSG_01267	1961.25	274.867	-2.83497	0	UP			conserved hypothetical protein
FGSG_01278	1051.16	475.627	-1.14408	2.20376e-06	UP			probable RPL33B - ribosomal protein L35a.e.c15
FGSG_01284	75.963	1.87898	-5.33727	0	UP			related to n-alkane-inducible cytochrome P450
FGSG_01302	5.57953	0.0549497	-6.66589	8.40835e-10	UP			related to mfs-multidrug-resistance transporter
FGSG_01311	45.8428	17.1563	-1.41795	1.11355e-08	UP			related to inorganic phosphate permease
FGSG_01331	1317.63	116.814	-3.49565	0	UP			conserved hypothetical protein
FGSG_01334	57.2224	27.2239	-1.0717	0.000534832	UP			probable prefoldin subunit 5
FGSG_01355	19.9197	8.12451	-1.29384	8.02893e-05	UP			conserved hypothetical protein
FGSG_01356	35.7165	17.0918	-1.06329	0.00111965	UP			related to acetate non-utilizing protein 9, mitochondrial precursor
FGSG_01386	74.9704	33.9645	-1.1423	3.23117e-06	UP			related to GTP-binding protein
FGSG_01387	117.321	57.0196	-1.04094	3.08478e-05	UP			conserved hypothetical protein
FGSG_01389	6.29089	2.3454	-1.42343	0.00164298	UP			related to transaminase type I
FGSG_01403	494.441	132.413	-1.90076	0	UP			hypothetical protein (1699 nt)
FGSG_01408	155.349	56.787	-1.45188	1.02676e-09	UP			probable FK506-binding protein (FKBP)
FGSG_01417	43.4378	13.4812	-1.688	2.92964e-10	UP			probable O-acetylhomoserine (thiol)-lyase
FGSG_01419	71.9382	21.8951	-1.71615	8.56857e-13	UP			related to long-chain-fatty-acid CoA ligase FAA2
FGSG_01468	163.879	16.9765	-3.27103	0	UP			conserved hypothetical protein
FGSG_01470	133.83	52.9838	-1.33678	0	UP			probable zinc finger protein ZPR1
FGSG_01473	45.996	11.1563	-2.04364	0	UP			hypothetical protein (4195 nt)
FGSG_01484	19.6897	3.74896	-2.39288	1.24611e-14	UP			probable sugar transporter
FGSG_01486	31.2142	15.471	-1.01263	4.61267e-08	UP			related to DAHP synthase class II
FGSG_01504	1121.52	435.572	-1.36447	1.13981e-08	UP			probable ribosomal protein L31.e.A, cytosolic
FGSG_01509	1484.51	464.102	-1.67747	2.46839e-12	UP			probable 40S ribosomal protein S5
FGSG_01511	24.595	11.4672	-1.10085	0.00015962	UP			conserved hypothetical protein
FGSG_01516	1312.58	383.676	-1.77444	4.58653e-14	UP			probable 60S large subunit ribosomal protein
FGSG_01523	405.27	96.8547	-2.06499	0	UP			probable D-xylose reductase
FGSG_01531	41.012	4.21934	-3.28096	0	UP			probable CYB2 - lactate dehydrogenase cytochrome b2
FGSG_01540	97.6932	11.5856	-3.07593	0	UP			conserved hypothetical protein
FGSG_01543	45.7743	16.7742	-1.4483	1.36471e-06	UP			conserved hypothetical protein
FGSG_01553	23.8388	10.1688	-1.22915	8.93084e-08	UP			conserved hypothetical protein
FGSG_01570	45.7694	3.63851	-3.65296	0	UP			conserved hypothetical protein
FGSG_01573	21.6087	8.58018	-1.33253	1.2781e-05	UP			probable acetylornithine aminotransferase precursor
FGSG_01584	3.55005	1.69611	-1.06561	0.00470161	UP			related to putative multidrug transporter Mfs1.1 (major facilitator family protein)
FGSG_01592	17.376	7.97411	-1.1237	7.66257e-05	UP			related to SDA1 protein, required for normal organization of the actin cytoskeleton
FGSG_01593	39.6745	3.82394	-3.37508	0	UP			related to glucose/galactose transporter
FGSG_01603	14.599	0.929074	-3.97394	0	UP			probable triacylglycerol lipase V precursor
FGSG_01607	6.34366	2.01997	-1.65098	0.00035702	UP			probable pectin lyase precursor
FGSG_01621	27.7948	3.8174	-2.86415	0	UP			probable cellulase precursor
FGSG_01630	86.0731	13.6402	-2.6577	0	UP			related to NADPH quinone oxidoreductase homolog PIG3
FGSG_01643	39.4112	13.3859	-1.55789	9.58441e-09	UP			probable chorismate synthase/flavin reductase, NADPH-dependent
FGSG_01653	115.31	55.0852	-1.06578	2.44223e-06	UP			related to RSM25 - mitochondrial ribosomal protein, small subunit
FGSG_01659	23.9992	11.7537	-1.02987	0.00169584	UP			conserved hypothetical protein
FGSG_01685	40.9767	0.162154	-7.9813	0	UP			related to beta-glucosidase
FGSG_01686	11.2059	0.487257	-4.52343	0	UP			related to alcohol dehydrogenase, class C
FGSG_01692	147.628	34.2161	-2.10922	2.18069e-15	UP			hypothetical protein (587 nt)
FGSG_01693	340.85	11.004	-4.95303	0	UP			conserved hypothetical protein
FGSG_01694	107.214	36.7532	-1.54455	1.71368e-09	UP			conserved hypothetical protein
FGSG_01695	1135.7	131.844	-3.10667	0	UP			conserved hypothetical protein
FGSG_01696	66.1651	12.7098	-2.38013	6.96528e-13	UP			hypothetical protein (525 nt)
FGSG_01702	167.328	77.3388	-1.11342	7.56906e-06	UP			conserved hypothetical protein
FGSG_01705	92.3178	29.9886	-1.62219	8.36814e-11	UP			conserved hypothetical protein
FGSG_01728	45.3302	15.2115	-1.57531	3.51061e-08	UP			conserved hypothetical protein
FGSG_01744	98.1637	22.3668	-2.13383	0	UP			conserved hypothetical protein
FGSG_01745	9.32607	0.88878	-3.39137	0	UP			related to pisatin demethylase cytochrome P450
FGSG_01746	36.7065	7.38184	-2.31398	3.40999e-12	UP			conserved hypothetical protein
FGSG_01748	113.047	1.22735	-6.52523	0	UP			conserved hypothetical protein
FGSG_01757	145.898	15.246	-3.25846	0	UP			related to E.coli galactoside O-acetyltransferase
FGSG_01764	502.104	3.1163	-7.33201	0	UP			related to hydrophobin
FGSG_01765	523.734	11.7063	-5.48348	0	UP			related to epoxide hydrolase
FGSG_01766	61.1517	13.8198	-2.14566	6.36249e-15	UP			related to D-alanine aminotransferase
FGSG_01768	85.5145	5.01903	-4.09069	0	UP			conserved hypothetical protein
FGSG_01770	7.76796	2.91589	-1.4136	0.00302555	UP			conserved hypothetical protein
FGSG_01771	16.296	2.73631	-2.57421	6.17462e-10	UP			conserved hypothetical protein
FGSG_01781	9.78344	0.578585	-4.07974	0	UP			hypothetical protein (2292 nt)
FGSG_01785	11.1416	2.21474	-2.33075	6.10766e-09	UP			related to C4-dicarboxylate transport protein mae1
FGSG_01803	123.928	6.10751	-4.34278	0	UP			probable alpha-galactosidase C precursor
FGSG_01805	33.3047	13.472	-1.30577	3.60958e-05	UP			related to isoamyl alcohol oxidase
FGSG_01809	46.6392	12.2021	-1.93442	1.1017e-11	UP			related to aryl-alcohol dehydrogenases
FGSG_01810	16.2155	2.23428	-2.85949	0	UP			conserved hypothetical protein
FGSG_01811	8.06228	0.441457	-4.19084	2.18069e-15	UP			conserved hypothetical protein
FGSG_01812	6.71485	1.37907	-2.28366	4.49795e-08	UP			probable CYB2 - lactate dehydrogenase cytochrome b2
FGSG_01813	40.1139	6.93785	-2.53154	0	UP			related to dihydrodipicolinate synthetase
FGSG_01814	7.30414	0.763039	-3.25888	5.9031e-13	UP			related to putative tartrate transporter
FGSG_01817	2.25371	0.467447	-2.26942	0.000221406	UP			conserved hypothetical protein
FGSG_01819	16.9777	0.107934	-7.29734	0	UP			conserved hypothetical protein
FGSG_01828	26.9395	8.85959	-1.60441	1.49044e-05	UP			conserved hypothetical protein
FGSG_01829	105.459	1.64564	-6.00188	0	UP			related to aldose 1-epimerase
FGSG_01831	1265.98	0.604401	-11.0325	0	UP			related to trihydrophobin precursor
FGSG_01832	13.2487	0.355488	-5.2199	0	UP			conserved hypothetical protein
FGSG_01844	6.41582	2.4068	-1.41452	0.00118278	UP			conserved hypothetical protein
FGSG_01857	116.049	27.1701	-2.09465	0	UP			probable NADPH-dependent beta-ketoacyl reductase (rhlG)
FGSG_01866	76.006	15.8785	-2.25904	6.36249e-15	UP			conserved hypothetical protein
FGSG_01868	8.62144	2.98535	-1.53003	1.55575e-05	UP			related to cytochrome P450 monooxygenase (lovA)
FGSG_01870	132.069	45.3057	-1.54353	1.53363e-10	UP			probable fibrillarin (NOP1)
FGSG_01871	1047.89	299.995	-1.80448	2.04543e-14	UP			probable ribosomal protein L17.e.A (cytosolic)
FGSG_01956	4422.33	471.75	-3.22871	0	UP			probable ubiquitin fusion protein (ubiquitin / ribosomal protein)
FGSG_01962	285.075	115.555	-1.30276	7.58197e-09	UP			probable arginosuccinate synthetase
FGSG_01972	52.3193	14.3065	-1.87068	0	UP			probable bifunctional P-450:NADPH-P450 reductase
FGSG_01974	471.467	163.808	-1.52515	1.22695e-10	UP			probable het-c2 protein
FGSG_01986	17.9417	2.85949	-2.64949	0	UP			related to putative tartrate transporter
FGSG_01993	110.176	12.2793	-3.1655	0	UP			conserved hypothetical protein
FGSG_02001	157.846	17.1473	-3.20247	0	UP			related to phosphatidylserine decarboxylase 2
FGSG_02012	41.107	17.6085	-1.22311	9.68689e-05	UP			related to ribosomal protein YmL36 precursor, mitochondrial
FGSG_02013	20.4508	9.55782	-1.09741	0.00130713	UP			conserved hypothetical protein
FGSG_02015	37.761	8.63522	-2.12859	4.97435e-14	UP			related to esterase
FGSG_02018	15.7314	4.82055	-1.70638	9.81114e-07	UP			conserved hypothetical protein
FGSG_02023	281.876	4.86017	-5.85791	0	UP			hypothetical protein
FGSG_02024	170.292	9.43243	-4.17424	0	UP			conserved hypothetical protein
FGSG_02025	132.891	48.3629	-1.45828	7.17699e-10	UP			probable iron inhibited ABC transporter 2
FGSG_02027	50.7893	24.4379	-1.0554	0.00104326	UP			conserved hypothetical protein
FGSG_02033	8.10677	1.50708	-2.42737	9.44678e-10	UP			related to 6-HYDROXY-D-NICOTINE OXIDASE
FGSG_02038	12.722	3.08579	-2.04361	1.71379e-07	UP			conserved hypothetical protein
FGSG_02040	38.8633	18.9759	-1.03424	8.86468e-05	UP			probable histone acetyltransferase
FGSG_02056	30.7095	14.6366	-1.06911	6.88304e-05	UP			dihydroxy-acid dehydratase (2698 nt)
FGSG_02059	183.374	3.62929	-5.65896	0	UP			related to alpha-galactosidase precursor
FGSG_02060	40.3375	15.4714	-1.38252	3.3301e-07	UP			related to HRT2 - high level expression reduced Ty3 transposition
FGSG_02063	109.603	9.10223	-3.58992	0	UP			related to dihydrodipicolinate synthase
FGSG_02064	19.183	3.50209	-2.45354	1.64882e-14	UP			related to quinate transport protein
FGSG_02070	159.407	11.2466	-3.82516	0	UP			related to putative tartrate transporter
FGSG_02072	19.7438	8.57099	-1.20386	7.92105e-05	UP			related to NAD kinase
FGSG_02077	2156.01	896.987	-1.26521	9.74976e-07	UP			conserved hypothetical protein
FGSG_02096	108.446	47.0905	-1.20347	6.21721e-08	UP			conserved hypothetical protein
FGSG_02097	779.239	313.13	-1.31531	3.99793e-08	UP			probable glutaredoxin
FGSG_02099	1033.85	401.866	-1.36324	1.76861e-08	UP			probable ribosomal protein l13a
FGSG_02120	604.797	27.1787	-4.4759	0	UP			hypothetical protein
FGSG_02131	92.5009	34.5029	-1.42275	7.72784e-09	UP			conserved hypothetical protein
FGSG_02133	14.3766	4.88419	-1.55754	1.70508e-06	UP			hypothetical protein (2079 nt)
FGSG_02137	9.99571	1.01371	-3.30166	0	UP			probable NADH cytb-reductase
FGSG_02138	9.63107	0.739333	-3.7034	0	UP			probable monooxygenase
FGSG_02145	4.40922	0.726784	-2.60093	4.56346e-08	UP			probable MUP1 - High affinity methionine permease
FGSG_02146	17.1111	4.62436	-1.8876	3.44078e-09	UP			probable succinyl-CoA 3-ketoacid-coenzyme A transferase, mitochondrial precursor
FGSG_02147	20.2819	6.00149	-1.7568	3.02862e-08	UP			related to ECM14 - involved in cell wall biogenesis and architecture
FGSG_02148	17.792	7.29167	-1.2869	0.000333275	UP			conserved hypothetical protein
FGSG_02149	3.17521	0.327515	-3.27722	0.000103106	UP			hypothetical protein (1085 nt)
FGSG_02151	4.62734	0.482698	-3.26099	1.8721e-09	UP			conserved hypothetical protein
FGSG_02155	10.898	2.05415	-2.40746	6.41746e-11	UP			related to integral membrane protein PTH11
FGSG_02159	136.208	6.86756	-4.30987	0	UP			conserved hypothetical protein
FGSG_02160	194.931	41.2764	-2.23957	0	UP			probable aldehyde dehydrogenase
FGSG_02165	8.53789	0.215318	-5.30934	2.18069e-15	UP			related to ADH7 - NADP(H)-dependent alcohol dehydrogenase
FGSG_02213	108.18	4.81514	-4.48971	0	UP			conserved hypothetical protein
FGSG_02218	12.3597	0.128515	-6.58756	0	UP			conserved hypothetical protein
FGSG_02221	612.534	42.0017	-3.86627	0	UP			putative protein [EST hit]
FGSG_02228	5.37321	0.381614	-3.8156	0	UP			conserved hypothetical protein
FGSG_02229	24.6196	1.18023	-4.38267	0	UP			hypothetical protein (1823 nt)
FGSG_02231	46.2265	15.6878	-1.55908	1.50141e-07	UP			conserved hypothetical protein
FGSG_02251	30.8741	7.44986	-2.05111	0	UP			related to nonribosomal peptide synthetase MxcG (component of the myxochelin iron transport regulon)
FGSG_02255	36.3384	5.67607	-2.67853	1.04646e-14	UP			conserved hypothetical protein
FGSG_02262	130.62	41.5585	-1.65216	1.46345e-11	UP			conserved hypothetical protein
FGSG_02266	84.647	32.3027	-1.3898	4.22472e-08	UP			related to short-chain alcohol dehydrogenase
FGSG_02271	76.3592	34.8245	-1.1327	4.46368e-06	UP			hypothetical protein (2114 nt)
FGSG_02278	13.8794	5.99161	-1.21193	0.000163587	UP			related to HNM1 - Choline permease
FGSG_02279	69.6116	2.93505	-4.56787	0	UP			related to peroxisomal amine oxidase (copper-containing)
FGSG_02284	701.623	182.23	-1.94493	0	UP			conserved hypothetical protein
FGSG_02285	90.0406	37.3872	-1.26803	1.46535e-06	UP			conserved hypothetical protein
FGSG_02287	44.1078	9.80113	-2.17001	0	UP			related to POX1 - acyl-CoA oxidase
FGSG_02289	20.5966	0.790206	-4.70404	0	UP			conserved hypothetical protein
FGSG_02292	3.58958	0.331848	-3.43522	3.52957e-11	UP			hypothetical protein (1959 nt)
FGSG_02293	45.9287	1.10424	-5.37827	0	UP			conserved hypothetical protein
FGSG_02294	134.979	0.613968	-7.78035	0	UP			conserved hypothetical protein
FGSG_02296	35.9504	0.0773042	-8.86125	0	UP			probable aldehyde dehydrogenase
FGSG_02339	525.176	144.23	-1.86443	4.28196e-15	UP			related to SUC2 - invertase (sucrose hydrolyzing enzyme)
FGSG_02341	14.6535	0.180295	-6.34474	0	UP			related to chloroperoxidase
FGSG_02342	6.46343	0.160763	-5.32929	1.88184e-05	UP			probable cutinase 1 precursor
FGSG_02347	38.6609	3.18401	-3.60196	0	UP			probable homogentisate 1,2-dioxygenase
FGSG_02353	57.5363	4.47414	-3.68479	0	UP			conserved hypothetical protein
FGSG_02354	61.9207	6.32934	-3.29029	0	UP			conserved hypothetical protein
FGSG_02355	114.288	14.899	-2.93939	0	UP			related to dTDP-glucose 4,6-dehydratase
FGSG_02360	22.8136	0.106485	-7.7431	0	UP			conserved hypothetical protein
FGSG_02376	3.53276	0.89193	-1.98579	0.00518151	UP			hypothetical protein (1208 nt)
FGSG_02377	5.03907	0	-1.79769	0.000761227	UP			conserved hypothetical protein
FGSG_02378	6.62621	0.280437	-4.56243	0.000119916	UP			conserved hypothetical protein
FGSG_02382	200.013	0.155897	-10.3253	0	UP			related to putative tartrate transporter
FGSG_02383	6.24978	0.573802	-3.44518	2.06409e-11	UP			related to AAH1 - adenosine deaminase
FGSG_02386	56.4418	10.4168	-2.43785	2.18069e-15	UP			probable pectate lyase
FGSG_02391	5.51356	1.1664	-2.24092	4.22747e-05	UP			hypothetical protein (862 nt)
FGSG_02392	137.859	33.1626	-2.05556	0	UP			probable aldehyde dehydrogenase
FGSG_02416	14.7318	0.629355	-4.54892	0	UP			conserved hypothetical protein
FGSG_02418	10.9424	3.05862	-1.83898	1.20112e-05	UP			conserved hypothetical protein
FGSG_02427	104.031	32.7053	-1.66941	9.04412e-11	UP			conserved hypothetical protein
FGSG_02432	159.763	10.8452	-3.88081	0	UP			related to formaldehyde dehydrogenase
FGSG_02441	75.4812	32.7302	-1.20549	7.42791e-07	UP			conserved hypothetical protein
FGSG_02465	19.1103	1.29243	-3.8862	0	UP			conserved hypothetical protein
FGSG_02467	14.6665	6.5953	-1.15301	0.000443962	UP			related to isopenicillin N epimerase
FGSG_02468	28.4705	6.45295	-2.14144	3.28417e-07	UP			conserved hypothetical protein
FGSG_02477	53.5257	20.3947	-1.39204	6.98588e-08	UP			probable NADH dehydrogenase (ubiquinone), 64 kD subunit, mitochondrial
FGSG_02480	58.0885	18.9262	-1.61787	5.84092e-10	UP			hypothetical protein (1473 nt)
FGSG_02486	88.0306	2.47738	-5.15112	0	UP			related to anthranilate synthase component II
FGSG_02489	45.6676	4.05216	-3.49441	0	UP			conserved hypothetical protein
FGSG_02493	1553.21	368.822	-2.07426	0	UP			probable ribosomal protein L23a, cytosolic
FGSG_02494	122.03	40.7997	-1.5806	3.47177e-09	UP			probable mitochondrial import inner membrane translocase subunit TIM8
FGSG_02500	16.1263	2.96949	-2.44113	6.08389e-10	UP			conserved hypothetical protein
FGSG_02503	960.78	364.737	-1.39735	3.57784e-09	UP			related to ribosomal protein L28
FGSG_02511	28.9262	11.8281	-1.29016	1.1277e-06	UP			related to nucleolar protein NOP4 (NOP77)
FGSG_02541	674.611	254.724	-1.40512	2.72805e-09	UP			probable 40S ribosomal protein S14
FGSG_02542	519.141	168.672	-1.6219	6.44332e-12	UP			probable 60s ribosomal protein L7 subunit
FGSG_02543	361.767	120.573	-1.58515	0	UP			related to iron transport protein
FGSG_02560	1185.15	37.4195	-4.98514	0	UP			conserved hypothetical protein
FGSG_02561	23.6135	9.09751	-1.37607	1.97221e-08	UP			related to ribosomal RNA processing protein RRP5
FGSG_02563	46.8332	21.6844	-1.11087	1.26131e-05	UP			probable mitochondrial processing peptidase alpha chain precursor MPP
FGSG_02570	86.3701	9.53103	-3.17983	0	UP			probable translation elongation factor eEF4
FGSG_02585	437.869	184.734	-1.24505	6.97625e-06	UP			conserved hypothetical protein
FGSG_02586	20.7615	7.37802	-1.4926	2.07881e-07	UP			conserved hypothetical protein
FGSG_02588	816.293	241.596	-1.75649	5.93429e-14	UP			probable ribosomal protein S19.e, cytosolic
FGSG_02602	121.459	10.2871	-3.56157	0	UP			probable histone 3
FGSG_02607	128.441	62.3617	-1.04237	6.75733e-05	UP			conserved hypothetical protein
FGSG_02613	100.356	17.8604	-2.49029	0	UP			conserved hypothetical protein
FGSG_02624	364.636	89.9918	-2.01859	0	UP			probable ISU1 protein
FGSG_02628	32.0631	13.9892	-1.1966	4.4435e-09	UP			conserved hypothetical protein
FGSG_02632	31.0878	1.66958	-4.21879	0	UP			related to beta-glucosidase
FGSG_02640	55.5718	20.5515	-1.43511	3.34986e-09	UP			related to ubiquitin thiolesterase
FGSG_02649	77.0715	27.1011	-1.50785	5.40496e-09	UP			probable BET3
FGSG_02653	215.244	76.3423	-1.49542	1.34365e-09	UP			conserved hypothetical protein
FGSG_02654	215.244	76.3423	-1.49542	1.34365e-09	UP			conserved hypothetical protein
FGSG_02672	2.10679	0.440328	-2.25839	0.000156164	UP			probable cytochrome P450 monooxygenase (lovA)
FGSG_02678	41.3618	10.455	-1.98411	8.99575e-12	UP			probable ACC deaminase
FGSG_02680	8.87243	3.71347	-1.25656	0.00064434	UP			related to hard surface induced protein 3 (sterol glycosyl transferase)
FGSG_02681	19.4501	9.02593	-1.10763	0.000390263	UP			related to alpha-1,6-mannosyltransferase HOC1
FGSG_02685	60.0928	2.33078	-4.68831	0	UP			conserved hypothetical protein
FGSG_02688	11.1959	5.49544	-1.02666	0.00398687	UP			related to tetracycline resistance proteins
FGSG_02698	114.086	44.5487	-1.35667	5.65812e-12	UP			conserved hypothetical protein
FGSG_02708	56.8101	5.12763	-3.46978	0	UP			conserved hypothetical protein
FGSG_02753	27.24	8.30176	-1.71424	1.28021e-08	UP			related to pyridoxine 4-dehydrogenase
FGSG_02764	331.491	105.175	-1.65618	1.53732e-12	UP			probable GTP-binding protein
FGSG_02769	44.4326	14.1678	-1.649	6.82266e-10	UP			probable BCS1 protein precursor
FGSG_02770	895.866	269.785	-1.73147	5.12775e-13	UP			probable FBA1 - fructose-bisphosphate aldolase
FGSG_02786	23.1558	5.31615	-2.12292	0	UP			hypothetical protein (4367 nt)
FGSG_02792	118.17	6.71556	-4.13721	0	UP			hypothetical protein (1107 nt)
FGSG_02806	217.573	8.41602	-4.69222	0	UP			hypothetical protein (586 nt)
FGSG_02816	16.244	3.74125	-2.11832	3.61882e-14	UP			related to Vault poly[ADP-ribose] polymerase
FGSG_02821	67.955	9.2282	-2.88046	0	UP			conserved hypothetical protein
FGSG_02822	67.955	9.2282	-2.88046	0	UP			conserved hypothetical protein
FGSG_02834	6.60299	2.05047	-1.68717	5.3571e-05	UP			conserved hypothetical protein
FGSG_02846	107.081	35.0654	-1.61058	4.20191e-08	UP			conserved hypothetical protein
FGSG_02848	13.5236	4.20968	-1.6837	7.66794e-06	UP			conserved hypothetical protein
FGSG_02852	47.7154	13.3912	-1.83317	1.40927e-09	UP			probable maleylacetoacetate isomerase
FGSG_02863	40.6712	18.1942	-1.16052	2.11482e-05	UP			conserved hypothetical protein
FGSG_02866	102.027	39.2432	-1.37843	1.28089e-07	UP			conserved hypothetical protein
FGSG_02867	101.65	18.5098	-2.45725	0	UP			conserved hypothetical protein
FGSG_02868	101.65	18.5098	-2.45725	0	UP			conserved hypothetical protein
FGSG_02890	13.5306	0.0442869	-8.25513	0.00016927	UP			probable cutinase precursor
FGSG_02893	11.3059	5.01927	-1.17153	0.000365463	UP			related to protein-arginine deiminase type II
FGSG_02896	43.1957	7.74798	-2.479	0	UP			hypothetical protein
FGSG_02897	108.346	4.22929	-4.67908	0	UP			hypothetical protein (312 nt)
FGSG_02901	3.23509	0.683428	-2.24294	1.28089e-07	UP			related to sulfatase
FGSG_02903	3.63622	0.249359	-3.86615	5.87644e-07	UP			conserved hypothetical protein
FGSG_02906	9.79503	4.41779	-1.14873	0.00627781	UP			related to isoflavone reductase homolog A622
FGSG_02914	109.957	7.78429	-3.82023	0	UP			hypothetical protein
FGSG_02915	185.63	12.1167	-3.93736	0	UP			conserved hypothetical protein
FGSG_02918	18.5911	1.19802	-3.95589	0	UP			related to aspartic proteinase, pepstatin-sensitive
FGSG_02925	235.54	68.97	-1.77193	0	UP			conserved hypothetical protein
FGSG_02933	6.23299	0.950185	-2.71364	1.03506e-12	UP			conserved hypothetical protein
FGSG_02949	19.0455	0.508531	-5.22697	0	UP			hypothetical protein
FGSG_02950	35.8043	1.72858	-4.37247	0	UP			related to neutral amino acid permease
FGSG_02953	12.1476	0.942072	-3.68869	1.24611e-14	UP			conserved hypothetical protein
FGSG_02960	14.1294	6.55139	-1.10883	0.00181649	UP			conserved hypothetical protein
FGSG_02972	2.97906	1.28108	-1.2175	0.00866021	UP			conserved hypothetical protein
FGSG_02976	171.207	30.6165	-2.48336	0	UP			probable endopeptidase K
FGSG_02981	12.3452	4.77128	-1.3715	0.000562108	UP			hypothetical protein (1294 nt)
FGSG_02983	3.68927	0.276756	-3.73665	2.26167e-08	UP			conserved hypothetical protein
FGSG_02986	2.62266	0.567155	-2.20922	5.08991e-05	UP			conserved hypothetical protein
FGSG_02999	11.2435	5.34845	-1.0719	0.00645824	UP			conserved hypothetical protein
FGSG_03002	11.7049	2.48873	-2.23363	5.60744e-08	UP			related to arabinan endo-1,5-alpha-L-arabinosidase A precursor
FGSG_03003	121.139	0.0332266	-11.832	1.59167e-10	UP			related to alpha-N-arabinofuranosidase / alpha-L-arabinofuranosidase
FGSG_03009	656.04	246.671	-1.4112	3.18702e-09	UP			related to integral membrane protein
FGSG_03014	15.7031	0.298101	-5.7191	0	UP			probable hexokinase
FGSG_03016	28.6407	0.529403	-5.75756	0	UP			conserved hypothetical protein
FGSG_03028	154.385	48.436	-1.67238	3.48011e-12	UP			conserved hypothetical protein
FGSG_03032	33.8621	0.0134818	-11.2944	1.11356e-09	UP			related to vacuolar membrane protein HMT1
FGSG_03033	30.3384	7.17645	-2.07981	2.10316e-12	UP			related to fluconazole resistance protein
FGSG_03034	3.60081	0.828109	-2.12043	4.0363e-06	UP			related to glucose dehydrogenase
FGSG_03035	15.4288	2.82835	-2.4476	4.49133e-07	UP			conserved hypothetical protein
FGSG_03049	4.48188	0.491295	-3.18944	1.9576e-07	UP			related to alpha-L-arabinofuranosidase II precursor
FGSG_03052	20.4547	3.6385	-2.49101	0	UP			conserved hypothetical protein
FGSG_03054	32.1655	0.814791	-5.30294	0	UP			conserved hypothetical protein
FGSG_03055	2.89512	0.417797	-2.79275	3.66569e-07	UP			related to TPO4 - Proposed vacuolar polyamine transporter
FGSG_03096	30.1956	0.431706	-6.12815	0	UP			hypothetical protein
FGSG_03099	21.844	9.34447	-1.22505	0.000160631	UP			conserved hypothetical protein
FGSG_03103	19.3855	5.99148	-1.69399	2.75411e-06	UP			conserved hypothetical protein
FGSG_03114	78.7198	11.2958	-2.80094	0	UP			related to glutamate carboxypeptidase II
FGSG_03120	231.35	86.7261	-1.41554	9.70681e-07	UP			related to diacylglycerol pyrophosphate phosphatase DPP1
FGSG_03121	4.49762	0.906465	-2.31084	1.47268e-05	UP			probable pectin lyase precursor
FGSG_03123	259.922	54.3174	-2.25859	0	UP			conserved hypothetical protein
FGSG_03124	164.178	55.1029	-1.57506	1.89935e-11	UP			conserved hypothetical protein
FGSG_03125	170.87	56.5646	-1.59492	3.09959e-09	UP			related to thioredoxin
FGSG_03130	21.3418	0.899432	-4.56852	0	UP			conserved hypothetical protein
FGSG_03134	836.959	385.382	-1.11887	1.15712e-09	UP			hypothetical protein
FGSG_03135	11.7083	2.93247	-1.99734	0.000736672	UP			hypothetical protein (612 nt)
FGSG_03136	7.33953	0.275969	-4.73311	0	UP			related to benzoylformate decarboxylase
FGSG_03139	3.26085	0.515618	-2.66087	9.23505e-10	UP			related to beta-glucosidase
FGSG_03140	3.49793	0.200786	-4.12277	1.93837e-11	UP			related to hexose transporter protein
FGSG_03144	35.4432	0.362858	-6.60996	0	UP			related to hexose transporter protein
FGSG_03150	13.0229	0.808589	-4.00949	0	UP			conserved hypothetical protein
FGSG_03151	7.36367	0.103839	-6.148	7.24237e-13	UP			related to integral membrane protein
FGSG_03156	9.33337	1.27083	-2.87663	3.18093e-06	UP			conserved hypothetical protein
FGSG_03157	34.3135	0.850282	-5.33469	0	UP			conserved hypothetical protein
FGSG_03163	41.5427	5.53203	-2.90871	0	UP			related to monooxigenase
FGSG_03164	10.5483	0.624107	-4.07908	0	UP			hypothetical protein (1273 nt)
FGSG_03165	30.6206	7.63157	-2.00445	2.70213e-07	UP			conserved hypothetical protein
FGSG_03166	227.396	0.526733	-8.75392	0	UP			conserved hypothetical protein
FGSG_03175	26.6068	4.02871	-2.7234	0	UP			related to quinone reductase
FGSG_03178	34.3683	6.46286	-2.41083	0	UP			conserved hypothetical protein
FGSG_03182	31.0804	0.275811	-6.81618	0	UP			related to tubulin-tyrosine ligase
FGSG_03183	7.48634	1.68831	-2.14868	1.47267e-05	UP			hypothetical protein
FGSG_03185	123.043	19.9386	-2.62552	2.63514e-14	UP			conserved hypothetical protein
FGSG_03186	7.60625	0.48323	-3.9764	6.84296e-12	UP			related to oxidoreductase
FGSG_03192	72.1508	8.09468	-3.15597	0	UP			hypothetical protein (885 nt)
FGSG_03194	7.56619	0.139805	-5.75808	2.18069e-15	UP			probable endopolygalacturonase
FGSG_03209	30.5106	0.0175145	-10.7665	5.40394e-07	UP			related to triacylglycerol lipase II precursor
FGSG_03212	193.143	14.3135	-3.75422	0	UP			related to endochitinase
FGSG_03218	5.50488	0.441071	-3.64163	2.65494e-08	UP			conserved hypothetical protein
FGSG_03225	13.3549	0.996823	-3.74389	0	UP			conserved hypothetical protein
FGSG_03238	8.0829	1.43596	-2.49285	2.48539e-08	UP			related to endo-polygalacturonase 6
FGSG_03243	17.2772	2.61695	-2.72291	0	UP			related to triacylglycerol lipase II precursor
FGSG_03264	231.709	55.1651	-2.07049	0	UP			related to pisatin demethylase / cytochrome P450 monooxygenase
FGSG_03269	104.759	7.43561	-3.81648	0	UP			related to beta-galactosidase
FGSG_03272	63.7237	1.27974	-5.63791	0	UP			related to lactose permease
FGSG_03277	34.1722	9.3637	-1.86767	1.39e-10	UP			related to integral membrane protein
FGSG_03290	29.3187	4.30457	-2.76788	5.04132e-12	UP			conserved hypothetical protein
FGSG_03299	9.08522	1.49746	-2.60101	1.64882e-14	UP			related to tol protein
FGSG_03304	6.94943	0.513875	-3.75741	5.43334e-11	UP			conserved hypothetical protein
FGSG_03306	19.8421	1.48258	-3.74239	0	UP			related to hexose transporter protein
FGSG_03311	204.479	46.0399	-2.15099	0	UP			related to E.coli D-mannonate oxidoreductase
FGSG_03333	57.321	19.2383	-1.57508	3.47618e-09	UP			conserved hypothetical protein
FGSG_03334	7.96023	0	-1.79769	0.00141595	UP			conserved hypothetical protein
FGSG_03341	10.9942	5.12773	-1.10035	0.00286131	UP			conserved hypothetical protein
FGSG_03342	3.04961	0.377126	-3.01551	1.17226e-05	UP			conserved hypothetical protein
FGSG_03343	14.8586	0.548834	-4.75878	0	UP			related to beta-galactosidase
FGSG_03354	13.4458	1.64291	-3.03283	1.88257e-13	UP			related to NonF protein, involved in nonactin biosynthesis
FGSG_03355	40.228	2.86399	-3.8121	0	UP			probable NADPH2 dehydrogenase chain OYE2
FGSG_03365	48.941	14.0468	-1.80081	8.79992e-10	UP			conserved hypothetical protein
FGSG_03387	3.06225	0.370482	-3.04712	1.96075e-09	UP			probable beta-glucosidase precursor
FGSG_03394	126.343	21.0726	-2.58391	0	UP			conserved hypothetical protein
FGSG_03402	76.3555	29.8968	-1.35274	8.03694e-06	UP			related to PHO11 - secreted acid phosphatase
FGSG_03406	20.6195	2.2985	-3.16524	0	UP			probable pectinesterase precursor
FGSG_03410	15.9844	0.734312	-4.44413	0	UP			related to beta-glucosidase
FGSG_03422	36.5806	0.872274	-5.39015	0	UP			conserved hypothetical protein
FGSG_03424	19.5665	3.7183	-2.39567	4.28196e-15	UP			related to lactose permease
FGSG_03430	270.938	40.9834	-2.72485	0	UP			related to D-arabinitol 2-dehydrogenase
FGSG_03432	50.9211	13.6697	-1.89728	2.17203e-12	UP			probable endothiapepsin precursor
FGSG_03434	4.40622	0.430068	-3.35691	5.78916e-07	UP			conserved hypothetical protein
FGSG_03436	58.6221	1.10692	-5.72682	0	UP			related to chloroperoxidase
FGSG_03445	75.9825	5.05832	-3.90894	0	UP			conserved hypothetical protein
FGSG_03452	18.0325	7.84994	-1.19985	1.23965e-10	UP			conserved hypothetical protein
FGSG_03453	18.0325	7.84994	-1.19985	1.23965e-10	UP			conserved hypothetical protein
FGSG_03454	25.9681	2.70459	-3.26326	6.36249e-15	UP			conserved hypothetical protein
FGSG_03457	42.866	4.56005	-3.23271	0	UP			probable cutinase 1 precursor
FGSG_03462	174.903	11.688	-3.90346	0	UP			related to alpha-glucosidase b
FGSG_03465	257.244	43.9538	-2.54908	0	UP			hypothetical protein (1920 nt)
FGSG_03466	257.244	43.9538	-2.54908	0	UP			probable potassium channel beta subunit protein
FGSG_03480	3.75388	1.49842	-1.32494	0.000209127	UP			hypothetical protein (3723 nt)
FGSG_03483	47.6992	3.28787	-3.85874	0	UP			probable pectin lyase precursor
FGSG_03494	87.8894	2.48934	-5.14185	0	UP			conserved hypothetical protein
FGSG_03500	7.88963	0.877808	-3.16798	4.05086e-09	UP			conserved hypothetical protein
FGSG_03504	12.5964	0.180014	-6.12876	0	UP			related to integral membrane protein
FGSG_03516	3.19199	0.879546	-1.85962	0.000576841	UP			related to neutral amino acid permease
FGSG_03518	377.124	36.9201	-3.35256	0	UP			conserved hypothetical protein
FGSG_03519	175.931	18.7758	-3.22806	0	UP			hypothetical protein
FGSG_03553	150.565	60.1419	-1.32394	2.29095e-08	UP			related to calcium-related spray protein
FGSG_03554	292.78	103.921	-1.49433	2.40819e-10	UP			conserved hypothetical protein
FGSG_03556	9.09388	2.35281	-1.95051	2.1351e-07	UP			related to serine/threonine-protein kinase pkwA
FGSG_03563	845.866	360.594	-1.23005	2.09525e-08	UP			related to LSB3 - possible role in the regulation of actin cytoskeletal organization
FGSG_03564	845.866	360.594	-1.23005	2.09525e-08	UP			conserved hypothetical protein
FGSG_03565	845.866	360.594	-1.23005	2.09525e-08	UP			related to glutamine rich protein, nitrogen starvation-induced
FGSG_03584	11.1851	4.31003	-1.37581	0.00631012	UP			conserved hypothetical protein
FGSG_03585	668.054	25.3515	-4.71982	0	UP			conserved hypothetical protein
FGSG_03586	140.404	24.5423	-2.51624	0	UP			conserved hypothetical protein
FGSG_03589	239.018	14.2499	-4.0681	0	UP			related to 4-coumarate--CoA ligase
FGSG_03590	110.478	29.0282	-1.92823	0	UP			conserved hypothetical protein
FGSG_03594	87.1512	28.7479	-1.60006	3.0219e-11	UP			related to mouse ligatin, a trafficking receptor for phosphoglycoproteins
FGSG_03598	41.36	0.13897	-8.21732	0	UP			conserved hypothetical protein
FGSG_03599	686.694	0.744241	-9.84968	0	UP			conserved hypothetical protein
FGSG_03601	8.92616	0.753148	-3.56703	0	UP			related to cholinesterase precursor
FGSG_03605	2.15596	0.373484	-2.52921	0.00201454	UP			related to bifunctional 4-hydroxyphenylacetate degradation enzyme
FGSG_03612	3.41575	0.669021	-2.35208	0.000391484	UP			conserved hypothetical protein
FGSG_03614	6.13118	0.789571	-2.95702	2.11153e-11	UP			conserved hypothetical protein
FGSG_03624	166.078	0.517119	-8.32715	0	UP			probable endo-1,4-beta-xylanase A precursor
FGSG_03628	35.741	0	-1.79769	7.42872e-25	UP			probable cellulose 1,4-beta-cellobiosidase II precursor
FGSG_03629	28.4737	5.99229	-2.24845	0	UP			probable alpha-glucuronidase precursor
FGSG_03630	47.863	14.3967	-1.73317	1.66317e-08	UP			conserved hypothetical protein
FGSG_03631	16.0465	4.77501	-1.74868	1.70877e-07	UP			conserved hypothetical protein
FGSG_03632	1462.59	306.243	-2.25577	0	UP			related to cellulose binding protein CEL1
FGSG_03638	64.996	11.2632	-2.52873	0	UP			related to alcohol oxidase
FGSG_03639	3.07228	0.35948	-3.09532	0	UP			conserved hypothetical protein
FGSG_03643	12.8491	3.32098	-1.95198	2.22008e-08	UP			related to C4-dicarboxylate transport protein mae1
FGSG_03645	36.9394	14.3059	-1.36855	9.41519e-07	UP			related to glucarate dehydratase
FGSG_03646	41.2646	4.98942	-3.04796	0	UP			related to nicotinamide mononucleotide permease
FGSG_03647	103.575	15.9532	-2.69875	0	UP			related to dihydrodipicolinate synthase
FGSG_03648	86.542	23.8322	-1.86049	5.62084e-12	UP			related to ketoreductases
FGSG_03650	6.10908	2.35111	-1.37761	0.0035769	UP			related to ADP-ribosyl-glycohydrolase
FGSG_03652	21.6557	0.21328	-6.66586	0	UP			related to Y.lipolytica GPR1 protein and Fun34p
FGSG_03653	53.9649	8.69252	-2.63417	0	UP			conserved hypothetical protein
FGSG_03654	12.0148	0.729664	-4.04144	0	UP			conserved hypothetical protein
FGSG_03658	9.27247	0.0941184	-6.62233	2.29013e-08	UP			conserved hypothetical protein
FGSG_03660	5.42213	1.25769	-2.10808	3.4867e-05	UP			hypothetical protein (1060 nt)
FGSG_03662	1424.37	74.9439	-4.24837	0	UP			conserved hypothetical protein
FGSG_03680	7.52198	1.11778	-2.75047	2.38077e-08	UP			related to aquaporin, Major Intrinsic Protein
FGSG_03684	5.86189	1.80865	-1.69645	0.00026996	UP			hypothetical protein (1350 nt)
FGSG_03694	101.846	27.8426	-1.87102	0	UP			probable ARG4 - arginosuccinate lyase
FGSG_03696	9.40908	3.54134	-1.40976	0.000208432	UP			related to maackiain detoxification protein 1
FGSG_03697	17.2741	1.35873	-3.66828	0	UP			related to monosaccharide transporter
FGSG_03700	155.39	5.54014	-4.80983	0	UP			related to O-methylsterigmatocystin oxidoreductase
FGSG_03705	6.90222	0.219104	-4.97737	1.373e-11	UP			hypothetical protein (861 nt)
FGSG_03707	10.206	1.45948	-2.80589	2.90686e-11	UP			hypothetical protein (1620 nt)
FGSG_03708	169.482	17.9321	-3.24051	0	UP			conserved hypothetical protein
FGSG_03710	11.3263	3.58324	-1.66034	3.90763e-06	UP			related to NADH oxidase
FGSG_03717	216.914	62.8702	-1.78668	1.3453e-13	UP			conserved hypothetical protein
FGSG_03720	215.675	15.7078	-3.7793	0	UP			hypothetical protein (520 nt)
FGSG_03725	76.6295	14.2643	-2.42549	0	UP			probable mfs-multidrug-resistance transporter
FGSG_03728	19.7147	0.182987	-6.75139	0	UP			conserved hypothetical protein
FGSG_03729	4.89903	0.210203	-4.54265	3.94808e-13	UP			related to salicylate 1-monooxygenase
FGSG_03730	8.45917	0.777744	-3.44315	0	UP			related to cocaine esterase
FGSG_03731	33.0379	2.26717	-3.86516	0	UP			conserved hypothetical protein
FGSG_03732	5.38197	0.0217222	-7.95282	3.03964e-05	UP			related to transporter protein HOL1
FGSG_03741	58.7977	15.9788	-1.8796	4.59005e-13	UP			related to O-methylsterigmatocystin oxidoreductase
FGSG_03742	13.9928	1.81514	-2.94654	0	UP			related to cellobiose dehydrogenase
FGSG_03743	12.8789	3.44992	-1.90037	4.3006e-06	UP			hypothetical protein (1119 nt)
FGSG_03745	16.6321	2.70988	-2.61767	1.24611e-14	UP			related to aerobactin siderophore biosynthesis protein iucB
FGSG_03748	216.63	1.16194	-7.54255	0	UP			conserved hypothetical protein
FGSG_03749	27.7754	0.549291	-5.66009	0	UP			probable neutral amino acid permease
FGSG_03750	55.874	10.6576	-2.3903	0	UP			conserved hypothetical protein
FGSG_03755	205.325	44.5158	-2.20552	0	UP			related to 2,5-diketo-D-gluconic acid reductase
FGSG_03765	37.2497	13.876	-1.42464	1.34558e-07	UP			conserved hypothetical protein
FGSG_03771	153.651	76.2031	-1.01173	9.66672e-06	UP			conserved hypothetical protein
FGSG_03778	7.11531	0.782579	-3.18462	5.4118e-13	UP			related to neutral amino acid permease
FGSG_03779	45.4201	7.7132	-2.55793	7.46218e-14	UP			related to thermoresistant gluconokinase
FGSG_03780	4.88671	0	-1.79769	7.05208e-07	UP			related to channel proteins
FGSG_03784	4.58135	1.37501	-1.73633	0.00713549	UP			conserved hypothetical protein
FGSG_03795	9.35017	0.0250009	-8.54687	2.43203e-07	UP			probable cellulase precursor
FGSG_03804	672.112	252.299	-1.41357	1.81829e-09	UP			conserved hypothetical protein
FGSG_03808	22.8853	0.844783	-4.75969	0	UP			conserved hypothetical protein
FGSG_03814	3.30933	1.32476	-1.3208	0.00968976	UP			related to multidrug resistant protein
FGSG_03815	43.4428	8.87097	-2.29195	1.42117e-13	UP			conserved hypothetical protein
FGSG_03818	15.0142	0.179298	-6.38782	0	UP			related to reductases
FGSG_03821	33.7692	10.394	-1.69996	2.26495e-08	UP			hypothetical protein (1270 nt)
FGSG_03825	135.772	28.8306	-2.23552	0	UP			conserved hypothetical protein
FGSG_03828	756.29	62.3097	-3.60141	0	UP			conserved hypothetical protein
FGSG_03831	125.69	32.3258	-1.95911	0	UP			conserved hypothetical protein
FGSG_03838	12.7251	4.06413	-1.64666	3.83406e-05	UP			related to 3-oxoacyl-[acyl-carrier-protein] reductase
FGSG_03842	89.236	4.23604	-4.39684	0	UP			related to alpha-amylase A precursor
FGSG_03856	4.40649	1.05741	-2.0591	7.20253e-05	UP			related to amidohydrolase AmhX
FGSG_03858	68.4566	11.3092	-2.59769	0	UP			probable beta-glucosidase precursor
FGSG_03865	32.3443	0.716059	-5.49729	0	UP			related to L-sorbosone dehydrogenase
FGSG_03867	30.0752	0.977121	-4.94389	0	UP			probable acetylxylan esterase
FGSG_03880	10.7758	3.80456	-1.50199	0.000310334	UP			related to pentafunctional arom polypeptide
FGSG_03883	46.3129	0.666242	-6.11922	0	UP			conserved hypothetical protein
FGSG_03893	2.06909	0.312534	-2.72691	5.51706e-05	UP			conserved hypothetical protein
FGSG_03896	4.19043	1.21005	-1.79204	0.00215801	UP			conserved hypothetical protein
FGSG_03900	25.3328	1.661	-3.93088	6.36249e-15	UP			conserved hypothetical protein
FGSG_03904	25.0582	0.772473	-5.01966	0	UP			probable beta-galactosidase
FGSG_03905	30.8706	0.0255989	-10.2359	3.24013e-10	UP			related to putative arabinase
FGSG_03906	1.52455	0.364801	-2.06321	0.00359264	UP			related to class I alpha-mannosidase 1B
FGSG_03910	44.4705	3.4403	-3.69224	0	UP			hypothetical protein (1078 nt)
FGSG_03911	205.174	69.9488	-1.55248	5.90756e-10	UP			conserved hypothetical protein
FGSG_03914	26.8881	11.1209	-1.27369	0.000192274	UP			probable ycaC, hydrolase of unknown specificity
FGSG_03918	71.2035	0.239484	-8.21588	0	UP			related to endoglucanase
FGSG_03920	5.79633	0.265443	-4.44867	0	UP			related to maltose permease
FGSG_03922	6.68775	0.224951	-4.89384	0	UP			related to class I alpha-mannosidase 1B
FGSG_03944	5.70099	0.943634	-2.59491	3.14668e-08	UP			conserved hypothetical protein
FGSG_03946	281.188	38.9716	-2.85104	0	UP			related to thioredoxin
FGSG_03965	56.6086	24.191	-1.22655	3.83323e-09	UP			conserved hypothetical protein
FGSG_03966	56.6086	24.191	-1.22655	3.83323e-09	UP			related to IST2 protein
FGSG_03968	149.218	58.2441	-1.35724	4.88117e-08	UP			related to cellulose binding protein CEL1
FGSG_03969	28.2243	7.5788	-1.8969	3.73194e-10	UP			conserved hypothetical protein
FGSG_03979	27.2153	12.9832	-1.06777	7.06475e-05	UP			conserved hypothetical protein
FGSG_03981	22.2421	1.3421	-4.05072	0	UP			probable aspartate aminotransferase, cytoplasmic
FGSG_03987	80.9163	34.7569	-1.21913	1.35497e-06	UP			related to low affininty zinc transporter
FGSG_03988	904.377	283.701	-1.67255	2.54024e-11	UP			conserved hypothetical protein
FGSG_03998	39.2761	14.8353	-1.40462	2.51583e-06	UP			conserved hypothetical protein
FGSG_04000	425.838	100.542	-2.08251	0	UP			conserved hypothetical protein
FGSG_04001	425.838	100.542	-2.08251	0	UP			conserved hypothetical protein
FGSG_04003	195.73	54.1403	-1.85409	5.93429e-14	UP			conserved hypothetical protein
FGSG_04012	32.1537	1.66319	-4.27296	0	UP			related to NADH oxidase
FGSG_04015	126.664	44.2165	-1.51835	7.45933e-09	UP			conserved hypothetical protein
FGSG_04016	15.3633	5.1783	-1.56894	1.36205e-06	UP			conserved hypothetical protein
FGSG_04017	15.3633	5.1783	-1.56894	1.36205e-06	UP			conserved hypothetical protein
FGSG_04032	207.573	79.5519	-1.38365	2.1078e-13	UP			probable ubiquitin-protein ligase UBC4
FGSG_04043	131.115	37.1428	-1.81968	1.32703e-13	UP			conserved hypothetical protein
FGSG_04060	3.85656	0.145148	-4.73172	0.000113792	UP			conserved hypothetical protein
FGSG_04062	3.49297	0.638863	-2.45087	2.71896e-06	UP			probable sugar transporter
FGSG_04071	615.189	240.86	-1.35284	5.18905e-11	UP			conserved hypothetical protein
FGSG_04072	615.189	240.86	-1.35284	5.18905e-11	UP			conserved hypothetical protein
FGSG_04074	782.756	10.733	-6.18843	0	UP			conserved hypothetical protein
FGSG_04088	1263.96	176.885	-2.83707	0	UP			hypothetical protein (394 nt)
FGSG_04094	100.692	3.97619	-4.66241	0	UP			conserved hypothetical protein
FGSG_04114	10.912	5.15474	-1.08195	0.00507575	UP			related to adenosine deaminase
FGSG_04115	180.173	85.4903	-1.07555	9.63259e-06	UP			probable mitochondrial receptor complex chain MOM22
FGSG_04117	186.331	28.3768	-2.71508	0	UP			probable glutamate dehydrogenase, NAD(+)-specific
FGSG_04120	39.2289	17.746	-1.14442	0.000161201	UP			related to SNF8 protein, involved in glucose derepression
FGSG_04136	1217.82	440.943	-1.46563	6.25129e-10	UP			probable RPS16B - ribosomal protein S16.e
FGSG_04137	1217.88	462.855	-1.39574	4.00373e-09	UP			probable 60S ribosomal protein L32
FGSG_04149	1183.2	414.385	-1.51366	1.87557e-11	UP			probable ribosomal protein L34.e
FGSG_04150	1183.2	414.385	-1.51366	1.87557e-11	UP			conserved hypothetical protein
FGSG_04152	173.298	78.0496	-1.15079	1.44434e-06	UP			probable PHO8 - repressible alkaline phosphatase vacuolar
FGSG_04160	35.1763	9.62705	-1.86944	1.59122e-09	UP			conserved hypothetical protein
FGSG_04193	285.917	84.635	-1.75627	0	UP			conserved hypothetical protein
FGSG_04194	285.917	84.635	-1.75627	0	UP			probable aldehyde dehydrogenase
FGSG_04212	16.9197	5.68932	-1.57238	1.56993e-05	UP			related to glutathione transferase omega 1
FGSG_04213	250.031	117.481	-1.08967	9.08623e-06	UP			conserved hypothetical protein
FGSG_04217	119.88	11.0355	-3.44137	0	UP			related to nicotinamide mononucleotide permease
FGSG_04218	28.6766	11.5012	-1.31808	0.000230252	UP			related to acetyltransferase
FGSG_04223	206.978	20.7342	-3.3194	0	UP			related to members of the aldo/keto reductase family
FGSG_04226	44.5396	20.3444	-1.13046	5.26723e-05	UP			conserved hypothetical protein
FGSG_04236	3.50092	1.25942	-1.47498	0.00530634	UP			related to glutamyl-tRNA amidotransferase
FGSG_04239	796.546	10.5683	-6.23594	0	UP			conserved hypothetical protein
FGSG_04242	107.344	27.6494	-1.95692	0	UP			related to sulphate transporter proteins
FGSG_04247	19.2246	5.31102	-1.85589	2.2535e-08	UP			probable xylitol dehydrogenase
FGSG_04274	80.9539	29.5373	-1.45456	4.20009e-14	UP			related to DNA-directed RNA polymerase II elongator protein subunit
FGSG_04275	80.9539	29.5373	-1.45456	4.20009e-14	UP			related to tRNA splicing endonuclease gamma subunit
FGSG_04283	2440.45	351.306	-2.79635	0	UP			conserved hypothetical protein
FGSG_04284	115.381	48.9203	-1.2379	0	UP			related to SYF1 - synthetic lethal with CDC40
FGSG_04302	25.0582	5.98098	-2.06683	4.50368e-13	UP			related to phenol 2-monooxygenase
FGSG_04309	138.757	64.3054	-1.10955	3.92214e-06	UP			probable oxoglutarate dehydrogenase precursor
FGSG_04313	522.316	171.843	-1.60384	2.70647e-11	UP			probable branching enzyme (be1)
FGSG_04317	6.52425	1.75656	-1.89306	3.89563e-06	UP			related to multidrug resistant protein
FGSG_04326	43.8315	21.7623	-1.01014	0.000236311	UP			conserved hypothetical protein
FGSG_04333	4.87054	1.43515	-1.76288	4.75015e-05	UP			related to long-chain-fatty-acid-CoA ligase
FGSG_04334	4.16587	1.39675	-1.57654	0.00096728	UP			related to aerobactin siderophore biosynthesis protein iucB
FGSG_04353	652.211	56.835	-3.52049	0	UP			conserved hypothetical protein
FGSG_04363	205.384	86.3752	-1.24964	1.6072e-07	UP			related to multistep phosphorelay regulator 1
FGSG_04371	3.97416	0.939462	-2.08074	0.000670562	UP			conserved hypothetical protein
FGSG_04374	17.3489	0	-1.79769	9.41907e-09	UP			conserved hypothetical protein
FGSG_04383	6.28051	2.00845	-1.6448	0.000174461	UP			conserved hypothetical protein
FGSG_04390	217.491	55.0385	-1.98244	0	UP			conserved hypothetical protein
FGSG_04391	217.491	55.0385	-1.98244	0	UP			conserved hypothetical protein
FGSG_04403	44.3655	16.5294	-1.42441	1.04179e-08	UP			conserved hypothetical protein
FGSG_04414	128.045	40.6586	-1.65501	0	UP			hypothetical protein (1988 nt)
FGSG_04421	20.7675	7.49296	-1.47072	1.48198e-06	UP			conserved hypothetical protein
FGSG_04424	36.0238	16.0319	-1.16801	4.22832e-05	UP			related to UTP5 protein
FGSG_04430	46.3222	3.9498	-3.55185	0	UP			probable pectate lyase 1
FGSG_04434	5.28817	0.442557	-3.57883	2.04543e-14	UP			related to peroxidase
FGSG_04446	32.0455	10.8896	-1.55717	0	UP			hypothetical protein (4076 nt)
FGSG_04450	5.18436	0.121924	-5.41012	3.11383e-06	UP			conserved hypothetical protein
FGSG_04454	866.209	131.855	-2.71576	0	UP			probable SOD2 - superoxide dismutase (Mn) precursor, mitochondrial
FGSG_04458	33.2369	3.63675	-3.19206	0	UP			probable flavohemoglobin
FGSG_04463	27.296	7.40755	-1.88162	2.45138e-09	UP			conserved hypothetical protein
FGSG_04465	5.03664	1.40373	-1.84319	1.28505e-05	UP			related to myo-inositol transport protein ITR1
FGSG_04468	74.9504	0.287529	-8.02608	0	UP			related to neutral amino acid permease
FGSG_04476	1756.89	671.804	-1.38691	8.94105e-09	UP			probable 40S RIBOSOMAL PROTEIN S24
FGSG_04510	8.72344	0.0902388	-6.59501	2.31528e-10	UP			related to monophenol monooxygenase (tyrosinase)
FGSG_04518	125.011	5.76472	-4.43866	0	UP			conserved hypothetical protein
FGSG_04535	6.96056	0.364623	-4.25473	6.22203e-06	UP			hypothetical protein
FGSG_04567	100.237	49.0656	-1.03063	6.93684e-05	UP			probable glutaredoxin
FGSG_04579	29.1926	11.8436	-1.3015	1.37584e-05	UP			related to monocarboxylate transporter 4
FGSG_04580	74.3898	1.82141	-5.35198	0	UP			probable ABC1 transport protein
FGSG_04583	733.34	35.1828	-4.38154	0	UP			conserved hypothetical protein
FGSG_04589	29.3022	3.99297	-2.87548	0	UP			related to tetracenomycin polyketide synthesis O-methyltransferase tcmP
FGSG_04590	38.3847	5.80446	-2.7253	0	UP			related to isotrichodermin C-15 hydroxylase (cytochrome P-450 monooxygenase CYP65A1)
FGSG_04591	35.7423	8.18986	-2.12572	5.44121e-13	UP			probable farnesyltranstransferase (al-3)
FGSG_04595	8.00739	0.756771	-3.4034	4.55782e-11	UP			related to hydroxylase
FGSG_04596	120.838	17.9079	-2.75441	0	UP			related to O-methyltransferase
FGSG_04598	11.3067	0.0719873	-7.29522	0	UP			related to CLC chloride channel protein
FGSG_04599	6.4905	0.25597	-4.66429	1.01968e-11	UP			related to peroxisomal short-chain alcohol dehydrogenase
FGSG_04600	90.9495	6.31558	-3.84808	0	UP			conserved hypothetical protein
FGSG_04603	65.2632	1.18523	-5.78302	0	UP			related to carbonic anhydrase
FGSG_04609	427.933	2.93878	-7.18602	0	UP			hypothetical protein (1355 nt)
FGSG_04610	299.026	43.5578	-2.77927	0	UP			related to alpha-glucoside transport protein
FGSG_04615	115.8	3.22182	-5.16761	0	UP			conserved hypothetical protein
FGSG_04621	32.0204	2.77402	-3.52894	0	UP			related to monoamine oxidase N
FGSG_04655	14.065	3.04324	-2.20843	0	UP			conserved hypothetical protein
FGSG_04656	338.721	21.1468	-4.00159	0	UP			conserved hypothetical protein
FGSG_04676	2.36662	0.843746	-1.48794	0.00994727	UP			related to lactose permease
FGSG_04678	3.70745	0.158944	-4.54383	2.26333e-08	UP			related to beta-mannanase
FGSG_04686	5.32701	0.890679	-2.58035	1.02174e-06	UP			related to pyridoxine 4-dehydrogenase
FGSG_04688	42.6229	14.1993	-1.58581	6.3029e-08	UP			related to multifunctional beta-oxidation protein
FGSG_04692	78.9959	9.05803	-3.12451	0	UP			related to Tri201 - trichothecene 3-O-acetyltransferase
FGSG_04693	102.885	3.12412	-5.04144	0	UP			related to integral membrane protein PTH11
FGSG_04698	4.697	0.728177	-2.68938	0.0024095	UP			hypothetical protein
FGSG_04704	59.7271	2.13076	-4.80895	0	UP			related to glucoamylase precursor
FGSG_04708	2.60033	0.729031	-1.83464	2.41792e-05	UP			related to CAR2 - ornithine aminotransferase
FGSG_04709	25.8272	0.319826	-6.33546	0	UP			related to multidrug resistant protein
FGSG_04717	11.4415	0.0587666	-7.60506	5.35654e-14	UP			probable cytochrome P450 monooxygenase (lovA)
FGSG_04727	3.56722	0.461507	-2.95038	1.68512e-06	UP			conserved hypothetical protein
FGSG_04729	21.0597	3.82525	-2.46086	1.52922e-10	UP			conserved hypothetical protein
FGSG_04731	66.5845	18.2371	-1.86831	5.85207e-13	UP			related to integral membrane protein
FGSG_04732	168.443	43.9291	-1.93901	0	UP			related to 6-hydroxy-d-nicotine oxidase
FGSG_04734	16.8864	0.684135	-4.62544	0	UP			conserved hypothetical protein
FGSG_04735	514.181	60.0242	-3.09866	0	UP			conserved hypothetical protein
FGSG_04741	529.88	12.2044	-5.44019	0	UP			conserved hypothetical protein
FGSG_04745	592.538	19.452	-4.92892	0	UP			related to antifungal protein
FGSG_04746	16.0572	2.8143	-2.51237	4.63387e-11	UP			conserved hypothetical protein
FGSG_04752	13.3107	0.474192	-4.81097	0	UP			related to chitinase
FGSG_04755	13.2678	1.20031	-3.46645	0	UP			related to NADH oxidase
FGSG_04760	8.3893	3.96775	-1.08023	0.00562182	UP			hypothetical protein
FGSG_04768	83.6241	13.6903	-2.61077	0	UP			related to endo-1,3-beta-glucanase
FGSG_04773	36.5407	0.944654	-5.27358	0	UP			related to endoglucanase IV precursor
FGSG_04787	133.832	44.729	-1.58114	4.89615e-10	UP			conserved hypothetical protein
FGSG_04818	3.78431	0	-1.79769	0.00129095	UP			related to triacylglycerol lipase precursor
FGSG_04824	477.506	116.396	-2.03648	0	UP			conserved hypothetical protein
FGSG_04841	5.21258	1.34392	-1.95555	0.00044487	UP			conserved hypothetical protein
FGSG_04848	14.8885	1.37242	-3.4394	0	UP			probable rhamnogalacturonan acetylesterase precursor
FGSG_04866	6.88356	0.0208371	-8.36785	0.000133872	UP			conserved hypothetical protein
FGSG_04897	40.6793	16.5589	-1.29669	7.05607e-06	UP			conserved hypothetical protein
FGSG_04906	115.178	36.0301	-1.67659	4.14702e-12	UP			conserved hypothetical protein
FGSG_04915	1575.48	785.855	-1.00345	3.41111e-05	UP			probable 40S ribosomal protein S30.e, cytosolic
FGSG_04919	279.072	121.283	-1.20225	8.4567e-07	UP			probable Na+-transporting ATPase ENA-1 (sodium P-type ATPase ENA-1)
FGSG_04921	588.036	9.84398	-5.90052	0	UP			conserved hypothetical protein
FGSG_04922	105.19	51.6276	-1.02679	3.91507e-05	UP			probable xylitol dehydrogenase
FGSG_04929	37.9667	14.6562	-1.37323	6.81953e-06	UP			related to cgi-94 protein
FGSG_04932	3343.64	494.593	-2.75711	0	UP			conserved hypothetical protein
FGSG_04933	3343.64	494.593	-2.75711	0	UP			conserved hypothetical protein
FGSG_04943	9.65098	0.174333	-5.79076	0	UP			probable amino acid permease NAAP1
FGSG_04953	24.5626	0.806038	-4.92947	0	UP			probable beta-glucosidase precursor
FGSG_04967	19.8507	0.714234	-4.79665	0	UP			conserved hypothetical protein
FGSG_04968	2.2572	0.499073	-2.17721	0.00144104	UP			related to fumarylacetoacetate hydrolase
FGSG_04969	4.08391	0.3015	-3.75972	2.18069e-15	UP			related to salicylate 1-monooxygenase
FGSG_04970	4.70554	0.927664	-2.34269	1.46674e-07	UP			conserved hypothetical protein
FGSG_04971	9.41585	2.17748	-2.11243	0.00107234	UP			conserved hypothetical protein
FGSG_04973	14.6754	5.24673	-1.48391	8.10507e-05	UP			conserved hypothetical protein
FGSG_04975	558.331	184.705	-1.5959	2.4042e-11	UP			conserved hypothetical protein
FGSG_04979	78.5372	33.2178	-1.24142	8.2581e-07	UP			conserved hypothetical protein
FGSG_04982	57.4111	25.8298	-1.15229	8.51793e-06	UP			related to protein-tyrosine phosphatase
FGSG_04987	37.7696	16.4718	-1.19723	6.86693e-07	UP			hypothetical protein (1275 nt)
FGSG_04998	190.935	69.9331	-1.44904	1.51848e-09	UP			related to transcriptional regulator ARG82
FGSG_04999	2.95087	0.661701	-2.15689	0.00480785	UP			conserved hypothetical protein
FGSG_05021	11.4937	3.51673	-1.70853	8.42611e-07	UP			conserved hypothetical protein
FGSG_05032	142.828	5.10847	-4.80524	0	UP			hypothetical protein (2423 nt)
FGSG_05035	65.7452	16.6863	-1.97822	1.58837e-13	UP			probable Snz-type pyridoxine vitamin B6 biosynthetic protein SNZ1
FGSG_05036	18.8128	4.0253	-2.22455	5.92479e-09	UP			probable Sno-type pyridoxine vitamin B6 biosynthetic protein SNO1
FGSG_05040	41.5367	14.8826	-1.48076	9.7384e-07	UP			conserved hypothetical protein
FGSG_05042	308.648	106.027	-1.54153	6.54518e-11	UP			related to low-affinity hexose transporter HXT3
FGSG_05046	390.922	73.9445	-2.40236	0	UP			conserved hypothetical protein
FGSG_05048	80.6975	13.9153	-2.53585	0	UP			related to dihydrodipicolinate synthase
FGSG_05049	32.3901	12.8104	-1.33824	1.18149e-06	UP			probable DIM1 - rRNA (adenine-N6,N6-)-dimethyltransferase
FGSG_05055	21.5893	8.02668	-1.42744	0.000367848	UP			conserved hypothetical protein
FGSG_05057	141.014	62.1647	-1.18167	7.27638e-14	UP			conserved hypothetical protein
FGSG_05067	10.1005	5.03567	-1.00417	0.000682765	UP			hypothetical protein (1448 nt)
FGSG_05070	30.7102	12.2414	-1.32695	1.34121e-05	UP			conserved hypothetical protein
FGSG_05108	90.0437	26.7329	-1.75201	3.20662e-13	UP			probable dead-box protein precursor CYT-19
FGSG_05140	136.119	38.3018	-1.82938	3.81136e-14	UP			related to acyl-CoA dehydrogenase, medium-chain specific, mitochondrial precursor
FGSG_05161	30.9898	14.3046	-1.11532	6.84659e-05	UP			conserved hypothetical protein
FGSG_05175	670.32	202.591	-1.72628	6.06398e-13	UP			conserved hypothetical protein
FGSG_05180	17.3173	6.882	-1.33131	0.00234954	UP			hypothetical protein (501 nt)
FGSG_05193	59.7567	24.3978	-1.29235	5.43364e-07	UP			probable MAK16 protein
FGSG_05223	49.2074	18.5151	-1.41017	1.97142e-06	UP			conserved hypothetical protein
FGSG_05230	46.5129	12.6687	-1.87636	1.60241e-11	UP			conserved hypothetical protein
FGSG_05244	20.1101	9.61421	-1.06468	0.000265718	UP			related to nuclear assembly factor NAF1
FGSG_05260	14.2332	6.03508	-1.23782	0.000121947	UP			conserved hypothetical protein
FGSG_05291	293.375	134.241	-1.12792	5.7298e-06	UP			conserved hypothetical protein
FGSG_05294	15.3198	1.74578	-3.13346	0	UP			conserved hypothetical protein
FGSG_05296	344.182	64.2508	-2.42138	0	UP			conserved hypothetical protein
FGSG_05330	62.9367	28.4203	-1.14698	1.6663e-05	UP			related to mannose-6-phosphate isomerase
FGSG_05342	44.1942	20.7832	-1.08844	9.46724e-05	UP			conserved hypothetical protein
FGSG_05352	21.0287	2.0018	-3.39299	0	UP			related to hexose transporter protein
FGSG_05378	2367.85	1013.2	-1.22466	3.65286e-07	UP			probable ribosomal protein L29.e, cytosolic
FGSG_05397	355.935	56.6729	-2.65088	0	UP			conserved hypothetical protein
FGSG_05410	128.538	24.6552	-2.38223	0	UP			conserved hypothetical protein
FGSG_05416	10.1323	4.64089	-1.12648	0.00390579	UP			conserved hypothetical protein
FGSG_05428	354.665	81.4949	-2.12167	0	UP			probable TIF6 - translation initiation factor 6 (eIF6)
FGSG_05433	898.621	304.263	-1.5624	4.85228e-11	UP			probable S3 ribosomal protein
FGSG_05446	63.5288	18.5548	-1.77562	8.18091e-12	UP			related to agmatinase
FGSG_05458	734.397	60.406	-3.6038	0	UP			conserved hypothetical protein
FGSG_05465	15.411	7.36496	-1.06521	0.000394672	UP			related to NOC3 protein, required for maturation and intranuclear transport of pre-ribosomes
FGSG_05466	22.1982	9.9741	-1.15418	0.00012794	UP			related to RNA processing factor 1
FGSG_05482	15.2865	7.47728	-1.03167	0.00370645	UP			related to bifunctional P-protein (chorismate mutase-P/prephenate dehydratase)
FGSG_05486	149.485	70.8943	-1.07626	8.66214e-10	UP			conserved hypothetical protein
FGSG_05487	149.485	70.8943	-1.07626	8.66214e-10	UP			conserved hypothetical protein
FGSG_05493	1266.05	415.555	-1.60722	8.1474e-12	UP			probable RPS20 - ribosomal protein
FGSG_05514	25.9067	11.3842	-1.1863	2.62117e-05	UP			probable sterol glucosyltransferase
FGSG_05531	23.2844	9.11932	-1.35237	2.0659e-05	UP			related to KTI12 (TOT4) protein
FGSG_05537	24.8299	11.7633	-1.07779	0.00029863	UP			related to cell cycle progression protein
FGSG_05543	271.569	82.5544	-1.7179	1.02679e-12	UP			probable translocase of inner membrane
FGSG_05546	183.942	27.9727	-2.71716	0	UP			probable ornithine aminotransferase
FGSG_05551	54.8428	8.01394	-2.77472	0	UP			related to delta3-cis-delta2-trans-enoyl-CoA isomerase
FGSG_05552	54.8428	8.01394	-2.77472	0	UP			conserved hypothetical protein
FGSG_05554	171.275	55.2335	-1.6327	8.75147e-12	UP			probable UGA1 - 4-aminobutyrate aminotransferase (GABA transaminase)
FGSG_05556	34.2356	14.0616	-1.28374	1.30835e-06	UP			related to SAS10 protein, involved in silencing
FGSG_05592	12.3297	4.33558	-1.50784	7.54083e-05	UP			conserved hypothetical protein
FGSG_05594	151.909	64.5109	-1.23559	6.14484e-07	UP			conserved hypothetical protein
FGSG_05598	135.167	48.4711	-1.47955	1.43195e-09	UP			related to F1F0-ATPase complex assembly protein ATP11
FGSG_05605	2158.01	770.046	-1.48668	5.64281e-10	UP			probable ribosomal protein P2
FGSG_05612	23.9198	7.16895	-1.73837	1.36596e-07	UP			related to PET8 protein, member of the mitochondrial carrier (MCF) family
FGSG_05620	36.7666	13.5935	-1.43548	1.78451e-05	UP			conserved hypothetical protein
FGSG_05621	47.1688	22.4211	-1.07298	1.36167e-05	UP			related to dipeptidyl aminopeptidase B
FGSG_05622	157.929	5.72082	-4.78691	0	UP			hypothetical protein (2310 nt)
FGSG_05640	1901.8	533.781	-1.83304	8.41731e-15	UP			probable ribosomal protein L17.e, cytosolic
FGSG_05661	25.4046	10.9849	-1.20956	3.58972e-05	UP			hypothetical protein (593 nt)
FGSG_05678	17.1433	1.30649	-3.71387	0	UP			related to fructosyl amino acid oxidase
FGSG_05686	20.0539	9.99484	-1.00463	0.000410552	UP			related to Streptococcus M protein
FGSG_05687	11.6135	3.27715	-1.82529	5.20836e-09	UP			probable ATP-dependent RNA helicase
FGSG_05692	78.8989	2.90722	-4.7623	0	UP			conserved hypothetical protein
FGSG_05695	86.2808	31.232	-1.46602	3.18029e-09	UP			hypothetical protein (1880 nt)
FGSG_05696	69.2503	19.3277	-1.84115	2.22883e-12	UP			related to branched-chain amino acid aminotransferase
FGSG_05717	29.7331	13.4009	-1.14974	4.12184e-07	UP			hypothetical protein (1332 nt)
FGSG_05720	108.337	6.57366	-4.04269	0	UP			related to hexose transporter protein
FGSG_05721	96.9034	47.1293	-1.03992	6.61429e-07	UP			related to interferon-regulated resistance GTP-binding protein
FGSG_05731	4.30698	0.3789	-3.50679	3.18524e-11	UP			related to putative tartrate transporter
FGSG_05737	345.887	94.341	-1.87435	0	UP			related to polyadenylate-binding protein
FGSG_05738	345.887	94.341	-1.87435	0	UP			conserved hypothetical protein
FGSG_05739	345.887	94.341	-1.87435	0	UP			conserved hypothetical protein
FGSG_05752	30.8905	2.52454	-3.61307	0	UP			conserved hypothetical protein
FGSG_05754	43.024	1.00683	-5.41725	0	UP			hypothetical protein (1427 nt)
FGSG_05762	6.89232	0.708544	-3.28206	4.3994e-11	UP			related to oxidoreductase
FGSG_05794	0.875865	0.400284	-1.12968	0.00965658	UP			hypothetical protein (10061 nt)
FGSG_05801	12.7741	4.00967	-1.67166	1.22947e-06	UP			conserved hypothetical protein
FGSG_05802	262.672	37.6799	-2.8014	0	UP			related to putative tartrate transporter
FGSG_05803	11.3077	0.0710789	-7.31366	4.03396e-09	UP			conserved hypothetical protein
FGSG_05805	44.9837	1.44306	-4.9622	0	UP			related to aliphatic nitrilase
FGSG_05809	14.6454	0.0673335	-7.7649	0	UP			conserved hypothetical protein
FGSG_05824	73.8268	3.13204	-4.55897	0	UP			conserved hypothetical protein
FGSG_05835	3.76015	0.226767	-4.05151	9.05234e-10	UP			related to SAM-dependent methyltransferases
FGSG_05837	126.111	36.0544	-1.80645	1.79127e-13	UP			conserved hypothetical protein
FGSG_05838	138.654	43.4405	-1.67438	2.06596e-10	UP			conserved hypothetical protein
FGSG_05839	189.642	14.2419	-3.73507	0	UP			probable sugar transport protein STL1
FGSG_05851	7.56119	0.875912	-3.10976	2.68834e-09	UP			related to endoglucanase I precursor
FGSG_05872	66.5558	32.4061	-1.0383	1.56119e-09	UP			related to enoyl-CoA hydratase
FGSG_05873	66.5558	32.4061	-1.0383	1.56119e-09	UP			hypothetical protein (2527 nt)
FGSG_05905	15.7321	7.20757	-1.12613	0.000192064	UP			related to nucleotide excision repair protein RAD7
FGSG_05917	61.1551	20.0707	-1.60738	1.85175e-07	UP			hypothetical protein
FGSG_05919	32.9192	9.80126	-1.74789	1.84127e-09	UP			related to FMN-dependent 2-nitropropane dioxygenase
FGSG_05922	196.361	15.1869	-3.69261	0	UP			conserved hypothetical protein
FGSG_05932	52.4574	24.9976	-1.06936	2.81632e-05	UP			related to ribosomal protein L1
FGSG_05935	14.4207	6.81554	-1.08124	0.000806211	UP			related to triacylglycerol lipase V precursor
FGSG_05940	109.516	49.2704	-1.15235	2.31145e-06	UP			related to TOB3 (member of AAA-ATPase family)
FGSG_05948	65.075	28.683	-1.18191	1.18447e-06	UP			related to ankyrin repeat-containing YAR1
FGSG_05957	66.6905	33.0551	-1.01261	0.000423863	UP			conserved hypothetical protein
FGSG_05962	168.284	47.8193	-1.81523	3.77844e-12	UP			conserved hypothetical protein
FGSG_05967	133.74	11.7967	-3.50298	0	UP			hypothetical protein (1040 nt)
FGSG_05972	1115.02	458.948	-1.28066	8.78973e-08	UP			probable nucleoside-diphosphate kinase
FGSG_05979	70.5944	7.31004	-3.2716	0	UP			conserved hypothetical protein
FGSG_05983	5.5805	0.306754	-4.18524	0	UP			related to cellobiose dehydrogenase
FGSG_05984	6.74233	0.639525	-3.39817	1.92969e-08	UP			conserved hypothetical protein
FGSG_05999	1516.78	617.896	-1.29557	6.83404e-08	UP			probable 60S large subunit ribosomal protein
FGSG_06008	43.6663	21.5978	-1.01564	0.00300767	UP			conserved hypothetical protein
FGSG_06019	604.181	243.87	-1.30887	4.44754e-08	UP			probable 40S ribosomal protein S5
FGSG_06020	2885.75	1030.76	-1.48523	6.81939e-10	UP			probable ribosomal protein S25.e.c7
FGSG_06023	211.542	40.1512	-2.39743	0	UP			conserved hypothetical protein
FGSG_06041	27.2874	12.7277	-1.10026	1.3412e-05	UP			hypothetical protein (3824 nt)
FGSG_06046	4.66604	1.64641	-1.50288	0.000229654	UP			conserved hypothetical protein
FGSG_06048	443.177	69.461	-2.67361	0	UP			probable H+-transporting two-sector ATPase lipid-binding protein precursor
FGSG_06059	122.812	44.9892	-1.4488	2.52092e-09	UP			related to GAL10 - UDP-glucose 4-epimerase
FGSG_06060	15.1857	7.04945	-1.10713	0.000283689	UP			related to ferric reductase FRE2 precursor
FGSG_06061	29.9579	14.5177	-1.04512	0.00080002	UP			related to copper transport protein
FGSG_06062	13.8603	5.01637	-1.46625	4.88562e-05	UP			conserved hypothetical protein
FGSG_06081	16.734	7.03197	-1.25078	0.000310776	UP			related to Y.lipolytica GPR1 protein and Fun34p
FGSG_06082	763.973	157.859	-2.27488	0	UP			conserved hypothetical protein
FGSG_06083	763.973	157.859	-2.27488	0	UP			conserved hypothetical protein
FGSG_06084	47.5038	14.4089	-1.72108	1.11532e-09	UP			related to enoyl-CoA hydratase precursor, mitochondrial
FGSG_06087	44.6505	5.69962	-2.96974	0	UP			related to spore coat protein SP96 precursor
FGSG_06090	41.6334	17.1034	-1.28346	6.9132e-07	UP			related to acetoacetyl-CoA synthetase
FGSG_06108	20.5564	9.47156	-1.11791	0.000136994	UP			related to triose phosphate/3-phosphoglycerate/phosphate translocator
FGSG_06112	80.2672	29.0466	-1.46644	2.89189e-07	UP			probable mitochondrial ferredoxin
FGSG_06113	48.1271	18.7726	-1.35822	1.91705e-06	UP			conserved hypothetical protein
FGSG_06145	16.3561	5.34295	-1.61412	2.24975e-07	UP			conserved hypothetical protein
FGSG_06154	191.01	84.0911	-1.18362	8.76611e-07	UP			probable SSC1 - mitochondrial heat shock protein 70-related protein
FGSG_06165	91.3492	34.2709	-1.41441	3.3035e-09	UP			probable GTP-binding protein
FGSG_06224	86.1355	42.9221	-1.00489	0.00025761	UP			related to ribosomal protein
FGSG_06230	5.71794	1.29408	-2.14357	6.63482e-06	UP			conserved hypothetical protein
FGSG_06243	36.5926	15.7484	-1.21634	4.28196e-15	UP			probable nucleolar protein
FGSG_06270	1567.23	647.284	-1.27575	1.33588e-07	UP			probable 40s ribosomal protein s10-b
FGSG_06273	97.6098	45.2085	-1.11043	2.37877e-05	UP			related to ribosomal protein MRP49
FGSG_06278	8.56246	1.01552	-3.07581	0	UP			probable glucan 1,4-alpha-glucosidase
FGSG_06288	150.967	60.0778	-1.32933	1.18645e-10	UP			conserved hypothetical protein
FGSG_06289	1277.08	419.076	-1.60757	3.5148e-11	UP			probable 60s ribosomal protein l3 (rpl3)
FGSG_06315	266.41	117.111	-1.18577	7.09435e-07	UP			related to eukaryotic translation initiation factor 3 subunit 11
FGSG_06318	96.1103	34.9461	-1.45956	6.51582e-09	UP			conserved hypothetical protein
FGSG_06319	74.1483	18.6749	-1.98932	3.61882e-14	UP			related to Ngg1p-interacting factor 3
FGSG_06321	6.5446	2.07608	-1.65645	0.00186146	UP			conserved hypothetical protein
FGSG_06327	11.5673	2.67677	-2.11149	0.000276178	UP			conserved hypothetical protein
FGSG_06328	164.683	77.6125	-1.08533	1.16701e-05	UP			probable xylulose-5-phosphate phosphoketolase
FGSG_06338	10.7353	5.08299	-1.07862	0.00389776	UP			conserved hypothetical protein
FGSG_06348	32.5517	14.4135	-1.17531	0	UP			hypothetical protein (2851 nt)
FGSG_06353	108.044	40.5755	-1.41294	3.31441e-09	UP			related to eukaryotic translation initiation factor 3 subunit 9
FGSG_06372	96.237	44.4613	-1.11404	8.72586e-06	UP			probable nucleolar rRNA processing protein GAR1
FGSG_06381	16.6594	7.49501	-1.15234	0.000869363	UP			conserved hypothetical protein
FGSG_06386	45.0632	22.1666	-1.02356	5.36632e-05	UP			conserved hypothetical protein
FGSG_06397	527.712	217.544	-1.27844	1.18022e-07	UP			related to endoglucanase B
FGSG_06406	85.549	30.0446	-1.50965	1.14961e-09	UP			related to phosducin homolog, likely to be involved in regulation of pheromone response
FGSG_06407	2483.71	962.956	-1.36695	0	UP			probable 40S ribosomal protein S27-2
FGSG_06408	192.46	37.5506	-2.35765	0	UP			conserved hypothetical protein
FGSG_06414	63.7648	27.2709	-1.2254	2.04746e-06	UP			conserved hypothetical protein
FGSG_06444	6.56581	0.833768	-2.97725	1.90161e-09	UP			conserved hypothetical protein
FGSG_06445	78.4637	0.0611307	-10.3259	2.44025e-11	UP			probable endo-1,4-beta-xylanase
FGSG_06451	76.3887	0.203054	-8.55535	0	UP			related to levanase
FGSG_06452	146.2	1.51456	-6.5929	0	UP			related to deacetylase
FGSG_06462	12.292	0	-1.79769	7.56479e-28	UP			related to coenzyme a synthetase
FGSG_06463	197.848	0.456845	-8.75847	0	UP			related to alpha-L-arabinofuranosidase A precursor
FGSG_06464	52.57	8.36362	-2.65204	0	UP			related to sugar transporter
FGSG_06466	75.5917	37.1771	-1.02381	0.000155549	UP			conserved hypothetical protein
FGSG_06468	32.6025	7.30596	-2.15784	3.42286e-14	UP			related to putative tartrate transporter
FGSG_06470	28.4909	14.1633	-1.00834	0.00259407	UP			conserved hypothetical protein
FGSG_06482	18.2727	1.19392	-3.93591	0	UP			conserved hypothetical protein
FGSG_06494	66.4679	28.859	-1.20364	0	UP			conserved hypothetical protein
FGSG_06497	6.1356	2.43965	-1.33053	0.00378677	UP			conserved hypothetical protein
FGSG_06502	24.3544	10.9927	-1.14763	2.15389e-05	UP			probable extragenic suppressor of the bimD6 mutation
FGSG_06506	253.878	106.062	-1.25922	2.38848e-07	UP			conserved hypothetical protein
FGSG_06532	158.262	51.3962	-1.62258	5.26108e-11	UP			probable parvulin (peptidylprolyl isomerase)
FGSG_06533	4.69391	1.8451	-1.34709	0.00144516	UP			conserved hypothetical protein
FGSG_06537	13.6672	1.30151	-3.39245	0	UP			probable neutral amino acid permease
FGSG_06540	101.557	32.4181	-1.64742	8.65022e-09	UP			conserved hypothetical protein
FGSG_06554	204.656	32.0398	-2.67527	0	UP			probable catalase-1
FGSG_06557	46.1847	7.39306	-2.64317	0	UP			hypothetical protein (1856 nt)
FGSG_06587	1321.73	374.994	-1.81749	0	UP			probable 40S ribosomal protein CRPS-7
FGSG_06598	54.2725	7.04144	-2.94628	0	UP			related to alcohol dehydrogenase I - ADH1
FGSG_06605	179.443	7.90912	-4.50386	0	UP			probable beta-glucosidase
FGSG_06609	20.0398	1.12639	-4.15308	0	UP			conserved hypothetical protein
FGSG_06613	39.9984	5.57542	-2.84279	0	UP			related to amidohydrolase AmhX
FGSG_06628	19.9307	9.32154	-1.09635	7.423e-05	UP			probable ATP-dependent RNA helicase
FGSG_06658	1202.67	116.412	-3.36893	0	UP			conserved hypothetical protein
FGSG_06661	9.57937	4.59391	-1.06021	0.000970339	UP			conserved hypothetical protein
FGSG_06686	64.462	27.9381	-1.20622	3.40675e-06	UP			hypothetical protein (1963 nt)
FGSG_06692	911.774	421.101	-1.11451	5.45881e-06	UP			probable DDR48 - heat shock protein
FGSG_06702	900.147	276.505	-1.70286	8.82738e-13	UP			probable TPI1 - triose-phosphate isomerase
FGSG_06719	85.004	17.3047	-2.29637	5.72754e-13	UP			conserved hypothetical protein
FGSG_06722	8.22286	2.5079	-1.71316	6.4657e-06	UP			conserved hypothetical protein
FGSG_06728	17.5119	6.26939	-1.48194	0.000928376	UP			conserved hypothetical protein
FGSG_06731	41.7343	16.4933	-1.33936	8.70581e-06	UP			related to ECM15 protein, involved in cell wall biogenesis and architecture
FGSG_06735	10.8144	3.81151	-1.50451	3.43508e-08	UP			conserved hypothetical protein
FGSG_06744	176.086	24.7611	-2.83013	0	UP			related to epoxide hydrolase
FGSG_06755	71.6839	26.8493	-1.41676	4.19723e-08	UP			related to MRPL17 - mitochondrial ribosomal protein, large subunit
FGSG_06757	1549.99	496.416	-1.64264	3.62904e-12	UP			probable RPL43B - 60S large subunit ribosomal protein
FGSG_06758	19.1927	7.79824	-1.29934	5.1151e-05	UP			conserved hypothetical protein
FGSG_06770	68.3892	29.8346	-1.19678	1.52612e-07	UP			hypothetical protein (1641 nt)
FGSG_06786	80.6293	28.6204	-1.49426	2.94252e-09	UP			related to methionine adenosyltransferase regulatory beta subunit
FGSG_06791	28.1314	11.9337	-1.23714	0.00010579	UP			conserved hypothetical protein
FGSG_06792	29.3024	10.6296	-1.46293	6.61431e-07	UP			related to P.glauca late embryogenesis abundant protein and YBR177c and YPL095c
FGSG_06804	282.835	109.936	-1.3633	0	UP			probable ATP-dependent RNA helicase DED1
FGSG_06821	32.7794	10.7238	-1.61197	8.81336e-09	UP			related to microtubule-interacting protein
FGSG_06827	1269.51	379.947	-1.7404	2.12381e-13	UP			probable RPP0 - acidic ribosomal protein L10.e
FGSG_06846	1181.09	560.386	-1.07563	9.47185e-06	UP			related to H+-transporting ATP synthase inhibitor precursor, mitochondrial
FGSG_06893	883.192	414.786	-1.09036	8.15918e-06	UP			probable RPS18A - ribosomal protein S18.e.c4
FGSG_06894	116.091	30.0575	-1.94945	1.04646e-14	UP			conserved hypothetical protein
FGSG_06905	152.774	58.7191	-1.37949	1.79562e-07	UP			related to cytochrome-c oxidase assembly protein
FGSG_06913	8.9975	2.4253	-1.89136	0.000599921	UP			hypothetical protein
FGSG_06918	74.6188	22.9541	-1.70079	0	UP			conserved hypothetical protein
FGSG_06921	778.989	265.038	-1.5554	3.73613e-11	UP			probable RPL39 - 60S large subunit ribosomal protein L39.e
FGSG_06924	1636.97	748.46	-1.12903	3.70117e-06	UP			probable ribosomal protein L10a.e, cytosolic
FGSG_06937	29.0119	13.9447	-1.05692	0.00621821	UP			probable DNA-directed RNA polymerase I/III chain AC19
FGSG_06961	50.6251	23.5392	-1.10479	2.57211e-05	UP			glutamate 5-kinase (1838 nt)
FGSG_06962	42.6672	18.8264	-1.18037	7.57656e-05	UP			probable NIP7 protein, required for efficient 60S ribosome subunit biogenesis
FGSG_06973	99.7799	42.6359	-1.22668	1.00283e-06	UP			conserved hypothetical protein
FGSG_06986	13.2608	6.18449	-1.10044	0.00230236	UP			conserved hypothetical protein
FGSG_06990	34.4167	14.6369	-1.2335	6.42997e-06	UP			conserved hypothetical protein
FGSG_06995	91.2978	2.31633	-5.30067	0	UP			conserved hypothetical protein
FGSG_07000	115.979	50.5657	-1.19763	1.1888e-06	UP			related to epoxide hydrolase
FGSG_07010	80.3299	7.63249	-3.39571	0	UP			related to stress response protein rds1p
FGSG_07016	34.4245	15.7722	-1.12606	5.30524e-05	UP			probable DFG5 protein
FGSG_07017	134.648	41.53	-1.69696	0	UP			probable glycerone kinase isoform
FGSG_07023	10.1799	2.35792	-2.11014	4.20357e-09	UP			related to glutamic acid decarboxylase
FGSG_07026	783.34	45.2843	-4.11256	0	UP			conserved hypothetical protein
FGSG_07029	47.7311	19.0764	-1.32314	6.74125e-08	UP			conserved hypothetical protein
FGSG_07034	57.3111	22.9665	-1.31929	3.65484e-06	UP			conserved hypothetical protein
FGSG_07048	1190.12	368.788	-1.69025	7.64033e-13	UP			probable ribosomal protein S13.e
FGSG_07050	24.0622	6.53637	-1.88021	5.68928e-09	UP			hypothetical protein (1185 nt)
FGSG_07055	17.6592	6.30447	-1.48597	5.52536e-08	UP			probable DIP2 - Dom34p-interacting protein
FGSG_07069	142.857	69.6233	-1.03693	2.89126e-05	UP			related to RSM26 - mitochondrial ribosomal protein, small subunit
FGSG_07093	33.0837	12.2502	-1.43331	5.04048e-06	UP			conserved hypothetical protein
FGSG_07101	130.878	62.3922	-1.06879	8.06308e-06	UP			probable RNase L inhibitor
FGSG_07106	65.1451	29.9978	-1.1188	1.50332e-05	UP			hypothetical protein (1440 nt)
FGSG_07107	54.0855	18.682	-1.5336	0	UP			related to regulator of ribosome biogenesis
FGSG_07138	74.6133	21.0967	-1.82242	8.08868e-12	UP			conserved hypothetical protein
FGSG_07152	27453.6	2091.64	-3.71429	0	UP			conserved hypothetical protein
FGSG_07160	696.395	193.529	-1.84736	1.24611e-14	UP			conserved hypothetical protein
FGSG_07174	46.7405	19.4387	-1.26574	5.55332e-06	UP			probable glutamate dehydrogenase (NADP+)
FGSG_07181	1206.41	551.799	-1.12851	2.92917e-06	UP			conserved hypothetical protein
FGSG_07182	196.663	94.5399	-1.05673	8.2646e-06	UP			probable translation elongation factor EF-Tu precursor, mitochondrial
FGSG_07186	857.722	265.001	-1.69451	0	UP			probable ribosomal protein RPL4A
FGSG_07188	86.0745	27.9516	-1.62266	1.6723e-11	UP			related to aromatic amino acid aminotransferase I
FGSG_07199	29.328	13.1984	-1.15192	0.000982324	UP			conserved hypothetical protein
FGSG_07206	82.3804	33.5314	-1.29679	1.24619e-07	UP			probable centromere/microtubule binding protein cbf5
FGSG_07207	17.97	8.63783	-1.05685	0.000765937	UP			conserved hypothetical protein
FGSG_07210	44.9687	11.7699	-1.93381	1.31298e-09	UP			related to DFR1 - dihydrofolate reductase
FGSG_07211	402.15	6.6865	-5.91034	0	UP			conserved hypothetical protein
FGSG_07216	141.699	59.3636	-1.25518	6.57784e-07	UP			hypothetical protein (828 nt)
FGSG_07220	515.28	187.276	-1.46019	0	UP			conserved hypothetical protein
FGSG_07221	515.28	187.276	-1.46019	0	UP			hypothetical protein
FGSG_07223	27.8301	10.3653	-1.42488	4.39788e-06	UP			conserved hypothetical protein
FGSG_07225	52.8152	21.6283	-1.28803	3.22184e-06	UP			related to CBP3 - required for assembly of cytochrome bc1 complex
FGSG_07241	152.263	61.6356	-1.30473	0	UP			probable developmentally regulated GTP-binding protein
FGSG_07248	153.332	49.387	-1.63445	5.97812e-08	UP			related to mitochondrial import inner membrane translocase subunit TIM13
FGSG_07257	133.484	51.052	-1.38663	2.12473e-08	UP			related to 60S ribosomal protein L12, mitochondrial
FGSG_07259	20.992	10.2677	-1.03173	0.000401874	UP			conserved hypothetical protein
FGSG_07262	14.9395	5.80331	-1.36419	1.02593e-07	UP			related to UTP10 - U3 snoRNP protein
FGSG_07291	655.626	288.811	-1.18275	6.59602e-07	UP			probable ribosomal protein S15a.e.c10, cytosolic
FGSG_07292	1609.5	419.402	-1.94021	0	UP			probable 40S ribosomal protein S12
FGSG_07294	11.1765	4.66845	-1.25945	6.74316e-05	UP			conserved hypothetical protein
FGSG_07296	49.7373	24.8412	-1.00159	9.0534e-05	UP			related to ATP-dependent RNA helicase
FGSG_07299	73.9924	35.4793	-1.0604	3.68793e-05	UP			conserved hypothetical protein
FGSG_07309	28.4592	12.0623	-1.23839	5.6323e-05	UP			conserved hypothetical protein
FGSG_07314	6.63607	0.0636541	-6.70393	4.33264e-06	UP			conserved hypothetical protein
FGSG_07331	93.3317	44.2776	-1.07579	1.40631e-11	UP			probable mitochondrial import receptor MOM38
FGSG_07333	76.5148	38.0443	-1.00806	9.79528e-05	UP			related to ribosomal protein L5 precursor, mitochondrial
FGSG_07338	13.2412	5.78654	-1.19425	3.13509e-10	UP			hypothetical protein (2453 nt)
FGSG_07339	26.5249	11.4128	-1.21669	0.000685762	UP			related to ubiquitin related modifier URM1
FGSG_07349	37.8645	17.4249	-1.1197	1.7771e-05	UP			conserved hypothetical protein
FGSG_07350	24.9258	1.68602	-3.88595	0	UP			related to hexose transporter protein
FGSG_07351	44.2586	1.8082	-4.61333	0	UP			probable beta-glucosidase
FGSG_07352	3.54288	0.13669	-4.69594	8.98333e-05	UP			conserved hypothetical protein
FGSG_07354	3.10268	0.438037	-2.82439	0.000388875	UP			conserved hypothetical protein
FGSG_07377	331.677	16.5191	-4.32757	0	UP			related to phosphatase 2a inhibitor
FGSG_07378	43.9682	13.205	-1.73537	3.05543e-10	UP			conserved hypothetical protein
FGSG_07379	20.0303	8.25813	-1.2783	2.25148e-06	UP			probable periodic tryptophan protein PWP2
FGSG_07386	44.3452	17.2298	-1.36387	0.000105118	UP			conserved hypothetical protein
FGSG_07390	1959.75	621.318	-1.65727	4.27977e-10	UP			conserved hypothetical protein
FGSG_07411	12.8136	1.60737	-2.9949	1.84788e-14	UP			conserved hypothetical protein
FGSG_07412	130.661	60.0857	-1.12073	4.2748e-06	UP			related to signal sequence receptor alpha chain
FGSG_07428	208.11	51.3799	-2.01807	0	UP			probable ABP140 - actin filament-binding protein
FGSG_07457	54.6274	26.1136	-1.06483	5.25277e-05	UP			related to rRNA processing protein EBP2
FGSG_07475	89.9217	41.1991	-1.12606	2.03882e-05	UP			probable uracil phosphoribosyltransferase FUR1
FGSG_07479	96.2134	37.0421	-1.37707	2.45368e-08	UP			conserved hypothetical protein
FGSG_07480	2053.36	683.453	-1.58707	1.01945e-10	UP			probable ribosomal protein 10, cytosolic
FGSG_07483	9.83619	3.1203	-1.65641	1.40544e-05	UP			conserved hypothetical protein
FGSG_07505	5.46191	2.44003	-1.1625	0.00659007	UP			related to amidases
FGSG_07515	162.805	42.778	-1.9282	2.18069e-15	UP			conserved hypothetical protein
FGSG_07530	585.454	18.1563	-5.01101	0	UP			alcohol oxidase (2901 nt)
FGSG_07536	335.765	160.834	-1.06188	1.17864e-05	UP			probable PRX1 - mitochondrial isoform of thioredoxin peroxidase
FGSG_07542	58.0865	23.9211	-1.27992	1.21803e-06	UP			related to alpha-L-arabinofuranosidase 1
FGSG_07551	24.4522	4.50451	-2.44052	4.28196e-15	UP			probable exopolygalacturonase
FGSG_07554	962.236	99.7971	-3.26932	0	UP			related to YRO2 protein
FGSG_07555	15.7467	5.40063	-1.54385	1.03145e-07	UP			conserved hypothetical protein
FGSG_07556	15.8304	1.78427	-3.14929	0	UP			hypothetical protein (1310 nt)
FGSG_07557	21.6005	3.15921	-2.77343	4.28196e-15	UP			related to transcription co-repressor GAL80
FGSG_07558	195.949	4.70367	-5.38055	0	UP			conserved hypothetical protein
FGSG_07560	50.7119	2.42746	-4.38481	0	UP			conserved hypothetical protein
FGSG_07562	40.8083	2.49681	-4.0307	0	UP			related to hydroxylase
FGSG_07570	130.846	38.4221	-1.76786	1.73152e-12	UP			related to light induced alcohol dehydrogenase Bli-4
FGSG_07571	92.7421	0.64173	-7.17511	0	UP			hypothetical protein (395 nt)
FGSG_07582	62.3885	26.8273	-1.21758	5.46539e-06	UP			probable low-affinity hexose transporter HXT3
FGSG_07587	927.108	91.2866	-3.34426	0	UP			related to sugar transport protein STL1
FGSG_07588	88.9645	20.2124	-2.13798	0	UP			related to glutamine rich protein, nitrogen starvation-induced
FGSG_07600	16.858	0.771093	-4.45038	1.04646e-14	UP			conserved hypothetical protein
FGSG_07601	5.43134	0.412457	-3.71899	3.3963e-11	UP			hypothetical protein (1501 nt)
FGSG_07602	90.793	6.55841	-3.79116	0	UP			conserved hypothetical protein
FGSG_07608	16.4507	5.73779	-1.51958	4.79278e-06	UP			related to acid phosphatase precursor
FGSG_07611	5.6366	0.240293	-4.55196	2.85844e-07	UP			conserved hypothetical protein
FGSG_07612	23.9397	1.30638	-4.19576	0	UP			related to general amidase
FGSG_07622	38.4421	7.75976	-2.3086	0	UP			hypothetical protein (1834 nt)
FGSG_07623	31.6483	13.1558	-1.26644	3.87194e-07	UP			related to histidine kinase
FGSG_07625	68.7014	1.63566	-5.39239	0	UP			probable alpha-L-arabinofuranosidase precursor
FGSG_07631	118.947	33.4837	-1.82879	3.07749e-13	UP			related to hexose transporter protein
FGSG_07632	12.4107	3.01497	-2.04136	2.89105e-08	UP			related to aminotriazole resistance protein
FGSG_07634	12.716	1.87557	-2.76124	0	UP			related to sodium-dependent serotonin transporter
FGSG_07635	9.86467	0.727981	-3.7603	0	UP			hypothetical protein (1941 nt)
FGSG_07639	448.325	0.0795039	-12.4612	0	UP			related to xylosidase/arabinosidase
FGSG_07640	32.9992	6.50729	-2.3423	4.87617e-13	UP			related to D-arabinitol 2-dehydrogenase
FGSG_07641	28.7871	4.20121	-2.77654	2.18069e-15	UP			conserved hypothetical protein
FGSG_07642	28.7698	0.405753	-6.14781	0	UP			related to monooxigenase
FGSG_07646	3.84527	0.251102	-3.93674	2.94271e-07	UP			hypothetical protein (1079 nt)
FGSG_07647	1371.81	2.71898	-8.9788	0	UP			hypothetical protein (428 nt)
FGSG_07651	82.6936	4.4673	-4.2103	0	UP			related to early nodulin 75 precursor
FGSG_07663	5.79649	1.06336	-2.44655	1.74856e-07	UP			related to integral membrane protein
FGSG_07664	45.0214	2.10958	-4.41558	0	UP			hypothetical protein (2949 nt)
FGSG_07666	4.51433	0.969917	-2.21858	3.48985e-06	UP			related to quinate transport protein
FGSG_07671	254.692	1.53891	-7.3707	0	UP			conserved hypothetical protein
FGSG_07672	2.28635	0.298697	-2.93629	9.53574e-06	UP			conserved hypothetical protein
FGSG_07673	14.6062	1.61039	-3.1811	3.90579e-11	UP			hypothetical protein (628 nt)
FGSG_07682	40.2734	2.63686	-3.93294	0	UP			hypothetical protein (1634 nt)
FGSG_07685	31.4599	0.686685	-5.51772	0	UP			related to flavin-containing monooxygenase
FGSG_07695	33.221	0.437761	-6.24581	0	UP			conserved hypothetical protein
FGSG_07705	3.26742	0.377489	-3.11365	1.90081e-10	UP			hypothetical protein (2344 nt)
FGSG_07713	64.7756	0.628181	-6.68813	0	UP			conserved hypothetical protein
FGSG_07714	3.72251	0.339469	-3.45493	0.000205543	UP			hypothetical protein (628 nt)
FGSG_07723	9.4564	1.32931	-2.83062	5.53127e-11	UP			conserved hypothetical protein
FGSG_07724	15.8806	1.81757	-3.12719	0	UP			hypothetical protein (1574 nt)
FGSG_07725	12.0748	1.04626	-3.52869	6.59167e-12	UP			conserved hypothetical protein
FGSG_07726	10.4104	3.20936	-1.69767	2.47539e-07	UP			conserved hypothetical protein
FGSG_07741	248.999	0.319044	-9.60817	0	UP			conserved hypothetical protein
FGSG_07770	11.325	3.88926	-1.54195	0.00118519	UP			hypothetical protein (686 nt)
FGSG_07773	3.76042	0.572918	-2.71449	3.56669e-11	UP			conserved hypothetical protein
FGSG_07774	16.769	2.90185	-2.53075	1.00927e-10	UP			conserved hypothetical protein
FGSG_07777	12.5642	2.69834	-2.21917	4.89225e-12	UP			hypothetical protein (1189 nt)
FGSG_07781	7.15824	0.0245298	-8.18893	1.64474e-05	UP			conserved hypothetical protein
FGSG_07782	113.368	35.4093	-1.67881	0	UP			conserved hypothetical protein
FGSG_07792	118.219	47.2882	-1.32191	6.47977e-08	UP			related to integral membrane protein
FGSG_07793	20.5306	3.05493	-2.74856	0	UP			conserved hypothetical protein
FGSG_07794	6.5975	1.51038	-2.127	3.74226e-06	UP			probable pectate lyase 1
FGSG_07795	21.1482	0.979696	-4.43206	0	UP			conserved hypothetical protein
FGSG_07807	310.804	5.23072	-5.89285	0	UP			conserved hypothetical protein
FGSG_07810	58.5648	0.743766	-6.29904	0	UP			related to neutral amino acid permease
FGSG_07832	33.5109	15.4808	-1.11415	3.06343e-08	UP			related to CCC1 protein (involved in calcium homeostasis)
FGSG_07834	12.1354	3.94532	-1.62101	9.23071e-06	UP			conserved hypothetical protein
FGSG_07837	38.9973	16.3985	-1.24981	3.72643e-05	UP			conserved hypothetical protein
FGSG_07842	5.01972	1.40132	-1.84082	0.000192648	UP			related to OYE2 - NADPH dehydrogenase (old yellow enzyme), isoform 1
FGSG_07848	17.6017	8.28029	-1.08797	0.000803617	UP			conserved hypothetical protein
FGSG_07856	1395.95	429.585	-1.70023	6.86513e-13	UP			probable RPL28 - 60S large subunit ribosomal protein L27a.e
FGSG_07860	8.18027	1.87191	-2.12764	2.46971e-08	UP			related to Na+/H+-exchanging protein
FGSG_07861	313.173	24.6145	-3.66938	0	UP			conserved hypothetical protein
FGSG_07874	115.437	48.839	-1.241	2.91889e-06	UP			conserved hypothetical protein
FGSG_07875	70.8788	31.9673	-1.14876	8.54955e-06	UP			probable citrate transport protein, mitochondrial
FGSG_07880	9.20231	2.69217	-1.77323	6.9648e-06	UP			conserved hypothetical protein
FGSG_07895	397.099	21.2573	-4.22347	0	UP			conserved hypothetical protein
FGSG_07896	262.493	38.8988	-2.75448	0	UP			trichothecene 3-O-acetyltransferase
FGSG_07899	15.1159	0.791664	-4.25504	0	UP			conserved hypothetical protein
FGSG_07901	111.117	11.9212	-3.22047	0	UP			conserved hypothetical protein
FGSG_07906	4.78094	0.43243	-3.46676	1.51513e-05	UP			hypothetical protein (564 nt)
FGSG_07907	378.933	45.6031	-3.05474	0	UP			conserved hypothetical protein
FGSG_07908	329.408	14.3616	-4.51959	0	UP			reductase
FGSG_07943	130.05	33.4017	-1.96107	0	UP			hypothetical protein (1252 nt)
FGSG_07948	163.903	75.9339	-1.11002	1.27431e-05	UP			related to MOG1 - required for nuclear-protein import
FGSG_07963	27.0002	13.1689	-1.03584	0.000446269	UP			related to ornithine transporter 2
FGSG_07988	629.335	1.40696	-8.8051	0	UP			conserved hypothetical protein
FGSG_07989	102.068	2.03873	-5.64571	0	UP			hypothetical protein (634 nt)
FGSG_07993	123.504	0.0522054	-11.2081	0	UP			related to xylan 1,4-beta-xylosidase
FGSG_07995	10.8176	0.789954	-3.77547	0	UP			hypothetical protein (1469 nt)
FGSG_07996	6.50037	0.381446	-4.09097	0	UP			conserved hypothetical protein
FGSG_07997	8.2272	1.25394	-2.71393	2.30434e-11	UP			conserved hypothetical protein
FGSG_08002	8.42695	1.37361	-2.61704	5.26108e-11	UP			conserved hypothetical protein
FGSG_08003	12.2294	2.32367	-2.39588	2.44995e-09	UP			conserved hypothetical protein
FGSG_08006	12.492	3.27966	-1.92938	1.88574e-06	UP			conserved hypothetical protein
FGSG_08011	13.9996	2.25744	-2.63263	6.62572e-11	UP			related to cellulose binding protein CEL1
FGSG_08015	98.3902	19.4473	-2.33894	2.18069e-15	UP			conserved hypothetical protein
FGSG_08017	26.6414	0.240711	-6.79022	0	UP			related to 2,4-dihydroxyhept-2-ene-1,7-dioic acid aldolase
FGSG_08021	29.3816	9.97869	-1.55799	7.84776e-07	UP			conserved hypothetical protein
FGSG_08022	7.2751	2.77749	-1.38918	0.00138084	UP			related to bacterial leucyl aminopeptidase
FGSG_08023	37.3695	2.04784	-4.18969	0	UP			related to isotrichodermin C-15 hydroxylase (cytochrome P-450 monooxygenase CYP65A1)
FGSG_08037	63.0089	6.84766	-3.20187	0	UP			conserved hypothetical protein
FGSG_08042	7.1933	0.182135	-5.30357	0	UP			related to dihydroxyacetone kinase
FGSG_08045	6.69945	0.133383	-5.65039	7.38745e-05	UP			related to ribose-5-phosphate isomerase
FGSG_08046	15.3697	0	-1.79769	2.15961e-10	UP			related to D-arabinitol 2-dehydrogenase
FGSG_08049	555.67	17.5271	-4.98657	0	UP			conserved hypothetical protein
FGSG_08061	7.92772	1.16551	-2.76594	1.35637e-09	UP			conserved hypothetical protein
FGSG_08062	461.611	37.7981	-3.61029	0	UP			conserved hypothetical protein
FGSG_08077	187.954	19.605	-3.26108	0	UP			related to flavin oxidoreductase
FGSG_08078	62.1813	25.0089	-1.31404	2.40244e-07	UP			related to general amidase
FGSG_08079	63.7454	0.554442	-6.84514	0	UP			probable benzoate 4-monooxygenase cytochrome P450
FGSG_08081	181.222	0.370078	-8.93571	0	UP			related to gibberellin 20-oxidase
FGSG_08082	31.8463	0.126414	-7.97683	4.28196e-15	UP			conserved hypothetical protein
FGSG_08083	19.8291	0	-1.79769	4.50811e-17	UP			related to glutamic acid decarboxylase
FGSG_08108	9.29852	1.47708	-2.65425	6.84358e-08	UP			hypothetical protein (485 nt)
FGSG_08111	7.75506	2.86498	-1.43661	0.000747774	UP			hypothetical protein (1608 nt)
FGSG_08115	5.81167	0.0436065	-7.05826	1.02174e-06	UP			conserved hypothetical protein
FGSG_08122	1135.01	53.2429	-4.41398	0	UP			conserved hypothetical protein
FGSG_08123	40.0637	18.6503	-1.1031	0.0001622	UP			conserved hypothetical protein
FGSG_08157	18.6503	3.39121	-2.45932	8.4401e-08	UP			conserved hypothetical protein
FGSG_08158	10.0158	4.85365	-1.04513	0.00113951	UP			related to DNA-directed DNA polymerase
FGSG_08172	265.066	89.6636	-1.56376	1.23547e-10	UP			related to Cu-binding metallothionein
FGSG_08173	63.6641	30.1958	-1.07613	1.47541e-05	UP			related to GDP/GTP exchange factor for Gsp1p/Gsp2p
FGSG_08177	25.8413	0.224742	-6.84527	0	UP			related to quinate transport protein
FGSG_08178	33.5115	0.616626	-5.76412	0	UP			related to decarboxylase DEC1
FGSG_08193	17.3092	0.856293	-4.33729	0	UP			conserved hypothetical protein
FGSG_08227	3.90197	0.298813	-3.70689	3.03146e-14	UP			hypothetical protein (2670 nt)
FGSG_08228	3.27463	0.222821	-3.87737	5.62016e-11	UP			hypothetical protein (1964 nt)
FGSG_08252	87.937	29.6943	-1.56628	1.45751e-13	UP			conserved hypothetical protein
FGSG_08253	87.937	29.6943	-1.56628	1.45751e-13	UP			related to endo-1,4-beta-glucanase
FGSG_08264	7.18801	3.54794	-1.01861	0.0039282	UP			conserved hypothetical protein
FGSG_08291	483.376	78.8767	-2.61547	0	UP			conserved hypothetical protein
FGSG_08309	51.3714	8.11483	-2.66233	0	UP			related to ABC1 transport protein
FGSG_08310	145.503	54.904	-1.40606	8.6777e-09	UP			conserved hypothetical protein
FGSG_08311	7.12034	1.97247	-1.85194	4.46447e-05	UP			conserved hypothetical protein
FGSG_08335	1286.83	386.858	-1.73394	3.47585e-13	UP			probable ribosomal protein L13B
FGSG_08354	3528.71	969.388	-1.864	1.24611e-14	UP			hypothetical protein (228 nt)
FGSG_08357	138.144	15.6347	-3.14336	0	UP			hypothetical protein (638 nt)
FGSG_08365	552.57	263.635	-1.06762	1.20947e-05	UP			conserved hypothetical protein
FGSG_08386	42.7933	19.0945	-1.16422	5.93685e-06	UP			probable holocytochrome-c synthase
FGSG_08387	10.3998	1.09797	-3.24364	6.26416e-10	UP			conserved hypothetical protein
FGSG_08394	45.3666	21.6585	-1.06669	0.000140069	UP			conserved hypothetical protein
FGSG_08415	95.398	21.4418	-2.15353	0	UP			conserved hypothetical protein
FGSG_08436	6.89852	3.09709	-1.15537	0.000272848	UP			conserved hypothetical protein
FGSG_08463	25.932	7.96751	-1.70253	1.35952e-10	UP			related to MET10 - sulfite reductase flavin-binding subunit
FGSG_08478	1150.73	340.669	-1.75611	0	UP			probable ribosomal protein L7a.e.B, cytosolic
FGSG_08479	29.4561	11.0005	-1.421	2.09791e-11	UP			conserved hypothetical protein
FGSG_08494	204.379	39.3189	-2.37795	0	UP			conserved hypothetical protein
FGSG_08498	68.7064	34.1675	-1.00782	9.14707e-05	UP			probable aspartate-semialdehyde dehydrogenase
FGSG_08503	102.347	10.2545	-3.31915	0	UP			conserved hypothetical protein
FGSG_08504	145.854	59.9742	-1.28211	4.28196e-15	UP			conserved hypothetical protein
FGSG_08509	45.8966	16.8797	-1.44309	2.17342e-08	UP			probable methylcrotonyl-CoA carboxylase beta chain, mitochondrial precursor
FGSG_08511	171.448	16.7329	-3.35702	0	UP			related to D-arabinitol 2-dehydrogenase
FGSG_08517	22.033	8.93382	-1.30231	4.71096e-05	UP			conserved hypothetical protein
FGSG_08521	140.189	21.1833	-2.72637	0	UP			related to 2,4-dienoyl-CoA reductase precursor
FGSG_08528	11.4844	4.70181	-1.28839	5.90456e-05	UP			probable PHOSPHOADENOSINE PHOSPHOSULFATE REDUCTASE
FGSG_08547	76.6656	17.1147	-2.16335	0	UP			conserved hypothetical protein
FGSG_08549	66.175	15.4849	-2.09543	9.54603e-14	UP			related to pathogenesis-related protein PR5K (thaumatin family)
FGSG_08560	510.821	249.821	-1.03192	1.69408e-05	UP			probable nascent polypeptide-associated complex alpha chain
FGSG_08561	1214.8	475.017	-1.35467	1.35787e-08	UP			probable ribosomal protein L14.e.B, cytosolic
FGSG_08562	986.59	72.5807	-3.76479	0	UP			conserved hypothetical protein
FGSG_08564	209.534	86.842	-1.27072	2.56064e-08	UP			conserved hypothetical protein
FGSG_08578	27.644	10.9602	-1.33469	1.40337e-05	UP			related to exosome complex exonuclease
FGSG_08588	20.6448	9.2247	-1.1622	0.000205839	UP			conserved hypothetical protein
FGSG_08601	1712.62	429.467	-1.99559	1.84584e-13	UP			probable PCK1 - phosphoenolpyruvate carboxykinase
FGSG_08608	26.934	4.49521	-2.58297	0	UP			hypothetical protein (4668 nt)
FGSG_08609	20.4175	0.925261	-4.4638	0	UP			related to beta-glucosidase
FGSG_08622	25.6928	12.5431	-1.03447	0.000568509	UP			probable 3-methyl-2-oxobutanoate dehydrogenase (lipoamide)E1 beta chain precursor
FGSG_08628	38.7037	14.5671	-1.40976	4.56624e-06	UP			conserved hypothetical protein
FGSG_08630	244.768	29.8279	-3.03668	0	UP			conserved hypothetical protein
FGSG_08652	5.13197	1.74416	-1.55698	0.00590586	UP			related to short chain dehydrogenase
FGSG_08656	4430.81	488.139	-3.18221	0	UP			related to component of actin cortical patches LAS17
FGSG_08657	4430.81	488.139	-3.18221	0	UP			conserved hypothetical protein
FGSG_08658	23.5562	9.01004	-1.3865	3.7183e-12	UP			probable MUS-38 protein, involved in nucleotide excision repair
FGSG_08659	3772.27	457.393	-3.04393	0	UP			conserved hypothetical protein
FGSG_08666	146.204	7.01021	-4.38238	0	UP			conserved hypothetical protein
FGSG_08670	1661.52	656.474	-1.33969	2.94536e-08	UP			probable ribosomal protein L37.e.A, cytosolic
FGSG_08676	889.206	348.358	-1.35195	1.62001e-08	UP			probable ribosomal protein L24.e.A, cytosolic
FGSG_08677	417.237	130.406	-1.67786	4.63923e-13	UP			probable peroxisomal membrane protein
FGSG_08682	1076.01	86.1281	-3.64307	0	UP			conserved hypothetical protein
FGSG_08687	145.23	28.7563	-2.33639	0	UP			conserved hypothetical protein
FGSG_08693	35.2768	17.6001	-1.00314	0.000625873	UP			related to LIP2 - lipoic acid ligase
FGSG_08700	635.068	160.862	-1.98108	0	UP			probable DAL7 - malate synthase 2
FGSG_08712	1341.26	556.997	-1.26785	3.989e-12	UP			probable FUM1 - fumarate hydratase
FGSG_08714	1341.26	556.997	-1.26785	3.989e-12	UP			probable ribosomal protein S4.e, cytosolic
FGSG_08715	1341.26	556.997	-1.26785	3.989e-12	UP			probable D-lactate dehydrogenase (cytochrome)
FGSG_08721	1814.63	748.19	-1.2782	1.34176e-07	UP			probable superoxide dismutase [Cu-Zn]
FGSG_08723	716.7	305.545	-1.22998	3.88563e-07	UP			probable transaldolase
FGSG_08735	83.0091	38.3493	-1.11407	3.71497e-06	UP			conserved hypothetical protein
FGSG_08743	3972.48	451.098	-3.13853	0	UP			conserved hypothetical protein
FGSG_08747	120.054	49.219	-1.2864	1.23027e-05	UP			related to MRPL27 - mitochondrial ribosomal protein, large subunit
FGSG_08751	22.9394	10.4172	-1.13886	1.81843e-09	UP			hypothetical protein (1819 nt)
FGSG_08765	260.642	5.52876	-5.55897	0	UP			conserved hypothetical protein
FGSG_08780	300.335	94.8621	-1.66267	0	UP			hypothetical protein (1172 nt)
FGSG_08797	71.031	23.4033	-1.60174	5.03133e-11	UP			related to glucosidase II, alpha subunit
FGSG_08799	34.2925	2.67097	-3.68246	0	UP			probable maltose permease (MalP)
FGSG_08829	59.8851	4.81629	-3.6362	0	UP			conserved hypothetical protein
FGSG_08841	55.9821	25.6111	-1.1282	2.0296e-05	UP			related to F1F0-ATPase complex assembly protein (ATP12 protein)
FGSG_08843	35.2859	13.6443	-1.37079	0	UP			hypothetical protein (2753 nt)
FGSG_08849	22.8256	10.5267	-1.1166	0.000334252	UP			conserved hypothetical protein
FGSG_08886	60.2602	29.5444	-1.02832	0.000280696	UP			probable complex I intermediate-associated protein CIA30 precursor, mitochondrial
FGSG_08895	1538.25	655.48	-1.23067	3.40099e-07	UP			probable ribosomal protein L21.e.A, cytosolic
FGSG_08896	1444.34	414.389	-1.80135	3.81136e-14	UP			probable 40S ribosomal protein S9 (S7)
FGSG_08907	58.48	7.46328	-2.97006	0	UP			conserved hypothetical protein
FGSG_08909	2.4581	0.379549	-2.69518	1.98315e-06	UP			related to O-succinylhomoserine (thiol)-lyase met-7 chain
FGSG_08920	173.308	68.4637	-1.33992	1.62e-08	UP			related to ubiquitin-specific protease 7
FGSG_08931	39.4572	16.2841	-1.27683	2.96854e-11	UP			probable mitochondrial carrier protein
FGSG_08941	261.187	76.994	-1.76227	1.77347e-13	UP			probable aldehyde reductase
FGSG_08943	76.0198	37.5797	-1.01642	1.95362e-06	UP			related to 2-deoxy-D-gluconate 3-dehydrogenase
FGSG_08946	144.37	8.37249	-4.10797	0	UP			probable alpha-N-arabinofuranosidase / alpha-L-arabinofuranosidase
FGSG_08949	114.765	56.0265	-1.0345	2.21384e-05	UP			conserved hypothetical protein
FGSG_08971	45.5477	17.6597	-1.36692	2.44158e-06	UP			probable Formyltetrahydrofolate deformylase
FGSG_08978	12.5353	5.87984	-1.09215	0.00559403	UP			conserved hypothetical protein
FGSG_08979	479.617	32.2974	-3.89239	0	UP			related to NonF protein, involved in nonactin biosynthesis
FGSG_08988	192.94	83.1563	-1.21426	7.62975e-07	UP			related to 60s ribosomal protein L2 (mitochondrial)
FGSG_08995	78.2236	25.4331	-1.6209	1.3418e-08	UP			conserved hypothetical protein
FGSG_08996	77.5191	15.174	-2.35295	0	UP			related to translation initiation factor IF-3
FGSG_09003	90.5564	32.9615	-1.45803	1.0642e-08	UP			related to ribosomal protein YML6, mitochondrial
FGSG_09004	18.4412	7.01629	-1.39415	6.34835e-06	UP			probable phosphatidylglycerophosphate synthase PEL1
FGSG_09028	148.766	33.4828	-2.15155	0	UP			related to short-chain alcohol dehydrogenase
FGSG_09029	2.3501	0.441483	-2.41229	5.00346e-06	UP			hypothetical protein (2457 nt)
FGSG_09035	204.278	101.409	-1.01035	2.52219e-05	UP			probable S-adenosylmethionine decarboxylase (spe-2)
FGSG_09036	72.2429	31.7215	-1.18739	2.80545e-06	UP			probable NOP10 - nucleolar rRNA processing protein
FGSG_09037	24.4719	11.5668	-1.08113	0.000248301	UP			related to art-4 protein
FGSG_09038	4.00369	0.193105	-4.37388	5.97373e-12	UP			conserved hypothetical protein
FGSG_09039	115.783	22.9108	-2.33733	0	UP			probable neutral amino acid permease
FGSG_09040	58.8221	2.39534	-4.61806	0	UP			related to tryptophan 2,3 dioxygenase
FGSG_09046	12.9664	1.03296	-3.64992	0	UP			hypothetical protein (2939 nt)
FGSG_09052	87.0548	0.343583	-7.98512	0	UP			related to quinate transport protein
FGSG_09055	15.4503	3.45836	-2.15948	0.000102186	UP			hypothetical protein (357 nt)
FGSG_09066	2380.67	420.71	-2.50047	0	UP			conserved hypothetical protein
FGSG_09072	464.218	22.0548	-4.39564	0	UP			conserved hypothetical protein
FGSG_09073	3.48831	0.246107	-3.82517	0	UP			conserved hypothetical protein
FGSG_09078	81.3032	1.31598	-5.9491	0	UP			related to neutral amino acid permease
FGSG_09083	13.2488	4.76304	-1.47591	1.68091e-05	UP			conserved hypothetical protein
FGSG_09092	16.781	6.97898	-1.26574	0.000977386	UP			conserved hypothetical protein
FGSG_09094	11.6311	3.61565	-1.68566	0.000738189	UP			conserved hypothetical protein
FGSG_09095	2.94671	0.598582	-2.29948	0.000446741	UP			conserved hypothetical protein
FGSG_09100	20.8664	8.06709	-1.37106	0.0015515	UP			conserved hypothetical protein
FGSG_09110	4.06494	0.285796	-3.83018	4.00898e-14	UP			probable phenol 2-monooxygenase
FGSG_09112	7.77247	0.0314582	-7.94879	0.000309376	UP			related to Putative sterigmatocystin biosynthesis lipase/esterase STCI
FGSG_09121	13.9358	4.95488	-1.49187	4.37434e-06	UP			related to monooxigenase
FGSG_09124	8.62435	1.904	-2.17938	1.06605e-06	UP			related to NADPH-dependent beta-ketoacyl reductase (rhlG)
FGSG_09128	3.24706	0.168189	-4.27098	4.61524e-11	UP			related to transporter protein HOL1
FGSG_09137	56.1887	10.9437	-2.36017	0	UP			conserved hypothetical protein
FGSG_09138	56.1887	10.9437	-2.36017	0	UP			conserved hypothetical protein
FGSG_09159	17.439	1.85227	-3.23495	0	UP			related to periplasmic beta-glucosidase/beta-xylosidase precursor
FGSG_09181	1.78706	0.324996	-2.45909	0.000181279	UP			related to triacylglycerol lipase II precursor
FGSG_09231	38.927	17.7939	-1.12939	2.7293e-05	UP			conserved hypothetical protein
FGSG_09240	21.5089	7.65873	-1.48976	3.71668e-07	UP			related to pyruvate dehydrogenase (lipoamide) alpha chain precursor
FGSG_09245	87.8285	23.8355	-1.88158	5.35654e-14	UP			related to ADH4 - alcohol dehydrogenase IV
FGSG_09260	741.624	51.8813	-3.8374	0	UP			conserved hypothetical protein
FGSG_09270	68.2633	26.0458	-1.39006	1.50141e-07	UP			conserved hypothetical protein
FGSG_09280	527.735	171.518	-1.62145	0	UP			probable FBP1 - fructose-1,6-bisphosphatase
FGSG_09282	527.735	171.518	-1.62145	0	UP			hypothetical protein (582 nt)
FGSG_09289	28.7934	11.1692	-1.36621	8.42307e-13	UP			related to CRH1 - family of putative glycosidases might exert a common role in cell wall organization
FGSG_09291	103.389	14.2155	-2.86255	0	UP			probable pectate lyase 1
FGSG_09301	89.8888	34.9941	-1.36103	2.23481e-07	UP			conserved hypothetical protein
FGSG_09302	17.5909	4.01821	-2.13021	2.44993e-08	UP			conserved hypothetical protein
FGSG_09303	122.405	49.0659	-1.31887	8.43107e-08	UP			related to low affininty zinc transporter
FGSG_09304	33.1172	15.9412	-1.05482	0.000309549	UP			conserved hypothetical protein
FGSG_09319	84.5126	31.5176	-1.42301	8.43551e-13	UP			conserved hypothetical protein
FGSG_09324	33.8337	14.137	-1.25898	3.24017e-06	UP			related to H. sapiens F-box protein
FGSG_09329	9.2019	0.240154	-5.2599	0	UP			probable ABC1 transport protein
FGSG_09330	279.316	57.7785	-2.27329	0	UP			conserved hypothetical protein
FGSG_09336	41.2075	1.18337	-5.12193	0	UP			conserved hypothetical protein
FGSG_09347	18.6616	5.43318	-1.7802	1.34302e-07	UP			related to dimeric dihydrodiol dehydrogenase
FGSG_09354	8.8227	0.4414	-4.32106	0	UP			probable neutral amino acid permease
FGSG_09361	136.457	33.0287	-2.04665	0	UP			conserved hypothetical protein
FGSG_09367	22.5448	3.84591	-2.5514	0	UP			probable alpha-glucoside transport protein
FGSG_09370	21.9787	8.05446	-1.44825	4.47419e-06	UP			related to integral membrane protein PTH11
FGSG_09382	157.675	29.783	-2.40439	0	UP			probable alkaline protease (oryzin)
FGSG_09390	152.75	24.6087	-2.63393	0	UP			related to circumsporozoite protein precursor
FGSG_09392	115.937	54.8222	-1.08051	1.59486e-05	UP			conserved hypothetical protein
FGSG_09438	192.334	92.8805	-1.05017	2.874e-05	UP			probable ribosomal protein S16, mitochondrial
FGSG_09439	130.79	50.516	-1.37245	0	UP			related to human TGR-CL10C
FGSG_09444	112.599	34.6191	-1.70155	6.69842e-12	UP			probable lipoic acid synthase precursor
FGSG_09446	29.6363	13.2405	-1.16241	0.00011369	UP			conserved hypothetical protein
FGSG_09462	145.23	10.0944	-3.84671	0	UP			conserved hypothetical protein
FGSG_09465	135.998	66.9975	-1.02141	3.07212e-06	UP			probable t-complex-type molecular chaperone, epsilon subunit
FGSG_09469	6.45992	1.97575	-1.70912	4.146e-05	UP			hypothetical protein (1141 nt)
FGSG_09493	198.396	76.7189	-1.37073	1.50362e-08	UP			conserved hypothetical protein
FGSG_09503	226.117	92.135	-1.29525	5.96703e-08	UP			conserved hypothetical protein
FGSG_09521	12.9931	2.56898	-2.33848	3.30155e-10	UP			related to dihydrodipicolinate synthetase
FGSG_09531	170.686	75.9982	-1.16731	1.65912e-11	UP			probable MRPL6 - mitochondrial ribosomal protein, large subunit
FGSG_09533	170.686	75.9982	-1.16731	1.65912e-11	UP			conserved hypothetical protein
FGSG_09536	54.4149	6.95577	-2.96772	0	UP			hypothetical protein (1830 nt)
FGSG_09538	16.3716	7.08567	-1.20822	4.34716e-05	UP			related to bood POZ containing protein
FGSG_09541	93.2952	40.8272	-1.19227	4.57531e-12	UP			hypothetical protein (1253 nt)
FGSG_09542	93.2952	40.8272	-1.19227	4.57531e-12	UP			SCO1 (837 nt)
FGSG_09544	46.7195	17.9083	-1.3834	9.90271e-08	UP			conserved hypothetical protein
FGSG_09545	137.757	55.1157	-1.32159	3.54831e-07	UP			conserved hypothetical protein
FGSG_09552	1186.63	515.648	-1.20241	1.04007e-06	UP			conserved hypothetical protein
FGSG_09563	170.929	70.9683	-1.26815	1.45944e-07	UP			conserved hypothetical protein
FGSG_09570	174.561	14.4653	-3.59307	0	UP			conserved hypothetical protein
FGSG_09589	53.8888	25.6432	-1.07141	1.9106e-05	UP			probable 3-isopropylmalate dehydratase
FGSG_09627	850.466	199.405	-2.09255	0	UP			protein bli-3 (871 nt)
FGSG_09628	44.2611	16.4913	-1.42434	3.12028e-07	UP			probable methyltransferase DPH5
FGSG_09638	38.0208	8.17925	-2.21675	0	UP			probable URA2 - multifunctional pyrimidine biosynthesis protein
FGSG_09644	40.2808	16.1348	-1.31991	6.69757e-06	UP			conserved hypothetical protein
FGSG_09651	77.0849	28.3982	-1.44065	1.08787e-07	UP			related to large-conductance mechanosensitive channel
FGSG_09659	56.3118	26.3728	-1.09439	1.06911e-07	UP			related to mitochondrion biogenesis protein (She9)
FGSG_09666	27.7552	12.3101	-1.17291	0.000128905	UP			conserved hypothetical protein
FGSG_09688	91.3446	39.8079	-1.19827	1.957e-06	UP			related to ECM4 protein (involved in cell wall biogenesis and architecture)
FGSG_09690	2016.64	443.655	-2.18444	0	UP			probable peptidylprolyl isomerase (FK506-binding protein homolog)
FGSG_09694	333.126	44.7371	-2.89652	0	UP			conserved hypothetical protein
FGSG_09706	33.8291	4.39139	-2.94551	0	UP			related to positive effector protein GCN20
FGSG_09727	130.141	63.313	-1.0395	4.85616e-05	UP			putative protein [EST hit]
FGSG_09729	21.4405	8.79889	-1.28495	5.09178e-06	UP			conserved hypothetical protein
FGSG_09737	15.5797	2.63999	-2.56106	2.24319e-14	UP			hypothetical protein (1621 nt)
FGSG_09740	42.4739	7.5251	-2.49679	0	UP			related to ATP dependent RNA helicase
FGSG_09741	4758.39	80.8852	-5.87845	0	UP			conserved hypothetical protein
FGSG_09742	129.058	14.6941	-3.1347	0	UP			conserved hypothetical protein
FGSG_09760	202.403	36.6243	-2.46636	0	UP			probable nuclear export sequence-containing nonribosomal protein
FGSG_09761	41.16	13.508	-1.60743	3.13841e-08	UP			conserved hypothetical protein
FGSG_09762	133.599	53.268	-1.32657	3.5923e-08	UP			related to aldehyde dehydrogenase
FGSG_09784	49.7286	19.4795	-1.35212	6.58928e-07	UP			probable RIO2 protein
FGSG_09812	21.3434	6.34012	-1.75121	2.14127e-13	UP			hypothetical protein (1180 nt)
FGSG_09813	21.3434	6.34012	-1.75121	2.14127e-13	UP			conserved hypothetical protein
FGSG_09819	16.5571	3.23467	-2.35576	1.26526e-11	UP			related to malic acid transport protein
FGSG_09820	55.5376	25.3901	-1.1292	4.39655e-05	UP			related to cysteine dioxygenase type I
FGSG_09821	15.4262	0.393752	-5.29196	0	UP			conserved hypothetical protein
FGSG_09825	930.204	283.147	-1.716	1.48659e-10	UP			conserved hypothetical protein
FGSG_09841	88.7316	7.59441	-3.54644	0	UP			conserved hypothetical protein
FGSG_09861	57.2332	25.1926	-1.18385	1.1015e-05	UP			conserved hypothetical protein
FGSG_09866	1305.27	362.185	-1.84955	4.28196e-15	UP			probable ribosomal protein L18, cytosolic
FGSG_09881	1706.68	190.996	-3.15958	0	UP			conserved hypothetical protein
FGSG_09896	316.593	86.5036	-1.8718	2.18069e-15	UP			probable isocitrate lyase (acu-3)
FGSG_09932	53.3581	22.6787	-1.23437	6.01813e-07	UP			conserved hypothetical protein
FGSG_09944	15.4515	6.04708	-1.35344	2.62153e-05	UP			conserved hypothetical protein
FGSG_09959	24.808	11.7178	-1.0821	0.00293371	UP			conserved hypothetical protein
FGSG_09966	226.071	110.842	-1.02827	1.85914e-05	UP			probable translation initiation factor eIF-2 beta chain
FGSG_09972	4759.77	99.3969	-5.58155	0	UP			conserved hypothetical protein
FGSG_09973	5.82441	0.295855	-4.29915	5.41177e-10	UP			related to protein-tyrosine phosphatase
FGSG_09974	1863.72	472.314	-1.98036	0	UP			probable ribosomal protein L22
FGSG_09983	227.169	111.671	-1.02451	2.67727e-05	UP			probable ornithine decarboxylase antizyme
FGSG_09989	55.0456	24.6387	-1.1597	1.99256e-05	UP			conserved hypothetical protein
FGSG_10001	332.447	133.984	-1.31107	5.58571e-08	UP			probable 13 kD U4/U6.U5 snRNP associate protein Snu13
FGSG_10010	948.514	378.91	-1.32382	3.46761e-08	UP			probable 60S ribosomal protein L5
FGSG_10025	34.1153	1.46676	-4.53971	0	UP			related to sorbitol utilization protein sou1
FGSG_10026	18.2237	8.6138	-1.08109	0.00188806	UP			related to 3-oxoacyl-[acyl-carrier-protein] reductase
FGSG_10049	1454.87	264.934	-2.45718	0	UP			probable Cysteine desulfurase, mitochondrial precursor (tRNA splicing protein SPL1)
FGSG_10050	1454.87	264.934	-2.45718	0	UP			related to mismatched base pair and cruciform dna recognition protein
FGSG_10051	4952.61	433.025	-3.51567	0	UP			conserved hypothetical protein
FGSG_10052	141.37	35.9168	-1.97674	2.31376e-12	UP			conserved hypothetical protein
FGSG_10075	175.45	77.4571	-1.17959	5.48092e-10	UP			related to translation initiation factor 3 (47 kDa subunit)
FGSG_10076	15.2582	4.71155	-1.69531	1.775e-08	UP			related to spt5p
FGSG_10081	2.59835	0.551952	-2.23498	0.000105856	UP			related to hard surface induced protein 3 (chip3)
FGSG_10109	67.0799	20.1635	-1.73413	2.60306e-11	UP			conserved hypothetical protein
FGSG_10110	20.9894	9.69927	-1.11371	0.000838083	UP			conserved hypothetical protein
FGSG_10118	286.655	46.1978	-2.63342	0	UP			probable ketol-acid reductoisomerase (ilv-2)
FGSG_10149	146.217	54.279	-1.42965	1.84584e-13	UP			conserved hypothetical protein
FGSG_10150	146.217	54.279	-1.42965	1.84584e-13	UP			related to palI protein
FGSG_10155	18.1794	4.35548	-2.0614	2.91514e-07	UP			conserved hypothetical protein
FGSG_10159	21.7937	8.35389	-1.38339	2.59944e-06	UP			conserved hypothetical protein
FGSG_10175	11.4689	5.33486	-1.1042	0.00045301	UP			related to PET56 - rRNA (guanosine-2`-O-)-methyltransferase
FGSG_10181	1256.4	375.438	-1.74265	1.30873e-13	UP			probable RPL42B - ribosomal protein L36a.e
FGSG_10198	41.5192	14.4171	-1.52599	2.46626e-09	UP			related to aconitate hydratase precursor
FGSG_10203	26.1525	10.6393	-1.29755	1.77551e-07	UP			related to 5-oxoprolinase
FGSG_10211	49.5154	24.4625	-1.01731	0.000166659	UP			probable homoserine kinase
FGSG_10212	597.838	51.2417	-3.54436	0	UP			probable SnodProt1 PRECURSOR
FGSG_10214	52.6729	7.42219	-2.82714	0	UP			hypothetical protein (1139 nt)
FGSG_10216	113.036	40.5124	-1.48035	3.19468e-09	UP			related to potassium channel beta subunit protein
FGSG_10222	1826.2	534.251	-1.77325	7.86361e-12	UP			probable RIC1 protein
FGSG_10223	74.9518	34.9907	-1.09899	8.29291e-11	UP			related to GPI-anchor biosynthesis protein PIG-F
FGSG_10224	681.707	249.675	-1.4491	1.68186e-09	UP			conserved hypothetical protein
FGSG_10234	94.8263	19.8516	-2.25603	0	UP			conserved hypothetical protein
FGSG_10241	167.007	71.3256	-1.22742	4.05863e-07	UP			conserved hypothetical protein
FGSG_10245	1763.86	432.015	-2.02958	0	UP			probable ribosomal protein L30, cytosolic
FGSG_10246	1900.94	771.678	-1.30064	9.28851e-08	UP			probable 60S ribosomal protein L10, cytosolic
FGSG_10250	106.24	46.4934	-1.19224	7.8855e-07	UP			probable nitrilase (NIT3)
FGSG_10262	24.4515	11.7674	-1.05513	0.000276894	UP			conserved hypothetical protein
FGSG_10285	115.192	55.9383	-1.04213	6.21592e-09	UP			hypothetical protein (1732 nt)
FGSG_10303	2343.44	139.249	-4.07289	0	UP			conserved hypothetical protein
FGSG_10304	163.055	66.9685	-1.2838	1.28089e-07	UP			related to high mobility group-like protein NHP2
FGSG_10319	401.649	75.0779	-2.41947	0	UP			probable protein involved in intramitochondrial protein sorting
FGSG_10322	90.1902	21.112	-2.09491	2.63514e-14	UP			conserved hypothetical protein
FGSG_10338	9.95361	1.66647	-2.57842	3.99162e-12	UP			hypothetical protein (1929 nt)
FGSG_10341	486.916	12.5552	-5.27732	0	UP			conserved hypothetical protein
FGSG_10342	5.74228	0.951913	-2.59272	2.32188e-10	UP			hypothetical protein (2194 nt)
FGSG_10347	101.315	42.997	-1.23654	1.27788e-06	UP			probable IDP1 - isocitrate dehydrogenase (NADP+), mitochondrial
FGSG_10355	83.112	34.2143	-1.28046	3.54801e-07	UP			related to ribosomal protein YmL20 precursor, mitochondrial
FGSG_10357	35.0916	13.9075	-1.33527	1.43428e-07	UP			conserved hypothetical protein
FGSG_10368	839.371	317.111	-1.40432	4.53359e-09	UP			probable RPP1A - 60S large subunit acidic ribosomal protein a1
FGSG_10386	91.1054	0.393449	-7.85521	0	UP			conserved hypothetical protein
FGSG_10392	9.49257	3.41233	-1.47604	0.000625845	UP			conserved hypothetical protein
FGSG_10395	4.95303	1.19099	-2.05615	9.93447e-07	UP			related to laccase precursor
FGSG_10396	740.513	358.117	-1.0481	1.1008e-05	UP			conserved hypothetical protein
FGSG_10400	304.363	149.56	-1.02506	5.66962e-08	UP			hypothetical protein
FGSG_10401	4.15123	0.610399	-2.76571	8.32448e-07	UP			conserved hypothetical protein
FGSG_10403	140.177	63.8233	-1.1351	1.29912e-05	UP			conserved hypothetical protein
FGSG_10417	498.903	63.7684	-2.96785	0	UP			probable thioredoxin
FGSG_10420	851.771	6.79591	-6.96966	0	UP			conserved hypothetical protein
FGSG_10446	6.38703	0.510538	-3.64505	0	UP			related to PDC5 - pyruvate decarboxylase, isozyme 2
FGSG_10455	2.04913	0.368416	-2.4756	0.00217671	UP			conserved hypothetical protein
FGSG_10474	134.187	46.2838	-1.53566	1.15513e-07	UP			related to myo-inositol transport protein ITR1
FGSG_10480	171.386	1.49809	-6.83797	0	UP			conserved hypothetical protein
FGSG_10483	334.8	5.93996	-5.8167	0	UP			related to quinate transport protein
FGSG_10485	43.626	7.24974	-2.58919	0	UP			hypothetical protein
FGSG_10486	43.626	7.24974	-2.58919	0	UP			hypothetical protein
FGSG_10487	3.42284	0.745567	-2.19879	9.59313e-05	UP			hypothetical protein
FGSG_10488	419.394	160.363	-1.38696	0	UP			conserved hypothetical protein
FGSG_10489	29.8562	1.73432	-4.10558	0	UP			hypothetical protein
FGSG_10510	62.0044	28.8555	-1.10352	9.79702e-07	UP			conserved hypothetical protein
FGSG_10513	425.033	91.9902	-2.20802	0	UP			conserved hypothetical protein
FGSG_10516	35.0483	14.998	-1.22457	3.17484e-06	UP			probable YVH1 - protein tyrosine phosphatase
FGSG_10529	54.3604	26.0718	-1.06007	3.59966e-05	UP			probable MNN4 - regulates the mannosylphosphorylation
FGSG_10537	14.3865	5.75642	-1.32148	0.000186368	UP			related to D-amino acid oxidase
FGSG_10538	32.7367	11.929	-1.45643	0.000421155	UP			probable brt1 protein
FGSG_10559	347.262	0.299825	-10.1777	0	UP			conserved hypothetical protein
FGSG_10560	826.657	19.9165	-5.37525	0	UP			conserved hypothetical protein
FGSG_10561	58.599	0.428527	-7.09535	0	UP			related to RF2 protein
FGSG_10562	22.3169	1.19538	-4.22259	0	UP			conserved hypothetical protein
FGSG_10563	50.7682	0.563733	-6.49277	0	UP			conserved hypothetical protein
FGSG_10567	6.71383	0.686454	-3.2899	2.83016e-06	UP			conserved hypothetical protein
FGSG_10583	277.707	24.5372	-3.50052	0	UP			conserved hypothetical protein
FGSG_10584	277.707	24.5372	-3.50052	0	UP			conserved hypothetical protein
FGSG_10587	50.9417	1.9256	-4.72547	0	UP			related to peroxisomal amine oxidase (copper-containing)
FGSG_10592	57.0203	24.4303	-1.2228	0.000229769	UP			conserved hypothetical protein
FGSG_10595	13.3752	3.5459	-1.91533	2.83833e-07	UP			related to alkaline protease (oryzin)
FGSG_10597	9.60941	3.55199	-1.43582	0.000938781	UP			conserved hypothetical protein
FGSG_10598	276.88	47.4795	-2.54388	0	UP			conserved hypothetical protein
FGSG_10606	4.70834	1.38281	-1.76762	0.000998318	UP			probable cytochrome-c peroxidase precursor
FGSG_10631	17.3151	0.158468	-6.77169	0	UP			related to 6-hydroxy-d-nicotine oxidase
FGSG_10634	3.27497	0.0502522	-6.02615	0.00292959	UP			related to cutinase 1 precursor
FGSG_10636	151.478	10.1074	-3.90562	0	UP			probable IgE-dependent histamine-releasing factor
FGSG_10656	11.6578	5.34978	-1.12374	0.000792408	UP			hypothetical protein (1837 nt)
FGSG_10661	2.95338	0.46662	-2.66205	8.44564e-07	UP			probable maltose permease (MalP)
FGSG_10669	42.4011	15.274	-1.47302	1.34262e-08	UP			related to phosphoribosyl-5-aminoimidazole carboxylase
FGSG_10675	14.0194	0.0488581	-8.16461	5.35381e-10	UP			related to lactonohydrolase
FGSG_10677	254.74	66.4975	-1.93765	0	UP			related to peroxisomal amine oxidase (copper-containing)
FGSG_10678	12.2631	3.27643	-1.90412	4.66772e-07	UP			conserved hypothetical protein
FGSG_10680	15.711	0.0276875	-9.14832	2.55228e-08	UP			related to D-mandelate dehydrogenase
FGSG_10700	4.20798	0.187852	-4.48546	0.000124552	UP			hypothetical protein (692 nt)
FGSG_10706	1.68524	0.436191	-1.94993	5.66741e-06	UP			probable ATP-binding multidrug cassette transport protein
FGSG_10708	4.73596	0.0214707	-7.78515	3.52591e-06	UP			related to exopolygalacturonase
FGSG_10741	81.3497	27.3756	-1.57125	1.19183e-09	UP			related to tocopherol O-methyltransferase
FGSG_10742	205.928	24.2191	-3.08793	0	UP			conserved hypothetical protein
FGSG_10743	118.987	15.1035	-2.97785	0	UP			probable tryptophan synthase
FGSG_10753	68.8515	12.7772	-2.42992	0	UP			conserved hypothetical protein
FGSG_10757	28.7419	13.5441	-1.08549	4.28196e-15	UP			probable ATP-binding protein PRP16
FGSG_10780	32.7889	11.7742	-1.47757	3.5003e-07	UP			conserved hypothetical protein
FGSG_10784	437.962	26.9035	-4.02494	0	UP			conserved hypothetical protein
FGSG_10793	77.4291	13.2165	-2.55053	0	UP			conserved hypothetical protein
FGSG_10804	66.3803	13.6816	-2.27852	0	UP			probable glutaryl-CoA dehydrogenase
FGSG_10816	4.68938	0.342775	-3.77406	8.0338e-14	UP			related to aquaporin
FGSG_10819	70.5247	20.4252	-1.78778	4.20009e-14	UP			related to stress protein ORP150
FGSG_10829	116.734	55.4166	-1.07483	9.62395e-06	UP			hypothetical protein (1552 nt)
FGSG_10834	23.5814	10.0116	-1.23598	0.00135314	UP			conserved hypothetical protein
FGSG_10840	48.3705	15.053	-1.68408	3.42514e-12	UP			probable PRS5 - ribose-phosphate pyrophosphokinases
FGSG_10843	69.9794	12.49	-2.48615	0	UP			conserved hypothetical protein
FGSG_10845	1379.45	432.327	-1.6739	1.73088e-12	UP			probable ribosomal protein L26
FGSG_10846	67.4646	33.0736	-1.02845	0.000142848	UP			probable cytochrome-c oxidase assembly protein (COX11)
FGSG_10850	17.4185	8.28399	-1.07222	0.000102264	UP			conserved hypothetical protein
FGSG_10853	119.943	13.1104	-3.19356	0	UP			probable sterol carrier protein
FGSG_10881	1004.93	410.501	-1.29164	8.91988e-08	UP			probable cytochrome c
FGSG_10905	632.794	268.273	-1.23803	2.40391e-07	UP			probable ribosome-associated protein S2 (Rap-1)
FGSG_10906	118.207	50.7332	-1.22031	1.35578e-06	UP			related to ribosomal protein S15 precursor (mitochondrial)
FGSG_10908	84.0754	38.2804	-1.13508	2.24852e-10	UP			probable nucleolar protein NOP58
FGSG_10920	59.2688	3.0806	-4.26599	0	UP			probable endo-polygalacturonase 6
FGSG_10921	101.068	3.00829	-5.07023	0	UP			related to monosaccharide transporter
FGSG_10925	145.82	63.2266	-1.20559	7.75776e-07	UP			probable saccharopine dehydrogenase (NAD, L-lysine-forming)
FGSG_10930	6.47721	0.562923	-3.52436	0	UP			conserved hypothetical protein
FGSG_10941	6245.52	929.734	-2.74793	0	UP			probable ubiquitin/ribosomal protein S27a fusion protein
FGSG_10942	2013.97	742.948	-1.43871	1.84793e-10	UP			conserved hypothetical protein
FGSG_10947	51.6703	23.2374	-1.15288	1.19415e-05	UP			probable KGD2 - 2-oxoglutarate dehydrogenase complex E2 component
FGSG_10969	3897.1	511.797	-2.92876	0	UP			conserved hypothetical protein
FGSG_10970	3897.1	511.797	-2.92876	0	UP			probable apsB protein
FGSG_10974	488.912	11.7135	-5.38332	0	UP			conserved hypothetical protein
FGSG_10986	2.02152	0.45727	-2.14432	0.000323868	UP			related to alcohol oxidase
FGSG_10989	17.3097	0.143471	-6.91467	0	UP			conserved hypothetical protein
FGSG_10991	8.61875	0	-1.79769	1.64399e-10	UP			related to benzoate 4-monooxygenase cytochrome P450
FGSG_10992	21.2097	0.168889	-6.9725	0	UP			related to polysaccharide deacetylase
FGSG_10993	40.2507	2.43725	-4.04569	0	UP			related to selenocysteine lyase
FGSG_10994	15.5754	1.26376	-3.62347	0	UP			conserved hypothetical protein
FGSG_10995	5.31076	0.117616	-5.49676	0	UP			related to multidrug resistance protein
FGSG_10998	15.6921	0.22011	-6.15567	0	UP			related to 6-hydroxy-D-nicotine oxidase
FGSG_11027	264.558	2.09746	-6.9788	0	UP			conserved hypothetical protein
FGSG_11028	16.4542	0.438374	-5.23015	0	UP			related to ATP-binding cassette transporter protein YOR1
FGSG_11029	153.488	25.893	-2.56749	0	UP			related to major facilitator MirA
FGSG_11033	122.288	1.00379	-6.92868	0	UP			conserved hypothetical protein
FGSG_11036	215.182	3.89888	-5.78635	0	UP			related to esterase D
FGSG_11037	27.6576	0.0408604	-9.40276	9.29188e-09	UP			probable endoglucanase I precursor
FGSG_11046	279.496	14.5042	-4.26829	0	UP			conserved hypothetical protein
FGSG_11047	449.58	3.27309	-7.10178	0	UP			conserved hypothetical protein
FGSG_11048	13.4457	0.811228	-4.0509	0	UP			probable arabinogalactan endo-1,4-beta-galactosidase
FGSG_11049	24.674	0.0341152	-9.49836	4.05863e-07	UP			probable acetylxylan esterase
FGSG_11054	282.839	93.1715	-1.60202	7.85169e-12	UP			probable homocitrate synthase, mitochondrial precursor
FGSG_11058	9.76438	3.64124	-1.4231	0.000184059	UP			conserved hypothetical protein
FGSG_11062	15.4838	4.5366	-1.77108	2.76454e-05	UP			conserved hypothetical protein
FGSG_11066	7.7571	0.518376	-3.90345	0	UP			related to beta-mannanase
FGSG_11073	2.34566	0.348611	-2.75031	0.000122238	UP			related to aminopeptidase
FGSG_11087	9.55065	1.00106	-3.25407	0	UP			related to putative tartrate transporter
FGSG_11089	9.38289	0.68823	-3.76907	4.39035e-14	UP			conserved hypothetical protein
FGSG_11095	75.7104	4.91668	-3.94474	0	UP			related to carbonic anhydrase
FGSG_11101	296.167	5.86677	-5.6577	0	UP			conserved hypothetical protein
FGSG_11106	7.5946	0.0492199	-7.26959	2.05661e-07	UP			related to monophenol monooxygenase (tyrosinase)
FGSG_11112	7.1191	1.04374	-2.76994	4.34171e-09	UP			related to lipase/acylhydrolase
FGSG_11113	246.907	49.1614	-2.32837	0	UP			probable oxalate decarboxylase
FGSG_11123	6.29417	0.783313	-3.00636	8.1993e-12	UP			related to N-acetylgalactosamine-6-sulfatase precursor
FGSG_11128	16.5464	2.4758	-2.74055	2.18069e-15	UP			probable aspartate aminotransferase, cytoplasmic
FGSG_11130	8.18301	3.44384	-1.24862	0.000101572	UP			conserved hypothetical protein
FGSG_11132	62.3111	1.56123	-5.31873	0	UP			related to M.verrucaria cyanamide hydratase
FGSG_11141	108.678	16.2675	-2.73999	0	UP			conserved hypothetical protein
FGSG_11143	8.83345	0.329256	-4.74569	0	UP			conserved hypothetical protein
FGSG_11147	78.5031	7.09703	-3.46746	0	UP			related to alpha-glucoside transport protein
FGSG_11169	114.358	1.1928	-6.58305	0	UP			related to alpha-galactosidase precursor
FGSG_11184	342.116	0.905566	-8.56145	0	UP			conserved hypothetical protein
FGSG_11189	26.0989	5.99196	-2.12289	9.53571e-10	UP			conserved hypothetical protein
FGSG_11190	58.4515	14.697	-1.99172	1.05393e-09	UP			probable ribonuclease T1
FGSG_11204	11.7588	4.08742	-1.52448	0.000113792	UP			conserved hypothetical protein
FGSG_11211	3.5631	0.6715	-2.40767	0.000319434	UP			conserved hypothetical protein
FGSG_11217	26.7627	9.26381	-1.53055	5.42492e-07	UP			related to aldehyde reductase II
FGSG_11219	217.658	64.3164	-1.7588	1.01014e-13	UP			related to putative tartrate transporter
FGSG_11225	99.3615	28.1097	-1.82162	7.54331e-09	UP			conserved hypothetical protein
FGSG_11228	135.782	37.9174	-1.84036	6.36249e-15	UP			related to choline dehydrogenase
FGSG_11232	26.2278	4.33065	-2.59844	0	UP			conserved hypothetical protein
FGSG_11250	3.72862	0.644595	-2.53218	3.23642e-07	UP			probable general amino acid permease
FGSG_11253	15.6719	0.309471	-5.66223	3.74781e-10	UP			conserved hypothetical protein
FGSG_11254	90.6789	0.566892	-7.32155	0	UP			related to putative alpha-L-fucosidase precursor
FGSG_11258	112.743	0.433804	-8.02177	0	UP			related to endo-1,4-beta-xylanase B
FGSG_11274	12.9961	1.02747	-3.66092	0	UP			related to neutral amino acid permease
FGSG_11280	17.6577	4.19457	-2.0737	7.15727e-08	UP			probable acetylesterase
FGSG_11285	7.28134	0.0733519	-6.63322	1.7157e-07	UP			conserved hypothetical protein
FGSG_11291	60.7337	2.78481	-4.44685	0	UP			conserved hypothetical protein
FGSG_11292	6.28343	0.431057	-3.8656	1.45412e-12	UP			conserved hypothetical protein
FGSG_11293	4.70412	0.897199	-2.39042	1.72897e-08	UP			probable sulfate permease II
FGSG_11294	14.3196	0.12251	-6.86895	0	UP			hypothetical protein (3176 nt)
FGSG_11295	29.8556	3.08253	-3.27581	0	UP			related to enoyl-CoA hydratase precursor, mitochondrial
FGSG_11298	217.623	0.172208	-10.3035	0	UP			related to monooxygenase
FGSG_11299	47.2911	0.085544	-9.11069	0	UP			related to acetyl-hydrolase
FGSG_11300	79.2336	0.97974	-6.33757	0	UP			related to a retinal short-chain dehydrogenase/reductase
FGSG_11301	57.6666	16.4891	-1.80622	0	UP			conserved hypothetical protein
FGSG_11302	53.7361	0.051739	-10.0204	1.04646e-14	UP			conserved hypothetical protein
FGSG_11303	97.5673	0.039557	-11.2682	0	UP			related to isotrichodermin C-15 hydroxylase (cytochrome P-450 monooxygenase CYP65A1)
FGSG_11304	49.0594	0.0291164	-10.7185	8.22764e-09	UP			related to endo-1,4-beta-xylanase
FGSG_11305	285.29	0.682342	-8.70772	0	UP			related to CSR1 - phosphatidylinositol transfer protein
FGSG_11306	22.7006	3.58517	-2.66262	0	UP			hypothetical protein (4105 nt)
FGSG_11307	48.8483	4.70032	-3.37748	0	UP			conserved hypothetical protein
FGSG_11315	46.7434	4.80564	-3.28196	0	UP			conserved hypothetical protein
FGSG_11324	5.1638	1.24274	-2.05491	0.00175005	UP			conserved hypothetical protein
FGSG_11326	15.9979	2.82575	-2.50118	2.44159e-14	UP			probable glucan 1,4-alpha-glucosidase
FGSG_11327	4.00668	0.400224	-3.32353	3.83699e-08	UP			related to pentalenene synthase
FGSG_11328	3.66396	0.377003	-3.28076	1.46103e-07	UP			conserved hypothetical protein
FGSG_11337	4.57365	0.97892	-2.22408	9.39497e-05	UP			related to ribokinase
FGSG_11339	25.8166	0.222311	-6.85958	0	UP			related to quinate transport protein
FGSG_11344	5.51044	1.6409	-1.74768	0.00384482	UP			conserved hypothetical protein
FGSG_11347	18.0742	8.10581	-1.1569	0.000713925	UP			probable hydroxyquinol-1,2-dioxygenase
FGSG_11348	15.2537	0.413239	-5.20604	0	UP			conserved hypothetical protein
FGSG_11366	54.2829	0.55483	-6.61231	0	UP			conserved hypothetical protein
FGSG_11367	62.5059	0.223135	-8.12993	0	UP			related to lactose permease
FGSG_11368	1835.44	42.3757	-5.43675	0	UP			hypothetical protein
FGSG_11369	5.85276	1.03127	-2.50469	1.51981e-06	UP			hypothetical protein (1647 nt)
FGSG_11386	3.78989	1.4416	-1.39448	0.00433962	UP			related to triacylglycerol lipase II precursor
FGSG_11394	4.78059	0.132143	-5.17702	1.50606e-06	UP			related to P.aeruginosa anthranilate synthase component II
FGSG_11396	17.3479	0.151304	-6.84116	0	UP			related to ASN2 - asparagine synthetase
FGSG_11397	27.8787	0.202474	-7.10529	0	UP			related to desaturase
FGSG_11398	175.785	14.9534	-3.55527	0	UP			conserved hypothetical protein
FGSG_11399	45.0374	0.202235	-7.79895	0	UP			related to oxidoreductase
FGSG_11408	25.737	0.161312	-7.31784	5.34169e-10	UP			conserved hypothetical protein
FGSG_11409	20.9572	1.99098	-3.3959	0	UP			related to verA protein
FGSG_11413	25.1523	0.701269	-5.16458	0	UP			conserved hypothetical protein
FGSG_11417	7.81824	0.462839	-4.07826	0	UP			related to transmembrane transporter Liz1p
FGSG_11420	21.5097	8.90909	-1.27164	4.67578e-10	UP			related to tyrosinase
FGSG_11421	21.5097	8.90909	-1.27164	4.67578e-10	UP			hypothetical protein
FGSG_11422	9.10966	0.28967	-4.97492	0	UP			hypothetical protein (1356 nt)
FGSG_11428	91.3529	1.68848	-5.75766	0	UP			probable feruloyl esterase B precursor (subclass of the carboxylic acid esterases)
FGSG_11431	3.46261	0.79471	-2.12336	0.00151998	UP			hypothetical protein
FGSG_11442	130.615	32.6776	-1.99894	0	UP			conserved hypothetical protein
FGSG_11443	130.615	32.6776	-1.99894	0	UP			conserved hypothetical protein
FGSG_11446	3.4512	1.18146	-1.54652	0.00188806	UP			conserved hypothetical protein
FGSG_11450	3.4584	0.0640672	-5.75437	4.01993e-08	UP			hypothetical protein (1524 nt)
FGSG_11455	8.73581	2.76311	-1.66065	0.00707542	UP			conserved hypothetical protein
FGSG_11468	81.6183	0.44371	-7.52313	0	UP			probable alpha-N-arabinofuranosidase / alpha-L-arabinofuranosidase
FGSG_11470	14.1813	0.735501	-4.26911	0	UP			related to AAC-rich mRNA clone AAC11 protein
FGSG_11480	28.4678	10.3427	-1.46072	7.81498e-07	UP			related to quinate transport protein
FGSG_11486	18.1237	0.291814	-5.95668	0	UP			related to putative tartrate transporter
FGSG_11487	93.9713	1.64277	-5.83802	0	UP			related to endo-1,4-beta-xylanase
FGSG_11488	92.9475	12.1913	-2.93057	0	UP			related to cellulose binding protein CEL1
FGSG_11494	42.4405	4.43559	-3.25824	0	UP			related to xylosidase/arabinosidase
FGSG_11495	115.427	0.113769	-9.98665	0	UP			related to hexose transporter protein
FGSG_11496	81.4501	21.3638	-1.93074	7.10786e-12	UP			conserved hypothetical protein
FGSG_11516	17.2028	1.5096	-3.51041	0	UP			conserved hypothetical protein
FGSG_11531	8.69811	1.51832	-2.51823	7.99803e-06	UP			hypothetical protein
FGSG_11532	10.5508	0.0320608	-8.36233	1.75935e-10	UP			hypothetical protein (2148 nt)
FGSG_11533	7.65039	0.140284	-5.76911	1.27431e-05	UP			hypothetical protein
FGSG_11542	42.8116	0.538197	-6.31372	0	UP			related to aldehyde dehydrogenase (NAD+), mitochondrial
FGSG_11545	9.61907	0.323872	-4.8924	0	UP			conserved hypothetical protein
FGSG_11547	3.28065	0.810019	-2.01796	0.00462562	UP			conserved hypothetical protein
FGSG_11548	9.59172	0.647425	-3.889	4.61351e-12	UP			related to acetylxylan esterase precursor
FGSG_11549	19.364	0.800087	-4.59708	0	UP			hypothetical protein (1267 nt)
FGSG_11550	16.8606	0.85169	-4.30719	0	UP			related to monooxigenase
FGSG_11552	14.3565	0.212631	-6.07721	0	UP			related to allantoate permease
FGSG_11553	13.2074	0.39175	-5.07527	0	UP			hypothetical protein (1606 nt)
FGSG_11554	21.4395	1.55534	-3.78497	0	UP			related to monooxigenase
FGSG_11556	23.0565	3.49885	-2.72022	1.84788e-14	UP			related to short-chain alcohol dehydrogenase
FGSG_11557	18.6402	0.408921	-5.51045	0	UP			related to alcohol dehydrogenase
FGSG_11564	108.35	34.6189	-1.64607	3.82441e-08	UP			hypothetical protein
FGSG_11582	120.888	0.957292	-6.98049	0	UP			conserved hypothetical protein
FGSG_11588	170.153	58.2544	-1.5464	0	UP			hypothetical protein (2817 nt)
FGSG_11590	141.202	41.4882	-1.76699	0	UP			probable TAD2 - tRNA-specific adenosine deaminase 2
FGSG_11602	640.05	112.497	-2.50829	0	UP			probable brefeldin A resistance protein
FGSG_11603	22.5029	8.71407	-1.36869	6.92077e-07	UP			related to KM-PA-2 protein
FGSG_11610	141.202	41.4882	-1.76699	0	UP			conserved hypothetical protein
FGSG_11618	94.2271	45.5918	-1.04737	2.11224e-05	UP			conserved hypothetical protein
FGSG_11647	18.3831	0	-1.79769	5.88495e-05	UP			hypothetical protein
FGSG_11648	3.60471	0.522376	-2.78672	2.78918e-06	UP			conserved hypothetical protein
FGSG_11651	29.496	7.48691	-1.97807	7.70625e-07	UP			conserved hypothetical protein
FGSG_11679	166.758	5.19325	-5.00497	0	UP			hypothetical protein (374 nt)
FGSG_11701	26.7078	10.5214	-1.34393	3.2811e-07	UP			hypothetical protein (672 nt)
FGSG_11702	26.7078	10.5214	-1.34393	3.2811e-07	UP			hypothetical protein (800 nt)
FGSG_11706	38.7515	15.4365	-1.32791	0.0086308	UP			conserved hypothetical protein
FGSG_11741	226.222	23.1534	-3.28844	0	UP			conserved hypothetical protein
FGSG_11762	11.4498	5.41447	-1.08043	0.0016934	UP			conserved hypothetical protein
FGSG_11771	69.1104	19.5748	-1.8199	8.34e-11	UP			hypothetical protein (622 nt)
FGSG_11772	48.6846	18.0617	-1.43053	1.15799e-10	UP			hypothetical protein
FGSG_11836	10.445	4.0308	-1.37368	1.88768e-06	UP			hypothetical protein (1789 nt)
FGSG_11843	40.4749	18.8766	-1.10043	4.26596e-05	UP			probable UGA2 - succinate semialdehyde dehydrogenase
FGSG_11858	462.401	47.4224	-3.2855	0	UP			conserved hypothetical protein
FGSG_11878	227.957	50.7644	-2.16687	0	UP			probable cutinase negative acting protein
FGSG_11884	25.9831	6.46285	-2.00733	3.23914e-11	UP			probable branched-chain alpha-keto acid dehydrogenase complex
FGSG_11895	12.978	3.01004	-2.10821	1.29316e-13	UP			putative protein [EST hit]
FGSG_11900	1009.66	340.813	-1.56681	1.8723e-11	UP			conserved hypothetical protein
FGSG_11912	21.7642	8.54826	-1.34825	1.19977e-05	UP			hypothetical protein (1783 nt)
FGSG_11922	1211.51	377.167	-1.68353	7.76216e-13	UP			probable ribosomal protein S28B
FGSG_11927	266.951	54.5037	-2.29215	0	UP			hypothetical protein
FGSG_11931	37.3433	7.2789	-2.35906	2.22108e-07	UP			conserved hypothetical protein
FGSG_11936	56.7228	20.97	-1.4356	1.54063e-07	UP			conserved hypothetical protein
FGSG_11939	104.05	29.828	-1.80254	6.91715e-09	UP			conserved hypothetical protein
FGSG_11944	200.785	65.9801	-1.60555	1.05609e-10	UP			conserved hypothetical protein
FGSG_11946	182.34	54.4926	-1.7425	1.43935e-13	UP			related to rna-binding protein fus/tls
FGSG_11958	133.83	52.9838	-1.33678	0	UP			conserved hypothetical protein
FGSG_11959	133.83	52.9838	-1.33678	0	UP			conserved hypothetical protein
FGSG_11963	5.84103	1.47155	-1.98889	2.123e-05	UP			hypothetical protein (1149 nt)
FGSG_11964	217.436	103.554	-1.0702	1.22047e-11	UP			hypothetical protein (421 nt)
FGSG_11973	17.3001	5.67794	-1.60734	1.89182e-07	UP			phosphate-repressible phosphate permease (1776 nt)
FGSG_11979	242.004	109.978	-1.13782	3.38475e-13	UP			probable protein-tyrosine-phosphatase
FGSG_11990	650.784	120.646	-2.4314	0	UP			hypothetical protein (1181 nt)
FGSG_11992	9.4919	3.17924	-1.57802	0.000150269	UP			related to UDPglucose 4-epimerase
FGSG_12004	129.201	55.4633	-1.22001	0	UP			hypothetical protein (1304 nt)
FGSG_12005	129.201	55.4633	-1.22001	0	UP			hypothetical protein (744 nt)
FGSG_12007	88.6541	35.2937	-1.32878	1.67118e-11	UP			hypothetical protein (360 nt)
FGSG_12008	4.18116	0.407398	-3.35939	1.18137e-06	UP			hypothetical protein
FGSG_12013	33.3047	13.472	-1.30577	3.60958e-05	UP			hypothetical protein (390 nt)
FGSG_12028	1410.25	355.715	-1.98715	0	UP			probable ribosomal protein L12
FGSG_12040	32.3152	14.1559	-1.19081	0.000351027	UP			conserved hypothetical protein
FGSG_12041	13.7022	6.70725	-1.03061	0.000457745	UP			conserved hypothetical protein
FGSG_12047	62.1252	23.7097	-1.3897	0.000128839	UP			hypothetical protein (273 nt)
FGSG_12049	33.7646	3.17041	-3.41277	0	UP			hypothetical protein (418 nt)
FGSG_12059	3.44009	0.532656	-2.69117	3.47337e-06	UP			hypothetical protein (1353 nt)
FGSG_12076	8.02722	3.09884	-1.37317	0.000581214	UP			conserved hypothetical protein
FGSG_12081	4.48133	0.46794	-3.25953	0.000721037	UP			hypothetical protein
FGSG_12097	12.1593	3.25484	-1.9014	4.59815e-06	UP			hypothetical protein
FGSG_12105	231.343	47.7244	-2.27723	0	UP			conserved hypothetical protein
FGSG_12106	231.343	47.7244	-2.27723	0	UP			hypothetical protein (1718 nt)
FGSG_12133	8.88883	1.02866	-3.11122	2.43474e-06	UP			hypothetical protein
FGSG_12142	20.9124	0.981458	-4.41329	0	UP			related to tripeptidyl-peptidase I
FGSG_12169	81.1467	23.2979	-1.80033	0	UP			hypothetical protein (670 nt)
FGSG_12170	81.1467	23.2979	-1.80033	0	UP			hypothetical protein (423 nt)
FGSG_12180	25.3642	6.27418	-2.0153	5.01303e-10	UP			hypothetical protein (1092 nt)
FGSG_12184	36.9664	9.55714	-1.95156	1.06535e-07	UP			conserved hypothetical protein
FGSG_12186	19.835	4.64456	-2.09443	0	UP			conserved hypothetical protein
FGSG_12209	229.07	64.0737	-1.83798	2.2215e-12	UP			hypothetical protein
FGSG_12214	206.849	45.738	-2.17711	0	UP			conserved hypothetical protein
FGSG_12222	12.1859	0.51583	-4.56217	4.60541e-13	UP			hypothetical protein (522 nt)
FGSG_12223	22.1489	5.2686	-2.07174	2.22455e-05	UP			hypothetical protein (448 nt)
FGSG_12237	7.19202	2.2489	-1.67718	4.26118e-07	UP			hypothetical protein (1287 nt)
FGSG_12240	143.443	48.4543	-1.56578	9.46435e-10	UP			conserved hypothetical protein
FGSG_12260	25.3015	11.3473	-1.15687	0.00319208	UP			hypothetical protein
FGSG_12280	22.0104	3.72632	-2.56236	0	UP			hypothetical protein (540 nt)
FGSG_12281	22.0104	3.72632	-2.56236	0	UP			related to cyclin B1 interacting protein
FGSG_12292	331.108	24.1135	-3.77939	0	UP			conserved hypothetical protein
FGSG_12325	21.1954	7.2247	-1.55274	1.60367e-06	UP			hypothetical protein (444 nt)
FGSG_12331	33.9417	6.63332	-2.35526	8.41731e-15	UP			related to oxidoreductase
FGSG_12336	4.82013	0.784463	-2.6193	1.58929e-05	UP			hypothetical protein (1146 nt)
FGSG_12344	24.0272	6.27431	-1.93714	8.11312e-10	UP			related to GLY1 - L-threonine aldolase, low-specific
FGSG_12357	5.46111	0.152391	-5.16334	5.35156e-10	UP			related to quinate 5-dehydrogenase
FGSG_12360	4.23004	0.0587259	-6.17053	0.0075967	UP			hypothetical protein (546 nt)
FGSG_12376	1228.61	50.8548	-4.5945	0	UP			probable glycine-rich RNA-binding protein
FGSG_12387	3857.01	4.29872	-9.80936	0	UP			conserved hypothetical protein
FGSG_12436	20.017	2.45446	-3.02775	6.88117e-09	UP			conserved hypothetical protein
FGSG_12445	3.66924	1.16776	-1.65173	0.00160114	UP			conserved hypothetical protein
FGSG_12456	374.235	116.212	-1.68718	2.45188e-10	UP			hypothetical protein
FGSG_12460	90.876	20.2138	-2.16856	6.7205e-11	UP			hypothetical protein
FGSG_12461	111.742	16.2352	-2.78298	0	UP			related to beta-galactosidase
FGSG_12473	104.759	7.43561	-3.81648	0	UP			hypothetical protein
FGSG_12481	26.1137	11.484	-1.18518	0.00166863	UP			conserved hypothetical protein
FGSG_12482	26.1137	11.484	-1.18518	0.00166863	UP			conserved hypothetical protein
FGSG_12483	85.9844	2.81082	-4.93501	0	UP			probable members of the aldo/keto reductase family
FGSG_12485	3.26621	0	-1.79769	4.18392e-06	UP			related to ferric reductase Fre2p
FGSG_12489	54.9968	25.3602	-1.11678	9.349e-06	UP			related to carboxylesterase
FGSG_12490	54.9968	25.3602	-1.11678	9.349e-06	UP			related to integral membrane protein PTH11
FGSG_12497	4.43439	1.40155	-1.66171	0.00010295	UP			related to heterokaryon incompatibility protein (het-6OR allele)
FGSG_12502	836.959	385.382	-1.11887	1.15712e-09	UP			hypothetical protein (1396 nt)
FGSG_12514	6.43764	0.493184	-3.70634	0.000111941	UP			hypothetical protein
FGSG_12533	13.5953	2.9746	-2.19234	9.78575e-10	UP			hypothetical protein (1801 nt)
FGSG_12546	50.106	22.6952	-1.1426	7.95594e-06	UP			conserved hypothetical protein
FGSG_12547	50.106	22.6952	-1.1426	7.95594e-06	UP			conserved hypothetical protein
FGSG_12548	42.6849	8.2087	-2.3785	2.18069e-15	UP			related to feruloyl esterase B precursor
FGSG_12551	37.6872	0.0766939	-8.94075	0	UP			conserved hypothetical protein
FGSG_12571	26.8465	0.515626	-5.70226	0	UP			conserved hypothetical protein
FGSG_12572	39.2923	1.67072	-4.55571	0	UP			hypothetical protein (648 nt)
FGSG_12573	5.94505	2.26289	-1.39352	0.00818876	UP			related to 3-hydroxybutyryl-CoA dehydratase
FGSG_12580	170.153	58.2544	-1.5464	0	UP			hypothetical protein (507 nt)
FGSG_12609	85.2435	27.2239	-1.64671	1.22951e-07	UP			conserved hypothetical protein
FGSG_12623	4.00691	0.948031	-2.07949	0.000379992	UP			hypothetical protein
FGSG_12659	9.87468	3.06614	-1.68731	0.00102011	UP			conserved hypothetical protein
FGSG_12669	178.086	17.6448	-3.33525	0	UP			probable ACC deaminase
FGSG_12670	178.086	17.6448	-3.33525	0	UP			hypothetical protein (366 nt)
FGSG_12691	185.496	63.3093	-1.5509	7.93156e-09	UP			conserved hypothetical protein
FGSG_12713	139.226	24.7644	-2.49109	0	UP			hypothetical protein (1017 nt)
FGSG_12740	734.397	60.406	-3.6038	0	UP			hypothetical protein
FGSG_12746	62.86	21.8412	-1.52509	1.94003e-07	UP			conserved hypothetical protein
FGSG_12754	7445.84	3395.71	-1.13272	1.12267e-05	UP			hypothetical protein (592 nt)
FGSG_12760	159.738	74.1338	-1.10751	0.000105675	UP			conserved hypothetical protein
FGSG_12761	159.738	74.1338	-1.10751	0.000105675	UP			hypothetical protein (126 nt)
FGSG_12763	9.98633	3.33649	-1.58162	1.55378e-05	UP			hypothetical protein
FGSG_12772	207.24	36.3887	-2.50974	0	UP			hypothetical protein (923 nt)
FGSG_12773	207.24	36.3887	-2.50974	0	UP			hypothetical protein (1896 nt)
FGSG_12796	288.828	16.9006	-4.09506	0	UP			conserved hypothetical protein
FGSG_12799	14.8242	3.69971	-2.00247	1.63507e-10	UP			conserved hypothetical protein
FGSG_12821	14.9148	4.30729	-1.79189	1.44491e-05	UP			related to glutathione S-transferase III
FGSG_12869	812.091	334	-1.28179	7.02043e-08	UP			conserved hypothetical protein
FGSG_12909	10.0659	3.74935	-1.42477	0.00945172	UP			conserved hypothetical protein
FGSG_12910	3.96356	0.156537	-4.66222	2.35268e-09	UP			hypothetical protein
FGSG_12911	6.32884	0.345236	-4.19629	0.000508938	UP			hypothetical protein
FGSG_12937	124.826	55.78	-1.16209	2.43276e-06	UP			related to TWF1 - twinfilin, an actin monomer sequestering protein
FGSG_12938	124.826	55.78	-1.16209	2.43276e-06	UP			related to TWF1 - twinfilin, an actin monomer sequestering protein
FGSG_12952	64.1904	23.4667	-1.45174	9.23401e-09	UP			2-isopropylmalate synthase (1532 nt)
FGSG_12994	1269.51	379.947	-1.7404	2.12381e-13	UP			hypothetical protein (366 nt)
FGSG_12996	108.237	46.9983	-1.20351	2.0929e-06	UP			related to Caj1p
FGSG_12997	108.237	46.9983	-1.20351	2.0929e-06	UP			probable ribosomal protein YmL25, mitochondrial
FGSG_12999	280.144	105.173	-1.41341	5.06822e-09	UP			conserved hypothetical protein
FGSG_13077	4.13336	0.103059	-5.32577	0.00551199	UP			hypothetical protein
FGSG_13109	2.93423	1.37056	-1.09822	0.0090774	UP			conserved hypothetical protein
FGSG_13127	239.223	108.515	-1.14046	1.53499e-06	UP			probable FAD carrier protein FLX1
FGSG_13128	239.223	108.515	-1.14046	1.53499e-06	UP			conserved hypothetical protein
FGSG_13134	65.8653	0.937343	-6.1348	0	UP			hypothetical protein (1887 nt)
FGSG_13152	21.6372	9.00744	-1.26433	0.000128856	UP			conserved hypothetical protein
FGSG_13157	74.4307	4.70803	-3.9827	0	UP			related to maleylacetate reductase
FGSG_13161	74.5732	17.4224	-2.09771	1.0855e-13	UP			related to transaldolase
FGSG_13162	2.65633	1.06713	-1.3157	0.000156925	UP			related to transaldolase
FGSG_13167	43.3577	9.23515	-2.23108	0	UP			conserved hypothetical protein
FGSG_13181	7.06673	0.657408	-3.42618	7.5122e-07	UP			conserved hypothetical protein
FGSG_13188	3.41433	0.741576	-2.20294	2.41792e-05	UP			hypothetical protein (1690 nt)
FGSG_13189	11.5472	0.0560379	-7.68692	5.93429e-14	UP			probable endo-1,4-beta-xylanase
FGSG_13194	190.505	58.8591	-1.69449	7.16761e-12	UP			conserved hypothetical protein
FGSG_13200	24.5704	2.10734	-3.54342	4.08613e-12	UP			hypothetical protein
FGSG_13219	4.28845	0.316265	-3.76125	1.16041e-06	UP			hypothetical protein (982 nt)
FGSG_13227	10.9285	0.678543	-4.00952	2.17565e-07	UP			hypothetical protein
FGSG_13238	92.7159	30.0478	-1.62556	3.61599e-11	UP			conserved hypothetical protein
FGSG_13239	92.7159	30.0478	-1.62556	3.61599e-11	UP			hypothetical protein (1274 nt)
FGSG_13247	86.8894	13.232	-2.71515	0	UP			conserved hypothetical protein
FGSG_13287	51.5463	3.3082	-3.96175	0	UP			hypothetical protein (1951 nt)
FGSG_13322	29.1093	8.83863	-1.71959	1.29238e-07	UP			conserved hypothetical protein
FGSG_13382	4.92554	0.372022	-3.72682	5.00498e-05	UP			hypothetical protein
FGSG_13383	197.999	2.38262	-6.3768	0	UP			conserved hypothetical protein
FGSG_13387	5.9318	0.943811	-2.6519	0.00627209	UP			hypothetical protein
FGSG_13388	17.8004	6.53151	-1.44642	1.51583e-05	UP			probable taurine dioxygenase
FGSG_13392	701.445	29.1183	-4.59034	0	UP			conserved hypothetical protein
FGSG_13396	88.5366	42.0664	-1.0736	1.9354e-05	UP			related to mouse T10 protein
FGSG_13432	4.13678	0.445955	-3.21354	0.000154998	UP			conserved hypothetical protein
FGSG_13433	9.88898	2.11267	-2.22675	1.86175e-07	UP			conserved hypothetical protein
FGSG_13442	138.228	15.4518	-3.1612	0	UP			conserved hypothetical protein
FGSG_13445	6.44626	0.282335	-4.51298	0	UP			probable benzoate 4-monooxygenase cytochrome P450
FGSG_13449	85.1019	8.09049	-3.39489	0	UP			hypothetical protein
FGSG_13456	15.582	0.399104	-5.28697	0	UP			related to SER3 - 3-phosphoglycerate dehydrogenase
FGSG_13459	132.048	34.2254	-1.94792	0	UP			hypothetical protein (2080 nt)
FGSG_13502	102.642	40.4004	-1.34518	1.7032e-07	UP			probable ubiquitin thiolesterase L3
FGSG_13505	20.7292	1.18119	-4.13335	0	UP			conserved hypothetical protein
FGSG_13507	129.4	11.797	-3.45535	0	UP			conserved hypothetical protein
FGSG_13525	6.03346	0.405727	-3.8944	3.86498e-09	UP			conserved hypothetical protein
FGSG_13536	15.1979	0.229017	-6.05227	0	UP			conserved hypothetical protein
FGSG_13537	5.74844	0.0998408	-5.8474	0.00405501	UP			hypothetical protein
FGSG_13552	31.0778	9.87063	-1.65467	1.5061e-07	UP			related to NAD-dependent histone deacetylase
FGSG_13554	84.5126	31.5176	-1.42301	8.43551e-13	UP			hypothetical protein
FGSG_13560	146.239	41.1665	-1.82878	2.74847e-10	UP			conserved hypothetical protein
FGSG_13569	37.3172	14.9877	-1.31606	2.07869e-06	UP			conserved hypothetical protein
FGSG_13580	130.79	50.516	-1.37245	0	UP			hypothetical protein
FGSG_13616	88.79	25.8493	-1.78027	1.80648e-09	UP			probable thioredoxin
FGSG_13645	6.16887	1.88473	-1.71065	0.00822689	UP			hypothetical protein (357 nt)
FGSG_13654	7.89452	0.0995427	-6.30939	9.03718e-10	UP			conserved hypothetical protein
FGSG_13664	1595.62	674.238	-1.24279	3.17272e-07	UP			60S ribosomal protein L19 (1151 nt)
FGSG_13685	3452.25	44.8717	-6.26559	0	UP			conserved hypothetical protein
FGSG_13715	26.9917	12.8897	-1.06629	0.000116031	UP			related to 4-hydroxybenzoate transporter
FGSG_13726	516.341	221.742	-1.21944	5.3462e-06	UP			hypothetical protein (153 nt)
FGSG_13736	20.9126	4.46041	-2.22912	2.98203e-07	UP			conserved hypothetical protein
FGSG_13737	16.0635	4.181	-1.94187	3.66778e-07	UP			related to 3-oxoacyl-[acyl-carrier-protein] reductase
FGSG_13761	61.495	5.55568	-3.46843	0	UP			conserved hypothetical protein
FGSG_13768	334.8	5.93996	-5.8167	0	UP			hypothetical protein
FGSG_13769	43.626	7.24974	-2.58919	0	UP			hypothetical protein
FGSG_13770	43.626	7.24974	-2.58919	0	UP			hypothetical protein
FGSG_13771	43.626	7.24974	-2.58919	0	UP			hypothetical protein
FGSG_13787	34.5864	3.53624	-3.28991	0	UP			related to dehydroshikimate dehydratase
FGSG_13799	9.8949	2.09246	-2.24149	0	UP			conserved hypothetical protein
FGSG_13807	8.07514	0.34181	-4.56222	0	UP			hypothetical protein (1701 nt)
FGSG_13809	6.45608	0.0693855	-6.53988	5.08153e-06	UP			hypothetical protein (1205 nt)
FGSG_13829	11.0985	4.81396	-1.20507	0.00466441	UP			related to cysteine dioxygenase type I
FGSG_13832	4.06057	0.70465	-2.5267	1.94676e-05	UP			conserved hypothetical protein
FGSG_13834	31.4943	8.11772	-1.95595	7.08813e-13	UP			related to bromodomain protein BDF1
FGSG_13838	15.9346	1.4895	-3.41927	0	UP			conserved hypothetical protein
FGSG_13840	5.21074	0.0178767	-8.18727	0.000193439	UP			hypothetical protein (1803 nt)
FGSG_13848	139.067	15.6078	-3.15545	0	UP			conserved hypothetical protein
FGSG_13849	413.059	3.02673	-7.09244	0	UP			conserved hypothetical protein
FGSG_13865	3.28377	0.677564	-2.27692	2.57584e-05	UP			related to aldehyde dehydrogenase
FGSG_13866	17.6674	0.444646	-5.31229	0	UP			related to quinate transport protein
FGSG_13880	109.649	40.1141	-1.45071	0	UP			conserved hypothetical protein
FGSG_13881	109.649	40.1141	-1.45071	0	UP			probable beta-xylosidase
FGSG_13908	7.26018	1.27102	-2.51402	0.00025306	UP			hypothetical protein
FGSG_13930	3.64346	0.211561	-4.10616	0.0032569	UP			hypothetical protein
FGSG_13931	627.002	311.929	-1.00725	2.88692e-05	UP			conserved hypothetical protein
FGSG_13939	42.1556	17.9268	-1.23361	0.000205543	UP			hypothetical protein (707 nt)
FGSG_13947	425.732	36.3586	-3.54958	0	UP			related to cell wall glycoprotein
FGSG_13948	20.3366	2.06327	-3.30107	7.91476e-13	UP			conserved hypothetical protein
FGSG_13954	167.02	0.131488	-10.3109	0	UP			conserved hypothetical protein
FGSG_13962	20.004	3.43183	-2.54323	2.29573e-12	UP			related to 3-hydroxybutyryl-CoA dehydrogenase
FGSG_13963	12.8662	0.392087	-5.03626	0	UP			related to 3-hydroxybutyryl-CoA dehydrogenase
FGSG_13975	2.95157	0.56682	-2.38052	8.84575e-05	UP			related to tannase precursor
FGSG_13979	105.006	2.4347	-5.43059	0	UP			conserved hypothetical protein
FGSG_13993	15.5616	6.72065	-1.21132	0.000143315	UP			related to nicotinamide mononucleotide permease
FGSG_14000	6.16071	0	-1.79769	0.00671514	UP			conserved hypothetical protein
FGSG_14010	6.69011	0.127763	-5.71049	4.53254e-06	UP			conserved hypothetical protein
FGSG_14018	278.033	8.66133	-5.00453	0	UP			conserved hypothetical protein
Supercontig_3.1:2616112-2616493	11.4405	2.18839	-2.38621	0.00248596	UP			#N/A
Supercontig_3.1:3753076-3753597	6.37873	1.2149	-2.39243	0.00274356	UP			#N/A
Supercontig_3.1:5514050-5514703	8.45302	1.26214	-2.7436	7.81324e-06	UP			#N/A
Supercontig_3.1:6128064-6128645	6.50441	1.16117	-2.48583	0.000864379	UP			#N/A
Supercontig_3.1:7397349-7398902	4.51849	1.3807	-1.71044	0.00021665	UP			#N/A
Supercontig_3.1:7764840-7765760	4.14759	1.03355	-2.00467	0.00131808	UP			#N/A
Supercontig_3.1:8677333-8677675	80.3182	4.23889	-4.24397	0	UP			#N/A
Supercontig_3.13:201-558	69.5526	23.8488	-1.54419	0.000116503	UP			#N/A
Supercontig_3.2:1309785-1310821	29.5072	12.766	-1.20877	0.000108287	UP			#N/A
Supercontig_3.2:1577368-1577635	27.738	3.59839	-2.94644	0.000621836	UP			#N/A
Supercontig_3.2:1730191-1731054	18.7573	1.89214	-3.30936	0	UP			#N/A
Supercontig_3.2:2764140-2764896	97.6427	6.16687	-3.9849	0	UP			#N/A
Supercontig_3.2:3787121-3787715	11.0997	1.19456	-3.21597	3.07732e-09	UP			#N/A
Supercontig_3.2:4329873-4330224	13.5442	0.351177	-5.26934	2.23766e-07	UP			#N/A
Supercontig_3.2:5430407-5431164	23.8779	8.90283	-1.42334	0.000148979	UP			#N/A
Supercontig_3.2:669093-669141	70493.5	0	-1.79769	0.00117682	UP			#N/A
Supercontig_3.2:838905-841348	4.38247	2.03565	-1.10625	0.00696593	UP			#N/A
Supercontig_3.3:2804177-2804475	28.5085	6.06048	-2.23389	0.000874424	UP			#N/A
Supercontig_3.3:4859484-4859859	28.9601	7.67555	-1.91572	0.000344566	UP			#N/A
Supercontig_3.3:5120846-5121090	52.5278	1.37156	-5.25919	5.29964e-06	UP			#N/A
Supercontig_3.4:1004732-1008435	5.55515	0	-1.79769	0.000323538	UP			#N/A
Supercontig_3.4:3667788-3668299	12.8999	1.15782	-3.47787	4.20708e-08	UP			#N/A
Supercontig_3.4:4147104-4147530	17.2538	2.64237	-2.70701	9.4008e-06	UP			#N/A
Supercontig_3.4:4267638-4268281	63.8142	0.596595	-6.74098	0	UP			#N/A
Supercontig_3.4:4269652-4269977	43.5339	0.304991	-7.15723	8.03671e-10	UP			#N/A
Supercontig_3.4:694524-695722	6.17577	1.92164	-1.68428	0.000598567	UP			#N/A
Supercontig_3.4:695783-696415	6.05862	1.52218	-1.99285	0.00503161	UP			#N/A
Supercontig_3.5:1829839-1832971	15.9949	7.09354	-1.17303	0.00546137	UP			#N/A
Supercontig_3.5:1926642-1926966	13.461	2.44124	-2.4631	0.0071577	UP			#N/A
Supercontig_3.5:2106511-2107505	890.184	30.6684	-4.85928	0	UP			#N/A
Supercontig_3.5:3121158-3121927	63.7039	3.59374	-4.14782	0	UP			#N/A
Supercontig_3.5:541543-542361	7.19403	2.70572	-1.41079	0.00965658	UP			#N/A
Supercontig_3.5:542628-544464	23.2928	10.2605	-1.18278	2.93197e-05	UP			#N/A
Supercontig_3.6:2388904-2389317	20.3104	0.424277	-5.58107	3.64135e-07	UP			#N/A
Supercontig_3.7:1402166-1403099	29.2734	2.74134	-3.41663	0	UP			#N/A
Supercontig_3.7:2116943-2119166	5.18155	1.93731	-1.41933	0.000397472	UP			#N/A
Supercontig_3.7:2269288-2269686	12.0976	0.387339	-4.96498	6.48052e-07	UP			#N/A
Supercontig_3.9:166859-169756	16.7959	1.60117	-3.39091	3.6446e-10	UP			#N/A
Supercontig_3.9:588497-588903	16.2113	1.94113	-3.06203	6.15714e-06	UP			#N/A
FGSG_02327	0.604401	634.619	10.0362	0	Down	aurF		flavin depend monooxygenase that catalyses the oxidation of rubrofusarin to 9-hydroxyrubrofusarin
FGSG_02321	5.56506	347.048	5.9626	0	Down	aurO		oxidoreductase that catalyses the conversion of dimeric 9-hydroxyrubrofusarin to aurofusarin
FGSG_02320	3.12607	71.0274	4.50596	0	Down	aurR1	Zn2Cys6	pathway specific binuclear zinc cluster transcription factor for the aurofusarin gene cluster
FGSG_02323	3.99961	57.4625	3.84469	0	Down	aurR2	Zn2Cys6	binuclear zinc cluster transcription factor that regulates the ratio between aurofusarin and rubrofusarin biosynthesis
FGSG_02322	11.1325	489.331	5.45796	0	Down	aurT		aurofusarin/rubrofusarin efflux pump AFLT
FGSG_02328	0.413229	234.096	9.14594	0	Down	gip1		laccase that catalyse the dimerization of two 9-hydroxyrubrofusarin in C7 positions
FGSG_05006	1.81438	7.59854	2.06625	0.00026475	Down	GPR1		related to G protein-coupled receptor
FGSG_00950	50.0336	100.488	1.00605	4.73666e-05	Down	GzSYN1		related to putative snare protein syn
FGSG_08145	7.74211	21.3148	1.46106	0.00046973	Down	HETS		conserved hypothetical protein
FGSG_09196	3.33787	34.0223	3.34948	2.93901e-07	Down	HMR1		related to pyrazinamidase/nicotinamidase
FGSG_09197	45.026	343.646	2.93209	0	Down	HMR1		probable 3-hydroxy-3-methylglutaryl-coenzyme A reductase
FGSG_08254	4.66257	23.9049	2.35811	1.80312e-06	Down	HYD1		conserved hypothetical protein
FGSG_08892	3.13787	16.4142	2.38708	1.29316e-06	Down	MAT1-1-1	HMG	mating type protein
FGSG_07418	14.2528	35.6401	1.32226	5.1091e-07	Down	MID1		related to Ca2+ channel
FGSG_03245	8.35693	54.6652	2.70958	0	Down	NPS11		non-ribosomal peptide synthetase
FGSG_08209	0.0973948	14.001	7.16746	0	Down	NPS7		non-ribosomal peptide synthetase
[truncated: 2,678 more rows]

## Sheet: 3A-144
S3 Table. List of differently expressed in planta genes compared to in vitro on 3ADON population at 144 hours after inoculation.
The gene ID or supercontigs position, gene name, FPKM values, log2 (fold change) and gene description were shown. Gene entry with only absolute fold change (Log2) of >1 and false discovery rate (FDR) <0.01 were tabulated. Gene and gene description were retrieved from MIPS database or Broad institute database. A total 2095 were up-regulated, and 2632 genes were down regulated at 144 HAI.
Gene ID	in planta	in vitro	log2(fold_change)	q_value	Regulation	Gene Name	Known TF Family	Description	Total
FGSG_00060	401.901	20.7943	-4.27258	0	UP	TOX1		related to KP4 killer toxin	Up_Reg	Down_Reg
FGSG_00061	207.624	9.15229	-4.5037	0	UP	TOX2		related to KP4 killer toxin	2095	2632
FGSG_00062	751.784	32.6941	-4.52321	0	UP	TOX3		related to KP4 killer toxin
FGSG_00071	523.627	0.652272	-9.64885	0	UP	TRI1		cytochrome P450 monooxygenase
FGSG_03340	9.40699	0.297325	-4.98362	0	UP	PKS8		polyketide synthase
FGSG_03526	17.0355	0.166381	-6.67791	0	UP	OrfE		unknown, trichothecene gene cluster
FGSG_03530	6.71708	0.977286	-2.78098	3.50987e-09	UP	OrfB		acetylesterase, trichothecene gene cluster
FGSG_03531	37.9749	0.202066	-7.55408	0	UP	OrfA		monooxygenase
FGSG_03532	10.9336	0.103745	-6.71958	0	UP	TRI8		trichothecene 3-O-esterase
FGSG_03534	31.6849	0.0226187	-10.4521	1.84658e-08	UP	TRI3		trichothecene 15-O-acetyltransferase
FGSG_03535	710.095	0.570341	-10.282	0	UP	TRI4		trichodiene oxygenase [cytochrome P450]
FGSG_03537	266.612	0.348804	-9.57811	0	UP	TRI5		trichodiene synthase [sesquiterpene cyclase]
FGSG_03538	14.1906	1.3598	-3.38347	0	UP	TRI10		regulatory protein
FGSG_03539	242.294	7.11608	-5.08953	0	UP	TRI9		hypothetical protein
FGSG_03540	45.13	0.101192	-8.80085	0	UP	TRI11		isotrichodermin C-15 hydroxylase
FGSG_03541	9.23008	0.0368632	-7.96802	2.64403e-12	UP	TRI12		trichothecene efflux pump
FGSG_03543	337.806	0.951934	-8.47112	0	UP	TRI14		putative trichothecene biosynthesis gene
FGSG_03546	3.55655	0.799329	-2.15362	8.07752e-05	UP	OrfI		putative 3-hydroxyacyl-CoA-dehydrogenase
FGSG_03547	1.76512	0.148741	-3.56889	2.71105e-06	UP	OrfJ		putative NADH cytb-reductase
FGSG_03747	3.84257	0.871121	-2.14113	6.14004e-11	UP	NPS6		related to AM-toxin synthetase (AMT)
FGSG_03964	2.0999	0.903962	-1.21599	0.000591887	UP	PKS14		polyketide synthase
FGSG_04694	7.21526	0.365475	-4.30321	0	UP	PKS2		polyketide synthase
FGSG_05371	58.3788	13.2475	-2.13973	0	UP	SIDA		related to L-ornithine N5-hydroxylase
FGSG_06507	37.4236	11.9343	-1.64883	1.24328e-10	UP	NPS10		related to alpha-aminoadipate reductase large subunit
FGSG_08347	3.40934	1.27661	-1.41717	0.0012405	UP	HNM1		choline permease
FGSG_08811	5779.53	2127.78	-1.44161	3.60132e-05	UP	EF1A		translation elongation factor 1 alpha
FGSG_09870	1366.88	436.358	-1.6473	1.10883e-11	UP	FGB1		probable CPC2 protein
FGSG_10397	309.84	0.108263	-11.4828	0	UP	CLM1		longiborneol synthase
FGSG_10523	13.4274	4.02231	-1.73908	7.0129e-12	UP	NPS3		non-ribosomal peptide synthetase
FGSG_10600	24.2829	5.54026	-2.13192	1.02715e-10	UP	HETs		conserved hypothetical protein
FGSG_10990	47.8136	0.58815	-6.34509	0	UP	NPS9		related to AM-toxin synthetase (AMT)
FGSG_10999	120.608	0	-1.79769	4.02617e-29	UP	xylA		endo-1,4-beta-xylanase
FGSG_11025	187.013	7.12646	-4.71381	0	UP	TRI15		putative C2H2 zinc finger transcription factor
FGSG_11026	7.22994	0.119561	-5.91817	0	UP	NPS1		non-ribosomal peptide synthetase
FGSG_11395	5.13034	0.011956	-8.74517	0	UP	NPS14		related to AM-toxin synthetase (AMT)
FGSG_13952	1395.21	43.9558	-4.98828	0	UP	NLS2		conserved hypothetical protein
FGSG_00069	10.3747	3.83303	-1.43651	4.76052e-10	UP		Zn2Cys6	related to transcription activator amyR
FGSG_00671	1335.9	361.675	-1.88505	2.14884e-14	UP		Nucleic acid-binding, OB-fold	probable 40s ribosomal protein s11.e, cytosolic
FGSG_00717	196.433	57.8685	-1.76319	1.80158e-12	UP		Nucleic acid-binding, OB-fold	probable mitochondrial import inner membrane translocase subunit TIM10
FGSG_01298	442.96	54.459	-3.02393	0	UP		C2H2 zinc finger	related to transcriptional repressor
FGSG_01350	70.2671	31.7558	-1.14583	2.76388e-06	UP		C2H2 zinc finger	related to zinc finger protein crol gamma
FGSG_01638	29.7535	13.1774	-1.17499	1.54392e-11	UP		Zn2Cys6	related to pathway-specific nitrogen regulator
FGSG_01976	152.764	72.5539	-1.07418	1.52971e-13	UP		Nucleic acid-binding, OB-fold	hypothetical protein (3359 nt)
FGSG_02068	10.641	2.34332	-2.18301	1.3177e-13	UP		Zn2Cys6	hypothetical protein (1517 nt)
FGSG_02646	90.9701	26.8257	-1.76177	0	UP		Zinc finger, CCHC-type	related to hexamer-binding protein HEXBP
FGSG_03536	38.0142	0.0877995	-8.75811	4.52035e-10	UP		C2H2 zinc finger	hypothetical protein (756 nt)
FGSG_03683	2.62175	0.178187	-3.87907	6.94134e-09	UP		Zn2Cys6	conserved hypothetical protein
FGSG_03695	186.798	0.523356	-8.47947	0	UP		Nucleic acid-binding, OB-fold	related to endoglucanase IV precursor
FGSG_03881	105.235	3.56954	-4.88174	0	UP		C2H2 zinc finger	related to TRI15 - putative transcription factor
FGSG_03892	4.5262	2.09957	-1.10821	0.00865593	UP		Zn2Cys6	related to transcription activator amyR
FGSG_04035	297.131	104.524	-1.50727	0	UP		bHLH	conserved hypothetical protein
FGSG_04288	290.476	99.6862	-1.54295	6.51839e-12	UP		C2H2 zinc finger	related to 26S proteasome subunit RPN4
FGSG_04581	37.3294	0.412048	-6.50136	3.79399e-15	UP		Zn2Cys6	conserved hypothetical protein
FGSG_04747	21.7271	3.69262	-2.55678	0	UP		Zn2Cys6	related to C6 zink-finger protein PRO1A
FGSG_05068	36.9109	15.3201	-1.26862	9.77604e-07	UP		Zn2Cys6	hypothetical protein (2435 nt)
FGSG_05925	16.3705	5.03409	-1.70129	0	UP		Zn2Cys6	related to nitrate assimilation regulatory protein nirA
FGSG_05949	66.0075	28.6442	-1.20439	4.22185e-07	UP		Winged helix repressor DNA-binding	related to meiotic recombination protein rec12
FGSG_06220	151.865	75.6997	-1.00443	4.42368e-05	UP		Nucleic acid-binding, OB-fold	probable translation initiation factor eIF-2 alpha chain
FGSG_06356	31.6357	10.0447	-1.65511	0	UP		Grainyhead/CP2	related to transcription factor BOM
FGSG_06427	285.024	50.1722	-2.50612	0	UP		C2H2 zinc finger	related to YBR267w
FGSG_06812	17.902	6.0828	-1.55731	5.60487e-15	UP		Homeobox	hypothetical protein (1581 nt)
FGSG_06931	1950.17	677.366	-1.5256	2.40434e-11	UP		Nucleic acid-binding, OB-fold	probable 60S ribosomal protein L8.e
FGSG_07076	44.9362	6.9162	-2.69983	0	UP		Zinc finger, NF-X1-type	related to cysteine-rich protein NFX-1
FGSG_07927	48.9977	2.52512	-4.27829	0	UP		Zn2Cys6	hypothetical protein (1838 nt)
FGSG_08080	7.52401	0.0969141	-6.27865	3.47172e-13	UP		Zn2Cys6	conserved hypothetical protein
FGSG_08713	1499.95	556.511	-1.43043	1.67272e-13	UP		Myb	conserved hypothetical protein
FGSG_09001	162.699	49.3342	-1.72155	0	UP		bZIP	conserved hypothetical protein
FGSG_09002	107.413	38.9308	-1.46419	3.72955e-09	UP		MADS-box	related to ribosomal protein YmL35 of the large subunit, mitochondrial
FGSG_09047	114.744	11.7779	-3.28427	0	UP		C2H2 zinc finger	hypothetical protein (2567 nt)
FGSG_09111	3.5921	0.638749	-2.49151	1.50675e-09	UP		Zn2Cys6	related to Put3p and to hypothetical protein YJL206c
FGSG_09333	10.517	4.86934	-1.11093	0.000935394	UP		Zn2Cys6	related to Pdr3p
FGSG_09464	139.011	66.9496	-1.05405	1.95135e-06	UP		Zn2Cys6	conserved hypothetical protein
FGSG_09871	1366.88	436.358	-1.6473	1.10883e-11	UP		Bromodomain transcription factor	conserved hypothetical protein
FGSG_10142	558.165	208.097	-1.42343	5.60487e-15	UP		bZIP	related to transcription factor atf1+
FGSG_10221	1613.19	534.02	-1.59495	1.75861e-09	UP		Homeodomain-like	related to DNA repair protein RAD26
FGSG_10286	204.872	55.2184	-1.8915	0	UP		Zinc finger, CCHC-type	related to hexamer-binding protein HEXBP
FGSG_10733	1961.21	662.113	-1.56659	3.42376e-10	UP		Nucleic acid-binding, OB-fold	probable ribosomal protein S28
FGSG_10980	111.094	40.0842	-1.47068	0	UP		Zn2Cys6	related to general repressor of transcription
FGSG_11551	9.14784	1.25541	-2.86527	0	UP		Zn2Cys6	hypothetical protein (2300 nt)
FGSG_12006	76.8635	34.9338	-1.13768	2.75933e-09	UP		Zn2Cys6	hypothetical protein (3138 nt)
FGSG_12282	29.4128	3.72057	-2.98285	0	UP		Zn2Cys6	probable lactose regulatory protein
FGSG_12714	79.6756	21.4455	-1.89346	1.65803e-13	UP		Zn2Cys6	transcriptional activator xlnR (1637 nt)
FGSG_13098	12.7848	5.25273	-1.28329	2.75946e-05	UP		Zn2Cys6	conserved hypothetical protein
FGSG_13457	11.7504	4.04126	-1.53983	5.6964e-12	UP		Zn2Cys6	related to STB5 - SIN3 binding protein
FGSG_00004	72.6198	0.272276	-8.05915	0	UP			conserved hypothetical protein
FGSG_00005	18.3122	0.137163	-7.06077	0	UP			related to tenascin X precursor
FGSG_00007	96.6777	0	-1.79769	2.15156e-107	UP			hypothetical protein (1523 nt)
FGSG_00024	21.3551	1.59872	-3.73959	0	UP			conserved hypothetical protein
FGSG_00028	179.067	2.50048	-6.16215	0	UP			probable metalloprotease MEP1
FGSG_00032	10.5093	1.42433	-2.8833	3.77848e-12	UP			related to non-heme chloroperoxidase
FGSG_00033	13.1257	5.35495	-1.29345	0.00106318	UP			conserved hypothetical protein
FGSG_00039	6.64746	2.36909	-1.48847	0.000305513	UP			conserved hypothetical protein
FGSG_00055	9.68815	4.05121	-1.25787	1.97833e-06	UP			conserved hypothetical protein
FGSG_00058	14.4798	2.54356	-2.50912	5.04343e-14	UP			related to nicotinamide mononucleotide permease
FGSG_00066	175.262	74.0728	-1.2425	3.45247e-07	UP			conserved hypothetical protein
FGSG_00067	111.719	3.14708	-5.14972	0	UP			related to hexose transporter protein
FGSG_00068	52.4648	6.24232	-3.0712	0	UP			probable alpha-galactosidase C precursor
FGSG_00070	7.76619	0.652736	-3.57263	0	UP			probable alpha-glucoside transport protein
FGSG_00080	11.9609	2.82082	-2.08414	1.59693e-08	UP			related to arylamine N-acetyltransferase
FGSG_00095	1.934	0.662016	-1.54665	0.00480158	UP			hypothetical protein (1700 nt)
FGSG_00096	181.572	0.204877	-9.79157	0	UP			related to beta-galactosidase
FGSG_00100	5.12737	1.08565	-2.23967	2.42626e-07	UP			related to 6-hydroxy-d-nicotine oxidase
FGSG_00107	4.45183	0.647192	-2.78213	7.15571e-11	UP			probable quinate transport protein
FGSG_00118	23.5818	0.0239444	-9.94377	9.45079e-08	UP			related to neutral amino acid permease
FGSG_00126	3.25354	0.250796	-3.69742	0	UP			related to capsule-associated protein
FGSG_00136	463.135	57.6327	-3.00648	0	UP			related to neutral amino acid permease
FGSG_00150	121.609	2.70722	-5.48929	0	UP			related to endo-polygalacturonase 6
FGSG_00152	46.9693	15.5803	-1.59199	6.61363e-10	UP			related to tetracycline resistance protein (probable transport protein)
FGSG_00160	61.8636	13.1937	-2.22924	4.35618e-13	UP			putative protein [EST hit]
FGSG_00169	71.1003	34.4604	-1.04492	5.08718e-05	UP			conserved hypothetical protein
FGSG_00171	644.5	51.5322	-3.64463	0	UP			conserved hypothetical protein
FGSG_00174	32.495	12.3263	-1.39848	3.61521e-10	UP			conserved hypothetical protein
FGSG_00185	96.0989	27.258	-1.81784	3.98375e-13	UP			conserved hypothetical protein
FGSG_00200	147.632	15.4581	-3.25557	0	UP			related to alcohol oxidase
FGSG_00201	62.6998	22.1858	-1.49882	6.2859e-08	UP			related to integral membrane protein PTH11
FGSG_00221	108.954	14.0224	-2.95792	0	UP			hypothetical protein (357 nt)
FGSG_00225	15.7059	6.41771	-1.29118	0.000152539	UP			hypothetical protein (379 nt)
FGSG_00231	4.65018	0.300926	-3.9498	1.90546e-12	UP			related to alcohol dehydrogenase, class C
FGSG_00237	159.225	1.18344	-7.07194	0	UP			related to trichothecene 3-O-acetyltransferase
FGSG_00264	159.886	68.8868	-1.21474	2.14864e-06	UP			conserved hypothetical protein
FGSG_00268	4.51306	1.82026	-1.30996	0.00248877	UP			related to protein BTN1
FGSG_00285	172.35	20.248	-3.08949	0	UP			conserved hypothetical protein
FGSG_00292	25.5989	10.9999	-1.21858	5.16586e-06	UP			related to excision repair protein RAD4
FGSG_00296	46.6727	17.765	-1.39355	4.78306e-09	UP			probable ILV1 - anabolic serine and threonine dehydratase precursor
FGSG_00298	157.296	57.5725	-1.45003	1.60356e-09	UP			probable cis-prenyltransferase
FGSG_00305	146.594	22.1616	-2.72569	0	UP			probable heat shock protein MGE1 precursor
FGSG_00320	110.516	42.6134	-1.37488	3.44658e-08	UP			related to dimeric dihydrodiol dehydrogenase
FGSG_00328	127.659	59.5465	-1.10021	1.95388e-05	UP			related to ribosomal protein L16 precursor, mitochondrial
FGSG_00331	94.2803	41.9995	-1.16659	5.80216e-06	UP			conserved hypothetical protein
FGSG_00336	17.3732	7.9131	-1.13454	0.00337436	UP			conserved hypothetical protein
FGSG_00346	119.153	49.6505	-1.26293	3.64726e-07	UP			probable saccharopine reductase
FGSG_00353	150.99	31.7451	-2.24985	0	UP			related to peroxiredoxin 5, mitochondrial precursor
FGSG_00372	28.08	13.077	-1.10251	6.70545e-05	UP			conserved hypothetical protein
FGSG_00392	300.199	127.298	-1.23771	1.69787e-06	UP			conserved hypothetical protein
FGSG_00395	2907.03	1077.44	-1.43193	3.3148e-08	UP			probable ribosomal protein S12, cytosolic
FGSG_00415	838.353	358.698	-1.22479	1.45972e-06	UP			conserved hypothetical protein
FGSG_00424	593.798	122.941	-2.27201	0	UP			conserved hypothetical protein
FGSG_00447	50.0027	23.8562	-1.06765	0.000614677	UP			conserved hypothetical protein
FGSG_00449	37.1469	17.7386	-1.06635	6.21046e-05	UP			related to WD repeat protein IEF SSP 9502
FGSG_00456	14.0662	3.95889	-1.82906	7.27908e-12	UP			conserved hypothetical protein
FGSG_00457	14.0662	3.95889	-1.82906	7.27908e-12	UP			conserved hypothetical protein
FGSG_00476	77.5437	15.9448	-2.28192	0	UP			conserved hypothetical protein
FGSG_00485	24.1049	10.9362	-1.14022	5.62379e-05	UP			conserved hypothetical protein
FGSG_00488	65.4033	8.01565	-3.02847	0	UP			hypothetical protein (1629 nt)
FGSG_00492	4121.93	1356.77	-1.60314	1.22083e-07	UP			conserved hypothetical protein
FGSG_00493	46.4359	18.0517	-1.36311	4.58902e-10	UP			conserved hypothetical protein
FGSG_00495	108.511	43.4092	-1.32177	2.54177e-07	UP			probable ribosomal protein YmL44, mitochondrial
FGSG_00496	515.958	219.003	-1.2363	6.3787e-07	UP			probable inorganic pyrophosphatase
FGSG_00497	187.006	42.3175	-2.14376	0	UP			conserved hypothetical protein
FGSG_00506	9.25098	2.66962	-1.79297	4.12393e-07	UP			related to translation initiation protein SUA5
FGSG_00524	336.922	167.614	-1.00727	2.60021e-05	UP			probable UTP-glucose-1-phosphate uridylyltransferase
FGSG_00531	5.47372	0.833789	-2.71477	8.93034e-10	UP			conserved hypothetical protein
FGSG_00539	30.5416	15.1861	-1.00803	0.000192969	UP			related to major facilitator MirA
FGSG_00540	37.3127	12.9028	-1.53198	6.60968e-07	UP			conserved hypothetical protein
FGSG_00555	111.609	25.7358	-2.11661	0	UP			conserved hypothetical protein
FGSG_00556	200.743	64.6058	-1.63562	1.03693e-08	UP			related to COX17 protein
FGSG_00567	8.64827	4.01888	-1.10562	2.82395e-05	UP			related to papaya ringspot virus polyprotein
FGSG_00568	85.3675	34.2826	-1.31621	9.64689e-07	UP			conserved hypothetical protein
FGSG_00571	185.722	6.26802	-4.88899	0	UP			probable cellulose 1,4-beta-cellobiosidase
FGSG_00576	166.43	25.0559	-2.7317	0	UP			related to cytosolic Cu/Zn superoxide dismutase
FGSG_00578	287.68	45.3036	-2.66677	0	UP			related to short-chain alcohol dehydrogenase
FGSG_00631	1448.36	436.21	-1.73132	4.20428e-12	UP			probable ribosomal protein Rps8bp
FGSG_00634	1498.74	486.248	-1.62399	2.48538e-10	UP			probable 40s ribosomal protein S6.e, cytosolic
FGSG_00635	34.3425	15.7071	-1.12858	0.00117978	UP			conserved hypothetical protein
FGSG_00642	356.517	109.899	-1.69779	2.49967e-12	UP			related to spore coat protein SP96 precursor
FGSG_00653	26.2829	13.007	-1.01484	0.00234716	UP			conserved hypothetical protein
FGSG_00654	81.159	36.4348	-1.15543	3.62134e-09	UP			related to NFU-1 protein (iron homeostasis)
FGSG_00665	11.3122	3.45895	-1.70947	4.02635e-08	UP			related to A.brasilense nifR3 protein
FGSG_00695	44.9181	20.5783	-1.12617	1.18877e-05	UP			related to pescadillo development protein
FGSG_00698	37.9716	14.706	-1.36852	5.52412e-07	UP			conserved hypothetical protein
FGSG_00718	29.4758	7.56603	-1.96192	3.79399e-15	UP			related to aldehyde dehydrogenase
FGSG_00735	36.4726	9.63056	-1.92112	4.85492e-10	UP			hypothetical protein (1002 nt)
FGSG_00738	35.8399	16.9629	-1.07918	0	UP			conserved hypothetical protein
FGSG_00747	122.639	46.5072	-1.39889	1.98965e-08	UP			related to quinone reductase
FGSG_00762	141.521	55.9302	-1.33932	1.25747e-07	UP			related to putative glutathione S-transferase
FGSG_00767	36.9188	13.9415	-1.40497	3.29197e-08	UP			related to beta-glucosidase
FGSG_00777	1331.81	511.207	-1.3814	1.1602e-08	UP			probable peptidylprolyl isomerase precursor, mitochondrial (cyclophilin B)
FGSG_00783	2.10669	0.414641	-2.34505	0.00201625	UP			related to acetylxylan esterase precursor
FGSG_00798	1016.82	314.916	-1.69103	3.63922e-12	UP			probable 40s ribosomal protein s21 (CRP-7)
FGSG_00802	1080.08	376.905	-1.51887	3.90876e-10	UP			probable ribosomal protein L23.e, cytosolic
FGSG_00814	33.48	14.0393	-1.25383	1.46958e-10	UP			conserved hypothetical protein
FGSG_00815	151.063	45.5911	-1.72833	3.08617e-13	UP			probable MXR1 - responsible for the reduction of methionine sulfoxide
FGSG_00817	65.0691	5.24159	-3.6339	0	UP			conserved hypothetical protein
FGSG_00831	127.209	43.7422	-1.5401	0	UP			conserved hypothetical protein
FGSG_00836	81.9343	34.7235	-1.23855	2.89688e-07	UP			related to mitochondrial rRNA processing protein PRP12
FGSG_00845	1365.04	372.418	-1.87395	3.68517e-14	UP			probable ribosomal protein L15.e.B, cytosolic
FGSG_00861	227.857	77.1801	-1.56183	9.17286e-11	UP			probable IMP dehydrogenase
FGSG_00873	8.01498	2.674	-1.5837	4.77544e-05	UP			hypothetical protein (1496 nt)
FGSG_00876	38.6585	10.6401	-1.86127	2.53496e-11	UP			conserved hypothetical protein
FGSG_00878	145.076	59.4617	-1.28677	3.79688e-06	UP			conserved hypothetical protein
FGSG_00903	39.9202	18.5734	-1.10388	4.6782e-05	UP			related to cysteine synthase
FGSG_00904	234.142	80.3021	-1.54387	3.89951e-10	UP			probable dUTP pyrophosphatase
FGSG_00921	945.137	395.301	-1.25757	2.34747e-06	UP			probable heat shock protein 70
FGSG_00926	149.593	37.3402	-2.00224	0	UP			probable cytochrome-b5 reductase, mitochondrial outer membrane form
FGSG_00969	112.266	45.6035	-1.2997	1.27603e-07	UP			probable 5-aminoimidazole-4-carboxamide ribonucleotide transformylase/IMP cyclohydrolase
FGSG_00984	62.3301	18.1482	-1.7801	0	UP			conserved hypothetical protein
FGSG_00989	4.73416	1.91101	-1.30878	0.00116957	UP			probable rhamnogalacturonase B precursor
FGSG_00997	135.407	65.504	-1.04765	6.65852e-05	UP			related to mitochondrial ribosomal protein L37p
FGSG_01003	20.8212	5.53327	-1.91185	1.71515e-11	UP			conserved hypothetical protein
FGSG_01008	614.747	273.069	-1.17073	1.67987e-06	UP			probable EFB1 - translation elongation factor eEF1beta
FGSG_01016	1234.1	395.592	-1.64137	7.8373e-11	UP			probable ribosomal protein L6.e.B, cytosolic
FGSG_01021	1397.97	495.182	-1.4973	1.71514e-09	UP			probable ribosomal protein L35
FGSG_01028	39.7726	15.2754	-1.38057	2.71491e-06	UP			related molecular chaperone
FGSG_01059	110.987	40.9528	-1.43835	0	UP			probable FPR3 - prolyl cis-trans isomerase
FGSG_01060	3.05738	1.00263	-1.60851	0.00586186	UP			conserved hypothetical protein
FGSG_01069	124.908	38.8661	-1.68428	5.92785e-12	UP			conserved hypothetical protein
FGSG_01072	21.7177	2.32629	-3.22277	1.93345e-15	UP			conserved hypothetical protein
FGSG_01081	1111.98	354.082	-1.65097	4.34511e-11	UP			probable ribosomal protein L11.e.A, cytosolic
FGSG_01083	144.534	69.916	-1.04772	2.01969e-05	UP			conserved hypothetical protein
FGSG_01087	13.9818	2.99424	-2.22329	0	UP			conserved hypothetical protein
FGSG_01102	22.9654	10.358	-1.14872	0.00015566	UP			related to RNA 3`-terminal phosphate cyclase-like protein
FGSG_01115	19.0428	4.58461	-2.05438	5.11539e-10	UP			conserved hypothetical protein
FGSG_01135	119.748	45.9183	-1.38285	3.00271e-08	UP			probable NSA2 - involved in biogenesis of ribosomal large subunit
FGSG_01136	92.1627	45.494	-1.0185	0.000106498	UP			related to ribosomal protein YmL49
FGSG_01141	69.6705	6.03297	-3.52961	0	UP			probable delta-1-pyrroline-5-carboxylate dehydrogenase
FGSG_01149	65.7074	14.823	-2.14822	0	UP			conserved hypothetical protein
FGSG_01154	1483.09	506.471	-1.55006	1.06809e-10	UP			probable ribosomal protein L9.e.c14
FGSG_01159	234.197	2.67939	-6.44968	0	UP			conserved hypothetical protein
FGSG_01164	131.797	56.623	-1.21886	9.94167e-07	UP			probable RIB4 - 6,7-dimethyl-8-ribityllumazine synthase
FGSG_01169	21.5765	8.61488	-1.32456	1.38689e-05	UP			related to SLS1 protein precursor
FGSG_01171	1.74275	0.467963	-1.8969	0.00213277	UP			related to Zn-dependent oxidoreductases
FGSG_01175	40.7526	10.7468	-1.92298	4.86634e-11	UP			probable RNA binding protein Rpf2 involved in ribosome biogenesis
FGSG_01189	49.5525	24.6741	-1.00596	0.000130254	UP			probable TIM54 (component of the mitochondrial TIM22 translocase)
FGSG_01221	135.274	57.4526	-1.23544	0	UP			related to 2,4-dihydroxyhept-2-ene-1,7-dioic acid aldolase
FGSG_01222	135.274	57.4526	-1.23544	0	UP			related to zinc-binding protein
FGSG_01223	135.274	57.4526	-1.23544	0	UP			conserved hypothetical protein
FGSG_01228	238.631	106.696	-1.16128	1.95059e-06	UP			conserved hypothetical protein
FGSG_01238	1112.04	264.88	-2.0698	0	UP			probable 60S ribosomal protein L36
FGSG_01239	95.029	5.37438	-4.1442	0	UP			conserved hypothetical protein
FGSG_01240	42.8111	20.6789	-1.04983	0.000101375	UP			related to triacylglycerol lipase
FGSG_01250	233.815	25.7265	-3.18404	0	UP			related to beta-glucosidase
FGSG_01256	77.5018	34.4371	-1.17027	3.88972e-06	UP			conserved hypothetical protein
FGSG_01267	1776.35	274.645	-2.69328	0	UP			conserved hypothetical protein
FGSG_01278	1217.5	475.124	-1.35754	5.53453e-08	UP			probable RPL33B - ribosomal protein L35a.e.c15
FGSG_01284	94.895	1.87802	-5.65904	0	UP			related to n-alkane-inducible cytochrome P450
FGSG_01302	12.6034	0.0549346	-7.84189	9.71394e-14	UP			related to mfs-multidrug-resistance transporter
FGSG_01311	43.5951	17.147	-1.34621	7.6026e-08	UP			related to inorganic phosphate permease
FGSG_01331	1047.55	116.719	-3.16591	0	UP			conserved hypothetical protein
FGSG_01334	59.9961	27.1894	-1.14183	0.000163597	UP			probable prefoldin subunit 5
FGSG_01355	19.0403	8.1194	-1.22961	0.000145016	UP			conserved hypothetical protein
FGSG_01356	36.439	17.0768	-1.09345	0.000608096	UP			related to acetate non-utilizing protein 9, mitochondrial precursor
FGSG_01386	81.9945	33.9466	-1.27226	2.75532e-07	UP			related to GTP-binding protein
FGSG_01387	114.248	56.9727	-1.00383	7.14275e-05	UP			conserved hypothetical protein
FGSG_01389	5.69485	2.34366	-1.2809	0.0017175	UP			related to transaminase type I
FGSG_01403	349.454	132.336	-1.4009	1.18372e-08	UP			hypothetical protein (1699 nt)
FGSG_01408	157.959	56.7631	-1.47652	7.69784e-10	UP			probable FK506-binding protein (FKBP)
FGSG_01417	49.3521	13.4715	-1.8732	2.61308e-12	UP			probable O-acetylhomoserine (thiol)-lyase
FGSG_01419	79.6452	21.8853	-1.86363	9.22096e-15	UP			related to long-chain-fatty-acid CoA ligase FAA2
FGSG_01451	2.72493	0.927968	-1.55407	0.00179177	UP			conserved hypothetical protein
FGSG_01452	22.7671	10.7606	-1.08119	0.000541809	UP			conserved hypothetical protein
FGSG_01465	2.91569	1.15346	-1.33787	0.00781795	UP			conserved hypothetical protein
FGSG_01468	161.484	16.9613	-3.25107	0	UP			conserved hypothetical protein
FGSG_01470	117.498	52.2261	-1.16979	1.54556e-13	UP			probable zinc finger protein ZPR1
FGSG_01473	39.6781	11.1493	-1.8314	7.55536e-14	UP			hypothetical protein (4195 nt)
FGSG_01484	22.6613	3.74755	-2.59621	0	UP			probable sugar transporter
FGSG_01504	1289.2	435.234	-1.56661	2.36695e-10	UP			probable ribosomal protein L31.e.A, cytosolic
FGSG_01509	1612.12	463.648	-1.79786	9.17258e-13	UP			probable 40S ribosomal protein S5
FGSG_01511	28.1794	11.4596	-1.29809	4.91757e-06	UP			conserved hypothetical protein
FGSG_01516	1412.59	383.17	-1.88229	1.0998e-14	UP			probable 60S large subunit ribosomal protein
FGSG_01523	417.275	96.807	-2.10782	0	UP			probable D-xylose reductase
FGSG_01531	27.7069	4.21404	-2.71697	0	UP			probable CYB2 - lactate dehydrogenase cytochrome b2
FGSG_01540	72.1548	11.5681	-2.64094	0	UP			conserved hypothetical protein
FGSG_01541	81.3248	38.3344	-1.08505	3.3089e-05	UP			related to ribosomal protein L3 precursor, mitochondrial
FGSG_01543	50.006	16.7565	-1.57738	7.20716e-08	UP			conserved hypothetical protein
FGSG_01553	24.0083	10.1654	-1.23986	3.33278e-08	UP			conserved hypothetical protein
FGSG_01570	57.1033	3.63569	-3.97327	0	UP			conserved hypothetical protein
FGSG_01573	20.5526	8.57684	-1.2608	3.64184e-05	UP			probable acetylornithine aminotransferase precursor
FGSG_01579	69.3967	27.0352	-1.36003	6.45306e-06	UP			conserved hypothetical protein
FGSG_01593	39.4928	3.82208	-3.36916	0	UP			related to glucose/galactose transporter
FGSG_01603	20.4018	0.928515	-4.45763	0	UP			probable triacylglycerol lipase V precursor
FGSG_01607	7.73922	2.01654	-1.94031	9.51826e-07	UP			probable pectin lyase precursor
FGSG_01621	23.7459	3.81363	-2.63844	1.93345e-15	UP			probable cellulase precursor
FGSG_01630	81.7364	13.6305	-2.58414	0	UP			related to NADPH quinone oxidoreductase homolog PIG3
FGSG_01643	47.4036	13.3748	-1.82548	8.03555e-12	UP			probable chorismate synthase/flavin reductase, NADPH-dependent
FGSG_01653	117.481	55.3927	-1.08466	2.70459e-05	UP			related to RSM25 - mitochondrial ribosomal protein, small subunit
FGSG_01659	25.4694	11.7475	-1.11641	0.000410717	UP			conserved hypothetical protein
FGSG_01685	24.7616	0.162028	-7.25572	0	UP			related to beta-glucosidase
FGSG_01686	22.7339	0.487004	-5.54476	0	UP			related to alcohol dehydrogenase, class C
FGSG_01692	112.283	34.1725	-1.71623	2.26568e-10	UP			hypothetical protein (587 nt)
FGSG_01693	403.928	11.0014	-5.19834	0	UP			conserved hypothetical protein
FGSG_01694	101.038	36.7468	-1.45921	1.02471e-08	UP			conserved hypothetical protein
FGSG_01695	1027.54	131.761	-2.9632	0	UP			conserved hypothetical protein
FGSG_01696	66.2387	12.7024	-2.38257	4.29608e-13	UP			hypothetical protein (525 nt)
FGSG_01728	50.8605	15.1955	-1.7429	3.71058e-10	UP			conserved hypothetical protein
FGSG_01742	2.40743	0.614187	-1.97075	0.000636791	UP			related to aflatoxin B1 aldehyde reductase
FGSG_01744	94.6497	22.3511	-2.08225	0	UP			conserved hypothetical protein
FGSG_01745	8.34284	0.88841	-3.23124	0	UP			related to pisatin demethylase cytochrome P450
FGSG_01746	37.2737	7.3765	-2.33715	1.03546e-12	UP			conserved hypothetical protein
FGSG_01748	94.6262	1.2268	-6.26927	0	UP			conserved hypothetical protein
FGSG_01757	130.064	15.2288	-3.09434	0	UP			related to E.coli galactoside O-acetyltransferase
FGSG_01764	403.915	3.11297	-7.01961	0	UP			related to hydrophobin
FGSG_01765	510.868	11.7021	-5.44811	0	UP			related to epoxide hydrolase
FGSG_01766	37.0114	13.8104	-1.42221	7.34195e-07	UP			related to D-alanine aminotransferase
FGSG_01768	67.0426	5.01445	-3.74091	0	UP			conserved hypothetical protein
FGSG_01770	12.3901	2.91395	-2.08814	5.00927e-08	UP			conserved hypothetical protein
FGSG_01771	16.6636	2.73387	-2.60768	2.97477e-11	UP			conserved hypothetical protein
FGSG_01781	11.402	0.578328	-4.30125	0	UP			hypothetical protein (2292 nt)
FGSG_01785	16.9163	2.21403	-2.93366	1.93345e-15	UP			related to C4-dicarboxylate transport protein mae1
FGSG_01793	3.79692	0	-1.79769	5.22159e-05	UP			conserved hypothetical protein
FGSG_01801	6.24887	2.049	-1.60868	3.55032e-05	UP			related to glutaminase, kidney isoform, mitochondrial precursor
FGSG_01803	88.1742	6.10212	-3.85297	0	UP			probable alpha-galactosidase C precursor
FGSG_01806	38.8622	15.7352	-1.30437	3.64977e-06	UP			conserved hypothetical protein
FGSG_01809	45.4562	12.1954	-1.89814	1.67422e-11	UP			related to aryl-alcohol dehydrogenases
FGSG_01810	12.077	2.23239	-2.43559	1.82659e-11	UP			conserved hypothetical protein
FGSG_01811	6.38654	0.441217	-3.85548	2.49547e-14	UP			conserved hypothetical protein
FGSG_01812	9.09463	1.37842	-2.722	3.3132e-13	UP			probable CYB2 - lactate dehydrogenase cytochrome b2
FGSG_01813	43.0662	6.93101	-2.63542	0	UP			related to dihydrodipicolinate synthetase
FGSG_01814	7.21588	0.76283	-3.24174	6.20913e-14	UP			related to putative tartrate transporter
FGSG_01817	2.74256	0.467224	-2.55334	3.18421e-07	UP			conserved hypothetical protein
FGSG_01819	25.2283	0.107868	-7.86964	0	UP			conserved hypothetical protein
FGSG_01828	25.0886	8.85653	-1.50222	3.83956e-05	UP			conserved hypothetical protein
FGSG_01829	86.6377	1.64443	-5.71934	0	UP			related to aldose 1-epimerase
FGSG_01831	1287.74	0.60362	-11.0589	0	UP			related to trihydrophobin precursor
FGSG_01832	9.83557	0.355063	-4.79186	0	UP			conserved hypothetical protein
FGSG_01833	3.41708	0.267038	-3.67765	1.43249e-09	UP			related to integral membrane protein
FGSG_01844	9.08344	3.32588	-1.4495	5.02054e-05	UP			conserved hypothetical protein
FGSG_01857	153.501	27.1495	-2.49926	0	UP			probable NADPH-dependent beta-ketoacyl reductase (rhlG)
FGSG_01866	93.9673	15.8525	-2.56745	0	UP			conserved hypothetical protein
FGSG_01868	10.912	2.98362	-1.87078	2.20648e-09	UP			related to cytochrome P450 monooxygenase (lovA)
FGSG_01870	136.363	45.2919	-1.59013	7.38585e-11	UP			probable fibrillarin (NOP1)
FGSG_01871	1145.87	299.693	-1.93489	3.79399e-15	UP			probable ribosomal protein L17.e.A (cytosolic)
FGSG_01882	361.3	123.624	-1.54724	0	UP			hypothetical protein (3012 nt)
FGSG_01956	3761.09	471.226	-2.99666	0	UP			probable ubiquitin fusion protein (ubiquitin / ribosomal protein)
FGSG_01962	276.695	115.503	-1.26037	4.60366e-08	UP			probable arginosuccinate synthetase
FGSG_01972	59.0253	14.2816	-2.04718	0	UP			probable bifunctional P-450:NADPH-P450 reductase
FGSG_01974	543.223	163.68	-1.73067	6.13193e-13	UP			probable het-c2 protein
FGSG_01981	4.83543	0.579553	-3.06063	1.08033e-06	UP			related to cytochrome b-large subunit
FGSG_01986	16.6651	2.8585	-2.5435	3.79399e-15	UP			related to putative tartrate transporter
FGSG_01993	98.751	12.2763	-3.00792	0	UP			conserved hypothetical protein
FGSG_02001	157.071	17.1412	-3.19588	0	UP			related to phosphatidylserine decarboxylase 2
FGSG_02012	38.8849	17.5807	-1.14522	0.000242221	UP			related to ribosomal protein YmL36 precursor, mitochondrial
FGSG_02015	44.5828	8.62828	-2.36934	0	UP			related to esterase
FGSG_02018	16.386	4.81493	-1.76688	1.68771e-07	UP			conserved hypothetical protein
FGSG_02019	59.1743	25.2641	-1.22788	5.41036e-06	UP			related to diacylglycerol pyrophosphate phosphatase DPP1
FGSG_02023	172.612	4.85298	-5.15251	0	UP			hypothetical protein
FGSG_02024	182.02	9.41943	-4.27231	0	UP			conserved hypothetical protein
FGSG_02025	137.774	48.3356	-1.51114	3.35498e-10	UP			probable iron inhibited ABC transporter 2
FGSG_02033	13.6946	1.50621	-3.18461	0	UP			related to 6-HYDROXY-D-NICOTINE OXIDASE
FGSG_02050	2.0636	0.335968	-2.61877	0.000253558	UP			conserved hypothetical protein
FGSG_02051	22.5912	11.1282	-1.02154	0.000947868	UP			probable manganese superoxide dismutase precursor (sod-2)
FGSG_02056	33.4596	14.6297	-1.19352	7.77337e-06	UP			dihydroxy-acid dehydratase (2698 nt)
FGSG_02059	169.351	3.6251	-5.54585	0	UP			related to alpha-galactosidase precursor
FGSG_02060	44.3083	15.4666	-1.51842	1.27435e-08	UP			related to HRT2 - high level expression reduced Ty3 transposition
FGSG_02063	97.5027	9.09607	-3.42213	0	UP			related to dihydrodipicolinate synthase
FGSG_02064	9.4789	3.50012	-1.43731	3.84818e-05	UP			related to quinate transport protein
FGSG_02070	201.455	11.2404	-4.1637	0	UP			related to putative tartrate transporter
FGSG_02072	17.4599	8.69529	-1.00574	3.35708e-05	UP			related to NAD kinase
FGSG_02077	2263.46	896.008	-1.33695	6.44037e-07	UP			conserved hypothetical protein
FGSG_02096	101.302	45.8724	-1.14296	1.78331e-07	UP			conserved hypothetical protein
FGSG_02097	662.343	312.624	-1.08315	9.6432e-06	UP			probable glutaredoxin
FGSG_02099	1235.77	401.761	-1.621	1.46958e-10	UP			probable ribosomal protein l13a
FGSG_02120	455.171	27.6367	-4.04175	0	UP			hypothetical protein
FGSG_02133	18.8013	4.88918	-1.94316	3.27075e-10	UP			hypothetical protein (2079 nt)
FGSG_02137	15.0275	1.01323	-3.89057	0	UP			probable NADH cytb-reductase
FGSG_02138	16.0752	0.738955	-4.44321	0	UP			probable monooxygenase
FGSG_02145	6.85999	0.726268	-3.23963	0	UP			probable MUP1 - High affinity methionine permease
FGSG_02146	19.2847	4.62288	-2.06059	2.89049e-11	UP			probable succinyl-CoA 3-ketoacid-coenzyme A transferase, mitochondrial precursor
FGSG_02147	38.2971	5.99808	-2.67466	0	UP			related to ECM14 - involved in cell wall biogenesis and architecture
FGSG_02148	19.7858	7.28446	-1.44157	1.80558e-05	UP			conserved hypothetical protein
FGSG_02149	3.97187	0.416762	-3.25252	4.88082e-07	UP			hypothetical protein (1085 nt)
FGSG_02151	4.60108	0.482399	-3.25367	1.24821e-10	UP			conserved hypothetical protein
FGSG_02155	11.4322	2.05321	-2.47715	2.95898e-12	UP			related to integral membrane protein PTH11
FGSG_02159	167.562	6.86258	-4.6098	0	UP			conserved hypothetical protein
FGSG_02160	199.696	41.2702	-2.27463	0	UP			probable aldehyde dehydrogenase
FGSG_02165	9.46311	0.215163	-5.45881	0	UP			related to ADH7 - NADP(H)-dependent alcohol dehydrogenase
FGSG_02169	110.804	27.7737	-1.99622	0	UP			conserved hypothetical protein
FGSG_02170	110.804	27.7737	-1.99622	0	UP			related to chitinase
FGSG_02171	110.804	27.7737	-1.99622	0	UP			conserved hypothetical protein
FGSG_02202	869.621	354.851	-1.29317	3.24288e-07	UP			probable endoglucanase IV precursor
FGSG_02213	48.2952	4.93826	-3.28981	0	UP			conserved hypothetical protein
FGSG_02218	14.4332	0.128429	-6.81228	0	UP			conserved hypothetical protein
FGSG_02221	761.611	41.9741	-4.18148	0	UP			putative protein [EST hit]
FGSG_02228	4.58458	0.381323	-3.58771	3.79399e-15	UP			conserved hypothetical protein
FGSG_02229	21.4578	1.17964	-4.18508	0	UP			hypothetical protein (1823 nt)
FGSG_02231	60.3753	15.6712	-1.94584	7.12615e-12	UP			conserved hypothetical protein
FGSG_02233	93.3869	44.9074	-1.05627	1.55503e-05	UP			related to protein carrier KAP123
FGSG_02251	46.4891	7.44418	-2.64271	0	UP			related to nonribosomal peptide synthetase MxcG (component of the myxochelin iron transport regulon)
FGSG_02255	17.0974	5.66607	-1.59336	3.16467e-05	UP			conserved hypothetical protein
FGSG_02262	128.086	41.5357	-1.62469	2.41927e-11	UP			conserved hypothetical protein
FGSG_02266	84.6559	7.23088	-3.54937	0	UP			related to short-chain alcohol dehydrogenase
FGSG_02267	123.006	31.2916	-1.97488	3.79399e-15	UP			related to 15-hydroxyprostaglandin dehydrogenase
FGSG_02278	14.9688	5.98983	-1.32138	2.5453e-05	UP			related to HNM1 - Choline permease
FGSG_02279	52.8812	2.93328	-4.17217	0	UP			related to peroxisomal amine oxidase (copper-containing)
FGSG_02284	679.719	182.057	-1.90055	5.60487e-15	UP			conserved hypothetical protein
FGSG_02287	58.469	9.79379	-2.57773	0	UP			related to POX1 - acyl-CoA oxidase
FGSG_02289	12.3741	0.789409	-3.9704	0	UP			conserved hypothetical protein
FGSG_02292	2.94857	0.331653	-3.15227	8.65711e-11	UP			hypothetical protein (1959 nt)
FGSG_02293	39.6438	1.10389	-5.16642	0	UP			conserved hypothetical protein
FGSG_02294	101.232	0.613801	-7.36568	0	UP			conserved hypothetical protein
FGSG_02296	21.3653	0.180072	-6.89055	0	UP			probable aldehyde dehydrogenase
FGSG_02339	375.866	144.174	-1.38241	1.89406e-08	UP			related to SUC2 - invertase (sucrose hydrolyzing enzyme)
FGSG_02341	15.6476	0.180118	-6.44086	0	UP			related to chloroperoxidase
FGSG_02342	8.59896	0.16072	-5.74154	1.54198e-06	UP			probable cutinase 1 precursor
FGSG_02347	42.3331	3.18226	-3.73366	0	UP			probable homogentisate 1,2-dioxygenase
FGSG_02353	56.6489	4.47172	-3.66315	0	UP			conserved hypothetical protein
FGSG_02354	29.3034	6.32512	-2.2119	1.22166e-13	UP			conserved hypothetical protein
FGSG_02355	113.488	14.8937	-2.92976	0	UP			related to dTDP-glucose 4,6-dehydratase
FGSG_02360	30.6517	0.106416	-8.17011	0	UP			conserved hypothetical protein
FGSG_02376	3.45761	0.891245	-1.95588	0.000779773	UP			hypothetical protein (1208 nt)
FGSG_02377	3.24747	0	-1.79769	0.000139315	UP			conserved hypothetical protein
FGSG_02378	9.13465	0.280112	-5.02727	2.21775e-06	UP			conserved hypothetical protein
FGSG_02382	76.4048	0.155796	-8.93786	0	UP			related to putative tartrate transporter
FGSG_02383	4.07238	0.573485	-2.82805	9.67137e-09	UP			related to AAH1 - adenosine deaminase
FGSG_02386	64.4829	10.4007	-2.63223	0	UP			probable pectate lyase
FGSG_02390	6.72143	3.31176	-1.02117	0.00318725	UP			conserved hypothetical protein
FGSG_02391	7.54472	1.16823	-2.69114	1.24927e-09	UP			hypothetical protein (862 nt)
FGSG_02392	176.727	33.137	-2.41501	0	UP			probable aldehyde dehydrogenase
FGSG_02416	17.7834	0.631709	-4.81512	0	UP			conserved hypothetical protein
FGSG_02418	11.9305	3.0561	-1.96489	2.87296e-07	UP			conserved hypothetical protein
FGSG_02427	93.9488	32.6722	-1.52381	4.6278e-09	UP			conserved hypothetical protein
FGSG_02432	387.025	10.8415	-5.15779	0	UP			related to formaldehyde dehydrogenase
FGSG_02441	81.3208	32.705	-1.31411	1.0671e-07	UP			conserved hypothetical protein
FGSG_02449	8.21147	4.06986	-1.01266	0.00059494	UP			related to nik-1 protein (Os-1p protein)
FGSG_02450	4.50305	0.673895	-2.74031	9.40127e-08	UP			hypothetical protein (1800 nt)
FGSG_02465	20.9392	1.39613	-3.9067	0	UP			conserved hypothetical protein
FGSG_02468	16.1435	6.44417	-1.32489	0.00260252	UP			conserved hypothetical protein
FGSG_02477	47.9811	20.3864	-1.23485	2.00962e-06	UP			probable NADH dehydrogenase (ubiquinone), 64 kD subunit, mitochondrial
FGSG_02480	48.1115	18.9207	-1.34642	3.63194e-07	UP			hypothetical protein (1473 nt)
FGSG_02486	178.232	2.47543	-6.16993	0	UP			related to anthranilate synthase component II
FGSG_02489	43.4042	4.04959	-3.42199	0	UP			conserved hypothetical protein
FGSG_02493	1638.14	368.342	-2.15294	0	UP			probable ribosomal protein L23a, cytosolic
FGSG_02494	115.455	40.7427	-1.50272	2.09413e-08	UP			probable mitochondrial import inner membrane translocase subunit TIM8
FGSG_02500	10.5675	2.96515	-1.83345	4.14353e-06	UP			conserved hypothetical protein
FGSG_02503	1063.38	364.296	-1.54547	2.23157e-10	UP			related to ribosomal protein L28
FGSG_02541	816.737	254.574	-1.68178	3.44903e-12	UP			probable 40S ribosomal protein S14
FGSG_02542	558.355	168.608	-1.72751	1.38196e-12	UP			probable 60s ribosomal protein L7 subunit
FGSG_02543	388.884	120.503	-1.69027	0	UP			related to iron transport protein
FGSG_02560	888.404	37.3698	-4.57127	0	UP			conserved hypothetical protein
FGSG_02561	23.2096	9.09293	-1.35191	5.56833e-08	UP			related to ribosomal RNA processing protein RRP5
FGSG_02563	49.986	21.6695	-1.20586	2.38525e-06	UP			probable mitochondrial processing peptidase alpha chain precursor MPP
FGSG_02570	77.121	9.57448	-3.00986	0	UP			probable translation elongation factor eEF4
FGSG_02585	489.498	184.64	-1.40659	5.83891e-07	UP			conserved hypothetical protein
FGSG_02586	16.8446	7.37528	-1.19152	4.88522e-05	UP			conserved hypothetical protein
FGSG_02588	902.855	241.339	-1.90343	1.93345e-15	UP			probable ribosomal protein S19.e, cytosolic
FGSG_02602	129.612	10.2815	-3.65607	0	UP			probable histone 3
FGSG_02613	84.5358	17.8422	-2.24427	0	UP			conserved hypothetical protein
FGSG_02624	354.784	89.9086	-1.98041	0	UP			probable ISU1 protein
FGSG_02632	24.8312	1.66884	-3.89523	0	UP			related to beta-glucosidase
FGSG_02640	53.0514	20.5449	-1.36862	3.95772e-08	UP			related to ubiquitin thiolesterase
FGSG_02649	60.7295	27.0847	-1.16492	1.10303e-05	UP			probable BET3
FGSG_02653	224.141	76.2189	-1.55618	3.21351e-10	UP			conserved hypothetical protein
FGSG_02654	224.141	76.2189	-1.55618	3.21351e-10	UP			conserved hypothetical protein
FGSG_02666	18.1302	8.84775	-1.03502	0.0015398	UP			related to acetylxylan esterase precursor
FGSG_02672	3.76773	0.440164	-3.09758	7.24893e-12	UP			probable cytochrome P450 monooxygenase (lovA)
FGSG_02678	30.9318	10.4482	-1.56584	1.5045e-07	UP			probable ACC deaminase
FGSG_02680	12.6125	3.71226	-1.76448	1.13049e-07	UP			related to hard surface induced protein 3 (sterol glycosyl transferase)
FGSG_02681	26.4085	9.02059	-1.54971	1.38333e-07	UP			related to alpha-1,6-mannosyltransferase HOC1
FGSG_02682	34.2055	14.4546	-1.2427	2.82808e-06	UP			conserved hypothetical protein
FGSG_02685	48.3487	2.3268	-4.37706	0	UP			conserved hypothetical protein
FGSG_02698	106.786	44.5343	-1.26174	2.50541e-10	UP			conserved hypothetical protein
FGSG_02708	63.9992	5.12275	-3.64306	0	UP			conserved hypothetical protein
FGSG_02753	35.5367	8.29817	-2.09844	3.77519e-13	UP			related to pyridoxine 4-dehydrogenase
FGSG_02764	330.081	105.126	-1.6507	5.44049e-12	UP			probable GTP-binding protein
FGSG_02769	41.8373	14.1634	-1.56262	6.53674e-09	UP			probable BCS1 protein precursor
FGSG_02770	827.838	269.58	-1.61864	9.44808e-11	UP			probable FBA1 - fructose-bisphosphate aldolase
FGSG_02786	26.8118	5.31277	-2.33533	0	UP			hypothetical protein (4367 nt)
FGSG_02792	285.566	6.71187	-5.41096	0	UP			hypothetical protein (1107 nt)
FGSG_02806	497.758	8.36346	-5.8952	0	UP			hypothetical protein (586 nt)
FGSG_02816	11.5268	3.7382	-1.62457	1.7689e-08	UP			related to Vault poly[ADP-ribose] polymerase
FGSG_02821	55.3381	9.21592	-2.58607	0	UP			conserved hypothetical protein
FGSG_02822	55.3381	9.21592	-2.58607	0	UP			conserved hypothetical protein
FGSG_02833	5.81076	2.46863	-1.23501	0.00119704	UP			probable alpha-glucoside transport protein
FGSG_02834	10.1023	2.0497	-2.3012	1.63223e-10	UP			conserved hypothetical protein
FGSG_02836	1.99148	0.0995073	-4.3229	3.83397e-10	UP			conserved hypothetical protein
FGSG_02846	93.3588	35.0104	-1.415	1.75246e-06	UP			conserved hypothetical protein
FGSG_02848	13.1263	4.20651	-1.64177	5.08424e-06	UP			conserved hypothetical protein
FGSG_02852	53.0194	13.374	-1.98709	1.46433e-11	UP			probable maleylacetoacetate isomerase
FGSG_02856	2.40749	0.490665	-2.29472	9.24938e-05	UP			conserved hypothetical protein
FGSG_02861	612.704	197.06	-1.63656	0	UP			conserved hypothetical protein
FGSG_02863	42.8014	18.1795	-1.23535	4.89564e-06	UP			conserved hypothetical protein
FGSG_02866	112.51	39.2097	-1.52077	2.52761e-09	UP			conserved hypothetical protein
FGSG_02867	103.783	18.482	-2.48938	0	UP			conserved hypothetical protein
FGSG_02868	103.783	18.482	-2.48938	0	UP			conserved hypothetical protein
FGSG_02890	10.8967	0.0442463	-7.94412	0.000288475	UP			probable cutinase precursor
FGSG_02893	13.5172	5.01654	-1.43003	4.46771e-06	UP			related to protein-arginine deiminase type II
FGSG_02896	33.3571	7.74161	-2.10729	1.29788e-12	UP			hypothetical protein
FGSG_02897	58.6528	4.27233	-3.77911	0	UP			hypothetical protein (312 nt)
FGSG_02901	1.94318	0.682855	-1.50877	0.000618402	UP			related to sulfatase
FGSG_02906	11.7835	4.41361	-1.41674	0.000130566	UP			related to isoflavone reductase homolog A622
FGSG_02914	94.8294	7.78073	-3.60736	0	UP			hypothetical protein
FGSG_02915	156.328	12.1072	-3.69064	0	UP			conserved hypothetical protein
FGSG_02918	15.8697	1.19679	-3.72904	0	UP			related to aspartic proteinase, pepstatin-sensitive
FGSG_02920	6.29023	1.76216	-1.83577	6.59744e-08	UP			related to ROT2 - glucosidase II, catalytic subunit
FGSG_02925	404.01	68.9406	-2.55097	0	UP			conserved hypothetical protein
FGSG_02933	5.80774	0.949656	-2.6125	2.04049e-12	UP			conserved hypothetical protein
FGSG_02949	17.7043	0.508264	-5.12237	0	UP			hypothetical protein
FGSG_02950	29.8892	1.72752	-4.11285	0	UP			related to neutral amino acid permease
FGSG_02953	12.0675	0.941046	-3.68072	0	UP			conserved hypothetical protein
FGSG_02960	14.9764	6.54479	-1.19427	0.000420639	UP			conserved hypothetical protein
FGSG_02970	9.80061	3.63182	-1.43218	0.00165202	UP			conserved hypothetical protein
FGSG_02972	7.2733	1.27984	-2.50665	1.3432e-12	UP			conserved hypothetical protein
FGSG_02974	523.382	226.929	-1.20563	3.24929e-06	UP			probable catalase 2
FGSG_02976	454.9	30.5978	-3.89405	0	UP			probable endopeptidase K
FGSG_02977	3.98977	0.0666665	-5.9032	3.46669e-05	UP			probable pectate lyase
FGSG_02981	10.2921	4.76965	-1.10958	0.00430593	UP			hypothetical protein (1294 nt)
FGSG_02983	2.39908	0.276504	-3.11711	1.08447e-06	UP			conserved hypothetical protein
FGSG_02986	6.85909	0.566847	-3.59699	0	UP			conserved hypothetical protein
FGSG_03002	15.2641	2.48561	-2.61847	2.28372e-12	UP			related to arabinan endo-1,5-alpha-L-arabinosidase A precursor
FGSG_03003	73.3623	0.0331888	-11.1101	1.97367e-09	UP			related to alpha-N-arabinofuranosidase / alpha-L-arabinofuranosidase
FGSG_03009	829.463	246.497	-1.75061	8.02809e-12	UP			related to integral membrane protein
FGSG_03014	25.352	0.297923	-6.41102	0	UP			probable hexokinase
FGSG_03016	21.6472	0.528953	-5.3549	0	UP			conserved hypothetical protein
FGSG_03023	4.89921	0.20712	-4.56401	1.93345e-15	UP			related to G protein coupled receptor like protein
FGSG_03028	193.871	48.4069	-2.00181	0	UP			conserved hypothetical protein
FGSG_03032	37.9149	0.0134681	-11.459	5.69778e-10	UP			related to vacuolar membrane protein HMT1
FGSG_03033	27.648	7.17402	-1.94632	4.62017e-11	UP			related to fluconazole resistance protein
FGSG_03034	3.61708	0.827523	-2.12796	4.08321e-07	UP			related to glucose dehydrogenase
FGSG_03035	11.2657	2.82415	-1.99605	1.48918e-05	UP			conserved hypothetical protein
FGSG_03049	4.879	0.490577	-3.31403	3.45029e-10	UP			related to alpha-L-arabinofuranosidase II precursor
FGSG_03052	19.3762	3.63611	-2.41382	0	UP			conserved hypothetical protein
FGSG_03054	29.7401	0.813806	-5.19158	0	UP			conserved hypothetical protein
FGSG_03055	2.8995	0.417608	-2.79558	5.11643e-09	UP			related to TPO4 - Proposed vacuolar polyamine transporter
FGSG_03064	89.1997	30.7835	-1.53488	3.53229e-08	UP			related to HSP30 heat shock protein Yro1p
FGSG_03095	2.86449	0.456738	-2.64884	1.2211e-07	UP			hypothetical protein (1671 nt)
FGSG_03096	40.7814	0.431187	-6.56345	0	UP			hypothetical protein
FGSG_03099	25.7445	9.44668	-1.44638	3.47494e-11	UP			conserved hypothetical protein
FGSG_03103	21.6239	5.98542	-1.8531	8.20308e-08	UP			conserved hypothetical protein
FGSG_03114	92.6588	11.2902	-3.03686	0	UP			related to glutamate carboxypeptidase II
FGSG_03120	387.153	86.6853	-2.15904	5.04343e-14	UP			related to diacylglycerol pyrophosphate phosphatase DPP1
FGSG_03121	3.36561	0.905677	-1.8938	8.71765e-05	UP			probable pectin lyase precursor
FGSG_03123	263.442	54.2034	-2.28103	0	UP			conserved hypothetical protein
FGSG_03124	155.94	55.0839	-1.50129	7.47243e-10	UP			conserved hypothetical protein
FGSG_03125	296.913	56.5133	-2.39338	0	UP			related to thioredoxin
FGSG_03130	7.93023	0.898946	-3.14106	7.66862e-08	UP			conserved hypothetical protein
FGSG_03131	3.34655	0.259926	-3.6865	2.83717e-10	UP			related to pectate lyase L precursor
FGSG_03135	9.44478	2.9294	-1.68891	0.00113957	UP			hypothetical protein (612 nt)
FGSG_03136	6.38782	0.275844	-4.5334	0	UP			related to benzoylformate decarboxylase
FGSG_03137	2.46585	0.160688	-3.93975	2.21512e-08	UP			probable D-lactate dehydrogenase (cytochrome)
FGSG_03139	4.65394	0.515419	-3.17464	0	UP			related to beta-glucosidase
FGSG_03140	2.66953	0.200697	-3.73349	1.98757e-10	UP			related to hexose transporter protein
FGSG_03144	47.9332	0.362701	-7.0461	0	UP			related to hexose transporter protein
FGSG_03147	13.6394	4.62853	-1.55915	7.80879e-06	UP			related to threonine dehydratase
FGSG_03150	9.29041	0.807648	-3.52394	0	UP			conserved hypothetical protein
FGSG_03151	7.42953	0.103762	-6.16191	1.62554e-13	UP			related to integral membrane protein
FGSG_03156	9.31294	1.26927	-2.87524	3.53656e-08	UP			conserved hypothetical protein
FGSG_03157	25.7962	0.849328	-4.9247	0	UP			conserved hypothetical protein
FGSG_03160	3.16165	0.672122	-2.23388	2.69539e-05	UP			related to dihydrodipicolinate synthase
FGSG_03163	53.2612	5.53023	-3.26767	0	UP			related to monooxigenase
FGSG_03164	10.1796	0.623587	-4.02895	0	UP			hypothetical protein (1273 nt)
FGSG_03165	41.034	7.62021	-2.42892	1.08822e-11	UP			conserved hypothetical protein
FGSG_03166	168.279	0.525923	-8.32179	0	UP			conserved hypothetical protein
FGSG_03175	41.4834	4.02463	-3.36561	0	UP			related to quinone reductase
FGSG_03178	32.7918	6.45732	-2.34433	0	UP			conserved hypothetical protein
FGSG_03182	18.5595	0.275711	-6.07286	0	UP			related to tubulin-tyrosine ligase
FGSG_03183	6.31503	1.68673	-1.90457	1.66253e-05	UP			hypothetical protein
FGSG_03185	160.184	19.9298	-3.00673	0	UP			conserved hypothetical protein
FGSG_03186	20.4592	0.482883	-5.40493	0	UP			related to oxidoreductase
FGSG_03190	40.0003	12.1115	-1.72363	4.12353e-07	UP			conserved hypothetical protein
FGSG_03192	57.86	8.22128	-2.81513	0	UP			hypothetical protein (885 nt)
FGSG_03193	57.86	8.22128	-2.81513	0	UP			hypothetical protein
FGSG_03194	16.8625	0.139584	-6.91654	0	UP			probable endopolygalacturonase
FGSG_03209	21.4346	0.0175027	-10.2582	1.81136e-06	UP			related to triacylglycerol lipase II precursor
FGSG_03212	102.482	14.3016	-2.84112	0	UP			related to endochitinase
FGSG_03215	18.8024	8.6801	-1.11513	0.000681772	UP			conserved hypothetical protein
FGSG_03218	4.99494	0.440785	-3.50232	1.31967e-09	UP			conserved hypothetical protein
FGSG_03223	20.1956	9.25734	-1.12537	2.77917e-05	UP			conserved hypothetical protein
FGSG_03225	7.58182	0.99574	-2.9287	5.1984e-10	UP			conserved hypothetical protein
FGSG_03238	18.8839	1.43469	-3.71834	0	UP			related to endo-polygalacturonase 6
FGSG_03243	23.6264	2.61572	-3.17512	0	UP			related to triacylglycerol lipase II precursor
FGSG_03249	137.009	51.7297	-1.4052	5.74876e-09	UP			related to glycerol-3-phosphate dehydrogenase precursor
FGSG_03264	197.749	55.1319	-1.84271	1.9789e-14	UP			related to pisatin demethylase / cytochrome P450 monooxygenase
FGSG_03265	2.90534	0.117345	-4.62988	7.54361e-08	UP			conserved hypothetical protein
FGSG_03269	84.8739	7.42892	-3.5141	0	UP			related to beta-galactosidase
FGSG_03272	57.3171	1.27907	-5.4858	0	UP			related to lactose permease
FGSG_03277	40.0141	9.57273	-2.06351	0	UP			related to integral membrane protein
FGSG_03290	34.0094	4.29751	-2.98436	1.93345e-15	UP			conserved hypothetical protein
FGSG_03299	11.7646	1.49678	-2.97452	0	UP			related to tol protein
FGSG_03304	4.88781	0.513371	-3.25112	1.42722e-09	UP			conserved hypothetical protein
FGSG_03306	18.4836	1.4817	-3.64091	0	UP			related to hexose transporter protein
FGSG_03311	230.962	46.0135	-2.32753	0	UP			related to E.coli D-mannonate oxidoreductase
FGSG_03315	243.363	100.193	-1.28033	1.84635e-07	UP			related to endopeptidase K
FGSG_03332	14.2006	5.91159	-1.26433	0.000169143	UP			conserved hypothetical protein
FGSG_03333	47.1366	19.2207	-1.29419	1.62305e-06	UP			conserved hypothetical protein
FGSG_03334	5.79631	0	-1.79769	0.000239444	UP			conserved hypothetical protein
FGSG_03341	12.0534	5.12209	-1.23463	0.000348147	UP			conserved hypothetical protein
FGSG_03342	3.64455	0.376835	-3.27374	4.66862e-09	UP			conserved hypothetical protein
FGSG_03343	13.404	0.548352	-4.61142	0	UP			related to beta-galactosidase
FGSG_03345	1.83251	0.623304	-1.55582	0.00299429	UP			related to transporter protein HOL1
FGSG_03354	13.8478	1.64175	-3.07634	1.93345e-15	UP			related to NonF protein, involved in nonactin biosynthesis
FGSG_03355	33.2511	2.8625	-3.53805	0	UP			probable NADPH2 dehydrogenase chain OYE2
FGSG_03365	86.6386	14.031	-2.62639	0	UP			conserved hypothetical protein
FGSG_03387	2.39265	0.370144	-2.69245	4.00087e-08	UP			probable beta-glucosidase precursor
FGSG_03394	163.359	21.0571	-2.95567	0	UP			conserved hypothetical protein
FGSG_03402	133.779	29.877	-2.16275	1.80099e-13	UP			related to PHO11 - secreted acid phosphatase
FGSG_03406	22.3269	2.29587	-3.28167	0	UP			probable pectinesterase precursor
FGSG_03408	53.7714	21.6669	-1.31134	3.33318e-06	UP			related to D-arabinitol 2-dehydrogenase
FGSG_03410	17.6064	0.73393	-4.58431	0	UP			related to beta-glucosidase
FGSG_03422	29.2241	0.871438	-5.06762	0	UP			conserved hypothetical protein
FGSG_03424	59.1415	3.71639	-3.9922	0	UP			related to lactose permease
FGSG_03429	11.3276	3.55337	-1.67259	3.85316e-06	UP			hypothetical protein (1534 nt)
FGSG_03430	196.846	40.9444	-2.26533	0	UP			related to D-arabinitol 2-dehydrogenase
FGSG_03432	57.4549	13.6548	-2.07303	1.62664e-14	UP			probable endothiapepsin precursor
FGSG_03434	2.9868	0.429386	-2.79825	8.89121e-06	UP			conserved hypothetical protein
FGSG_03436	93.0208	1.10584	-6.39434	0	UP			related to chloroperoxidase
FGSG_03445	55.3284	5.05155	-3.45322	0	UP			conserved hypothetical protein
FGSG_03454	26.6157	2.70063	-3.30091	0	UP			conserved hypothetical protein
FGSG_03457	38.2297	4.55599	-3.06886	0	UP			probable cutinase 1 precursor
FGSG_03462	143.852	11.6781	-3.62271	0	UP			related to alpha-glucosidase b
FGSG_03465	301.205	43.9158	-2.77793	0	UP			hypothetical protein (1920 nt)
FGSG_03466	301.205	43.9158	-2.77793	0	UP			probable potassium channel beta subunit protein
FGSG_03480	4.42853	1.49759	-1.56418	3.36956e-06	UP			hypothetical protein (3723 nt)
FGSG_03483	54.8457	3.28442	-4.06167	0	UP			probable pectin lyase precursor
FGSG_03494	62.1845	2.48824	-4.64335	0	UP			conserved hypothetical protein
FGSG_03500	9.49531	0.876459	-3.43746	1.26939e-13	UP			conserved hypothetical protein
FGSG_03504	10.8113	0.179902	-5.90918	0	UP			related to integral membrane protein
FGSG_03511	7.06038	2.71232	-1.38022	0.000651162	UP			conserved hypothetical protein
FGSG_03513	39.0065	15.8162	-1.30231	5.15625e-06	UP			probable alcohol dehydrogenase homolog Bli-4
FGSG_03518	364.508	36.8833	-3.30491	0	UP			conserved hypothetical protein
[truncated: 4,119 more rows]

## Sheet: 15A-48
S3 Table. List of differently expressed in planta genes compared to in vitro on 15ADON population at 48 hours after inoculation.
[truncated: 3,927 more rows]

[truncated: 18 more sheets: 15A-96, 15A-144, 889, 1526, 633, 604, 1455, 526, 668, 1427, 350, 503, 196, 331, 236, 36, 29, 65]
