# Supplementary material for: RNA-Seq Revealed Differences in Transcriptomes between 3ADON and 15ADON Populations of Fusarium graminearum In Vitro and In Planta
Source: PLoS One. 2016 Oct 27;11(10):e0163803. doi: 10.1371/journal.pone.0163803 (PMC5082872; doi:10.1371/journal.pone.0163803)
Supplement: S4 Table — Contains list of unique in planta up-regulated genes in 3ADON and 15ADON population, their FunCat and KEGG analysis. (XLSX) [file pone.0163803.s004.xlsx]

## Sheet: 1396_3A
S4 Table. List of unique in planta up-regulated genes in 3ADON population at 48-, 96-, and 144- HAI, compared to in vitro and 15ADON population.
Genes ID	Gene	Description	Trascription factor Family
FGSG_00710	WC-2	probable zinc finger protein white collar 2 (wc-2)	GATA type zinc finger
FGSG_03546	OrfI	putative 3-hydroxyacyl-CoA-dehydrogenase
FGSG_03547	OrfJ	putative NADH cytb-reductase
FGSG_03747	NPS6	related to AM-toxin synthetase (AMT)
FGSG_04694	PKS2	polyketide synthase
FGSG_08347	HNM1	choline permease
FGSG_08811	EF1A	translation elongation factor 1 alpha
FGSG_09870	FGB1	probable CPC2 protein
FGSG_10600	HETs	conserved hypothetical protein
FGSG_09871		conserved hypothetical protein	Bromodomain transcription factor
FGSG_09286		probable cross-pathway control protein	bZIP
FGSG_10142		related to transcription factor atf1+	bZIP
FGSG_00764		conserved hypothetical protein	C2H2 zinc finger
FGSG_01298		related to transcriptional repressor	C2H2 zinc finger
FGSG_01350		related to zinc finger protein crol gamma	C2H2 zinc finger
FGSG_04288		related to 26S proteasome subunit RPN4	C2H2 zinc finger
FGSG_06701		conserved hypothetical protein	C2H2 zinc finger
FGSG_10350		conserved hypothetical protein	C2H2 zinc finger
FGSG_10470		conserved hypothetical protein	C2H2 zinc finger
FGSG_13964		conserved hypothetical protein	C2H2 zinc finger
FGSG_06356		related to transcription factor BOM	Grainyhead/CP2
FGSG_05304		conserved hypothetical protein	Heteromeric CCAAT factors
FGSG_09791		conserved hypothetical protein	Homeodomain-like
FGSG_10221		related to DNA repair protein RAD26	Homeodomain-like
FGSG_08713		conserved hypothetical protein	Myb
FGSG_00671		probable 40s ribosomal protein s11.e, cytosolic	Nucleic acid-binding, OB-fold
FGSG_00717		probable mitochondrial import inner membrane translocase subunit TIM10	Nucleic acid-binding, OB-fold
FGSG_06220		probable translation initiation factor eIF-2 alpha chain	Nucleic acid-binding, OB-fold
FGSG_06931		probable 60S ribosomal protein L8.e	Nucleic acid-binding, OB-fold
FGSG_07269		related to single-stranded DNA-binding protein	Nucleic acid-binding, OB-fold
FGSG_08645		related to protein involved in ribosomal RNA processing, component of the exosome complex responsible for 3` end processing and degradation of many RNA species	Nucleic acid-binding, OB-fold
FGSG_09724		related to single-stranded DNA binding protein 30K chain	Nucleic acid-binding, OB-fold
FGSG_10733		probable ribosomal protein S28	Nucleic acid-binding, OB-fold
FGSG_00011		conserved hypothetical protein	Zn2Cys6
FGSG_01638		related to pathway-specific nitrogen regulator	Zn2Cys6
FGSG_02384		conserved hypothetical protein	Zn2Cys6
FGSG_03702		related to transcription activator amyR	Zn2Cys6
FGSG_03783		conserved hypothetical protein	Zn2Cys6
FGSG_04581		conserved hypothetical protein	Zn2Cys6
FGSG_04683		conserved hypothetical protein	Zn2Cys6
FGSG_04747		related to C6 zink-finger protein PRO1A	Zn2Cys6
FGSG_08861		conserved hypothetical protein	Zn2Cys6
FGSG_09111		related to Put3p and to hypothetical protein YJL206c	Zn2Cys6
FGSG_09333		related to Pdr3p	Zn2Cys6
FGSG_09464		conserved hypothetical protein	Zn2Cys6
FGSG_13098		conserved hypothetical protein	Zn2Cys6
FGSG_13457		related to STB5 - SIN3 binding protein	Zn2Cys6
FGSG_13652		conserved hypothetical protein	Zn2Cys6
FGSG_00568		conserved hypothetical protein
FGSG_00002		conserved hypothetical protein
FGSG_00032		related to non-heme chloroperoxidase
FGSG_00033		conserved hypothetical protein
FGSG_00039		conserved hypothetical protein
FGSG_00043		conserved hypothetical protein
FGSG_00055		conserved hypothetical protein
FGSG_00066		conserved hypothetical protein
FGSG_00100		related to 6-hydroxy-d-nicotine oxidase
FGSG_00118		related to neutral amino acid permease
FGSG_00140		related to ankyrin 3
FGSG_00169		conserved hypothetical protein
FGSG_00174		conserved hypothetical protein
FGSG_00203		related to beta transducin-like protein
FGSG_00264		conserved hypothetical protein
FGSG_00265		related to WD-repeat protein CRB3
FGSG_00268		related to protein BTN1
FGSG_00278		probable biotin synthase
FGSG_00292		related to excision repair protein RAD4
FGSG_00296		probable ILV1 - anabolic serine and threonine dehydratase precursor
FGSG_00298		probable cis-prenyltransferase
FGSG_00312		conserved hypothetical protein
FGSG_00328		related to ribosomal protein L16 precursor, mitochondrial
FGSG_00336		conserved hypothetical protein
FGSG_00346		probable saccharopine reductase
FGSG_00365		probable DNA-directed RNA polymerase
FGSG_00372		conserved hypothetical protein
FGSG_00395		probable ribosomal protein S12, cytosolic
FGSG_00417		probable methylenetetrahydrofolate dehydrogenase (NAD+)
FGSG_00447		conserved hypothetical protein
FGSG_00449		related to WD repeat protein IEF SSP 9502
FGSG_00478		probable 2-dehydro-3-deoxyphosphoheptonate aldolase
FGSG_00481		conserved hypothetical protein
FGSG_00485		conserved hypothetical protein
FGSG_00495		probable ribosomal protein YmL44, mitochondrial
FGSG_00501		related to protein-arginine N-methyltransferase
FGSG_00506		related to translation initiation protein SUA5
FGSG_00510		related to beta-tubulin binding protein
FGSG_00524		probable UTP-glucose-1-phosphate uridylyltransferase
FGSG_00525		conserved hypothetical protein
FGSG_00539		related to major facilitator MirA
FGSG_00540		conserved hypothetical protein
FGSG_00563		conserved hypothetical protein
FGSG_00567		related to papaya ringspot virus polyprotein
FGSG_00576		related to cytosolic Cu/Zn superoxide dismutase
FGSG_00578		related to short-chain alcohol dehydrogenase
FGSG_00593		related to aminotriazole resistance protein
FGSG_00598		related to anthranilate phosphoribosyltransferase
FGSG_00621		related to DNA-directed DNA polymerase lambda
FGSG_00631		probable ribosomal protein Rps8bp
FGSG_00634		probable 40s ribosomal protein S6.e, cytosolic
FGSG_00635		conserved hypothetical protein
FGSG_00646		probable YHM1 (mitochondrial carrier)
FGSG_00653		conserved hypothetical protein
FGSG_00654		related to NFU-1 protein (iron homeostasis)
FGSG_00665		related to A.brasilense nifR3 protein
FGSG_00681		conserved hypothetical protein
FGSG_00695		related to pescadillo development protein
FGSG_00698		conserved hypothetical protein
FGSG_00738		conserved hypothetical protein
FGSG_00763		conserved hypothetical protein
FGSG_00783		related to acetylxylan esterase precursor
FGSG_00785		conserved hypothetical protein
FGSG_00793		conserved hypothetical protein
FGSG_00798		probable 40s ribosomal protein s21 (CRP-7)
FGSG_00815		probable MXR1 - responsible for the reduction of methionine sulfoxide
FGSG_00823		conserved hypothetical protein
FGSG_00845		probable ribosomal protein L15.e.B, cytosolic
FGSG_00878		conserved hypothetical protein
FGSG_00882		conserved hypothetical protein
FGSG_00903		related to cysteine synthase
FGSG_00921		probable heat shock protein 70
FGSG_00940		probable peptidylprolyl isomerase (cyclophilin)-like protein
FGSG_00984		conserved hypothetical protein
FGSG_00997		related to mitochondrial ribosomal protein L37p
FGSG_01007		probable PSF1 - part of GINS, replication multiprotein complex
FGSG_01008		probable EFB1 - translation elongation factor eEF1beta
FGSG_01016		probable ribosomal protein L6.e.B, cytosolic
FGSG_01021		probable ribosomal protein L35
FGSG_01028		related molecular chaperone
FGSG_01056		conserved hypothetical protein
FGSG_01060		conserved hypothetical protein
FGSG_01061		conserved hypothetical protein
FGSG_01063		probable CDC21 - thymidylate synthase
FGSG_01066		probable sulfate permease SutB
FGSG_01069		conserved hypothetical protein
FGSG_01081		probable ribosomal protein L11.e.A, cytosolic
FGSG_01083		conserved hypothetical protein
FGSG_01084		conserved hypothetical protein
FGSG_01086		probable acetolactate synthase
FGSG_01087		conserved hypothetical protein
FGSG_01088		conserved hypothetical protein
FGSG_01102		related to RNA 3`-terminal phosphate cyclase-like protein
FGSG_01121		related to density-regulated protein, translation initiation factor
FGSG_01128		conserved hypothetical protein
FGSG_01134		probable hnRNP arginine N-methyltransferase
FGSG_01136		related to ribosomal protein YmL49
FGSG_01154		probable ribosomal protein L9.e.c14
FGSG_01169		related to SLS1 protein precursor
FGSG_01189		probable TIM54 (component of the mitochondrial TIM22 translocase)
FGSG_01190		conserved hypothetical protein
FGSG_01256		conserved hypothetical protein
FGSG_01278		probable RPL33B - ribosomal protein L35a.e.c15
FGSG_01285		related to ARO8 - aromatic amino acid aminotransferase I
FGSG_01302		related to mfs-multidrug-resistance transporter
FGSG_01314		probable eukaryotic translation initiation factor 3 subunit 7 homolog
FGSG_01334		probable prefoldin subunit 5
FGSG_01355		conserved hypothetical protein
FGSG_01356		related to acetate non-utilizing protein 9, mitochondrial precursor
FGSG_01386		related to GTP-binding protein
FGSG_01387		conserved hypothetical protein
FGSG_01392		related to 3-isopropylmalate dehydrogenase
FGSG_01395		related to BNA4 - kynurenine 3-mono oxygenase
FGSG_01405		conserved hypothetical protein
FGSG_01451		conserved hypothetical protein
FGSG_01452		conserved hypothetical protein
FGSG_01465		conserved hypothetical protein
FGSG_01470		probable zinc finger protein ZPR1
FGSG_01486		related to DAHP synthase class II
FGSG_01504		probable ribosomal protein L31.e.A, cytosolic
FGSG_01516		probable 60S large subunit ribosomal protein
FGSG_01550		conserved hypothetical protein
FGSG_01553		conserved hypothetical protein
FGSG_01559		related to CDC5 - protein kinase involved in regulation of DNA replication
FGSG_01573		probable acetylornithine aminotransferase precursor
FGSG_01575		related to eukaryotic translation initiation factor EIF-2B subunit 3
FGSG_01584		related to putative multidrug transporter Mfs1.1 (major facilitator family protein)
FGSG_01588		conserved hypothetical protein
FGSG_01592		related to SDA1 protein, required for normal organization of the actin cytoskeleton
FGSG_01595		conserved hypothetical protein
FGSG_01643		probable chorismate synthase/flavin reductase, NADPH-dependent
FGSG_01653		related to RSM25 - mitochondrial ribosomal protein, small subunit
FGSG_01694		conserved hypothetical protein
FGSG_01702		conserved hypothetical protein
FGSG_01705		conserved hypothetical protein
FGSG_01742		related to aflatoxin B1 aldehyde reductase
FGSG_01743		probable acetyl-CoA synthetase
FGSG_01752		conserved hypothetical protein
FGSG_01766		related to D-alanine aminotransferase
FGSG_01770		conserved hypothetical protein
FGSG_01771		conserved hypothetical protein
FGSG_01780		hypothetical protein
FGSG_01793		conserved hypothetical protein
FGSG_01801		related to glutaminase, kidney isoform, mitochondrial precursor
FGSG_01805		related to isoamyl alcohol oxidase
FGSG_01828		conserved hypothetical protein
FGSG_01844		conserved hypothetical protein
FGSG_01857		probable NADPH-dependent beta-ketoacyl reductase (rhlG)
FGSG_01962		probable arginosuccinate synthetase
FGSG_01981		related to cytochrome b-large subunit
FGSG_01982		conserved hypothetical protein
FGSG_01983		conserved hypothetical protein
FGSG_01991		conserved hypothetical protein
FGSG_02007		conserved hypothetical protein
FGSG_02012		related to ribosomal protein YmL36 precursor, mitochondrial
FGSG_02013		conserved hypothetical protein
FGSG_02018		conserved hypothetical protein
FGSG_02019		related to diacylglycerol pyrophosphate phosphatase DPP1
FGSG_02027		conserved hypothetical protein
FGSG_02050		conserved hypothetical protein
FGSG_02051		probable manganese superoxide dismutase precursor (sod-2)
FGSG_02060		related to HRT2 - high level expression reduced Ty3 transposition
FGSG_02067		related to raffinose invertase
FGSG_02072		related to NAD kinase
FGSG_02082		conserved hypothetical protein
FGSG_02096		conserved hypothetical protein
FGSG_02097		probable glutaredoxin
FGSG_02099		probable ribosomal protein l13a
FGSG_02131		conserved hypothetical protein
FGSG_02145		probable MUP1 - High affinity methionine permease
FGSG_02148		conserved hypothetical protein
FGSG_02151		conserved hypothetical protein
FGSG_02162		conserved hypothetical protein
FGSG_02165		related to ADH7 - NADP(H)-dependent alcohol dehydrogenase
FGSG_02168		related to ARG8 - acetylornithine aminotransferase
FGSG_02184		conserved hypothetical protein
FGSG_02216		related to lipoxygenase 1
FGSG_02217		related to srpA precursor
FGSG_02220		related to aldehyde dehydrogenase (NAD+), mitochondrial
FGSG_02233		related to protein carrier KAP123
FGSG_02266		related to short-chain alcohol dehydrogenase
FGSG_02308		related to alanine racemase
FGSG_02355		related to dTDP-glucose 4,6-dehydratase
FGSG_02375		hypothetical protein
FGSG_02377		conserved hypothetical protein
FGSG_02379		related to acyl-CoA dehydrogenase, medium-chain specific, mitochondrial precursor
FGSG_02406		related to tetracycline resistance proteins
FGSG_02468		conserved hypothetical protein
FGSG_02477		probable NADH dehydrogenase (ubiquinone), 64 kD subunit, mitochondrial
FGSG_02493		probable ribosomal protein L23a, cytosolic
FGSG_02500		conserved hypothetical protein
FGSG_02503		related to ribosomal protein L28
FGSG_02506		probable bifunctional purine biosynthetic protein
FGSG_02511		related to nucleolar protein NOP4 (NOP77)
FGSG_02561		related to ribosomal RNA processing protein RRP5
FGSG_02563		probable mitochondrial processing peptidase alpha chain precursor MPP
FGSG_02585		conserved hypothetical protein
FGSG_02586		conserved hypothetical protein
FGSG_02628		conserved hypothetical protein
FGSG_02630		probable RIB2 - DRAP deaminase
FGSG_02649		probable BET3
FGSG_02666		related to acetylxylan esterase precursor
FGSG_02742		conserved hypothetical protein
FGSG_02785		probable zuotin
FGSG_02816		related to Vault poly[ADP-ribose] polymerase
FGSG_02833		probable alpha-glucoside transport protein
FGSG_02836		conserved hypothetical protein
FGSG_02846		conserved hypothetical protein
FGSG_02856		conserved hypothetical protein
FGSG_02863		conserved hypothetical protein
FGSG_02901		related to sulfatase
FGSG_02902		conserved hypothetical protein
FGSG_02903		conserved hypothetical protein
FGSG_02906		related to isoflavone reductase homolog A622
FGSG_02925		conserved hypothetical protein
FGSG_02938		conserved hypothetical protein
FGSG_02953		conserved hypothetical protein
FGSG_02972		conserved hypothetical protein
FGSG_02986		conserved hypothetical protein
FGSG_02999		conserved hypothetical protein
FGSG_03014		probable hexokinase
FGSG_03015		related to protein MCH2 (monocarboxylate permease homolog)
FGSG_03028		conserved hypothetical protein
FGSG_03033		related to fluconazole resistance protein
FGSG_03034		related to glucose dehydrogenase
FGSG_03055		related to TPO4 - Proposed vacuolar polyamine transporter
FGSG_03079		conserved hypothetical protein
FGSG_03103		conserved hypothetical protein
FGSG_03120		related to diacylglycerol pyrophosphate phosphatase DPP1
FGSG_03125		related to thioredoxin
FGSG_03131		related to pectate lyase L precursor
FGSG_03134		hypothetical protein
FGSG_03140		related to hexose transporter protein
FGSG_03149		conserved hypothetical protein
FGSG_03160		related to dihydrodipicolinate synthase
FGSG_03173		related to haloacetate dehalogenase H-1
FGSG_03215		conserved hypothetical protein
FGSG_03225		conserved hypothetical protein
FGSG_03249		related to glycerol-3-phosphate dehydrogenase precursor
FGSG_03265		conserved hypothetical protein
FGSG_03270		putative protein [EST hit]
FGSG_03277		related to integral membrane protein
FGSG_03283		conserved hypothetical protein
FGSG_03296		conserved hypothetical protein
FGSG_03309		related to oxidoreductase
FGSG_03319		related to TOB3 (member of AAA-ATPase family)
FGSG_03326		conserved hypothetical protein
FGSG_03334		conserved hypothetical protein
FGSG_03341		conserved hypothetical protein
FGSG_03345		related to transporter protein HOL1
FGSG_03379		related to ribonucleases
FGSG_03385		related to heat shock protein 30
FGSG_03387		probable beta-glucosidase precursor
FGSG_03402		related to PHO11 - secreted acid phosphatase
FGSG_03416		related to fructosyl amino acid oxidase
FGSG_03434		conserved hypothetical protein
FGSG_03463		conserved hypothetical protein
FGSG_03511		conserved hypothetical protein
FGSG_03553		related to calcium-related spray protein
FGSG_03554		conserved hypothetical protein
FGSG_03556		related to serine/threonine-protein kinase pkwA
FGSG_03563		related to LSB3 - possible role in the regulation of actin cytoskeletal organization
FGSG_03564		conserved hypothetical protein
FGSG_03565		related to glutamine rich protein, nitrogen starvation-induced
FGSG_03586		conserved hypothetical protein
FGSG_03593		related to 6-hydroxy-D-nicotine oxidase
FGSG_03594		related to mouse ligatin, a trafficking receptor for phosphoglycoproteins
FGSG_03595		related to ADP-ribosylation factor
FGSG_03607		related to beta-glucosidase
FGSG_03612		conserved hypothetical protein
FGSG_03631		conserved hypothetical protein
FGSG_03643		related to C4-dicarboxylate transport protein mae1
FGSG_03650		related to ADP-ribosyl-glycohydrolase
FGSG_03653		conserved hypothetical protein
FGSG_03654		conserved hypothetical protein
FGSG_03657		related to salicylate 1-monooxygenase
FGSG_03658		conserved hypothetical protein
FGSG_03661		related to 2-3-cyclic-nucleotide 3-phosphodiesterase
FGSG_03725		probable mfs-multidrug-resistance transporter
FGSG_03745		related to aerobactin siderophore biosynthesis protein iucB
FGSG_03765		conserved hypothetical protein
FGSG_03772		related to aminotriazole resistance protein
FGSG_03780		related to channel proteins
FGSG_03792		conserved hypothetical protein
FGSG_03804		conserved hypothetical protein
FGSG_03811		conserved hypothetical protein
FGSG_03812		related to epoxide hydrolase
FGSG_03813		probable alpha-L-arabinofuranosidase
FGSG_03819		related to reductases
FGSG_03825		conserved hypothetical protein
FGSG_03838		related to 3-oxoacyl-[acyl-carrier-protein] reductase
FGSG_03849		conserved hypothetical protein
FGSG_03856		related to amidohydrolase AmhX
FGSG_03893		conserved hypothetical protein
FGSG_03896		conserved hypothetical protein
FGSG_03906		related to class I alpha-mannosidase 1B
FGSG_03909		related to pectate lyase
FGSG_03923		conserved hypothetical protein
FGSG_03946		related to thioredoxin
FGSG_03960		conserved hypothetical protein
FGSG_03965		conserved hypothetical protein
FGSG_03979		conserved hypothetical protein
FGSG_04001		conserved hypothetical protein
FGSG_04008		conserved hypothetical protein
FGSG_04014		related to endo-1,3-beta-glucanase
FGSG_04015		conserved hypothetical protein
FGSG_04016		conserved hypothetical protein
FGSG_04017		conserved hypothetical protein
FGSG_04032		probable ubiquitin-protein ligase UBC4
FGSG_04060		conserved hypothetical protein
FGSG_04063		conserved hypothetical protein
FGSG_04064		related to D-arabinitol 2-dehydrogenase
FGSG_04065		related to TRANSKETOLASE
FGSG_04071		conserved hypothetical protein
FGSG_04072		conserved hypothetical protein
FGSG_04114		related to adenosine deaminase
FGSG_04115		probable mitochondrial receptor complex chain MOM22
FGSG_04120		related to SNF8 protein, involved in glucose derepression
FGSG_04136		probable RPS16B - ribosomal protein S16.e
FGSG_04137		probable 60S ribosomal protein L32
FGSG_04149		probable ribosomal protein L34.e
FGSG_04150		conserved hypothetical protein
FGSG_04152		probable PHO8 - repressible alkaline phosphatase vacuolar
FGSG_04160		conserved hypothetical protein
FGSG_04181		probable translation elongation factor eEF-3
FGSG_04193		conserved hypothetical protein
FGSG_04213		conserved hypothetical protein
FGSG_04216		conserved hypothetical protein
FGSG_04226		conserved hypothetical protein
FGSG_04236		related to glutamyl-tRNA amidotransferase
FGSG_04243		probable POT1 - acetyl-CoA C-acyltransferase, peroxisomal
FGSG_04252		conserved hypothetical protein
FGSG_04257		conserved hypothetical protein
FGSG_04309		probable oxoglutarate dehydrogenase precursor
FGSG_04317		related to multidrug resistant protein
FGSG_04326		conserved hypothetical protein
FGSG_04331		conserved hypothetical protein
FGSG_04333		related to long-chain-fatty-acid-CoA ligase
FGSG_04334		related to aerobactin siderophore biosynthesis protein iucB
FGSG_04347		conserved hypothetical protein
FGSG_04363		related to multistep phosphorelay regulator 1
FGSG_04372		conserved hypothetical protein
FGSG_04374		conserved hypothetical protein
FGSG_04378		related to putative transmembrane protein
FGSG_04383		conserved hypothetical protein
FGSG_04394		conserved hypothetical protein
FGSG_04421		conserved hypothetical protein
FGSG_04424		related to UTP5 protein
FGSG_04441		conserved hypothetical protein
FGSG_04458		probable flavohemoglobin
FGSG_04460		hypothetical protein
FGSG_04465		related to myo-inositol transport protein ITR1
FGSG_04471		conserved hypothetical protein
FGSG_04476		probable 40S RIBOSOMAL PROTEIN S24
FGSG_04489		conserved hypothetical protein
FGSG_04511		conserved hypothetical protein
FGSG_04528		conserved hypothetical protein
FGSG_04529		related to integral membrane protein PTH11
FGSG_04535		hypothetical protein
FGSG_04565		conserved hypothetical protein
FGSG_04567		probable glutaredoxin
FGSG_04571		related to phosphoethanolamine cytidylyltransferase
FGSG_04580		probable ABC1 transport protein
FGSG_04599		related to peroxisomal short-chain alcohol dehydrogenase
FGSG_04600		conserved hypothetical protein
FGSG_04605		related to protoporphyrinogen oxidase
FGSG_04606		conserved hypothetical protein
FGSG_04617		hypothetical protein
FGSG_04621		related to monoamine oxidase N
FGSG_04622		related to small s protein
FGSG_04642		conserved hypothetical protein
FGSG_04646		hypothetical protein
FGSG_04678		related to beta-mannanase
FGSG_04687		hypothetical protein
FGSG_04698		hypothetical protein
FGSG_04708		related to CAR2 - ornithine aminotransferase
FGSG_04717		probable cytochrome P450 monooxygenase (lovA)
FGSG_04719		related to plant dihydroflavonol-4-reductases
FGSG_04727		conserved hypothetical protein
FGSG_04760		hypothetical protein
FGSG_04768		related to endo-1,3-beta-glucanase
FGSG_04795		conserved hypothetical protein
FGSG_04797		conserved hypothetical protein
FGSG_04817		related to serine protease
FGSG_04818		related to triacylglycerol lipase precursor
FGSG_04845		conserved hypothetical protein
FGSG_04853		conserved hypothetical protein
FGSG_04897		conserved hypothetical protein
FGSG_04915		probable 40S ribosomal protein S30.e, cytosolic
FGSG_04919		probable Na+-transporting ATPase ENA-1 (sodium P-type ATPase ENA-1)
FGSG_04923		conserved hypothetical protein
FGSG_04928		conserved hypothetical protein
FGSG_04929		related to cgi-94 protein
FGSG_04931		conserved hypothetical protein
FGSG_04932		conserved hypothetical protein
FGSG_04933		conserved hypothetical protein
FGSG_04935		conserved hypothetical protein
FGSG_04939		conserved hypothetical protein
FGSG_04971		conserved hypothetical protein
FGSG_04973		conserved hypothetical protein
FGSG_04979		conserved hypothetical protein
FGSG_04982		related to protein-tyrosine phosphatase
FGSG_04997		conserved hypothetical protein
FGSG_04998		related to transcriptional regulator ARG82
FGSG_04999		conserved hypothetical protein
FGSG_05003		probable acetylglutamate kinase/N-acetyl-gamma-glutamyl-phosphate reductase precursor (ARG-6)
FGSG_05015		conserved hypothetical protein
FGSG_05052		conserved hypothetical protein
FGSG_05055		conserved hypothetical protein
FGSG_05057		conserved hypothetical protein
FGSG_05070		conserved hypothetical protein
FGSG_05160		related to high-affinity iron permease
FGSG_05161		conserved hypothetical protein
FGSG_05167		conserved hypothetical protein
FGSG_05193		probable MAK16 protein
FGSG_05223		conserved hypothetical protein
FGSG_05227		related to protein conferring sensitivity to killer toxin
FGSG_05235		related to calmodulin
FGSG_05260		conserved hypothetical protein
FGSG_05291		conserved hypothetical protein
FGSG_05330		related to mannose-6-phosphate isomerase
FGSG_05334		conserved hypothetical protein
FGSG_05378		probable ribosomal protein L29.e, cytosolic
FGSG_05410		conserved hypothetical protein
FGSG_05414		probable oxaloacetate/sulfate carrier
FGSG_05416		conserved hypothetical protein
FGSG_05433		probable S3 ribosomal protein
FGSG_05465		related to NOC3 protein, required for maturation and intranuclear transport of pre-ribosomes
FGSG_05466		related to RNA processing factor 1
FGSG_05482		related to bifunctional P-protein (chorismate mutase-P/prephenate dehydratase)
FGSG_05486		conserved hypothetical protein
FGSG_05487		conserved hypothetical protein
FGSG_05493		probable RPS20 - ribosomal protein
FGSG_05514		probable sterol glucosyltransferase
FGSG_05531		related to KTI12 (TOT4) protein
FGSG_05537		related to cell cycle progression protein
FGSG_05543		probable translocase of inner membrane
FGSG_05545		related to dolichyl-phosphate-mannose-glycolipid alpha-mannosyltransferase
FGSG_05550		related to DNA-directed RNA polymerase A (I) chain
FGSG_05552		conserved hypothetical protein
FGSG_05556		related to SAS10 protein, involved in silencing
FGSG_05592		conserved hypothetical protein
FGSG_05594		conserved hypothetical protein
FGSG_05598		related to F1F0-ATPase complex assembly protein ATP11
FGSG_05605		probable ribosomal protein P2
FGSG_05613		conserved hypothetical protein
FGSG_05614		related to translation initiation factor eIF3 p40 subunit
FGSG_05620		conserved hypothetical protein
FGSG_05621		related to dipeptidyl aminopeptidase B
FGSG_05645		conserved hypothetical protein
FGSG_05660		related to Mx protein
FGSG_05678		related to fructosyl amino acid oxidase
FGSG_05686		related to Streptococcus M protein
FGSG_05687		probable ATP-dependent RNA helicase
FGSG_05696		related to branched-chain amino acid aminotransferase
FGSG_05721		related to interferon-regulated resistance GTP-binding protein
FGSG_05723		conserved hypothetical protein
FGSG_05733		probable isocitrate dehydrogenase [NAD] subunit 1, mitochondrial precursor
FGSG_05762		related to oxidoreductase
FGSG_05777		related to PRT1 - translation initiation factor eIF3 subunit
FGSG_05799		conserved hypothetical protein
FGSG_05801		conserved hypothetical protein
FGSG_05803		conserved hypothetical protein
FGSG_05805		related to aliphatic nitrilase
FGSG_05835		related to SAM-dependent methyltransferases
FGSG_05838		conserved hypothetical protein
FGSG_05864		related to potential regulatory subunit for Glc7p
FGSG_05876		hypothetical protein
FGSG_05905		related to nucleotide excision repair protein RAD7
FGSG_05916		probable ribosomal protein L38
FGSG_05917		hypothetical protein
FGSG_05928		conserved hypothetical protein
FGSG_05932		related to ribosomal protein L1
FGSG_05940		related to TOB3 (member of AAA-ATPase family)
FGSG_05957		conserved hypothetical protein
FGSG_05972		probable nucleoside-diphosphate kinase
FGSG_05984		conserved hypothetical protein
FGSG_05999		probable 60S large subunit ribosomal protein
FGSG_06019		probable 40S ribosomal protein S5
FGSG_06020		probable ribosomal protein S25.e.c7
FGSG_06027		related to replication factor C chain Rfc3
FGSG_06038		hypothetical protein
FGSG_06043		conserved hypothetical protein
FGSG_06046		conserved hypothetical protein
FGSG_06048		probable H+-transporting two-sector ATPase lipid-binding protein precursor
FGSG_06081		related to Y.lipolytica GPR1 protein and Fun34p
FGSG_06087		related to spore coat protein SP96 precursor
FGSG_06098		probable arginosuccinate synthetase
FGSG_06112		probable mitochondrial ferredoxin
FGSG_06113		conserved hypothetical protein
FGSG_06129		conserved hypothetical protein
FGSG_06154		probable SSC1 - mitochondrial heat shock protein 70-related protein
FGSG_06165		probable GTP-binding protein
FGSG_06224		related to ribosomal protein
FGSG_06230		conserved hypothetical protein
FGSG_06243		probable nucleolar protein
FGSG_06246		probable heat-shock protein hsp60
FGSG_06270		probable 40s ribosomal protein s10-b
FGSG_06273		related to ribosomal protein MRP49
FGSG_06281		probable ornithine carbamoyltransferase precursor
FGSG_06282		probable acetolactate synthase small subunit precursor
FGSG_06287		related to glucan 1,4-alpha-glucosidase
FGSG_06288		conserved hypothetical protein
FGSG_06290		probable glycine hydroxymethyltransferase, cytosolic
FGSG_06307		probable SPT10 - transcription regulatory protein
FGSG_06315		related to eukaryotic translation initiation factor 3 subunit 11
FGSG_06318		conserved hypothetical protein
FGSG_06321		conserved hypothetical protein
FGSG_06327		conserved hypothetical protein
FGSG_06338		conserved hypothetical protein
FGSG_06349		conserved hypothetical protein
FGSG_06372		probable nucleolar rRNA processing protein GAR1
FGSG_06386		conserved hypothetical protein
FGSG_06407		probable 40S ribosomal protein S27-2
FGSG_06414		conserved hypothetical protein
FGSG_06424		related to SRP40 - suppressor of mutant AC40 of RNA polymerase I and III
FGSG_06444		conserved hypothetical protein
FGSG_06447		related to O-methylsterigmatocystin oxidoreductase
FGSG_06477		probable scytalone dehydratase
FGSG_06479		conserved hypothetical protein
FGSG_06482		conserved hypothetical protein
FGSG_06494		conserved hypothetical protein
FGSG_06497		conserved hypothetical protein
FGSG_06502		probable extragenic suppressor of the bimD6 mutation
FGSG_06522		conserved hypothetical protein
FGSG_06534		conserved hypothetical protein
FGSG_06540		conserved hypothetical protein
FGSG_06544		probable CYS4 - cystathionine beta-synthase
FGSG_06553		related to xylulose-5-phosphate/fructose-6-phosphate phosphoketolase
FGSG_06591		conserved hypothetical protein
FGSG_06610		related to alkaline phosphatase D precursor
FGSG_06628		probable ATP-dependent RNA helicase
FGSG_06661		conserved hypothetical protein
FGSG_06718		probable 4-nitrophenylphosphatase
FGSG_06719		conserved hypothetical protein
FGSG_06720		conserved hypothetical protein
FGSG_06722		conserved hypothetical protein
FGSG_06728		conserved hypothetical protein
FGSG_06734		conserved hypothetical protein
FGSG_06735		conserved hypothetical protein
FGSG_06757		probable RPL43B - 60S large subunit ribosomal protein
FGSG_06788		related to UTP13 - U3 snoRNP protein
FGSG_06791		conserved hypothetical protein
FGSG_06804		probable ATP-dependent RNA helicase DED1
FGSG_06821		related to microtubule-interacting protein
FGSG_06846		related to H+-transporting ATP synthase inhibitor precursor, mitochondrial
FGSG_06863		related to tRNA dihydrouridine synthase
FGSG_06869		probable pyridoxine 4-dehydrogenase
FGSG_06893		probable RPS18A - ribosomal protein S18.e.c4
FGSG_06913		hypothetical protein
FGSG_06921		probable RPL39 - 60S large subunit ribosomal protein L39.e
FGSG_06924		probable ribosomal protein L10a.e, cytosolic
FGSG_06937		probable DNA-directed RNA polymerase I/III chain AC19
FGSG_06955		related to 442K curved dna-binding protein
FGSG_06962		probable NIP7 protein, required for efficient 60S ribosome subunit biogenesis
FGSG_06973		conserved hypothetical protein
FGSG_06986		conserved hypothetical protein
FGSG_06990		conserved hypothetical protein
FGSG_07016		probable DFG5 protein
FGSG_07027		conserved hypothetical protein
FGSG_07029		conserved hypothetical protein
FGSG_07034		conserved hypothetical protein
FGSG_07045		conserved hypothetical protein
FGSG_07055		probable DIP2 - Dom34p-interacting protein
FGSG_07057		related to C.elegans ZK688.3 protein and E.coli hpcEp
FGSG_07069		related to RSM26 - mitochondrial ribosomal protein, small subunit
FGSG_07093		conserved hypothetical protein
FGSG_07094		related to Kel2p and Kel1p
FGSG_07101		probable RNase L inhibitor
FGSG_07107		related to regulator of ribosome biogenesis
FGSG_07113		probable phosphomannomutase
FGSG_07138		conserved hypothetical protein
FGSG_07160		conserved hypothetical protein
FGSG_07164		related to dna polymerase delta small subunit
FGSG_07174		probable glutamate dehydrogenase (NADP+)
FGSG_07181		conserved hypothetical protein
FGSG_07186		probable ribosomal protein RPL4A
FGSG_07199		conserved hypothetical protein
FGSG_07205		conserved hypothetical protein
FGSG_07208		related to exo-alpha-sialidase / neuraminidase
FGSG_07220		conserved hypothetical protein
FGSG_07221		hypothetical protein
FGSG_07241		probable developmentally regulated GTP-binding protein
FGSG_07259		conserved hypothetical protein
FGSG_07260		conserved hypothetical protein
FGSG_07262		related to UTP10 - U3 snoRNP protein
FGSG_07291		probable ribosomal protein S15a.e.c10, cytosolic
FGSG_07294		conserved hypothetical protein
FGSG_07296		related to ATP-dependent RNA helicase
FGSG_07299		conserved hypothetical protein
FGSG_07309		conserved hypothetical protein
FGSG_07314		conserved hypothetical protein
FGSG_07331		probable mitochondrial import receptor MOM38
FGSG_07339		related to ubiquitin related modifier URM1
FGSG_07352		conserved hypothetical protein
FGSG_07354		conserved hypothetical protein
FGSG_07379		probable periodic tryptophan protein PWP2
FGSG_07386		conserved hypothetical protein
FGSG_07388		conserved hypothetical protein
FGSG_07390		conserved hypothetical protein
FGSG_07395		probable phosphoprotein phosphatase (serine/threonine specific protein phosphatase)
FGSG_07400		conserved hypothetical protein
FGSG_07428		probable ABP140 - actin filament-binding protein
FGSG_07440		conserved hypothetical protein
FGSG_07457		related to rRNA processing protein EBP2
FGSG_07480		probable ribosomal protein 10, cytosolic
FGSG_07485		conserved hypothetical protein
FGSG_07496		related to high affinity methionine permease
FGSG_07505		related to amidases
FGSG_07531		conserved hypothetical protein
FGSG_07564		related to multidrug resistant protein
FGSG_07567		related to Staphylococcus multidrug resistance protein
FGSG_07573		probable GTP-binding protein Drab11
FGSG_07579		conserved hypothetical protein
FGSG_07590		related to taurine dioxygenase
FGSG_07593		probable b-glucuronidase
FGSG_07594		related to maltose permease
FGSG_07600		conserved hypothetical protein
FGSG_07605		hypothetical protein
FGSG_07611		conserved hypothetical protein
FGSG_07623		related to histidine kinase
FGSG_07651		related to early nodulin 75 precursor
FGSG_07663		related to integral membrane protein
FGSG_07666		related to quinate transport protein
FGSG_07672		conserved hypothetical protein
FGSG_07679		related to proposed vacuolar iron transport protein
FGSG_07702		conserved hypothetical protein
FGSG_07713		conserved hypothetical protein
FGSG_07723		conserved hypothetical protein
FGSG_07725		conserved hypothetical protein
FGSG_07753		related to ariadne-2 protein
FGSG_07754		conserved hypothetical protein
FGSG_07774		conserved hypothetical protein
FGSG_07778		conserved hypothetical protein
FGSG_07792		related to integral membrane protein
FGSG_07808		related to isoamyl alcohol oxidase
FGSG_07836		related to dopamine-responsive protein
FGSG_07837		conserved hypothetical protein
FGSG_07842		related to OYE2 - NADPH dehydrogenase (old yellow enzyme), isoform 1
FGSG_07848		conserved hypothetical protein
FGSG_07860		related to Na+/H+-exchanging protein
FGSG_07875		probable citrate transport protein, mitochondrial
FGSG_07890		probable bifunctional D12/D15 fatty acid desaturase
FGSG_07899		conserved hypothetical protein
FGSG_07908		reductase
FGSG_07948		related to MOG1 - required for nuclear-protein import
FGSG_07996		conserved hypothetical protein
FGSG_08016		related to putative tartrate transporter
FGSG_08032		related to traf5 protein
FGSG_08042		related to dihydroxyacetone kinase
FGSG_08045		related to ribose-5-phosphate isomerase
FGSG_08055		related to neutral amino acid permease
FGSG_08061		conserved hypothetical protein
FGSG_08076		hypothetical protein
FGSG_08085		conserved hypothetical protein
FGSG_08089		hypothetical protein
FGSG_08113		hypothetical protein
FGSG_08115		conserved hypothetical protein
FGSG_08122		conserved hypothetical protein
FGSG_08123		conserved hypothetical protein
FGSG_08125		related to quinone oxidoreductase
FGSG_08134		conserved hypothetical protein
FGSG_08137		probable chaperone protein hchA
FGSG_08150		related to PLB1 - phospholipase B (lysophospholipase)
FGSG_08158		related to DNA-directed DNA polymerase
FGSG_08159		conserved hypothetical protein
FGSG_08173		related to GDP/GTP exchange factor for Gsp1p/Gsp2p
FGSG_08175		conserved hypothetical protein
FGSG_08199		conserved hypothetical protein
FGSG_08264		conserved hypothetical protein
FGSG_08291		conserved hypothetical protein
FGSG_08311		conserved hypothetical protein
FGSG_08339		conserved hypothetical protein
FGSG_08342		conserved hypothetical protein
FGSG_08343		probable PMA1 - H+-transporting P-type ATPase
FGSG_08351		probable GCV3 - glycine decarboxylase, subunit H
FGSG_08352		probable glycine decarboxylase P subunit
FGSG_08365		conserved hypothetical protein
FGSG_08414		conserved hypothetical protein
FGSG_08436		conserved hypothetical protein
FGSG_08440		conserved hypothetical protein
FGSG_08498		probable aspartate-semialdehyde dehydrogenase
FGSG_08504		conserved hypothetical protein
FGSG_08517		conserved hypothetical protein
FGSG_08549		related to pathogenesis-related protein PR5K (thaumatin family)
FGSG_08560		probable nascent polypeptide-associated complex alpha chain
FGSG_08561		probable ribosomal protein L14.e.B, cytosolic
FGSG_08577		related to rab geranylgeranyl transferase component A
FGSG_08578		related to exosome complex exonuclease
FGSG_08588		conserved hypothetical protein
FGSG_08601		probable PCK1 - phosphoenolpyruvate carboxykinase
FGSG_08627		related to FMN1 - Riboflavin kinase
FGSG_08628		conserved hypothetical protein
FGSG_08641		conserved hypothetical protein
FGSG_08644		probable heat shock protein HSP70 (regulator protein involved in pleiotropic drug resistance)
FGSG_08652		related to short chain dehydrogenase
FGSG_08656		related to component of actin cortical patches LAS17
FGSG_08658		probable MUS-38 protein, involved in nucleotide excision repair
FGSG_08664		conserved hypothetical protein
FGSG_08670		probable ribosomal protein L37.e.A, cytosolic
FGSG_08674		related to ubiquinol--cytochrome-c reductase assembly factor
FGSG_08676		probable ribosomal protein L24.e.A, cytosolic
FGSG_08684		related to hsp70 protein
FGSG_08693		related to LIP2 - lipoic acid ligase
FGSG_08700		probable DAL7 - malate synthase 2
FGSG_08712		probable FUM1 - fumarate hydratase
FGSG_08714		probable ribosomal protein S4.e, cytosolic
FGSG_08723		probable transaldolase
FGSG_08732		conserved hypothetical protein
FGSG_08735		conserved hypothetical protein
FGSG_08768		probable UBI4 - ubiquitin
FGSG_08816		related to short-chain alcohol dehydrogenase
FGSG_08841		related to F1F0-ATPase complex assembly protein (ATP12 protein)
FGSG_08849		conserved hypothetical protein
FGSG_08886		probable complex I intermediate-associated protein CIA30 precursor, mitochondrial
FGSG_08895		probable ribosomal protein L21.e.A, cytosolic
FGSG_08896		probable 40S ribosomal protein S9 (S7)
FGSG_08903		conserved hypothetical protein
FGSG_08909		related to O-succinylhomoserine (thiol)-lyase met-7 chain
FGSG_08920		related to ubiquitin-specific protease 7
FGSG_08931		probable mitochondrial carrier protein
FGSG_08968		conserved hypothetical protein
FGSG_08971		probable Formyltetrahydrofolate deformylase
FGSG_08974		conserved hypothetical protein
FGSG_08978		conserved hypothetical protein
FGSG_08988		related to 60s ribosomal protein L2 (mitochondrial)
FGSG_08995		conserved hypothetical protein
FGSG_09004		probable phosphatidylglycerophosphate synthase PEL1
FGSG_09022		related to ATP dependent RNA helicase
FGSG_09028		related to short-chain alcohol dehydrogenase
FGSG_09034		related to putative nucleotide binding protein (NUPB)
FGSG_09035		probable S-adenosylmethionine decarboxylase (spe-2)
FGSG_09036		probable NOP10 - nucleolar rRNA processing protein
FGSG_09037		related to art-4 protein
FGSG_09038		conserved hypothetical protein
FGSG_09066		conserved hypothetical protein
FGSG_09073		conserved hypothetical protein
FGSG_09088		related to peroxisomal short-chain alcohol dehydrogenase
FGSG_09091		conserved hypothetical protein
FGSG_09092		conserved hypothetical protein
FGSG_09100		conserved hypothetical protein
FGSG_09128		related to transporter protein HOL1
FGSG_09136		conserved hypothetical protein
FGSG_09138		conserved hypothetical protein
FGSG_09151		conserved hypothetical protein
FGSG_09174		conserved hypothetical protein
FGSG_09179		conserved hypothetical protein
FGSG_09181		related to triacylglycerol lipase II precursor
FGSG_09216		related to human corticosteroid 11-beta-dehydrogenase
FGSG_09280		probable FBP1 - fructose-1,6-bisphosphatase
FGSG_09295		conserved hypothetical protein
FGSG_09324		related to H. sapiens F-box protein
FGSG_09329		probable ABC1 transport protein
FGSG_09330		conserved hypothetical protein
FGSG_09343		conserved hypothetical protein
FGSG_09350		related to heterokaryon incompatibility protein het-6
FGSG_09351		related to pisatin demethylase / cytochrome P450 monooxygenase
FGSG_09370		related to integral membrane protein PTH11
FGSG_09438		probable ribosomal protein S16, mitochondrial
FGSG_09439		related to human TGR-CL10C
FGSG_09446		conserved hypothetical protein
FGSG_09465		probable t-complex-type molecular chaperone, epsilon subunit
FGSG_09466		related to translation elongation factor HBS1 protein
FGSG_09487		related to dlpA protein
FGSG_09493		conserved hypothetical protein
FGSG_09500		related to M.capricolum transcription repressor
FGSG_09512		probable branched-chain-amino-acid transaminase
FGSG_09533		conserved hypothetical protein
FGSG_09544		conserved hypothetical protein
FGSG_09545		conserved hypothetical protein
FGSG_09554		probable carbamoyl-phosphate synthase small chain, arginine-specific
FGSG_09563		conserved hypothetical protein
FGSG_09580		probable isocitrate dehydrogenase (NAD)
FGSG_09589		probable 3-isopropylmalate dehydratase
FGSG_09608		conserved hypothetical protein
FGSG_09612		probable osmotic sensitive-2 protein (putative mitogen-activated protein (MAP) kinase homolog)
FGSG_09628		probable methyltransferase DPH5
FGSG_09651		related to large-conductance mechanosensitive channel
FGSG_09659		related to mitochondrion biogenesis protein (She9)
FGSG_09701		related to major facilitator MirA
FGSG_09706		related to positive effector protein GCN20
FGSG_09727		putative protein [EST hit]
FGSG_09729		conserved hypothetical protein
FGSG_09761		conserved hypothetical protein
FGSG_09762		related to aldehyde dehydrogenase
FGSG_09775		related to glia maturation factor beta
FGSG_09784		probable RIO2 protein
FGSG_09794		conserved hypothetical protein
FGSG_09819		related to malic acid transport protein
FGSG_09825		conserved hypothetical protein
FGSG_09861		conserved hypothetical protein
FGSG_09886		conserved hypothetical protein
FGSG_09896		probable isocitrate lyase (acu-3)
FGSG_09932		conserved hypothetical protein
FGSG_09966		probable translation initiation factor eIF-2 beta chain
FGSG_09972		conserved hypothetical protein
FGSG_09974		probable ribosomal protein L22
FGSG_09983		probable ornithine decarboxylase antizyme
FGSG_09999		conserved hypothetical protein
FGSG_10000		related to SAC1 - recessive suppressor of secretory defect
FGSG_10001		probable 13 kD U4/U6.U5 snRNP associate protein Snu13
FGSG_10026		related to 3-oxoacyl-[acyl-carrier-protein] reductase
FGSG_10039		conserved hypothetical protein
FGSG_10049		probable Cysteine desulfurase, mitochondrial precursor (tRNA splicing protein SPL1)
FGSG_10050		related to mismatched base pair and cruciform dna recognition protein
FGSG_10062		conserved hypothetical protein
FGSG_10073		conserved hypothetical protein
FGSG_10075		related to translation initiation factor 3 (47 kDa subunit)
FGSG_10076		related to spt5p
FGSG_10108		conserved hypothetical protein
FGSG_10110		conserved hypothetical protein
FGSG_10132		conserved hypothetical protein
FGSG_10140		conserved hypothetical protein
FGSG_10146		conserved hypothetical protein
FGSG_10149		conserved hypothetical protein
FGSG_10150		related to palI protein
FGSG_10159		conserved hypothetical protein
FGSG_10181		probable RPL42B - ribosomal protein L36a.e
FGSG_10197		conserved hypothetical protein
FGSG_10198		related to aconitate hydratase precursor
FGSG_10211		probable homoserine kinase
FGSG_10222		probable RIC1 protein
FGSG_10227		probable dCMP deaminase
FGSG_10236		conserved hypothetical protein
FGSG_10241		conserved hypothetical protein
FGSG_10245		probable ribosomal protein L30, cytosolic
FGSG_10246		probable 60S ribosomal protein L10, cytosolic
FGSG_10250		probable nitrilase (NIT3)
FGSG_10262		conserved hypothetical protein
FGSG_10300		conserved hypothetical protein
FGSG_10326		conserved hypothetical protein
FGSG_10347		probable IDP1 - isocitrate dehydrogenase (NADP+), mitochondrial
FGSG_10349		conserved hypothetical protein
FGSG_10351		probable DTD1 - D-Tyr-tRNA(Tyr) deacylase activity
FGSG_10355		related to ribosomal protein YmL20 precursor, mitochondrial
FGSG_10368		probable RPP1A - 60S large subunit acidic ribosomal protein a1
FGSG_10392		conserved hypothetical protein
FGSG_10395		related to laccase precursor
FGSG_10396		conserved hypothetical protein
FGSG_10400		hypothetical protein
FGSG_10401		conserved hypothetical protein
FGSG_10403		conserved hypothetical protein
FGSG_10446		related to PDC5 - pyruvate decarboxylase, isozyme 2
FGSG_10455		conserved hypothetical protein
FGSG_10467		conserved hypothetical protein
FGSG_10485		hypothetical protein
FGSG_10486		hypothetical protein
FGSG_10487		hypothetical protein
FGSG_10488		conserved hypothetical protein
FGSG_10497		conserved hypothetical protein
FGSG_10498		conserved hypothetical protein
FGSG_10513		conserved hypothetical protein
FGSG_10525		related to subtilisin-like serine protease
FGSG_10527		probable ribosomal protein S15a.e.c10, cytosolic
FGSG_10529		probable MNN4 - regulates the mannosylphosphorylation
FGSG_10559		conserved hypothetical protein
FGSG_10567		conserved hypothetical protein
FGSG_10584		conserved hypothetical protein
FGSG_10592		conserved hypothetical protein
FGSG_10597		conserved hypothetical protein
FGSG_10606		probable cytochrome-c peroxidase precursor
FGSG_10609		related to 6-hydroxy-d-nicotine oxidase
FGSG_10626		related to phenazine biosynthesis protein phzC
FGSG_10634		related to cutinase 1 precursor
FGSG_10642		conserved hypothetical protein
FGSG_10655		related to ferric reductase FRE2 precursor
FGSG_10661		probable maltose permease (MalP)
FGSG_10677		related to peroxisomal amine oxidase (copper-containing)
FGSG_10678		conserved hypothetical protein
FGSG_10717		related to transport protein USO1
FGSG_10718		related to protein arginine N-methyltransferase 3
FGSG_10723		probable hymA gene
FGSG_10742		conserved hypothetical protein
FGSG_10744		related to ribosomal protein of the large subunit, mitochondrial
FGSG_10745		conserved hypothetical protein
FGSG_10755		conserved hypothetical protein
FGSG_10757		probable ATP-binding protein PRP16
FGSG_10780		conserved hypothetical protein
FGSG_10785		conserved hypothetical protein
FGSG_10804		probable glutaryl-CoA dehydrogenase
FGSG_10816		related to aquaporin
FGSG_10840		probable PRS5 - ribose-phosphate pyrophosphokinases
FGSG_10845		probable ribosomal protein L26
FGSG_10850		conserved hypothetical protein
FGSG_10854		related to antioxidant protein and metal homeostasis factor
FGSG_10879		related to rRNA processing protein
FGSG_10881		probable cytochrome c
FGSG_10896		related to RNA helicase SPB4
FGSG_10905		probable ribosome-associated protein S2 (Rap-1)
FGSG_10906		related to ribosomal protein S15 precursor (mitochondrial)
FGSG_10908		probable nucleolar protein NOP58
FGSG_10925		probable saccharopine dehydrogenase (NAD, L-lysine-forming)
FGSG_10930		conserved hypothetical protein
FGSG_10942		conserved hypothetical protein
FGSG_10947		probable KGD2 - 2-oxoglutarate dehydrogenase complex E2 component
FGSG_10967		probable arginase
FGSG_10970		probable apsB protein
FGSG_10986		related to alcohol oxidase
FGSG_11000		conserved hypothetical protein
FGSG_11003		related to TOB3 (member of AAA-ATPase family)
FGSG_11011		probable PGU1 - Endo-polygalacturonase
FGSG_11029		related to major facilitator MirA
FGSG_11038		related to trichodiene oxygenase cytochrome P450
FGSG_11054		probable homocitrate synthase, mitochondrial precursor
FGSG_11057		related to hexose transporter protein
FGSG_11058		conserved hypothetical protein
FGSG_11062		conserved hypothetical protein
FGSG_11063		conserved hypothetical protein
FGSG_11064		related to glycine-rich RNA-binding protein
FGSG_11073		related to aminopeptidase
FGSG_11078		conserved hypothetical protein
FGSG_11104		conserved hypothetical protein
FGSG_11105		related to hsp70 protein
FGSG_11128		probable aspartate aminotransferase, cytoplasmic
FGSG_11173		conserved hypothetical protein
FGSG_11174		related to calcium-independent phospholipase A2
FGSG_11175		conserved hypothetical protein
FGSG_11192		conserved hypothetical protein
FGSG_11200		related to heterokaryon incompatibility protein
FGSG_11208		conserved hypothetical protein
FGSG_11210		related to vesicular transport-associated repeat protein Tb-291
FGSG_11228		related to choline dehydrogenase
FGSG_11234		related to global transactivator
FGSG_11236		related to non-hemolytic phospholipase C precursor
FGSG_11253		conserved hypothetical protein
FGSG_11257		conserved hypothetical protein
FGSG_11287		conserved hypothetical protein
FGSG_11292		conserved hypothetical protein
FGSG_11317		related to acetyltransferase
FGSG_11327		related to pentalenene synthase
FGSG_11328		conserved hypothetical protein
FGSG_11337		related to ribokinase
FGSG_11344		conserved hypothetical protein
FGSG_11349		conserved hypothetical protein
FGSG_11350		conserved hypothetical protein
FGSG_11368		hypothetical protein
FGSG_11394		related to P.aeruginosa anthranilate synthase component II
FGSG_11410		conserved hypothetical protein
FGSG_11413		conserved hypothetical protein
FGSG_11420		related to tyrosinase
FGSG_11421		hypothetical protein
FGSG_11431		hypothetical protein
FGSG_11455		conserved hypothetical protein
FGSG_11474		conserved hypothetical protein
FGSG_11480		related to quinate transport protein
FGSG_11483		hypothetical protein
FGSG_11540		conserved hypothetical protein
FGSG_11546		conserved hypothetical protein
FGSG_11547		conserved hypothetical protein
FGSG_11574		conserved hypothetical protein
FGSG_11590		probable TAD2 - tRNA-specific adenosine deaminase 2
FGSG_11603		related to KM-PA-2 protein
FGSG_11610		conserved hypothetical protein
FGSG_11618		conserved hypothetical protein
FGSG_11626		probable HTB1 - histone H2B
FGSG_11647		hypothetical protein
FGSG_11648		conserved hypothetical protein
FGSG_11675		hypothetical protein
FGSG_11706		conserved hypothetical protein
FGSG_11707		conserved hypothetical protein
FGSG_11756		conserved hypothetical protein
FGSG_11855		conserved hypothetical protein
FGSG_11870		hypothetical protein
FGSG_11879		conserved hypothetical protein
FGSG_11895		putative protein [EST hit]
FGSG_11921		conserved hypothetical protein
FGSG_11922		probable ribosomal protein S28B
FGSG_11927		hypothetical protein
FGSG_11944		conserved hypothetical protein
FGSG_11958		conserved hypothetical protein
FGSG_11959		conserved hypothetical protein
FGSG_11979		probable protein-tyrosine-phosphatase
FGSG_11984		conserved hypothetical protein
FGSG_11992		related to UDPglucose 4-epimerase
FGSG_12000		hypothetical protein
FGSG_12008		hypothetical protein
FGSG_12040		conserved hypothetical protein
FGSG_12048		conserved hypothetical protein
FGSG_12056		putative protein [EST hit]
FGSG_12076		conserved hypothetical protein
FGSG_12097		hypothetical protein
FGSG_12105		conserved hypothetical protein
FGSG_12132		conserved hypothetical protein
FGSG_12136		conserved hypothetical protein
FGSG_12164		related to S.pombe pac2 protein
FGSG_12187		probable ribosomal protein
FGSG_12209		hypothetical protein
FGSG_12214		conserved hypothetical protein
FGSG_12234		conserved hypothetical protein
FGSG_12240		conserved hypothetical protein
FGSG_12260		hypothetical protein
FGSG_12266		conserved hypothetical protein
FGSG_12275		related to origin recognition complex subunit 5
FGSG_12281		related to cyclin B1 interacting protein
FGSG_12376		probable glycine-rich RNA-binding protein
FGSG_12436		conserved hypothetical protein
FGSG_12473		hypothetical protein
FGSG_12485		related to ferric reductase Fre2p
FGSG_12488		related to reductases
FGSG_12497		related to heterokaryon incompatibility protein (het-6OR allele)
FGSG_12518		probable aspartate aminotransferase, cytoplasmic
FGSG_12546		conserved hypothetical protein
FGSG_12562		related to acetyltransferase, GNAT family
FGSG_12570		conserved hypothetical protein
FGSG_12571		conserved hypothetical protein
FGSG_12583		conserved hypothetical protein
FGSG_12599		related to trichodiene oxygenase cytochrome P450
FGSG_12616		related to tol protein
FGSG_12623		hypothetical protein
FGSG_12651		conserved hypothetical protein
FGSG_12659		conserved hypothetical protein
FGSG_12673		hypothetical protein
FGSG_12691		conserved hypothetical protein
FGSG_12695		hypothetical protein
FGSG_12708		hypothetical protein
FGSG_12736		hypothetical protein
FGSG_12739		hypothetical protein
FGSG_12746		conserved hypothetical protein
FGSG_12747		conserved hypothetical protein
FGSG_12760		conserved hypothetical protein
FGSG_12763		hypothetical protein
FGSG_12777		hypothetical protein
FGSG_12816		conserved hypothetical protein
FGSG_12869		conserved hypothetical protein
FGSG_12909		conserved hypothetical protein
FGSG_12910		hypothetical protein
FGSG_12911		hypothetical protein
FGSG_12920		conserved hypothetical protein
FGSG_12937		related to TWF1 - twinfilin, an actin monomer sequestering protein
FGSG_12938		related to TWF1 - twinfilin, an actin monomer sequestering protein
FGSG_12966		conserved hypothetical protein
FGSG_12999		conserved hypothetical protein
FGSG_13009		conserved hypothetical protein
FGSG_13077		hypothetical protein
FGSG_13127		probable FAD carrier protein FLX1
FGSG_13128		conserved hypothetical protein
FGSG_13152		conserved hypothetical protein
FGSG_13181		conserved hypothetical protein
FGSG_13185		related to laccase precursor
FGSG_13198		conserved hypothetical protein
FGSG_13200		hypothetical protein
FGSG_13227		hypothetical protein
FGSG_13300		related to sucrose cleavage protein
FGSG_13305		hypothetical protein
FGSG_13322		conserved hypothetical protein
FGSG_13332		conserved hypothetical protein
FGSG_13343		probable GUT1 - glycerol kinase
FGSG_13387		hypothetical protein
FGSG_13396		related to mouse T10 protein
FGSG_13419		hypothetical protein
FGSG_13432		conserved hypothetical protein
FGSG_13433		conserved hypothetical protein
FGSG_13449		hypothetical protein
FGSG_13483		related to n-carbamoyl-l-amino acid hydrolase
FGSG_13487		related to integral membrane protein
FGSG_13493		conserved hypothetical protein
FGSG_13502		probable ubiquitin thiolesterase L3
FGSG_13515		hypothetical protein
FGSG_13517		hypothetical protein
FGSG_13525		conserved hypothetical protein
FGSG_13537		hypothetical protein
FGSG_13552		related to NAD-dependent histone deacetylase
FGSG_13569		conserved hypothetical protein
FGSG_13580		hypothetical protein
FGSG_13611		conserved hypothetical protein
FGSG_13619		conserved hypothetical protein
FGSG_13648		conserved hypothetical protein
FGSG_13653		hypothetical protein
FGSG_13685		conserved hypothetical protein
FGSG_13698		hypothetical protein
FGSG_13713		conserved hypothetical protein
FGSG_13718		conserved hypothetical protein
FGSG_13736		conserved hypothetical protein
FGSG_13769		hypothetical protein
FGSG_13770		hypothetical protein
FGSG_13771		hypothetical protein
FGSG_13781		hypothetical protein
FGSG_13787		related to dehydroshikimate dehydratase
FGSG_13799		conserved hypothetical protein
FGSG_13827		conserved hypothetical protein
FGSG_13829		related to cysteine dioxygenase type I
FGSG_13848		conserved hypothetical protein
FGSG_13896		hypothetical protein
FGSG_13908		hypothetical protein
FGSG_13930		hypothetical protein
FGSG_13931		conserved hypothetical protein
FGSG_13948		conserved hypothetical protein
FGSG_13962		related to 3-hydroxybutyryl-CoA dehydrogenase
FGSG_13963		related to 3-hydroxybutyryl-CoA dehydrogenase
FGSG_13977		hypothetical protein
FGSG_13983		related to phenol hydroxylase
FGSG_14000		conserved hypothetical protein
FGSG_15682		related to salicylate 1-monooxygenase
FGSG_15686		related to multidrug resistance proteins
FGSG_15695		related to laccase precursor
FGSG_15696		related to ROT2 - glucosidase II, catalytic subunit
FGSG_15703		related to Mx2 protein (GTPase protein)
FGSG_15706		hypothetical protein
FGSG_15710		probable pyrimidine 5`-nucleotidase
FGSG_15775		hypothetical protein
FGSG_15790		hypothetical protein
FGSG_15791		related to G/U mismatch-specific uracil DNA glycosylase
FGSG_15799		hypothetical protein
FGSG_15834		hypothetical protein
FGSG_15883		hypothetical protein
FGSG_15885		related to Versicolorin B synthase
FGSG_15902		hypothetical protein
FGSG_15916		related to aspartate-tRNA ligase
FGSG_15924		probable dihydroxy-acid dehydratase
FGSG_15930		hypothetical protein
FGSG_15955		probable carnitine transport protein
FGSG_15965		probable maltose permease (MalP)
FGSG_15976		hypothetical protein
FGSG_15993		hypothetical protein
FGSG_16022		probable aminopeptidase P, cytoplasmic
FGSG_16025		hypothetical protein
FGSG_16033		related to FMN-dependent 2-nitropropane dioxygenase
FGSG_16075		related to lactose regulatory protein
FGSG_16084		hypothetical protein
FGSG_16093		hypothetical protein
FGSG_16108		hypothetical protein
FGSG_16113		related to histidine kinase
FGSG_16130		hypothetical protein
FGSG_16142		hypothetical protein
FGSG_16153		hypothetical protein
FGSG_16186		related to LPL lysophospholipase precursor
FGSG_16195		hypothetical protein
FGSG_16212		hypothetical protein
FGSG_16222		hypothetical protein
FGSG_16227		hypothetical protein
FGSG_16233		related to ATO2 - Integral membrane protein, involved in ammonia production
FGSG_16265		hypothetical protein
FGSG_16270		hypothetical protein
FGSG_16306		hypothetical protein
FGSG_16310		hypothetical protein
FGSG_16318		hypothetical protein
FGSG_16322		hypothetical protein
FGSG_16328		related to esterase
FGSG_16349		hypothetical protein
FGSG_16358		related to integral membrane protein pth11
FGSG_16363		hypothetical protein
FGSG_16373		hypothetical protein
FGSG_16386		hypothetical protein
FGSG_16403		probable sterol glucosyltransferase
FGSG_16411		hypothetical protein
FGSG_16425		hypothetical protein
FGSG_16433		related to VMA-11 V-type ATPase subunit C` (VMA-11)
FGSG_16437		hypothetical protein
FGSG_16492		related to cell division-associated protein
FGSG_16529		hypothetical protein
FGSG_16565		related to CYB2 - Lactate dehydrogenase cytochrome b2
FGSG_16572		probable nucleotide exsicion repair protein RAD16
FGSG_16587		hypothetical protein
FGSG_16594		probable alpha-aminoadipate reductase large subunit
FGSG_16601		hypothetical protein
FGSG_16638		related to translation initiation factor IF-2, mitochondrial
FGSG_16664		hypothetical protein
FGSG_16686		hypothetical protein
FGSG_16688		related to HOL1 protein
FGSG_16702		probable nuclease NUC1 precursor, mitochondrial
FGSG_16750		related to glutamate 5-kinase
FGSG_16778		related to ribosomal protein
FGSG_16779		probable Rab geranylgeranyl transferase type II beta subunit
FGSG_16815		related to ELP2 - subunit of elongator and elongating RNA polymerase II holoenzyme
FGSG_16822		hypothetical protein
FGSG_16878		probable glucokinase
FGSG_16885		hypothetical protein
FGSG_16892		hypothetical protein
FGSG_16894		hypothetical protein
FGSG_16919		related to gamma hydroxybutyrate dehydrogenase
FGSG_16925		hypothetical protein
FGSG_16957		probable phenylacetyl-CoA ligase
FGSG_16974		hypothetical protein
FGSG_16977		related to host-specific AK-toxin Akt2
FGSG_16989		hypothetical protein
FGSG_16993		probable transcription factor BTF3a
FGSG_17033		probable WD40 repeat protein CreC
FGSG_17076		hypothetical protein
FGSG_17094		related to fatty acid alpha-oxidase
FGSG_17100		hypothetical protein
FGSG_17101		hypothetical protein
FGSG_17106		hypothetical protein
FGSG_17148		hypothetical protein
FGSG_17165		probable general amino acid permease
FGSG_17188		hypothetical protein
FGSG_17214		related to siroheme synthase (Uroporphyrin-III C-methyltransferase)
FGSG_17306		hypothetical protein
FGSG_17321		related to NOP13 - may be required for processing of pre-18S rRNA
FGSG_17350		hypothetical protein
FGSG_17360		hypothetical protein
FGSG_17370		hypothetical protein
FGSG_17372		related to helicase-like transcription factor protein
FGSG_17379		related to RTT106 regulator of Ty1 transposition
FGSG_17382		hypothetical protein
FGSG_17393		hypothetical protein
FGSG_17410		related to integral membrane protein
FGSG_17465		hypothetical protein
FGSG_17511		related to TMA46 - Protein putative involved in cytoplasmic ribosome function
FGSG_17531		probable Modin
FGSG_17532		hypothetical protein
FGSG_17545		related to monophenol monooxygenase (tyrosinase)
FGSG_17549		hypothetical protein
FGSG_17581		hypothetical protein
FGSG_17621		conserved hypothetical protein
FGSG_17624		related to sensory transduction histidine kinase
FGSG_17644		conserved hypothetical protein
FGSG_17653		conserved hypothetical protein
FGSG_17670		probable CUP5 - H+-ATPase V0 domain 17 KD subunit, vacuolar
FGSG_17697		conserved hypothetical protein
FGSG_17705		related to tol protein
FGSG_03830		hypothetical protein (4783 nt)
FGSG_03973		hypothetical protein (749 nt)
FGSG_05794		hypothetical protein (10061 nt)
FGSG_11679		hypothetical protein (374 nt)
FGSG_11724		hypothetical protein (977 nt)
FGSG_11765		hypothetical protein (1467 nt)
FGSG_11771		hypothetical protein (622 nt)
FGSG_11919		hypothetical protein (651 nt)
FGSG_11920		hypothetical protein (915 nt)
FGSG_11962		hypothetical protein (917 nt)
FGSG_11963		hypothetical protein (1149 nt)
FGSG_12004		hypothetical protein (1304 nt)
FGSG_12005		hypothetical protein (744 nt)
FGSG_12013		hypothetical protein (390 nt)
FGSG_12117		hypothetical protein (526 nt)
FGSG_12170		hypothetical protein (423 nt)
FGSG_12301		hypothetical protein (789 nt)
FGSG_12302		ATP-dependent RNA helicase DBP2 (1297 nt)
FGSG_12314		hypothetical protein (1069 nt)
FGSG_12340		hypothetical protein (426 nt)
FGSG_12502		hypothetical protein (1396 nt)
FGSG_12580		hypothetical protein (507 nt)
FGSG_12761		hypothetical protein (126 nt)
FGSG_13158		hypothetical protein (300 nt)
FGSG_13328		hypothetical protein (405 nt)
FGSG_13618		hypothetical protein (309 nt)
FGSG_13645		hypothetical protein (357 nt)
FGSG_13664		60S ribosomal protein L19 (1151 nt)
FGSG_13726		hypothetical protein (153 nt)
Supercontig_3.1:2616112-2616493
Supercontig_3.1:2879381-2880318
Supercontig_3.1:3750079-3750374
Supercontig_3.1:3753076-3753597
Supercontig_3.1:3859060-3859868
Supercontig_3.1:3886066-3887294
Supercontig_3.1:4165342-4166457
Supercontig_3.1:5514049-5514943
Supercontig_3.1:5514050-5514703
Supercontig_3.1:5640314-5640566
Supercontig_3.1:6128064-6128645
Supercontig_3.1:7397349-7398886
Supercontig_3.1:7397349-7398902
Supercontig_3.1:7764840-7765760
Supercontig_3.1:8677333-8677675
Supercontig_3.1:8677333-8677692
Supercontig_3.1:8677335-8677689
Supercontig_3.1:8819037-8820793
Supercontig_3.10:43555-44023
Supercontig_3.13:149-558
Supercontig_3.13:201-558
Supercontig_3.2:1309785-1310813
Supercontig_3.2:1309785-1310821
Supercontig_3.2:1577368-1577635
Supercontig_3.2:1730191-1731054
Supercontig_3.2:1730237-1731054
Supercontig_3.2:1731163-1731650
Supercontig_3.2:1893304-1894829
Supercontig_3.2:2240680-2241368
Supercontig_3.2:255746-256258
Supercontig_3.2:2764140-2764896
Supercontig_3.2:3548241-3548809
Supercontig_3.2:3787121-3787709
Supercontig_3.2:3787121-3787715
Supercontig_3.2:4143323-4144637
Supercontig_3.2:4303211-4303839
Supercontig_3.2:4329873-4330224
Supercontig_3.2:5430407-5431164
Supercontig_3.2:669093-669141
Supercontig_3.2:708193-710365
Supercontig_3.2:838905-841348
Supercontig_3.3:1210849-1211131
Supercontig_3.3:1444601-1446677
Supercontig_3.3:2804177-2804475
Supercontig_3.3:3087199-3087508
Supercontig_3.3:3087570-3087883
Supercontig_3.3:4292943-4293080
Supercontig_3.3:4526292-4527522
Supercontig_3.3:4825284-4826418
Supercontig_3.3:4859484-4859859
Supercontig_3.3:5120846-5121090
Supercontig_3.3:5120856-5121273
Supercontig_3.4:1004732-1008435
Supercontig_3.4:1211292-1211995
Supercontig_3.4:2186998-2187576
Supercontig_3.4:2210715-2211204
Supercontig_3.4:3159524-3159994
Supercontig_3.4:331249-331509
Supercontig_3.4:3667741-3668321
Supercontig_3.4:3667788-3668299
Supercontig_3.4:3761666-3762239
Supercontig_3.4:3965142-3965828
Supercontig_3.4:4147104-4147530
Supercontig_3.4:4147121-4147530
Supercontig_3.4:4267620-4268283
Supercontig_3.4:4267638-4268281
Supercontig_3.4:4267726-4268281
Supercontig_3.4:4269650-4269972
Supercontig_3.4:4269650-4269977
Supercontig_3.4:4269652-4269977
Supercontig_3.4:4559202-4559388
Supercontig_3.4:49511-51064
Supercontig_3.4:498886-500567
Supercontig_3.4:694524-695722
Supercontig_3.4:695783-696415
Supercontig_3.5:1089773-1089984
Supercontig_3.5:1387803-1388725
Supercontig_3.5:1829839-1832971
Supercontig_3.5:1926443-1926966
Supercontig_3.5:1926642-1926966
Supercontig_3.5:2106511-2107505
Supercontig_3.5:2109710-2111458
Supercontig_3.5:2202454-2202568
Supercontig_3.5:3121158-3121927
Supercontig_3.5:3121158-3122057
Supercontig_3.5:3133771-3134512
Supercontig_3.5:377119-377726
Supercontig_3.5:541543-542361
Supercontig_3.5:542628-544464
Supercontig_3.6:2388752-2389300
Supercontig_3.6:2388899-2389318
Supercontig_3.6:2388904-2389317
Supercontig_3.6:2535459-2536217
Supercontig_3.6:373010-373796
Supercontig_3.7:1402166-1403098
Supercontig_3.7:1402166-1403099
Supercontig_3.7:1402166-1403100
Supercontig_3.7:1750220-1751307
Supercontig_3.7:2011470-2012086
Supercontig_3.7:2116943-2119166
Supercontig_3.7:2269190-2269686
Supercontig_3.7:2269192-2269685
Supercontig_3.7:2269288-2269686
Supercontig_3.7:2322816-2323859
Supercontig_3.8:1186552-1187865
Supercontig_3.9:166853-169756
Supercontig_3.9:166859-169756
Supercontig_3.9:588497-588903
Supercontig_3.9:588617-588903

## Sheet: FunCat_1396
S4 Table. Functionlal analysis of unique in planta up-regulated genes on 3ADON population at 48-,96-, and 144- HAI, compared to in vitro and 15ADON population.
Used file: Entries: 1396
Your provided set of 1396 genes:
The comparison is done to p3_i2_t5518_Fus_grami_v32_mod containing 13826 annotated genes.
1257 out of 1396 genes are found:
FGSG_00002 FGSG_00011 FGSG_00032 FGSG_00033 FGSG_00039 FGSG_00055 FGSG_00066 FGSG_00100 FGSG_00118 FGSG_00140 FGSG_00169 FGSG_00174 FGSG_00203 FGSG_00264 FGSG_00265 FGSG_00268 FGSG_00278 FGSG_00292 FGSG_00296 FGSG_00298 FGSG_00312 FGSG_00328 FGSG_00336 FGSG_00346 FGSG_00365 FGSG_00372 FGSG_00395 FGSG_00417 FGSG_00447 FGSG_00449 FGSG_00478 FGSG_00481 FGSG_00485 FGSG_00495 FGSG_00501 FGSG_00506 FGS…
FUNCTIONAL CATEGORY	abs SET	rel SET	genes SET	abs GENOME	rel GENOME	rel SET/rel GENOME	P-VALUE
01 METABOLISM	400	31.8	FGSG_00011 FGSG_00032 FGSG_00100 FGSG_00118 FGSG_00278 FGSG_00296 FGSG_00298 FGSG_00346 FGSG_00365 FGSG_00417 FGSG_00478 FGSG_00501 FGSG_00524 FGSG_00539 FGSG_00578 FGSG_00598 FGSG_00621 FGSG_00646 FGSG_00654 FGSG_00783 FGSG_00815 FGSG_00903 FGSG_00921 FGSG_01028 FGSG_01063 FGSG_01066 FGSG_01069 FGSG_01086 FGSG_01134 FGSG_01256 FGSG_01285 FGSG_01298 FGSG_01302 FGSG_01355 FGSG_01356 FGSG_01392 FGS…	4034	29.1	1.09278	0
12.01 ribosome biogenesis	108	8.59	FGSG_00292 FGSG_00328 FGSG_00372 FGSG_00395 FGSG_00495 FGSG_00631 FGSG_00634 FGSG_00671 FGSG_00695 FGSG_00798 FGSG_00845 FGSG_01016 FGSG_01021 FGSG_01081 FGSG_01136 FGSG_01154 FGSG_11922 FGSG_01278 FGSG_01386 FGSG_01504 FGSG_01516 FGSG_01553 FGSG_01592 FGSG_01653 FGSG_02012 FGSG_02099 FGSG_02233 FGSG_02493 FGSG_02503 FGSG_02511 FGSG_02561 FGSG_12187 FGSG_11603 FGSG_04476 FGSG_04326 FGSG_04149 FGS…	255	1.84	4.66848	1.84823e-46
12.01.01 ribosomal proteins	80	6.36	FGSG_00328 FGSG_00395 FGSG_00495 FGSG_00631 FGSG_00634 FGSG_00671 FGSG_00798 FGSG_00845 FGSG_01016 FGSG_01021 FGSG_01081 FGSG_01136 FGSG_01154 FGSG_11922 FGSG_01278 FGSG_01504 FGSG_01516 FGSG_01653 FGSG_02099 FGSG_02493 FGSG_02503 FGSG_02561 FGSG_12187 FGSG_04476 FGSG_04326 FGSG_04149 FGSG_04137 FGSG_04136 FGSG_04915 FGSG_05378 FGSG_05433 FGSG_05466 FGSG_05493 FGSG_05605 FGSG_05916 FGSG_05932 FGS…	165	1.19	5.34454	6.83679e-40
12 PROTEIN SYNTHESIS	134	10.6	FGSG_00292 FGSG_00328 FGSG_00372 FGSG_00395 FGSG_00495 FGSG_00506 FGSG_00631 FGSG_00634 FGSG_00671 FGSG_00695 FGSG_00798 FGSG_00845 FGSG_01008 FGSG_01016 FGSG_01021 FGSG_01081 FGSG_01121 FGSG_01136 FGSG_01154 FGSG_11922 FGSG_01278 FGSG_01314 FGSG_01386 FGSG_01504 FGSG_01516 FGSG_01553 FGSG_01575 FGSG_01592 FGSG_01653 FGSG_02012 FGSG_02099 FGSG_02233 FGSG_02493 FGSG_02503 FGSG_02511 FGSG_02561 FGS…	439	3.17	3.34385	1.23086e-38
12.04 translation	76	6.04	FGSG_00328 FGSG_00395 FGSG_00506 FGSG_00631 FGSG_00634 FGSG_00671 FGSG_00798 FGSG_00845 FGSG_01008 FGSG_01016 FGSG_01021 FGSG_01121 FGSG_01154 FGSG_11922 FGSG_01278 FGSG_01314 FGSG_01504 FGSG_01575 FGSG_02099 FGSG_02493 FGSG_02503 FGSG_15916 FGSG_04476 FGSG_04181 FGSG_04149 FGSG_04137 FGSG_04136 FGSG_03594 FGSG_05378 FGSG_05433 FGSG_05493 FGSG_05605 FGSG_05614 FGSG_05777 FGSG_05916 FGSG_05999 FGS…	218	1.57	3.84713	2.66719e-26
11.04.01 rRNA processing	47	3.73	FGSG_00372 FGSG_00485 FGSG_00567 FGSG_00695 FGSG_01102 FGSG_01553 FGSG_02511 FGSG_02561 FGSG_11603 FGSG_04424 FGSG_04929 FGSG_05465 FGSG_05466 FGSG_05556 FGSG_05686 FGSG_05687 FGSG_06243 FGSG_06372 FGSG_06502 FGSG_06628 FGSG_06788 FGSG_06804 FGSG_06955 FGSG_06962 FGSG_07055 FGSG_07107 FGSG_07262 FGSG_07296 FGSG_07379 FGSG_07457 FGSG_08714 FGSG_08645 FGSG_08578 FGSG_08173 FGSG_08158 FGSG_09022 FGS…	187	1.35	2.76296	7.10658e-11
01.01 amino acid metabolism	94	7.47	FGSG_00011 FGSG_00296 FGSG_00346 FGSG_00478 FGSG_00501 FGSG_00598 FGSG_00815 FGSG_00903 FGSG_01066 FGSG_01086 FGSG_01134 FGSG_01285 FGSG_01392 FGSG_01395 FGSG_01486 FGSG_01573 FGSG_01643 FGSG_01766 FGSG_01801 FGSG_01962 FGSG_02145 FGSG_02168 FGSG_02379 FGSG_15885 FGSG_15924 FGSG_04065 FGSG_03160 FGSG_12518 FGSG_03034 FGSG_16373 FGSG_04708 FGSG_12599 FGSG_04998 FGSG_05003 FGSG_05052 FGSG_05223 FGS…	618	4.46	1.67489	3.54897e-07
16.03.03 RNA binding	58	4.61	FGSG_00372 FGSG_00485 FGSG_00567 FGSG_00845 FGSG_01016 FGSG_01121 FGSG_01154 FGSG_02099 FGSG_02493 FGSG_02511 FGSG_02561 FGSG_02630 FGSG_04424 FGSG_04326 FGSG_04072 FGSG_12376 FGSG_03819 FGSG_03594 FGSG_12488 FGSG_04929 FGSG_05466 FGSG_05556 FGSG_05686 FGSG_05762 FGSG_05777 FGSG_06220 FGSG_06243 FGSG_06338 FGSG_06372 FGSG_16638 FGSG_06788 FGSG_06804 FGSG_06955 FGSG_07055 FGSG_07262 FGSG_07296 FGS…	327	2.36	1.95339	5.06268e-07
01.01.06 metabolism of the aspartate family	28	2.22	FGSG_00296 FGSG_00346 FGSG_00903 FGSG_01285 FGSG_01392 FGSG_01962 FGSG_03160 FGSG_12518 FGSG_16373 FGSG_05052 FGSG_05223 FGSG_05678 FGSG_05696 FGSG_06098 FGSG_06290 FGSG_16594 FGSG_06544 FGSG_08909 FGSG_08498 FGSG_17214 FGSG_09896 FGSG_10049 FGSG_10211 FGSG_13829 FGSG_11128 FGSG_11054 FGSG_10925 FGSG_10804	132	0.95	2.33684	1.69041e-05
16.03 nucleic acid binding	108	8.59	FGSG_00140 FGSG_00365 FGSG_00372 FGSG_00485 FGSG_00567 FGSG_00621 FGSG_00665 FGSG_00671 FGSG_00845 FGSG_01007 FGSG_01016 FGSG_01121 FGSG_01154 FGSG_01298 FGSG_01350 FGSG_01470 FGSG_01638 FGSG_02099 FGSG_02493 FGSG_02511 FGSG_02561 FGSG_02630 FGSG_15791 FGSG_15916 FGSG_04424 FGSG_04326 FGSG_12275 FGSG_04120 FGSG_04072 FGSG_12376 FGSG_03819 FGSG_03702 FGSG_03594 FGSG_12488 FGSG_02972 FGSG_02785 FGS…	807	5.83	1.47341	2.20754e-05
16 PROTEIN WITH BINDING FUNCTION OR COFACTOR REQUIREMENT (structural or catalytic)	339	26.9	FGSG_00100 FGSG_00140 FGSG_00203 FGSG_00296 FGSG_00346 FGSG_00365 FGSG_00372 FGSG_00395 FGSG_00417 FGSG_00485 FGSG_00567 FGSG_00621 FGSG_00631 FGSG_00634 FGSG_00665 FGSG_00671 FGSG_00717 FGSG_00783 FGSG_00798 FGSG_00845 FGSG_00921 FGSG_01007 FGSG_01008 FGSG_01016 FGSG_01021 FGSG_01028 FGSG_01063 FGSG_01086 FGSG_01121 FGSG_01134 FGSG_01154 FGSG_11922 FGSG_01278 FGSG_01285 FGSG_01298 FGSG_01314 FGS…	3107	22.4	1.20089	2.73796e-05
11.06 RNA modification	17	1.35	FGSG_00665 FGSG_01102 FGSG_01465 FGSG_02630 FGSG_05466 FGSG_06243 FGSG_06338 FGSG_06372 FGSG_06863 FGSG_07093 FGSG_07294 FGSG_07440 FGSG_11590 FGSG_08920 FGSG_09036 FGSG_10351 FGSG_10908	68	0.49	2.7551	9.06873e-05
01.01.06.06 metabolism of lysine	14	1.11	FGSG_00346 FGSG_01285 FGSG_01392 FGSG_03160 FGSG_16373 FGSG_05052 FGSG_05223 FGSG_05678 FGSG_06290 FGSG_16594 FGSG_08498 FGSG_11054 FGSG_10925 FGSG_10804	50	0.36	3.08333	0.000100606
11.04 RNA processing	63	5.01	FGSG_00169 FGSG_00372 FGSG_00485 FGSG_00567 FGSG_00665 FGSG_00695 FGSG_01102 FGSG_01553 FGSG_02511 FGSG_02561 FGSG_02630 FGSG_11603 FGSG_04424 FGSG_03819 FGSG_03379 FGSG_12488 FGSG_04929 FGSG_05465 FGSG_05466 FGSG_05556 FGSG_05686 FGSG_05687 FGSG_05762 FGSG_06243 FGSG_06338 FGSG_06372 FGSG_06502 FGSG_06628 FGSG_06788 FGSG_06804 FGSG_06863 FGSG_06955 FGSG_06962 FGSG_07055 FGSG_07093 FGSG_07101 FGS…	442	3.19	1.57053	0.0002111
01.01.11.02 metabolism of isoleucine	9	0.71	FGSG_00296 FGSG_01086 FGSG_01392 FGSG_15924 FGSG_05696 FGSG_06282 FGSG_16919 FGSG_09512 FGSG_10211	25	0.18	3.94444	0.000219589
12.04.01 translation initiation	15	1.19	FGSG_00506 FGSG_01121 FGSG_01314 FGSG_01575 FGSG_04181 FGSG_03594 FGSG_05614 FGSG_05777 FGSG_06220 FGSG_06315 FGSG_16638 FGSG_06804 FGSG_07101 FGSG_09966 FGSG_10075	61	0.44	2.70455	0.000281836
01.01.11.02.01 biosynthesis of isoleucine	7	0.55	FGSG_00296 FGSG_01086 FGSG_01392 FGSG_15924 FGSG_05696 FGSG_06282 FGSG_09512	17	0.12	4.58333	0.000433423
01.01.11.03.01 biosynthesis of valine	6	0.47	FGSG_01086 FGSG_01392 FGSG_15924 FGSG_05696 FGSG_06282 FGSG_09512	13	0.09	5.22222	0.000546301
01.01.06.06.01 biosynthesis of lysine	9	0.71	FGSG_00346 FGSG_01392 FGSG_03160 FGSG_05052 FGSG_05223 FGSG_16594 FGSG_08498 FGSG_11054 FGSG_10925	28	0.2	3.55	0.000578082
01.01.11 metabolism of the pyruvate family (alanine, isoleucine, leucine, valine) and D-alanine	15	1.19	FGSG_00296 FGSG_01086 FGSG_01392 FGSG_01766 FGSG_02379 FGSG_15924 FGSG_04708 FGSG_05696 FGSG_06282 FGSG_16919 FGSG_09512 FGSG_09589 FGSG_10211 FGSG_11054 FGSG_10804	65	0.47	2.53191	0.000586559
01.01.09.01 metabolism of glycine	12	0.95	FGSG_15885 FGSG_03034 FGSG_16373 FGSG_04708 FGSG_05678 FGSG_06290 FGSG_07299 FGSG_08909 FGSG_08352 FGSG_08351 FGSG_11228 FGSG_10986	48	0.34	2.79412	0.000958506
01.01.06.06.01.03 aminoadipic acid pathway	5	0.39	FGSG_00346 FGSG_01392 FGSG_16594 FGSG_11054 FGSG_10925	10	0.07	5.57143	0.00105155
12.04.02 translation elongation	8	0.63	FGSG_00328 FGSG_01008 FGSG_04181 FGSG_05605 FGSG_08811 FGSG_08988 FGSG_09466 FGSG_10368	25	0.18	3.5	0.00120694
01.01.06.06.02 degradation of lysine	7	0.55	FGSG_00346 FGSG_16373 FGSG_05223 FGSG_05678 FGSG_06290 FGSG_10925 FGSG_10804	20	0.14	3.92857	0.00135442
01.01.11.03 metabolism of valine	7	0.55	FGSG_01086 FGSG_01392 FGSG_15924 FGSG_05696 FGSG_06282 FGSG_16919 FGSG_09512	21	0.15	3.66667	0.00187382
01.01.11.04.01 biosynthesis of leucine	7	0.55	FGSG_01392 FGSG_02379 FGSG_15924 FGSG_05696 FGSG_06282 FGSG_09512 FGSG_09589	21	0.15	3.66667	0.00187382
42.16 mitochondrion	28	2.22	FGSG_00328 FGSG_00495 FGSG_00646 FGSG_00717 FGSG_01136 FGSG_01452 FGSG_01653 FGSG_02220 FGSG_02477 FGSG_12187 FGSG_04567 FGSG_03249 FGSG_05543 FGSG_05598 FGSG_05932 FGSG_06224 FGSG_16565 FGSG_07069 FGSG_07875 FGSG_16778 FGSG_08712 FGSG_08988 FGSG_09004 FGSG_09438 FGSG_09659 FGSG_10606 FGSG_10906 FGSG_10744	174	1.25	1.776	0.00205477
11.06.02 tRNA modification	11	0.87	FGSG_00665 FGSG_01102 FGSG_01465 FGSG_02630 FGSG_06338 FGSG_06863 FGSG_07294 FGSG_07440 FGSG_11590 FGSG_08920 FGSG_10351	47	0.33	2.63636	0.00272755
01.01.03.02.01 biosynthesis of glutamate	10	0.79	FGSG_01573 FGSG_01801 FGSG_12518 FGSG_05733 FGSG_07174 FGSG_09580 FGSG_10198 FGSG_10347 FGSG_11128 FGSG_10967	41	0.29	2.72414	0.00304287
01.01.09 metabolism of the cysteine - aromatic group	36	2.86	FGSG_00296 FGSG_00478 FGSG_00598 FGSG_00903 FGSG_01285 FGSG_01395 FGSG_01486 FGSG_01643 FGSG_02168 FGSG_15885 FGSG_03034 FGSG_16373 FGSG_04708 FGSG_12599 FGSG_05482 FGSG_05678 FGSG_06290 FGSG_06544 FGSG_06863 FGSG_07057 FGSG_07299 FGSG_08909 FGSG_08498 FGSG_08352 FGSG_08351 FGSG_16957 FGSG_17148 FGSG_10049 FGSG_10211 FGSG_11228 FGSG_13829 FGSG_10986 FGSG_10840 FGSG_10804 FGSG_11420 FGSG_17545	247	1.78	1.60674	0.00308935
01.05.02.04 sugar, glucoside, polyol and carboxylate anabolism	16	1.27	FGSG_00524 FGSG_01392 FGSG_04309 FGSG_04065 FGSG_03014 FGSG_05330 FGSG_05733 FGSG_07113 FGSG_08723 FGSG_08712 FGSG_09181 FGSG_09280 FGSG_09580 FGSG_10198 FGSG_11011 FGSG_10947	84	0.6	2.11667	0.00336186
32.01.07 unfolded protein response (e.g. ER quality control)	15	1.19	FGSG_00717 FGSG_00921 FGSG_04032 FGSG_02785 FGSG_05543 FGSG_05598 FGSG_06154 FGSG_08841 FGSG_08684 FGSG_08644 FGSG_08560 FGSG_16993 FGSG_09037 FGSG_09465 FGSG_11105	80	0.57	2.08772	0.00517735
01.01.11.04 metabolism of leucine	8	0.63	FGSG_01392 FGSG_02379 FGSG_15924 FGSG_05696 FGSG_06282 FGSG_16919 FGSG_09512 FGSG_09589	31	0.22	2.86364	0.00539058
02.07.03 pentose-phosphate pathway non oxidative branch	3	0.23	FGSG_16885 FGSG_08045 FGSG_11337	5	0.03	7.66667	0.0065151
16.21 complex cofactor/cosubstrate/vitamine binding	61	4.85	FGSG_00100 FGSG_00296 FGSG_00346 FGSG_00417 FGSG_00665 FGSG_01086 FGSG_01285 FGSG_01392 FGSG_01395 FGSG_01465 FGSG_02097 FGSG_02168 FGSG_02217 FGSG_02355 FGSG_02379 FGSG_15885 FGSG_16033 FGSG_04621 FGSG_04599 FGSG_04309 FGSG_03593 FGSG_03547 FGSG_03546 FGSG_03309 FGSG_03249 FGSG_12518 FGSG_03034 FGSG_04708 FGSG_05334 FGSG_05696 FGSG_05733 FGSG_06282 FGSG_06447 FGSG_06544 FGSG_06863 FGSG_06869 FGS…	493	3.56	1.36236	0.00797991
02.07 pentose-phosphate pathway	10	0.79	FGSG_04065 FGSG_16227 FGSG_06553 FGSG_16885 FGSG_16919 FGSG_08723 FGSG_08045 FGSG_09028 FGSG_10840 FGSG_11337	47	0.33	2.39394	0.00853897
11.02.01 rRNA synthesis	13	1.03	FGSG_00365 FGSG_00695 FGSG_11855 FGSG_01102 FGSG_05550 FGSG_05687 FGSG_06243 FGSG_06937 FGSG_07107 FGSG_07457 FGSG_10908 FGSG_10896 FGSG_10879	71	0.51	2.01961	0.0108612
01.01.09.01.02 degradation of glycine	5	0.39	FGSG_06290 FGSG_07299 FGSG_08909 FGSG_08352 FGSG_08351	17	0.12	3.25	0.0150717
01.01.06.05 metabolism of methionine	9	0.71	FGSG_00903 FGSG_05696 FGSG_06544 FGSG_08909 FGSG_08498 FGSG_17214 FGSG_10049 FGSG_10211 FGSG_13829	44	0.31	2.29032	0.015869
01.20.35.01 metabolism of phenylpropanoids	11	0.87	FGSG_01991 FGSG_02165 FGSG_03838 FGSG_02906 FGSG_06477 FGSG_13185 FGSG_16957 FGSG_10026 FGSG_10804 FGSG_11420 FGSG_17545	59	0.42	2.07143	0.0160938
01.01.06.04 metabolism of threonine	5	0.39	FGSG_00296 FGSG_08909 FGSG_08498 FGSG_09896 FGSG_10211	18	0.13	3	0.0193402
01.03.16.03 DNA degradation	5	0.39	FGSG_16233 FGSG_05972 FGSG_06081 FGSG_16702 FGSG_08658	18	0.13	3	0.0193402
16.21.11 thiamine pyrophosphate binding	3	0.23	FGSG_01086 FGSG_04309 FGSG_06282	7	0.05	4.6	0.0198407
01.02 nitrogen, sulfur and selenium metabolism	40	3.18	FGSG_00654 FGSG_00903 FGSG_01066 FGSG_01573 FGSG_01638 FGSG_01801 FGSG_01962 FGSG_01991 FGSG_16033 FGSG_04458 FGSG_03923 FGSG_03856 FGSG_03650 FGSG_12518 FGSG_02856 FGSG_16233 FGSG_04708 FGSG_05805 FGSG_06081 FGSG_06098 FGSG_07138 FGSG_07174 FGSG_07299 FGSG_07505 FGSG_07590 FGSG_07837 FGSG_08909 FGSG_08700 FGSG_08352 FGSG_09138 FGSG_09351 FGSG_09512 FGSG_17214 FGSG_09983 FGSG_10049 FGSG_10227 FGS…	316	2.28	1.39474	0.0199492
01.01.06.05.01.02 degradation of homocysteine	2	0.15	FGSG_00903 FGSG_06544	3	0.02	7.5	0.0232793
01.01.03.05 metabolism of arginine	9	0.71	FGSG_01573 FGSG_01962 FGSG_04998 FGSG_05003 FGSG_06098 FGSG_06281 FGSG_07174 FGSG_09554 FGSG_10967	47	0.33	2.15152	0.0238959
01.01.11.04.02 degradation of leucine	5	0.39	FGSG_02379 FGSG_05696 FGSG_16919 FGSG_09512 FGSG_09589	19	0.13	3	0.0243307
32.01.01 oxidative stress response	17	1.35	FGSG_00815 FGSG_02051 FGSG_02072 FGSG_02097 FGSG_02217 FGSG_04567 FGSG_03946 FGSG_02863 FGSG_04719 FGSG_06386 FGSG_17094 FGSG_09179 FGSG_13552 FGSG_09500 FGSG_09651 FGSG_10606 FGSG_10854	112	0.81	1.66667	0.0243571
32.07.03 detoxification by modification	10	0.79	FGSG_00576 FGSG_01742 FGSG_02051 FGSG_02097 FGSG_03657 FGSG_04719 FGSG_04845 FGSG_17076 FGSG_09181 FGSG_10606	55	0.39	2.02564	0.0249606
16.21.17 pyridoxal phosphate binding	11	0.87	FGSG_00296 FGSG_01285 FGSG_02168 FGSG_12518 FGSG_04708 FGSG_05696 FGSG_06544 FGSG_08352 FGSG_09512 FGSG_10049 FGSG_11128	63	0.45	1.93333	0.0254318
20.01.01.01.01.01 siderophore-iron transport	8	0.63	FGSG_00539 FGSG_12485 FGSG_05160 FGSG_13185 FGSG_09701 FGSG_10655 FGSG_11029 FGSG_10854	41	0.29	2.17241	0.0291239
01.20.35 metabolism of secondary products derived from L-phenylalanine and L-tyrosine	11	0.87	FGSG_01991 FGSG_02165 FGSG_03838 FGSG_02906 FGSG_06477 FGSG_13185 FGSG_16957 FGSG_10026 FGSG_10804 FGSG_11420 FGSG_17545	65	0.47	1.85106	0.0313461
01.01.03.05.01 biosynthesis of arginine	6	0.47	FGSG_01573 FGSG_01962 FGSG_05003 FGSG_06098 FGSG_06281 FGSG_09554	27	0.19	2.47368	0.031347
01.01.03 assimilation of ammonia, metabolism of the glutamate group	18	1.43	FGSG_01573 FGSG_01801 FGSG_01962 FGSG_12518 FGSG_04998 FGSG_05003 FGSG_05733 FGSG_06098 FGSG_06281 FGSG_07174 FGSG_16750 FGSG_09554 FGSG_09580 FGSG_10198 FGSG_10347 FGSG_11128 FGSG_10967 FGSG_11317	124	0.89	1.60674	0.0313617
16.01 protein binding	165	13.1	FGSG_00140 FGSG_00365 FGSG_00372 FGSG_00395 FGSG_00621 FGSG_00631 FGSG_00634 FGSG_00671 FGSG_00717 FGSG_00798 FGSG_00845 FGSG_00921 FGSG_01008 FGSG_01016 FGSG_01021 FGSG_01028 FGSG_01134 FGSG_01154 FGSG_11922 FGSG_01278 FGSG_01314 FGSG_01334 FGSG_01350 FGSG_01386 FGSG_01470 FGSG_01504 FGSG_01516 FGSG_01559 FGSG_11979 FGSG_01705 FGSG_02099 FGSG_02233 FGSG_02493 FGSG_02503 FGSG_11603 FGSG_15791 FGS…	1591	11.5	1.13913	0.0344725
01.01.09.01.01 biosynthesis of glycine	7	0.55	FGSG_15885 FGSG_03034 FGSG_16373 FGSG_05678 FGSG_08352 FGSG_11228 FGSG_10986	36	0.26	2.11538	0.0407061
01.01.03.01.02 degradation of glutamine	3	0.23	FGSG_01801 FGSG_07174 FGSG_09554	9	0.06	3.83333	0.041493
42.10.07 nucleolus	2	0.15	FGSG_00695 FGSG_10908	4	0.02	7.5	0.0437634
01.03.04 pyrimidine nucleotide/nucleoside/nucleobase metabolism	12	0.95	FGSG_00417 FGSG_00524 FGSG_01063 FGSG_02630 FGSG_15710 FGSG_05972 FGSG_06863 FGSG_07294 FGSG_13457 FGSG_09554 FGSG_10227 FGSG_10840	77	0.55	1.72727	0.0444817
01.05.02.07 sugar, glucoside, polyol and carboxylate catabolism	28	2.22	FGSG_00524 FGSG_00578 FGSG_01392 FGSG_01742 FGSG_04678 FGSG_04309 FGSG_04065 FGSG_03607 FGSG_03387 FGSG_03249 FGSG_03014 FGSG_05330 FGSG_05733 FGSG_07113 FGSG_07593 FGSG_07908 FGSG_16919 FGSG_13300 FGSG_08723 FGSG_08712 FGSG_08414 FGSG_09028 FGSG_09181 FGSG_09280 FGSG_09580 FGSG_10198 FGSG_11011 FGSG_10947	223	1.61	1.37888	0.0496534
01.20.17 metabolism of secondary products derived from primary amino acids	13	1.03	FGSG_01285 FGSG_01395 FGSG_01573 FGSG_15885 FGSG_04621 FGSG_03593 FGSG_03034 FGSG_05003 FGSG_06281 FGSG_09035 FGSG_10609 FGSG_11228 FGSG_10986	87	0.62	1.66129	0.0501974
01.01.03.02 metabolism of glutamate	10	0.79	FGSG_01573 FGSG_01801 FGSG_12518 FGSG_05733 FGSG_07174 FGSG_09580 FGSG_10198 FGSG_10347 FGSG_11128 FGSG_10967	62	0.44	1.79545	0.0518599
02.10 tricarboxylic-acid pathway (citrate cycle, Krebs cycle, TCA cycle)	9	0.71	FGSG_01392 FGSG_04309 FGSG_05733 FGSG_07174 FGSG_08712 FGSG_09580 FGSG_10198 FGSG_10347 FGSG_10947	54	0.39	1.82051	0.0529969
20.01.15 electron transport	43	3.42	FGSG_00815 FGSG_01392 FGSG_01395 FGSG_01643 FGSG_02097 FGSG_02216 FGSG_02379 FGSG_02477 FGSG_15885 FGSG_04621 FGSG_04567 FGSG_04458 FGSG_03946 FGSG_03547 FGSG_03249 FGSG_03125 FGSG_03034 FGSG_16373 FGSG_12599 FGSG_05678 FGSG_05733 FGSG_06048 FGSG_06112 FGSG_16433 FGSG_16565 FGSG_06447 FGSG_06846 FGSG_07842 FGSG_08343 FGSG_08125 FGSG_09351 FGSG_09580 FGSG_09762 FGSG_17148 FGSG_10606 FGSG_10677 FGS…	369	2.66	1.28571	0.0539032
01.01.11.02.02 degradation of isoleucine	3	0.23	FGSG_05696 FGSG_16919 FGSG_09512	10	0.07	3.28571	0.0553637
32.07.07.05 peroxidase reaction	3	0.23	FGSG_02097 FGSG_17094 FGSG_10606	10	0.07	3.28571	0.0553637
02 ENERGY	66	5.25	FGSG_00032 FGSG_00524 FGSG_01028 FGSG_01356 FGSG_01392 FGSG_01743 FGSG_01981 FGSG_02067 FGSG_02165 FGSG_02220 FGSG_02379 FGSG_02477 FGSG_15696 FGSG_04567 FGSG_04458 FGSG_04309 FGSG_04243 FGSG_04065 FGSG_03547 FGSG_03546 FGSG_03249 FGSG_03014 FGSG_16227 FGSG_04719 FGSG_05414 FGSG_05592 FGSG_05733 FGSG_05864 FGSG_05932 FGSG_06048 FGSG_06112 FGSG_16565 FGSG_06553 FGSG_06846 FGSG_07174 FGSG_07505 FGS…	598	4.32	1.21528	0.0556227
01.20.35.01.01 metabolism of melanins	6	0.47	FGSG_03838 FGSG_06477 FGSG_13185 FGSG_10026 FGSG_11420 FGSG_17545	31	0.22	2.13636	0.0573114
01.05.13.03 tetrahydrofolate-dependent C-1-transfer	4	0.31	FGSG_00417 FGSG_01063 FGSG_06290 FGSG_07299	17	0.12	2.58333	0.062114
20.01.03.03 C4-dicarboxylate transport (e.g. malate, succinate, fumarate)	4	0.31	FGSG_00646 FGSG_03643 FGSG_05414 FGSG_09819	17	0.12	2.58333	0.062114
32.07 detoxification	54	4.29	FGSG_00032 FGSG_00539 FGSG_00576 FGSG_00593 FGSG_00815 FGSG_01302 FGSG_01584 FGSG_01742 FGSG_02051 FGSG_02097 FGSG_02217 FGSG_15686 FGSG_15695 FGSG_15790 FGSG_04580 FGSG_04567 FGSG_04317 FGSG_03946 FGSG_03812 FGSG_03772 FGSG_03725 FGSG_03657 FGSG_03553 FGSG_03345 FGSG_03173 FGSG_03125 FGSG_03055 FGSG_03033 FGSG_16328 FGSG_04719 FGSG_12599 FGSG_04845 FGSG_05334 FGSG_05805 FGSG_06447 FGSG_07069 FGS…	482	3.48	1.23276	0.0624013
01.05 C-compound and carbohydrate metabolism	155	12.3	FGSG_00032 FGSG_00100 FGSG_00417 FGSG_00478 FGSG_00524 FGSG_00578 FGSG_00646 FGSG_00783 FGSG_01063 FGSG_01086 FGSG_01134 FGSG_01298 FGSG_01355 FGSG_01356 FGSG_01392 FGSG_01395 FGSG_01486 FGSG_01742 FGSG_01743 FGSG_01805 FGSG_01857 FGSG_02067 FGSG_02165 FGSG_02220 FGSG_02266 FGSG_02355 FGSG_02666 FGSG_15682 FGSG_15695 FGSG_15696 FGSG_15885 FGSG_15965 FGSG_16033 FGSG_04678 FGSG_04605 FGSG_04599 FGS…	1523	11	1.11818	0.0664223
34.11.01 photoperception and response	7	0.55	FGSG_04605 FGSG_03819 FGSG_12488 FGSG_02972 FGSG_05762 FGSG_07388 FGSG_07623	40	0.28	1.96429	0.0665053
02.16.11 propionate fermentation	2	0.15	FGSG_09896 FGSG_10198	5	0.03	5	0.0685955
01.06.05 fatty acid metabolism	20	1.59	FGSG_01743 FGSG_01857 FGSG_02266 FGSG_02379 FGSG_04599 FGSG_04243 FGSG_03838 FGSG_03547 FGSG_03546 FGSG_16227 FGSG_08816 FGSG_08693 FGSG_09612 FGSG_10026 FGSG_10347 FGSG_11174 FGSG_13962 FGSG_13963 FGSG_11413 FGSG_17549	155	1.12	1.41964	0.0694419
01.01.11.03.02 degradation of valine	3	0.23	FGSG_05696 FGSG_16919 FGSG_09512	11	0.07	3.28571	0.0711284
11.06.01 rRNA modification	4	0.31	FGSG_05466 FGSG_06372 FGSG_09036 FGSG_10908	18	0.13	2.38462	0.0743351
01.05.13 transfer of activated C-1 groups	12	0.95	FGSG_00417 FGSG_01063 FGSG_01134 FGSG_01355 FGSG_12571 FGSG_06290 FGSG_06338 FGSG_07093 FGSG_07299 FGSG_09628 FGSG_13799 FGSG_10718	84	0.6	1.58333	0.0769333
12.07 translational control	12	0.95	FGSG_00671 FGSG_05864 FGSG_05984 FGSG_06220 FGSG_06955 FGSG_08896 FGSG_08560 FGSG_09022 FGSG_09706 FGSG_09966 FGSG_10245 FGSG_10733	84	0.6	1.58333	0.0769333
01.07 metabolism of vitamins, cofactors, and prosthetic groups	38	3.02	FGSG_00278 FGSG_00417 FGSG_00539 FGSG_01028 FGSG_01395 FGSG_01643 FGSG_01743 FGSG_01766 FGSG_02072 FGSG_02097 FGSG_02168 FGSG_02630 FGSG_04605 FGSG_03965 FGSG_03819 FGSG_03402 FGSG_12488 FGSG_16373 FGSG_04719 FGSG_05678 FGSG_05762 FGSG_06112 FGSG_06290 FGSG_06869 FGSG_13127 FGSG_07388 FGSG_08693 FGSG_08627 FGSG_08352 FGSG_08351 FGSG_09034 FGSG_09035 FGSG_09216 FGSG_13552 FGSG_17214 FGSG_10049 FGS…	331	2.39	1.2636	0.0791783
32.01.11 nutrient starvation response	8	0.63	FGSG_00346 FGSG_04152 FGSG_03402 FGSG_06610 FGSG_09286 FGSG_09706 FGSG_10525 FGSG_10925	50	0.36	1.75	0.0801055
32.07.07 oxygen and radical detoxification	10	0.79	FGSG_00815 FGSG_02051 FGSG_02097 FGSG_02217 FGSG_03946 FGSG_03173 FGSG_07069 FGSG_07623 FGSG_17094 FGSG_10606	68	0.49	1.61224	0.0864025
02.01 glycolysis and gluconeogenesis	14	1.11	FGSG_00524 FGSG_01356 FGSG_02067 FGSG_02165 FGSG_04309 FGSG_04065 FGSG_03249 FGSG_03014 FGSG_04719 FGSG_16878 FGSG_08700 FGSG_08601 FGSG_09280 FGSG_09896	104	0.75	1.48	0.088071
01.05.11 aromate metabolism	12	0.95	FGSG_00478 FGSG_01486 FGSG_15695 FGSG_03657 FGSG_03173 FGSG_06718 FGSG_07057 FGSG_13152 FGSG_13185 FGSG_17076 FGSG_10395 FGSG_13983	86	0.62	1.53226	0.0884095
01.01.06.04.02 degradation of threonine	3	0.23	FGSG_00296 FGSG_08909 FGSG_09896	12	0.08	2.875	0.0886474
01.01.09.03.01 biosynthesis of cysteine	3	0.23	FGSG_00903 FGSG_06544 FGSG_10049	12	0.08	2.875	0.0886474
20.09.05 non-vesicular ER transport	3	0.23	FGSG_00921 FGSG_08684 FGSG_08644	12	0.08	2.875	0.0886474
01.20.19.05 metabolism of cobalamins	1	0.07	FGSG_17214	1	0	0	0.0909157
01.20.23 metabolism of secondary products derived from L-methionine	1	0.07	FGSG_09035	1	0	0	0.0909157
01.20.38 metabolism of toxins/drugs	1	0.07	FGSG_04845	1	0	0	0.0909157
01.06.02.01 phospholipid metabolism	16	1.27	FGSG_02019 FGSG_04571 FGSG_04333 FGSG_03249 FGSG_03120 FGSG_16186 FGSG_04998 FGSG_05545 FGSG_13343 FGSG_08414 FGSG_08150 FGSG_08061 FGSG_09004 FGSG_10000 FGSG_11174 FGSG_17549	123	0.88	1.44318	0.0913635
01.01.05.03 metabolism of urea (urea cycle)	5	0.39	FGSG_01962 FGSG_06098 FGSG_06281 FGSG_09554 FGSG_10967	27	0.19	2.05263	0.0928799
01.20.17.03 metabolism of amines	6	0.47	FGSG_15885 FGSG_04621 FGSG_03034 FGSG_09035 FGSG_11228 FGSG_10986	35	0.25	1.88	0.0931739
01.20.01.05 metabolism of sugar alcohols	2	0.15	FGSG_01857 FGSG_04064	6	0.04	3.75	0.0968172
01.02.02 nitrogen metabolism	9	0.71	FGSG_04708 FGSG_05805 FGSG_07138 FGSG_07299 FGSG_08700 FGSG_09512 FGSG_10250 FGSG_10677 FGSG_10967	61	0.44	1.61364	0.0988714
01.06.02 membrane lipid metabolism	19	1.51	FGSG_01857 FGSG_02019 FGSG_04571 FGSG_04333 FGSG_03249 FGSG_03120 FGSG_16186 FGSG_16403 FGSG_04998 FGSG_05514 FGSG_05545 FGSG_13343 FGSG_08414 FGSG_08150 FGSG_08061 FGSG_09004 FGSG_10000 FGSG_11174 FGSG_17549	153	1.1	1.37273	0.100672
01.02.02.09 catabolism of nitrogenous compounds	5	0.39	FGSG_05805 FGSG_07138 FGSG_08700 FGSG_10250 FGSG_10967	28	0.2	1.95	0.105043
01.25.09 extracellular lignin degradation	3	0.23	FGSG_15695 FGSG_13185 FGSG_10395	13	0.09	2.55556	0.107762
32.05.03 defense related proteins	11	0.87	FGSG_15703 FGSG_16328 FGSG_04717 FGSG_05334 FGSG_05660 FGSG_05721 FGSG_16594 FGSG_07101 FGSG_08549 FGSG_09351 FGSG_09762	80	0.57	1.52632	0.108022
32 CELL RESCUE, DEFENSE AND VIRULENCE	141	11.2	FGSG_00032 FGSG_00140 FGSG_00346 FGSG_00539 FGSG_00576 FGSG_00593 FGSG_00621 FGSG_00717 FGSG_00815 FGSG_00921 FGSG_01134 FGSG_01298 FGSG_01302 FGSG_01350 FGSG_01584 FGSG_01742 FGSG_02051 FGSG_02072 FGSG_02097 FGSG_02217 FGSG_15686 FGSG_15695 FGSG_15703 FGSG_15790 FGSG_15791 FGSG_15955 FGSG_04599 FGSG_04580 FGSG_04567 FGSG_04529 FGSG_04458 FGSG_04317 FGSG_04152 FGSG_04060 FGSG_04032 FGSG_03946 FGS…	1406	10.1	1.10891	0.108405
01.01.05 metabolism of urea cycle, creatine and polyamines	7	0.55	FGSG_01573 FGSG_01962 FGSG_06098 FGSG_06281 FGSG_09035 FGSG_09554 FGSG_10967	45	0.32	1.71875	0.109964
14.01 protein folding and stabilization	17	1.35	FGSG_00921 FGSG_00940 FGSG_01028 FGSG_01334 FGSG_02097 FGSG_03946 FGSG_02785 FGSG_06154 FGSG_06246 FGSG_08886 FGSG_08841 FGSG_08684 FGSG_08644 FGSG_09465 FGSG_09932 FGSG_11105 FGSG_10854	137	0.99	1.36364	0.116151
11 TRANSCRIPTION	123	9.78	FGSG_00169 FGSG_00365 FGSG_00372 FGSG_00449 FGSG_00485 FGSG_00567 FGSG_00665 FGSG_00695 FGSG_00710 FGSG_11855 FGSG_01102 FGSG_01128 FGSG_01298 FGSG_01334 FGSG_01350 FGSG_01465 FGSG_01553 FGSG_01638 FGSG_02097 FGSG_02355 FGSG_02511 FGSG_02561 FGSG_02630 FGSG_11603 FGSG_15791 FGSG_04424 FGSG_12275 FGSG_04288 FGSG_04120 FGSG_03923 FGSG_03819 FGSG_03783 FGSG_03702 FGSG_03379 FGSG_12488 FGSG_02972 FGS…	1221	8.83	1.10759	0.116344
11.04.02 tRNA processing	9	0.71	FGSG_00665 FGSG_01102 FGSG_06338 FGSG_06628 FGSG_06863 FGSG_07294 FGSG_08173 FGSG_08158 FGSG_10049	64	0.46	1.54348	0.12387
16.05 polysaccharide binding	6	0.47	FGSG_00783 FGSG_02666 FGSG_02816 FGSG_05378 FGSG_09974 FGSG_11208	38	0.27	1.74074	0.126398
01.01.06.02.01 biosynthesis of asparagine	2	0.15	FGSG_12518 FGSG_11128	7	0.05	3	0.127608
01.01.06.05.02 degradation of methionine	2	0.15	FGSG_05696 FGSG_08909	7	0.05	3	0.127608
02.01.01 glycolysis methylglyoxal bypass	2	0.15	FGSG_04719 FGSG_09280	7	0.05	3	0.127608
20.01.01.07.05 sulfate/sulfite transport	2	0.15	FGSG_01066 FGSG_05414	7	0.05	3	0.127608
01.01.03.05.02 degradation of arginine	3	0.23	FGSG_07174 FGSG_09554 FGSG_10967	14	0.1	2.3	0.128301
32.07.07.07 superoxide metabolism	3	0.23	FGSG_02051 FGSG_03173 FGSG_07069	14	0.1	2.3	0.128301
32.01 stress response	71	5.64	FGSG_00140 FGSG_00346 FGSG_00576 FGSG_00621 FGSG_00717 FGSG_00815 FGSG_00921 FGSG_01298 FGSG_01350 FGSG_02051 FGSG_02072 FGSG_02097 FGSG_02217 FGSG_15791 FGSG_15955 FGSG_04567 FGSG_04458 FGSG_04152 FGSG_04032 FGSG_03946 FGSG_03780 FGSG_03402 FGSG_03385 FGSG_02863 FGSG_02785 FGSG_16108 FGSG_04719 FGSG_05433 FGSG_05543 FGSG_05598 FGSG_05905 FGSG_06027 FGSG_06154 FGSG_06220 FGSG_06246 FGSG_06386 FGS…	684	4.94	1.1417	0.129226
16.21.05 FAD/FMN binding	18	1.43	FGSG_00100 FGSG_00665 FGSG_01395 FGSG_02379 FGSG_15885 FGSG_16033 FGSG_04621 FGSG_03593 FGSG_03547 FGSG_03309 FGSG_03249 FGSG_03034 FGSG_06863 FGSG_07842 FGSG_10609 FGSG_11228 FGSG_10986 FGSG_10804	149	1.07	1.33645	0.130207
01.01.09.06 metabolism of tryptophan	7	0.55	FGSG_00598 FGSG_01285 FGSG_01395 FGSG_01643 FGSG_06863 FGSG_10840 FGSG_10804	47	0.33	1.66667	0.130733
01.01.09.03 metabolism of cysteine	5	0.39	FGSG_00903 FGSG_06544 FGSG_08909 FGSG_10049 FGSG_13829	30	0.21	1.85714	0.131554
34.11.03 chemoperception and response	17	1.35	FGSG_01298 FGSG_11979 FGSG_02097 FGSG_15955 FGSG_04571 FGSG_04317 FGSG_16113 FGSG_04845 FGSG_07623 FGSG_07908 FGSG_08158 FGSG_13457 FGSG_09181 FGSG_09333 FGSG_09612 FGSG_09651 FGSG_17624	140	1.01	1.33663	0.133839
01.01.06.06.01.01 diaminopimelic acid pathway	3	0.23	FGSG_03160 FGSG_05052 FGSG_08498	15	0.1	2.3	0.150087
01.03.04.03 pyrimidine nucleotide/nucleoside/nucleobase anabolism	4	0.31	FGSG_01063 FGSG_05972 FGSG_13457 FGSG_10840	23	0.16	1.9375	0.151005
20.01.27 drug/toxin transport	19	1.51	FGSG_00539 FGSG_00593 FGSG_01302 FGSG_01584 FGSG_15686 FGSG_15790 FGSG_04580 FGSG_04317 FGSG_03772 FGSG_03725 FGSG_03345 FGSG_03055 FGSG_03033 FGSG_07564 FGSG_16688 FGSG_09128 FGSG_09329 FGSG_10677 FGSG_11029	163	1.17	1.2906	0.156211
01.01.06.04.01 biosynthesis of threonine	2	0.15	FGSG_08909 FGSG_10211	8	0.05	3	0.160268
01.01.11.01 metabolism of alanine	2	0.15	FGSG_01766 FGSG_04708	8	0.05	3	0.160268
01.05.07 C-3 compound metabolism	2	0.15	FGSG_13343 FGSG_08042	8	0.05	3	0.160268
12.04.03 translation termination	2	0.15	FGSG_08560 FGSG_16993	8	0.05	3	0.160268
01.05.11.07.01 aerobic aromate catabolism	8	0.63	FGSG_15695 FGSG_03657 FGSG_06718 FGSG_07057 FGSG_13185 FGSG_17076 FGSG_10395 FGSG_13983	59	0.42	1.5	0.164104
01.05.02 sugar, glucoside, polyol and carboxylate metabolism	33	2.62	FGSG_00524 FGSG_00578 FGSG_01392 FGSG_01742 FGSG_02355 FGSG_04678 FGSG_04309 FGSG_04065 FGSG_03906 FGSG_03607 FGSG_03387 FGSG_03249 FGSG_03014 FGSG_04998 FGSG_05330 FGSG_05545 FGSG_05733 FGSG_07113 FGSG_07593 FGSG_07908 FGSG_16919 FGSG_13300 FGSG_08723 FGSG_08712 FGSG_08414 FGSG_09028 FGSG_09181 FGSG_09280 FGSG_09580 FGSG_09612 FGSG_10198 FGSG_11011 FGSG_10947	306	2.21	1.18552	0.17238
01.01.03.01 metabolism of glutamine	3	0.23	FGSG_01801 FGSG_07174 FGSG_09554	16	0.11	2.09091	0.172943
01.01.11.01.01 biosynthesis of alanine	1	0.07	FGSG_01766	2	0.01	7	0.173572
01.01.11.01.02 degradation of alanine	1	0.07	FGSG_01766	2	0.01	7	0.173572
02.16.03.03 heterofermentative pathway and fermentaton of other saccharides	1	0.07	FGSG_06553	2	0.01	7	0.173572
30.01.05.01.01 JAK-STAT cascade	1	0.07	FGSG_16815	2	0.01	7	0.173572
30.05.01.12.05 insulin receptor signalling pathway	1	0.07	FGSG_03249	2	0.01	7	0.173572
40.02.03.03 chemokines	1	0.07	FGSG_17511	2	0.01	7	0.173572
20.03.02.03.01 proton driven antiporter	6	0.47	FGSG_01302 FGSG_04317 FGSG_03725 FGSG_16233 FGSG_06081 FGSG_07564	42	0.3	1.56667	0.178226
20.09.04 mitochondrial transport	14	1.11	FGSG_00646 FGSG_00717 FGSG_01189 FGSG_15955 FGSG_04115 FGSG_05414 FGSG_05543 FGSG_06154 FGSG_06246 FGSG_07331 FGSG_13127 FGSG_13128 FGSG_07875 FGSG_08931	118	0.85	1.30588	0.183556
01.05.11.07 aromate catabolism	8	0.63	FGSG_15695 FGSG_03657 FGSG_06718 FGSG_07057 FGSG_13185 FGSG_17076 FGSG_10395 FGSG_13983	61	0.44	1.43182	0.186851
01.01.06.01 metabolism of aspartate	4	0.31	FGSG_01962 FGSG_12518 FGSG_06098 FGSG_11128	25	0.18	1.72222	0.187677
01.05.05 C-1 compound metabolism	4	0.31	FGSG_02355 FGSG_06290 FGSG_08352 FGSG_08351	25	0.18	1.72222	0.187677
01.20.19.01 metabolism of porphyrins	4	0.31	FGSG_00646 FGSG_04605 FGSG_13185 FGSG_17214	25	0.18	1.72222	0.187677
01.03.01.03 purine nucleotide/nucleoside/nucleobase anabolism	5	0.39	FGSG_00417 FGSG_02506 FGSG_05972 FGSG_08971 FGSG_10840	34	0.24	1.625	0.19225
32.01.05 heat shock response	6	0.47	FGSG_00921 FGSG_03385 FGSG_02785 FGSG_04719 FGSG_06154 FGSG_06246	43	0.31	1.51613	0.192355
30.05.01 receptor enzyme mediated signalling	9	0.71	FGSG_01134 FGSG_11979 FGSG_03249 FGSG_16113 FGSG_04929 FGSG_07623 FGSG_08816 FGSG_09612 FGSG_17624	71	0.51	1.39216	0.193693
01.05.11.07.02 anaerobic aromate catabolism	2	0.15	FGSG_17076 FGSG_13983	9	0.06	2.5	0.194203
01.05.02.01 nucleotide-sugar metabolism	3	0.23	FGSG_00524 FGSG_02355 FGSG_07113	17	0.12	1.91667	0.196692
01.05.05.07 C-1 compound catabolism	3	0.23	FGSG_06290 FGSG_08352 FGSG_08351	17	0.12	1.91667	0.196692
30.05.01.10 two-component signal transduction system (sensor kinase component)	3	0.23	FGSG_16113 FGSG_07623 FGSG_17624	17	0.12	1.91667	0.196692
11.02.03.04.03 transcription repression	13	1.03	FGSG_01128 FGSG_01298 FGSG_01334 FGSG_01350 FGSG_04120 FGSG_03923 FGSG_02856 FGSG_06955 FGSG_07055 FGSG_07379 FGSG_13552 FGSG_10850 FGSG_10723	111	0.8	1.2875	0.207405
01.03 nucleotide/nucleoside/nucleobase metabolism	42	3.34	FGSG_00365 FGSG_00417 FGSG_00524 FGSG_00621 FGSG_01063 FGSG_01559 FGSG_02072 FGSG_02097 FGSG_02506 FGSG_02630 FGSG_15703 FGSG_15710 FGSG_04571 FGSG_04114 FGSG_03661 FGSG_03595 FGSG_03379 FGSG_16233 FGSG_04998 FGSG_05721 FGSG_05972 FGSG_06081 FGSG_06290 FGSG_06863 FGSG_07101 FGSG_07294 FGSG_07296 FGSG_07573 FGSG_16702 FGSG_08700 FGSG_08658 FGSG_08645 FGSG_08578 FGSG_08158 FGSG_13457 FGSG_08971 FGS…	406	2.93	1.13993	0.208355
16.19.05 GTP binding	15	1.19	FGSG_00203 FGSG_01008 FGSG_01386 FGSG_15703 FGSG_03595 FGSG_05660 FGSG_05721 FGSG_06165 FGSG_16638 FGSG_07241 FGSG_07573 FGSG_08811 FGSG_08517 FGSG_09022 FGSG_09466	132	0.95	1.25263	0.218274
30.05.01.12 transmembrane receptor protein tyrosine kinase signalling pathways	3	0.23	FGSG_11979 FGSG_03249 FGSG_04929	18	0.13	1.76923	0.221164
32.07.09 detoxification by degradation	5	0.39	FGSG_15695 FGSG_03812 FGSG_16328 FGSG_05805 FGSG_13185	36	0.26	1.5	0.225713
01.01.03.03.01 biosynthesis of proline	2	0.15	FGSG_16750 FGSG_10967	10	0.07	2.14286	0.228913
32.01.04 pH stress response	2	0.15	FGSG_01298 FGSG_04719	10	0.07	2.14286	0.228913
40.10.02.02.01 apoptotic mitochondrial changes	2	0.15	FGSG_02863 FGSG_09932	10	0.07	2.14286	0.228913
02.16.13 acetate fermentation	1	0.07	FGSG_01743	3	0.02	3.5	0.248718
10.03.01.01.13 M/G1 transition of mitotic cell cycle	1	0.07	FGSG_13552	3	0.02	3.5	0.248718
16.13.03 fatty acid binding (e.g. acyl-carrier protein)	1	0.07	FGSG_08693	3	0.02	3.5	0.248718
20.03.09 phosphotransferase system	1	0.07	FGSG_13343	3	0.02	3.5	0.248718
40.02.03.01 cytokines (interleukines, colony stimulating factors, etc.)	1	0.07	FGSG_17511	3	0.02	3.5	0.248718
34.11.03.13 osmosensing and response	8	0.63	FGSG_11979 FGSG_15955 FGSG_16113 FGSG_07623 FGSG_07908 FGSG_09612 FGSG_09651 FGSG_17624	66	0.47	1.34043	0.248888
16.03.01 DNA binding	47	3.73	FGSG_00140 FGSG_00365 FGSG_00621 FGSG_01007 FGSG_01298 FGSG_01350 FGSG_01638 FGSG_02561 FGSG_15791 FGSG_12275 FGSG_04120 FGSG_03702 FGSG_02972 FGSG_02785 FGSG_04747 FGSG_05550 FGSG_05905 FGSG_06027 FGSG_06246 FGSG_06307 FGSG_06356 FGSG_16572 FGSG_06804 FGSG_06937 FGSG_06955 FGSG_07164 FGSG_07269 FGSG_07294 FGSG_16702 FGSG_08658 FGSG_08560 FGSG_08158 FGSG_16993 FGSG_09286 FGSG_13552 FGSG_09724 FGS…	467	3.37	1.10682	0.25027
18.02.01.01.03 protease activator	2	0.15	FGSG_16433 FGSG_17670	11	0.07	2.14286	0.263977
01.01.09.02 metabolism of serine	6	0.47	FGSG_00296 FGSG_06290 FGSG_08909 FGSG_08498 FGSG_08352 FGSG_10211	48	0.34	1.38235	0.268449
01.01.09.06.01 biosynthesis of tryptophan	3	0.23	FGSG_00598 FGSG_01643 FGSG_10840	20	0.14	1.64286	0.271628
02.01.03 regulation of glycolysis and gluconeogenesis	3	0.23	FGSG_03014 FGSG_16878 FGSG_09280	20	0.14	1.64286	0.271628
02.16 fermentation	12	0.95	FGSG_01743 FGSG_02165 FGSG_02220 FGSG_02477 FGSG_16565 FGSG_06553 FGSG_07908 FGSG_09762 FGSG_09870 FGSG_09896 FGSG_10198 FGSG_10446	108	0.78	1.21795	0.27574
32.05.01 resistance proteins	17	1.35	FGSG_00593 FGSG_01302 FGSG_01584 FGSG_15686 FGSG_15703 FGSG_04580 FGSG_04458 FGSG_03772 FGSG_03725 FGSG_03033 FGSG_05531 FGSG_05660 FGSG_05721 FGSG_13185 FGSG_08644 FGSG_17076 FGSG_09329	159	1.15	1.17391	0.276853
32.05.05.01 toxins	5	0.39	FGSG_04317 FGSG_03747 FGSG_12599 FGSG_16977 FGSG_11038	39	0.28	1.39286	0.278687
01.01.09.02.02 degradation of serine	2	0.15	FGSG_08909 FGSG_08352	12	0.08	1.875	0.299043
01.01.09.03.02 degradation of cysteine	2	0.15	FGSG_06544 FGSG_13829	12	0.08	1.875	0.299043
10.01 DNA processing	58	4.61	FGSG_00140 FGSG_00292 FGSG_00621 FGSG_00815 FGSG_01007 FGSG_01063 FGSG_01334 FGSG_01350 FGSG_01452 FGSG_01559 FGSG_02561 FGSG_15791 FGSG_12275 FGSG_04120 FGSG_03946 FGSG_16233 FGSG_04998 FGSG_05433 FGSG_05465 FGSG_05556 FGSG_05687 FGSG_05905 FGSG_05972 FGSG_06027 FGSG_06081 FGSG_06243 FGSG_06307 FGSG_06356 FGSG_16572 FGSG_06804 FGSG_06955 FGSG_07164 FGSG_07269 FGSG_07294 FGSG_07296 FGSG_07600 FGS…	594	4.29	1.07459	0.300344
34.01.01.01 homeostasis of metal ions (Na, K, Ca etc.)	21	1.67	FGSG_00539 FGSG_00646 FGSG_00654 FGSG_01742 FGSG_02072 FGSG_04580 FGSG_03553 FGSG_12485 FGSG_04919 FGSG_05160 FGSG_16594 FGSG_13185 FGSG_07679 FGSG_07860 FGSG_09329 FGSG_09701 FGSG_10049 FGSG_10655 FGSG_11029 FGSG_10854 FGSG_17670	204	1.47	1.13605	0.307108
20.03.02.03 antiporter	8	0.63	FGSG_00646 FGSG_01302 FGSG_04317 FGSG_03725 FGSG_16233 FGSG_06081 FGSG_07564 FGSG_07860	71	0.51	1.23529	0.316432
01.06.06.07 diterpenes metabolism	1	0.07	FGSG_05334	4	0.02	3.5	0.317036
32.05 disease, virulence and defense	46	3.65	FGSG_00593 FGSG_01134 FGSG_01302 FGSG_01584 FGSG_15686 FGSG_15703 FGSG_04599 FGSG_04580 FGSG_04529 FGSG_04458 FGSG_04317 FGSG_04060 FGSG_03772 FGSG_03747 FGSG_03725 FGSG_03277 FGSG_03033 FGSG_16328 FGSG_16358 FGSG_16403 FGSG_04694 FGSG_04717 FGSG_12599 FGSG_05334 FGSG_05514 FGSG_05531 FGSG_05660 FGSG_05721 FGSG_05805 FGSG_16437 FGSG_16594 FGSG_07101 FGSG_07663 FGSG_13185 FGSG_07792 FGSG_08644 FGS…	470	3.39	1.0767	0.319705
32.07.05 detoxification by export	14	1.11	FGSG_00593 FGSG_01302 FGSG_15686 FGSG_04580 FGSG_04317 FGSG_03772 FGSG_03725 FGSG_03345 FGSG_03055 FGSG_03033 FGSG_07564 FGSG_16688 FGSG_09128 FGSG_09329	133	0.96	1.15625	0.322857
01.20.17.01 metabolism of nonprotein amino acids	3	0.23	FGSG_01573 FGSG_05003 FGSG_06281	22	0.15	1.53333	0.323139
32.10.09 degradation / modification of foreign (exogenous) ester compounds	3	0.23	FGSG_16328 FGSG_06610 FGSG_09181	22	0.15	1.53333	0.323139
01.20 secondary metabolism	147	11.6	FGSG_00100 FGSG_00118 FGSG_00478 FGSG_00539 FGSG_00646 FGSG_01285 FGSG_01302 FGSG_01395 FGSG_01451 FGSG_01573 FGSG_01584 FGSG_01643 FGSG_01742 FGSG_01805 FGSG_01857 FGSG_01962 FGSG_01991 FGSG_02019 FGSG_02097 FGSG_02165 FGSG_02216 FGSG_02220 FGSG_12132 FGSG_15682 FGSG_15686 FGSG_15775 FGSG_15790 FGSG_15885 FGSG_15955 FGSG_04621 FGSG_04605 FGSG_04580 FGSG_04334 FGSG_04317 FGSG_04216 FGSG_04064 FGS…	1559	11.2	1.03571	0.32517
42.10.03 organization of chromosome structure	26	2.06	FGSG_01134 FGSG_01334 FGSG_01350 FGSG_02355 FGSG_02561 FGSG_04120 FGSG_05972 FGSG_06356 FGSG_16572 FGSG_06821 FGSG_06955 FGSG_07600 FGSG_08560 FGSG_08158 FGSG_16993 FGSG_13552 FGSG_09761 FGSG_09784 FGSG_11626 FGSG_17188 FGSG_10142 FGSG_17372 FGSG_11234 FGSG_10908 FGSG_10850 FGSG_10718	259	1.87	1.1016	0.326585
10.01.03 DNA synthesis and replication	15	1.19	FGSG_00621 FGSG_01007 FGSG_01063 FGSG_01452 FGSG_01559 FGSG_12275 FGSG_03946 FGSG_05465 FGSG_06027 FGSG_06243 FGSG_07164 FGSG_07269 FGSG_07294 FGSG_08158 FGSG_09724	144	1.04	1.14423	0.329081
01.20.19 metabolism of secondary products derived from glycine, L-serine and L-alanine	4	0.31	FGSG_00646 FGSG_04605 FGSG_13185 FGSG_17214	32	0.23	1.34783	0.331242
01.01.06.01.01 biosynthesis of aspartate	2	0.15	FGSG_12518 FGSG_11128	13	0.09	1.66667	0.333821
01.01.06.02 metabolism of asparagine	2	0.15	FGSG_12518 FGSG_11128	13	0.09	1.66667	0.333821
30.01.05.01.05 tyrosine kinase	2	0.15	FGSG_06327 FGSG_12937	13	0.09	1.66667	0.333821
30.05.02.26 integrin receptor signalling pathway	2	0.15	FGSG_02816 FGSG_06327	13	0.09	1.66667	0.333821
01.03.10 metabolism of cyclic and unusual nucleotides	3	0.23	FGSG_02630 FGSG_03661 FGSG_07294	23	0.16	1.4375	0.348959
01.04 phosphate metabolism	57	4.53	FGSG_00524 FGSG_00921 FGSG_01069 FGSG_01559 FGSG_11979 FGSG_02019 FGSG_02072 FGSG_15703 FGSG_04580 FGSG_04571 FGSG_12275 FGSG_04181 FGSG_04152 FGSG_03595 FGSG_03402 FGSG_03120 FGSG_03014 FGSG_16113 FGSG_04982 FGSG_04998 FGSG_05003 FGSG_05721 FGSG_05972 FGSG_05984 FGSG_06027 FGSG_06154 FGSG_06327 FGSG_16572 FGSG_06502 FGSG_12937 FGSG_06610 FGSG_06718 FGSG_07101 FGSG_07395 FGSG_07573 FGSG_16750 FGS…	595	4.3	1.05349	0.357015
01.20.31 metabolism of secondary products derived from L-lysine, L-arginine and L-histidine	2	0.15	FGSG_16587 FGSG_09628	14	0.1	1.5	0.368074
01.20.33 metabolism of secondary products derived from L-tryptophan	2	0.15	FGSG_01395 FGSG_03965	14	0.1	1.5	0.368074
10.03.01.01.01 G1 phase of mitotic cell cycle	4	0.31	FGSG_01592 FGSG_05537 FGSG_16587 FGSG_10470	34	0.24	1.29167	0.374007
30.01.09.03 Ca2+ mediated signal transduction	4	0.31	FGSG_01350 FGSG_04998 FGSG_05235 FGSG_10470	34	0.24	1.29167	0.374007
01.03.07 deoxyribonucleotide metabolism	3	0.23	FGSG_01063 FGSG_02097 FGSG_09179	24	0.17	1.35294	0.374669
01.20.17.09 metabolism of alkaloids	3	0.23	FGSG_01285 FGSG_03593 FGSG_10609	24	0.17	1.35294	0.374669
01.03.01 purin nucleotide/nucleoside/nucleobase metabolism	15	1.19	FGSG_00417 FGSG_02072 FGSG_02506 FGSG_15703 FGSG_04114 FGSG_03595 FGSG_04998 FGSG_05721 FGSG_05972 FGSG_06290 FGSG_07573 FGSG_08700 FGSG_08971 FGSG_09179 FGSG_10840	149	1.07	1.11215	0.378872
01.01.05.01.01 biosynthesis of polyamines	1	0.07	FGSG_09035	5	0.03	2.33333	0.379146
01.05.10 aliphatic hydrocarbon metabolism	1	0.07	FGSG_16033	5	0.03	2.33333	0.379146
01.05.10.07 aliphatic hydrocarbon catabolism	1	0.07	FGSG_16033	5	0.03	2.33333	0.379146
11.02.03.04.05 enhancer/silencer interaction	1	0.07	FGSG_12275	5	0.03	2.33333	0.379146
11.02.03.04.07 posttranscriptional control	1	0.07	FGSG_09022	5	0.03	2.33333	0.379146
38.07 proteins necessary for transposon movement	1	0.07	FGSG_17379	5	0.03	2.33333	0.379146
16.21.07 NAD/NADP binding	22	1.75	FGSG_00346 FGSG_00417 FGSG_01392 FGSG_01395 FGSG_15885 FGSG_04599 FGSG_03034 FGSG_05733 FGSG_06869 FGSG_07174 FGSG_07908 FGSG_16919 FGSG_08816 FGSG_08125 FGSG_09088 FGSG_09216 FGSG_09580 FGSG_09762 FGSG_10347 FGSG_11228 FGSG_10986 FGSG_10925	225	1.62	1.08025	0.392432
01.03.16 polynucleotide degradation	12	0.95	FGSG_03379 FGSG_16233 FGSG_05972 FGSG_06081 FGSG_07101 FGSG_16702 FGSG_08658 FGSG_08645 FGSG_08578 FGSG_08158 FGSG_09022 FGSG_10879	119	0.86	1.10465	0.397839
01.01.03.03 metabolism of proline	3	0.23	FGSG_07174 FGSG_16750 FGSG_10967	25	0.18	1.27778	0.400168
02.25 oxidation of fatty acids	6	0.47	FGSG_02379 FGSG_04243 FGSG_03546 FGSG_09612 FGSG_10804 FGSG_13962	56	0.4	1.175	0.400702
01.01.06.01.02 degradation of aspartate	2	0.15	FGSG_12518 FGSG_11128	15	0.1	1.5	0.401611
30.01.05.01.04 NIK-I-kappaB/NF-kappaB cascade	2	0.15	FGSG_02561 FGSG_07395	15	0.1	1.5	0.401611
30.01.09.11 polyphosphoinositol mediated signal transduction	4	0.31	FGSG_01063 FGSG_04982 FGSG_04998 FGSG_10000	36	0.26	1.19231	0.416531
01.20.05 metabolism of acetic acid derivatives	6	0.47	FGSG_02216 FGSG_04216 FGSG_03546 FGSG_04694 FGSG_08816 FGSG_13962	57	0.41	1.14634	0.417435
14.07.09 posttranslational modification of amino acids (e.g. hydroxylation, methylation)	6	0.47	FGSG_00501 FGSG_01134 FGSG_16587 FGSG_13552 FGSG_09628 FGSG_10718	57	0.41	1.14634	0.417435
01.01.09.02.01 biosynthesis of serine	3	0.23	FGSG_06290 FGSG_08909 FGSG_08352	26	0.18	1.27778	0.425366
10.01.03.05 extension/ polymerization activity	5	0.39	FGSG_00621 FGSG_06027 FGSG_07164 FGSG_08158 FGSG_09724	47	0.33	1.18182	0.42685
01.05.11.04 aromate anabolism	2	0.15	FGSG_00478 FGSG_01486	16	0.11	1.36364	0.434278
01.06.06.05 sesquiterpenes metabolism	2	0.15	FGSG_12599 FGSG_11038	16	0.11	1.36364	0.434278
01.25.07 extracellular ester compound degradation	2	0.15	FGSG_16328 FGSG_09181	16	0.11	1.36364	0.434278
01.01.06.05.01.01 biosynthesis of homocysteine	1	0.07	FGSG_10049	6	0.04	1.75	0.435612
01.01.11.06 metabolism of the D-alanine amino acid group	1	0.07	FGSG_01766	6	0.04	1.75	0.435612
01.05.05.04 C-1 compound anabolism	1	0.07	FGSG_06290	6	0.04	1.75	0.435612
30.01.05.05.03 trimeric G-protein mediated signal transduction	1	0.07	FGSG_09870	6	0.04	1.75	0.435612
34.01.03.01 homeostasis of sulfate	1	0.07	FGSG_01066	6	0.04	1.75	0.435612
01.03.16.01 RNA degradation	7	0.55	FGSG_07101 FGSG_16702 FGSG_08645 FGSG_08578 FGSG_08158 FGSG_09022 FGSG_10879	69	0.49	1.12245	0.439576
34.01.01 homeostasis of cations	27	2.14	FGSG_00268 FGSG_00539 FGSG_00646 FGSG_00654 FGSG_01350 FGSG_01742 FGSG_02072 FGSG_04580 FGSG_03553 FGSG_12485 FGSG_04919 FGSG_05160 FGSG_06048 FGSG_16433 FGSG_16594 FGSG_13185 FGSG_07679 FGSG_07860 FGSG_08343 FGSG_09329 FGSG_09701 FGSG_10049 FGSG_10470 FGSG_10655 FGSG_11029 FGSG_10854 FGSG_17670	286	2.06	1.03883	0.448112
10 CELL CYCLE AND DNA PROCESSING	99	7.87	FGSG_00140 FGSG_00265 FGSG_00292 FGSG_00510 FGSG_00621 FGSG_00695 FGSG_00815 FGSG_01007 FGSG_01063 FGSG_01314 FGSG_01334 FGSG_01350 FGSG_01386 FGSG_01452 FGSG_01470 FGSG_01559 FGSG_01592 FGSG_11979 FGSG_02019 FGSG_02561 FGSG_15791 FGSG_12275 FGSG_04288 FGSG_04120 FGSG_03946 FGSG_03120 FGSG_02816 FGSG_16186 FGSG_16233 FGSG_04982 FGSG_04998 FGSG_05193 FGSG_05433 FGSG_05465 FGSG_05537 FGSG_05556 FGS…	1072	7.75	1.01548	0.449302
01.01.06.05.01 biosynthesis of methionine	3	0.23	FGSG_00903 FGSG_06544 FGSG_10049	27	0.19	1.21053	0.450183
10.01.05.03 DNA recombination	11	0.87	FGSG_00621 FGSG_04998 FGSG_16572 FGSG_06804 FGSG_07294 FGSG_07296 FGSG_16702 FGSG_08658 FGSG_09724 FGSG_17379 FGSG_10757	113	0.81	1.07407	0.452801
10.01.05 DNA recombination and DNA repair	29	2.3	FGSG_00140 FGSG_00292 FGSG_00621 FGSG_00815 FGSG_01063 FGSG_01559 FGSG_15791 FGSG_04998 FGSG_05433 FGSG_05905 FGSG_06027 FGSG_16572 FGSG_06804 FGSG_07164 FGSG_07269 FGSG_07294 FGSG_07296 FGSG_16702 FGSG_08658 FGSG_08645 FGSG_08158 FGSG_09295 FGSG_09724 FGSG_10050 FGSG_10221 FGSG_17372 FGSG_17379 FGSG_11234 FGSG_10757	309	2.23	1.03139	0.457236
01.06.02.02 glycolipid metabolism	4	0.31	FGSG_01857 FGSG_16403 FGSG_05514 FGSG_13343	38	0.27	1.14815	0.458363
20.03.01 channel / pore class transport	5	0.39	FGSG_01742 FGSG_03780 FGSG_06048 FGSG_07331 FGSG_10816	49	0.35	1.11429	0.463536
42.10 nucleus	28	2.22	FGSG_00695 FGSG_01134 FGSG_01334 FGSG_01350 FGSG_02355 FGSG_02561 FGSG_04120 FGSG_05972 FGSG_06356 FGSG_16572 FGSG_06821 FGSG_06955 FGSG_07600 FGSG_08644 FGSG_08560 FGSG_08158 FGSG_16993 FGSG_13552 FGSG_09761 FGSG_09784 FGSG_11626 FGSG_17188 FGSG_10142 FGSG_17372 FGSG_11234 FGSG_10908 FGSG_10850 FGSG_10718	299	2.16	1.02778	0.463829
01.20.05.09 metabolism of eicosanoids	2	0.15	FGSG_02216 FGSG_08816	17	0.12	1.25	0.465956
34.11.10 response to biotic stimulus	2	0.15	FGSG_15703 FGSG_05721	17	0.12	1.25	0.465956
40.01.03.01 regulation of directional cell growth	2	0.15	FGSG_04998 FGSG_10723	17	0.12	1.25	0.465956
20.09.01 nuclear transport	8	0.63	FGSG_00292 FGSG_02233 FGSG_06154 FGSG_07948 FGSG_08684 FGSG_08173 FGSG_09784 FGSG_17188	83	0.6	1.05	0.486083
02.16.03 lactate fermentation	2	0.15	FGSG_16565 FGSG_06553	18	0.13	1.15385	0.496555
11.04.03.11 control of mRNA stability	3	0.23	FGSG_06628 FGSG_07101 FGSG_07296	29	0.2	1.15	0.498406
20.01.17 nucleotide/nucleoside/nucleobase transport	3	0.23	FGSG_00646 FGSG_13127 FGSG_08931	29	0.2	1.15	0.498406
32.05.01.03 chemical agent resistance	6	0.47	FGSG_00593 FGSG_04580 FGSG_04458 FGSG_03772 FGSG_13185 FGSG_09329	62	0.44	1.06818	0.499712
32.10 degradation / modification of foreign (exogenous) compounds	7	0.55	FGSG_04060 FGSG_03812 FGSG_16328 FGSG_06610 FGSG_09181 FGSG_11208 FGSG_11011	73	0.52	1.05769	0.499862
02.13 respiration	17	1.35	FGSG_01028 FGSG_01981 FGSG_02220 FGSG_02477 FGSG_04567 FGSG_04458 FGSG_03547 FGSG_03249 FGSG_05592 FGSG_05932 FGSG_06048 FGSG_16565 FGSG_06846 FGSG_07505 FGSG_08931 FGSG_08674 FGSG_10881	184	1.33	1.01504	0.509762
01.25 extracellular metabolism	7	0.55	FGSG_15695 FGSG_03909 FGSG_16328 FGSG_13185 FGSG_09181 FGSG_10395 FGSG_11208	74	0.53	1.03774	0.514625
10.01.09.05 DNA conformation modification (e.g. chromatin)	25	1.98	FGSG_01334 FGSG_01350 FGSG_02561 FGSG_12275 FGSG_04120 FGSG_05556 FGSG_05687 FGSG_05972 FGSG_06307 FGSG_06356 FGSG_16572 FGSG_06955 FGSG_07600 FGSG_08560 FGSG_16993 FGSG_13552 FGSG_09761 FGSG_09784 FGSG_11626 FGSG_17188 FGSG_10142 FGSG_17372 FGSG_11234 FGSG_10908 FGSG_10850	274	1.98	1	0.523677
01.02.02.09.01 urea catabolism (not urea cycle)	1	0.07	FGSG_07138	8	0.05	1.4	0.533614
01.07.03 catabolism of vitamins, cofactors, and prosthetic groups	1	0.07	FGSG_06869	8	0.05	1.4	0.533614
01.20.21 metabolism of sulfuric acid and L-cysteine derivatives	1	0.07	FGSG_13829	8	0.05	1.4	0.533614
02.11.07 regulation of electron transport and membrane-associated energy conservation	1	0.07	FGSG_08125	8	0.05	1.4	0.533614
32.07.07.01 catalase reaction	1	0.07	FGSG_02217	8	0.05	1.4	0.533614
41.01.01 mating (fertilization)	4	0.31	FGSG_01128 FGSG_03780 FGSG_16572 FGSG_08644	42	0.3	1.03333	0.538494
16.17.01 calcium binding	9	0.71	FGSG_01559 FGSG_03906 FGSG_03249 FGSG_02816 FGSG_05235 FGSG_17094 FGSG_10677 FGSG_10723 FGSG_13962	98	0.7	1.01429	0.538602
20.01.01.01.01 heavy metal ion transport (Cu+, Fe3+, etc.)	9	0.71	FGSG_00539 FGSG_00646 FGSG_12485 FGSG_05160 FGSG_13185 FGSG_09701 FGSG_10655 FGSG_11029 FGSG_10854	98	0.7	1.01429	0.538602
32.10.07 degradation / modification of foreign (exogenous) polysaccharides	3	0.23	FGSG_04060 FGSG_11208 FGSG_11011	31	0.22	1.04545	0.544391
40.10.02.01 anti-apoptosis	3	0.23	FGSG_00621 FGSG_06154 FGSG_08811	31	0.22	1.04545	0.544391
01.01.03.02.02 degradation of glutamate	2	0.15	FGSG_12518 FGSG_07174	20	0.14	1.07143	0.554274
01.07.04 utilization of vitamins, cofactors, and prosthetic groups	2	0.15	FGSG_03402 FGSG_10395	20	0.14	1.07143	0.554274
34.11.03.11 pH response	2	0.15	FGSG_01298 FGSG_02097	20	0.14	1.07143	0.554274
01.03.04.01 pyrimidine nucleotide/nucleoside/nucleobase catabolism	1	0.07	FGSG_15710	9	0.06	1.16667	0.57604
02.13.01 anaerobic respiration	1	0.07	FGSG_04458	9	0.06	1.16667	0.57604
11.04.03.01.10 regulation of splicing	1	0.07	FGSG_10245	9	0.06	1.16667	0.57604
18.02.01.02.03 protease inhibitor	1	0.07	FGSG_02816	9	0.06	1.16667	0.57604
34.11.03.03 chemotaxis	1	0.07	FGSG_09612	9	0.06	1.16667	0.57604
38 TRANSPOSABLE ELEMENTS, VIRAL AND PLASMID PROTEINS	1	0.07	FGSG_17379	9	0.06	1.16667	0.57604
18.02.07 regulator of receptor activity	1	0.07	FGSG_15791	10	0.07	1	0.61461
34.07.02 cell-matrix adhesion	1	0.07	FGSG_06327	10	0.07	1	0.61461
01.01.03.03.02 degradation of proline	1	0.07	FGSG_07174	17	0.12	0.583333	1
01.01.05.01 metabolism of polyamines	1	0.07	FGSG_09035	17	0.12	0.583333	1
01.01.09.04 metabolism of phenylalanine	6	0.47	FGSG_01285 FGSG_01643 FGSG_12599 FGSG_05482 FGSG_07057 FGSG_16957	77	0.55	0.854545	1
01.01.09.04.01 biosynthesis of phenylalanine	4	0.31	FGSG_01643 FGSG_12599 FGSG_05482 FGSG_16957	45	0.32	0.96875	1
01.01.09.04.02 degradation of phenylalanine	3	0.23	FGSG_12599 FGSG_07057 FGSG_16957	48	0.34	0.676471	1
01.01.09.05 metabolism of tyrosine	5	0.39	FGSG_01285 FGSG_01643 FGSG_07057 FGSG_11420 FGSG_17545	63	0.45	0.866667	1
01.01.09.05.01 biosynthesis of tyrosine	1	0.07	FGSG_01643	12	0.08	0.875	1
01.01.09.05.02 degradation of tyrosine	3	0.23	FGSG_07057 FGSG_11420 FGSG_17545	33	0.23	1	1
01.01.09.06.02 degradation of tryptophan	1	0.07	FGSG_10804	14	0.1	0.7	1
01.01.09.07 metabolism of histidine	1	0.07	FGSG_10840	21	0.15	0.466667	1
01.01.09.07.01 biosynthesis of histidine	1	0.07	FGSG_10840	18	0.13	0.538462	1
01.01.13 regulation of amino acid metabolism	6	0.47	FGSG_00011 FGSG_01285 FGSG_04998 FGSG_05984 FGSG_09286 FGSG_09870	67	0.48	0.979167	1
01.02.03 sulfur metabolism	1	0.07	FGSG_17214	18	0.13	0.538462	1
01.02.03.01 sulfate assimilation	1	0.07	FGSG_17214	11	0.07	1	1
01.02.07 regulation of nitrogen, sulfur and selenium metabolism	6	0.47	FGSG_01638 FGSG_03923 FGSG_02856 FGSG_17214 FGSG_09983 FGSG_10967	87	0.62	0.758065	1
01.02.07.01 regulation of nitrogen metabolism	2	0.15	FGSG_03923 FGSG_02856	37	0.26	0.576923	1
01.03.13 regulation of nucleotide/nucleoside/nucleobase metabolism	1	0.07	FGSG_13457	29	0.2	0.35	1
01.04.04 regulation of phosphate metabolism	3	0.23	FGSG_16113 FGSG_05984 FGSG_13552	33	0.23	1	1
01.05.03 polysaccharide metabolism	14	1.11	FGSG_00783 FGSG_02666 FGSG_15696 FGSG_04014 FGSG_03909 FGSG_03906 FGSG_03607 FGSG_03387 FGSG_02816 FGSG_16349 FGSG_04768 FGSG_07593 FGSG_11208 FGSG_11011	291	2.1	0.528571	1
01.05.06 C-2 compound and organic acid metabolism	3	0.23	FGSG_01743 FGSG_02220 FGSG_09896	42	0.3	0.766667	1
01.05.06.07 C-2 compound and organic acid catabolism	3	0.23	FGSG_01743 FGSG_02220 FGSG_09896	36	0.26	0.884615	1
01.05.09 aminosaccharide metabolism	1	0.07	FGSG_02816	64	0.46	0.152174	1
01.05.13.01 S-adenosyl-methionine - homocysteine cycle	2	0.15	FGSG_01134 FGSG_10718	33	0.23	0.652174	1
01.05.25 regulation of C-compound and carbohydrate metabolism	15	1.19	FGSG_00646 FGSG_01298 FGSG_04120 FGSG_03702 FGSG_03014 FGSG_16233 FGSG_06081 FGSG_07623 FGSG_16822 FGSG_16878 FGSG_08560 FGSG_13457 FGSG_16993 FGSG_17033 FGSG_09612	200	1.44	0.826389	1
01.06 lipid, fatty acid and isoprenoid metabolism	71	5.64	FGSG_00298 FGSG_01256 FGSG_01743 FGSG_01857 FGSG_02019 FGSG_02216 FGSG_02266 FGSG_02379 FGSG_15955 FGSG_04599 FGSG_04571 FGSG_04465 FGSG_04333 FGSG_04243 FGSG_04216 FGSG_04065 FGSG_03838 FGSG_03819 FGSG_03780 FGSG_03547 FGSG_03546 FGSG_03249 FGSG_12488 FGSG_03173 FGSG_03120 FGSG_16186 FGSG_16227 FGSG_16328 FGSG_16403 FGSG_12599 FGSG_04998 FGSG_05334 FGSG_05514 FGSG_05545 FGSG_05592 FGSG_05762 FGS…	831	6.01	0.938436	1
01.06.06 isoprenoid metabolism	12	0.95	FGSG_00298 FGSG_01256 FGSG_04065 FGSG_03819 FGSG_12488 FGSG_12599 FGSG_05334 FGSG_05762 FGSG_07388 FGSG_16779 FGSG_09088 FGSG_11038	169	1.22	0.778689	1
01.06.06.11 tetracyclic and pentacyclic triterpenes (cholesterin, steroids and hopanoids) metabolism	5	0.39	FGSG_03819 FGSG_12488 FGSG_05762 FGSG_07388 FGSG_09088	129	0.93	0.419355	1
01.06.10 regulation of lipid, fatty acid and isoprenoid metabolism	2	0.15	FGSG_02019 FGSG_03120	39	0.28	0.535714	1
01.07.01 biosynthesis of vitamins, cofactors, and prosthetic groups	16	1.27	FGSG_00278 FGSG_00417 FGSG_01395 FGSG_01743 FGSG_01766 FGSG_02072 FGSG_02168 FGSG_02630 FGSG_04719 FGSG_06112 FGSG_06869 FGSG_08627 FGSG_09035 FGSG_09216 FGSG_13552 FGSG_17214	177	1.28	0.992188	1
01.07.07 regulation of the metabolism of vitamins, cofactors, and prosthetic groups	1	0.07	FGSG_09034	12	0.08	0.875	1
01.20.01 metabolism of primary metabolic sugar derivatives	2	0.15	FGSG_01857 FGSG_04064	26	0.18	0.833333	1
01.20.05.11 metabolism of polyketides	2	0.15	FGSG_04216 FGSG_04694	28	0.2	0.75	1
01.20.15 metabolism of derivatives of dehydroquinic acid, shikimic acid and chorismic acid	3	0.23	FGSG_00478 FGSG_01643 FGSG_13787	36	0.26	0.884615	1
01.20.29 metabolism of secondary products derived from L-glutamic acid, L-proline and L-ornithine	1	0.07	FGSG_09762	11	0.07	1	1
01.20.36 non-ribosomal peptide synthesis	2	0.15	FGSG_03747 FGSG_16594	30	0.21	0.714286	1
01.20.37 metabolism of peptide derived compounds	3	0.23	FGSG_02097 FGSG_16328 FGSG_16594	53	0.38	0.605263	1
01.20.37.01 metabolism of thioredoxin, glutaredoxin, glutathion	1	0.07	FGSG_02097	21	0.15	0.466667	1
01.20.37.03 metabolism of peptide antibiotics	1	0.07	FGSG_16594	13	0.09	0.777778	1
01.20.37.05 metabolism of beta-lactams	1	0.07	FGSG_16328	19	0.13	0.538462	1
01.20.70 regulation of secondary metabolism	5	0.39	FGSG_03783 FGSG_16386 FGSG_04747 FGSG_13457 FGSG_13964	70	0.5	0.78	1
01.25.01 extracellular polysaccharide degradation	2	0.15	FGSG_03909 FGSG_11208	33	0.23	0.652174	1
02.11 electron transport and membrane-associated energy conservation	14	1.11	FGSG_00032 FGSG_01981 FGSG_02379 FGSG_02477 FGSG_03547 FGSG_06048 FGSG_06112 FGSG_16565 FGSG_06846 FGSG_07842 FGSG_08343 FGSG_08125 FGSG_10881 FGSG_10804	160	1.15	0.965217	1
02.11.05 accessory proteins of electron transport and membrane-associated energy conservation	3	0.23	FGSG_00032 FGSG_06112 FGSG_10881	49	0.35	0.657143	1
02.13.03 aerobic respiration	8	0.63	FGSG_01028 FGSG_01981 FGSG_02477 FGSG_04567 FGSG_05932 FGSG_06048 FGSG_07505 FGSG_10881	107	0.77	0.818182	1
02.16.01 alcohol fermentation	4	0.31	FGSG_02165 FGSG_02220 FGSG_02477 FGSG_10446	56	0.4	0.775	1
02.19 metabolism of energy reserves (e.g. glycogen, trehalose)	3	0.23	FGSG_00524 FGSG_15696 FGSG_05864	52	0.37	0.621622	1
02.45 energy conversion and regeneration	8	0.63	FGSG_01743 FGSG_05414 FGSG_06048 FGSG_06112 FGSG_06846 FGSG_07842 FGSG_08700 FGSG_10347	90	0.65	0.969231	1
02.45.15 energy generation (e.g. ATP synthase)	2	0.15	FGSG_06048 FGSG_06846	25	0.18	0.833333	1
10.01.02 DNA topology	8	0.63	FGSG_16572 FGSG_06804 FGSG_07296 FGSG_08158 FGSG_09724 FGSG_17372 FGSG_11234 FGSG_10757	98	0.7	0.9	1
10.01.03.03 ori recognition and priming complex formation	2	0.15	FGSG_12275 FGSG_05465	23	0.16	0.9375	1
10.01.05.01 DNA repair	23	1.82	FGSG_00140 FGSG_00292 FGSG_00621 FGSG_01063 FGSG_01559 FGSG_15791 FGSG_04998 FGSG_05433 FGSG_05905 FGSG_06027 FGSG_16572 FGSG_06804 FGSG_07164 FGSG_07294 FGSG_07296 FGSG_08658 FGSG_08158 FGSG_09295 FGSG_09724 FGSG_10221 FGSG_17372 FGSG_11234 FGSG_10757	267	1.93	0.943005	1
10.01.05.03.03 somatic / mitotic recombination	1	0.07	FGSG_08658	20	0.14	0.5	1
10.01.09 DNA restriction or modification	25	1.98	FGSG_01334 FGSG_01350 FGSG_02561 FGSG_12275 FGSG_04120 FGSG_05556 FGSG_05687 FGSG_05972 FGSG_06307 FGSG_06356 FGSG_16572 FGSG_06955 FGSG_07600 FGSG_08560 FGSG_16993 FGSG_13552 FGSG_09761 FGSG_09784 FGSG_11626 FGSG_17188 FGSG_10142 FGSG_17372 FGSG_11234 FGSG_10908 FGSG_10850	282	2.03	0.975369	1
10.01.11 regulation of DNA processing	1	0.07	FGSG_04998	11	0.07	1	1
10.03 cell cycle	50	3.97	FGSG_00265 FGSG_00510 FGSG_00695 FGSG_01314 FGSG_01386 FGSG_01470 FGSG_01559 FGSG_01592 FGSG_11979 FGSG_02019 FGSG_04288 FGSG_03946 FGSG_03120 FGSG_02816 FGSG_16186 FGSG_16233 FGSG_04982 FGSG_05193 FGSG_05537 FGSG_05777 FGSG_05864 FGSG_06027 FGSG_06081 FGSG_16492 FGSG_16587 FGSG_06502 FGSG_06788 FGSG_06821 FGSG_06955 FGSG_07055 FGSG_07379 FGSG_07395 FGSG_07457 FGSG_08816 FGSG_08656 FGSG_08644 FGS…	698	5.04	0.787698	1
10.03.01 mitotic cell cycle and cell cycle control	36	2.86	FGSG_00265 FGSG_00695 FGSG_01386 FGSG_01470 FGSG_01559 FGSG_01592 FGSG_11979 FGSG_04288 FGSG_03946 FGSG_02816 FGSG_16186 FGSG_04982 FGSG_05193 FGSG_05537 FGSG_05777 FGSG_05864 FGSG_06027 FGSG_16492 FGSG_16587 FGSG_06502 FGSG_06788 FGSG_06821 FGSG_06955 FGSG_07055 FGSG_07395 FGSG_08816 FGSG_08644 FGSG_08173 FGSG_08158 FGSG_08150 FGSG_09004 FGSG_13552 FGSG_09512 FGSG_09612 FGSG_10246 FGSG_10470	500	3.61	0.792244	1
10.03.01.01 mitotic cell cycle	14	1.11	FGSG_00265 FGSG_00695 FGSG_01592 FGSG_04288 FGSG_05537 FGSG_06027 FGSG_16492 FGSG_16587 FGSG_06502 FGSG_06788 FGSG_07395 FGSG_08158 FGSG_13552 FGSG_10470	199	1.43	0.776224	1
10.03.01.01.03 G1/S transition of mitotic cell cycle	2	0.15	FGSG_00265 FGSG_05537	46	0.33	0.454545	1
10.03.01.01.05 S phase of mitotic cell cycle	1	0.07	FGSG_06502	14	0.1	0.7	1
10.03.01.01.09 G2/M transition of mitotic cell cycle	3	0.23	FGSG_04288 FGSG_06027 FGSG_08158	43	0.31	0.741935	1
10.03.01.01.11 M phase	6	0.47	FGSG_00695 FGSG_16492 FGSG_06788 FGSG_07395 FGSG_08158 FGSG_13552	75	0.54	0.87037	1
10.03.01.02 cell cycle arrest	1	0.07	FGSG_06955	28	0.2	0.35	1
10.03.01.03 cell cycle checkpoints (checkpoints of morphogenesis, DNA-damage,-replication, mitotic phase and spindle)	3	0.23	FGSG_01559 FGSG_08173 FGSG_09612	76	0.54	0.425926	1
10.03.02 meiosis	10	0.79	FGSG_00510 FGSG_16186 FGSG_16233 FGSG_05864 FGSG_06081 FGSG_16492 FGSG_06788 FGSG_07055 FGSG_08150 FGSG_10780	123	0.88	0.897727	1
10.03.02.01 meiosis I	1	0.07	FGSG_16492	11	0.07	1	1
10.03.03 cytokinesis (cell division) /septum formation and hydrolysis	12	0.95	FGSG_02019 FGSG_03120 FGSG_05537 FGSG_16492 FGSG_06788 FGSG_07379 FGSG_08656 FGSG_08173 FGSG_08158 FGSG_09034 FGSG_13552 FGSG_10723	166	1.2	0.791667	1
10.03.04 nuclear and chromosomal cycle	6	0.47	FGSG_16492 FGSG_06502 FGSG_07457 FGSG_08158 FGSG_11626 FGSG_10970	105	0.75	0.626667	1
10.03.04.03 chromosome condensation	2	0.15	FGSG_08158 FGSG_11626	23	0.16	0.9375	1
10.03.04.05 chromosome segregation/division	4	0.31	FGSG_16492 FGSG_06502 FGSG_07457 FGSG_08158	57	0.41	0.756098	1
10.03.04.09 nuclear migration	1	0.07	FGSG_10970	17	0.12	0.583333	1
10.03.05 cell cycle dependent cytoskeleton reorganization	3	0.23	FGSG_01314 FGSG_16492 FGSG_06788	62	0.44	0.522727	1
10.03.05.01 spindle pole body/centrosome and microtubule cycle	3	0.23	FGSG_01314 FGSG_16492 FGSG_06788	50	0.36	0.638889	1
11.02 RNA synthesis	83	6.6	FGSG_00365 FGSG_00449 FGSG_00665 FGSG_00695 FGSG_00710 FGSG_11855 FGSG_01102 FGSG_01128 FGSG_01298 FGSG_01334 FGSG_01350 FGSG_01638 FGSG_02097 FGSG_02355 FGSG_02561 FGSG_15791 FGSG_12275 FGSG_04288 FGSG_04120 FGSG_03923 FGSG_03783 FGSG_03702 FGSG_02972 FGSG_02856 FGSG_16075 FGSG_16186 FGSG_04998 FGSG_05227 FGSG_05550 FGSG_05556 FGSG_05687 FGSG_05972 FGSG_06243 FGSG_06307 FGSG_06356 FGSG_16572 FGS…	956	6.91	0.955137	1
11.02.02 tRNA synthesis	5	0.39	FGSG_00365 FGSG_11855 FGSG_06937 FGSG_10049 FGSG_17653	55	0.39	1	1
11.02.03 mRNA synthesis	68	5.4	FGSG_00365 FGSG_00449 FGSG_00665 FGSG_00710 FGSG_11855 FGSG_01128 FGSG_01298 FGSG_01334 FGSG_01350 FGSG_01638 FGSG_02097 FGSG_02355 FGSG_02561 FGSG_15791 FGSG_12275 FGSG_04288 FGSG_04120 FGSG_03923 FGSG_03783 FGSG_03702 FGSG_02972 FGSG_02856 FGSG_16075 FGSG_16186 FGSG_04998 FGSG_05227 FGSG_05556 FGSG_05972 FGSG_06243 FGSG_06307 FGSG_06356 FGSG_16572 FGSG_06628 FGSG_06804 FGSG_06955 FGSG_07055 FGS…	876	6.33	0.853081	1
11.02.03.01 general transcription activities	7	0.55	FGSG_00365 FGSG_11855 FGSG_01350 FGSG_05227 FGSG_16815 FGSG_09871 FGSG_10142	190	1.37	0.40146	1
11.02.03.01.04 transcription elongation	2	0.15	FGSG_05227 FGSG_16815	27	0.19	0.789474	1
11.02.03.04 transcriptional control	60	4.77	FGSG_00449 FGSG_00665 FGSG_00710 FGSG_01128 FGSG_01298 FGSG_01334 FGSG_01350 FGSG_01638 FGSG_02097 FGSG_02355 FGSG_02561 FGSG_15791 FGSG_12275 FGSG_04288 FGSG_04120 FGSG_03923 FGSG_03783 FGSG_03702 FGSG_02972 FGSG_02856 FGSG_16075 FGSG_16186 FGSG_04998 FGSG_05227 FGSG_05556 FGSG_05972 FGSG_06243 FGSG_06307 FGSG_06356 FGSG_16572 FGSG_06955 FGSG_07055 FGSG_07299 FGSG_07379 FGSG_07753 FGSG_16815 FGS…	761	5.5	0.867273	1
11.02.03.04.01 transcription activation	15	1.19	FGSG_01350 FGSG_04288 FGSG_03783 FGSG_02972 FGSG_16075 FGSG_16572 FGSG_08560 FGSG_09111 FGSG_09286 FGSG_09761 FGSG_09871 FGSG_10142 FGSG_10470 FGSG_17372 FGSG_11234	184	1.33	0.894737	1
11.04.03 mRNA processing (splicing, 5^-, 3^-end processing)	17	1.35	FGSG_00169 FGSG_03819 FGSG_03379 FGSG_12488 FGSG_05762 FGSG_06628 FGSG_06804 FGSG_07101 FGSG_07296 FGSG_07388 FGSG_08173 FGSG_09022 FGSG_17188 FGSG_10001 FGSG_10245 FGSG_10351 FGSG_10757	277	2	0.675	1
11.04.03.01 splicing	14	1.11	FGSG_00169 FGSG_03819 FGSG_12488 FGSG_05762 FGSG_06628 FGSG_06804 FGSG_07296 FGSG_07388 FGSG_09022 FGSG_17188 FGSG_10001 FGSG_10245 FGSG_10351 FGSG_10757	214	1.54	0.720779	1
12.10 aminoacyl-tRNA-synthetases	2	0.15	FGSG_15916 FGSG_10351	45	0.32	0.46875	1
14 PROTEIN FATE (folding, modification, destination)	112	8.91	FGSG_00298 FGSG_00501 FGSG_00524 FGSG_00717 FGSG_00921 FGSG_00940 FGSG_01028 FGSG_01134 FGSG_01169 FGSG_01189 FGSG_01334 FGSG_01559 FGSG_11979 FGSG_02097 FGSG_02233 FGSG_02563 FGSG_16022 FGSG_04567 FGSG_04288 FGSG_04152 FGSG_04120 FGSG_04115 FGSG_04032 FGSG_03946 FGSG_03906 FGSG_03856 FGSG_03819 FGSG_03595 FGSG_03594 FGSG_03416 FGSG_12488 FGSG_03173 FGSG_02785 FGSG_16108 FGSG_16113 FGSG_04817 FGS…	1449	10.4	0.856731	1
14.04 protein targeting, sorting and translocation	23	1.82	FGSG_00717 FGSG_00921 FGSG_01169 FGSG_01189 FGSG_01334 FGSG_02233 FGSG_04120 FGSG_04115 FGSG_03594 FGSG_05543 FGSG_05660 FGSG_06154 FGSG_06246 FGSG_07113 FGSG_07331 FGSG_13128 FGSG_07948 FGSG_08684 FGSG_08644 FGSG_16993 FGSG_17188 FGSG_09932 FGSG_17670	314	2.27	0.801762	1
14.07 protein modification	63	5.01	FGSG_00298 FGSG_00501 FGSG_00524 FGSG_01134 FGSG_01559 FGSG_11979 FGSG_02097 FGSG_02563 FGSG_16022 FGSG_04567 FGSG_04152 FGSG_04032 FGSG_03946 FGSG_03906 FGSG_03856 FGSG_03595 FGSG_03416 FGSG_03173 FGSG_16108 FGSG_16113 FGSG_04817 FGSG_04982 FGSG_04998 FGSG_05330 FGSG_05545 FGSG_05621 FGSG_05678 FGSG_05972 FGSG_05984 FGSG_06246 FGSG_06307 FGSG_06327 FGSG_16587 FGSG_06502 FGSG_12937 FGSG_06718 FGS…	849	6.14	0.815961	1
14.07.01 modification with fatty acids (e.g. myristylation, palmitylation, farnesylation)	4	0.31	FGSG_05545 FGSG_16779 FGSG_08693 FGSG_08577	46	0.33	0.939394	1
14.07.02 modification with sugar residues (e.g. glycosylation, deglycosylation)	6	0.47	FGSG_00298 FGSG_00524 FGSG_03906 FGSG_03595 FGSG_05330 FGSG_07113	84	0.6	0.783333	1
14.07.02.02 N-directed glycosylation, deglycosylation	1	0.07	FGSG_07113	46	0.33	0.212121	1
14.07.03 modification by phosphorylation, dephosphorylation, autophosphorylation	18	1.43	FGSG_01559 FGSG_11979 FGSG_04152 FGSG_16113 FGSG_04982 FGSG_04998 FGSG_05972 FGSG_05984 FGSG_06327 FGSG_06502 FGSG_12937 FGSG_06718 FGSG_07395 FGSG_07623 FGSG_09612 FGSG_09784 FGSG_09932 FGSG_17624	249	1.8	0.794444	1
14.07.04 modification by acetylation, deacetylation	7	0.55	FGSG_06307 FGSG_07600 FGSG_09138 FGSG_13552 FGSG_09870 FGSG_10881 FGSG_11317	82	0.59	0.932203	1
14.07.05 modification by ubiquitination, deubiquitination	9	0.71	FGSG_04032 FGSG_05984 FGSG_07753 FGSG_08920 FGSG_08768 FGSG_08173 FGSG_13502 FGSG_09295 FGSG_09324	139	1	0.71	1
14.07.11 protein processing (proteolytic)	6	0.47	FGSG_02563 FGSG_16022 FGSG_03173 FGSG_16108 FGSG_04817 FGSG_05621	148	1.07	0.439252	1
14.10 assembly of protein complexes	19	1.51	FGSG_04032 FGSG_03595 FGSG_05598 FGSG_06243 FGSG_16433 FGSG_06628 FGSG_08886 FGSG_08841 FGSG_08768 FGSG_08674 FGSG_08656 FGSG_09034 FGSG_09037 FGSG_09295 FGSG_09324 FGSG_09544 FGSG_10246 FGSG_10905 FGSG_10717	251	1.81	0.834254	1
14.13 protein/peptide degradation	29	2.3	FGSG_16022 FGSG_04288 FGSG_04032 FGSG_03906 FGSG_03856 FGSG_03819 FGSG_12488 FGSG_03173 FGSG_16108 FGSG_05621 FGSG_05762 FGSG_05864 FGSG_05984 FGSG_16492 FGSG_06955 FGSG_07339 FGSG_07388 FGSG_07753 FGSG_08920 FGSG_08768 FGSG_08173 FGSG_13502 FGSG_09037 FGSG_09138 FGSG_09295 FGSG_09324 FGSG_09465 FGSG_10075 FGSG_10525	442	3.19	0.721003	1
14.13.01 cytoplasmic and nuclear protein degradation	21	1.67	FGSG_04288 FGSG_04032 FGSG_03906 FGSG_03819 FGSG_12488 FGSG_16108 FGSG_05762 FGSG_05864 FGSG_05984 FGSG_16492 FGSG_07388 FGSG_07753 FGSG_08920 FGSG_08768 FGSG_08173 FGSG_13502 FGSG_09037 FGSG_09295 FGSG_09324 FGSG_09465 FGSG_10525	298	2.15	0.776744	1
14.13.01.01 proteasomal degradation (ubiquitin/proteasomal pathway)	13	1.03	FGSG_04288 FGSG_04032 FGSG_03906 FGSG_16108 FGSG_05864 FGSG_05984 FGSG_07753 FGSG_08920 FGSG_08173 FGSG_13502 FGSG_09037 FGSG_09295 FGSG_09324	173	1.25	0.824	1
14.13.04 lysosomal and vacuolar protein degradation	2	0.15	FGSG_05621 FGSG_10525	51	0.36	0.416667	1
14.13.04.02 vacuolar protein degradation	2	0.15	FGSG_05621 FGSG_10525	32	0.23	0.652174	1
16.02 peptide binding	1	0.07	FGSG_08032	11	0.07	1	1
16.06 motor protein binding	1	0.07	FGSG_07428	26	0.18	0.388889	1
16.09 lipid binding	2	0.15	FGSG_05864 FGSG_06048	68	0.49	0.306122	1
16.13 C-compound binding	2	0.15	FGSG_03249 FGSG_08693	44	0.31	0.483871	1
16.17 metal binding	63	5.01	FGSG_00621 FGSG_00665 FGSG_01086 FGSG_01350 FGSG_01470 FGSG_01559 FGSG_02051 FGSG_02072 FGSG_02097 FGSG_02165 FGSG_02216 FGSG_02563 FGSG_16022 FGSG_04152 FGSG_03906 FGSG_03856 FGSG_03249 FGSG_12485 FGSG_02816 FGSG_05052 FGSG_05235 FGSG_05621 FGSG_05972 FGSG_06112 FGSG_06407 FGSG_16587 FGSG_06718 FGSG_06757 FGSG_06955 FGSG_07069 FGSG_07101 FGSG_07138 FGSG_07395 FGSG_07753 FGSG_16702 FGSG_16779 FGS…	741	5.35	0.936449	1
16.17.05 sodium binding	1	0.07	FGSG_00621	11	0.07	1	1
16.17.07 magnesium binding	10	0.79	FGSG_00621 FGSG_01086 FGSG_01559 FGSG_04152 FGSG_05972 FGSG_06718 FGSG_16702 FGSG_08658 FGSG_08627 FGSG_09179	111	0.8	0.9875	1
16.17.09 heavy metal binding (Cu, Fe, Zn)	40	3.18	FGSG_00665 FGSG_01350 FGSG_01470 FGSG_02051 FGSG_02097 FGSG_02165 FGSG_02216 FGSG_02563 FGSG_04152 FGSG_12485 FGSG_05052 FGSG_06112 FGSG_06407 FGSG_16587 FGSG_06757 FGSG_06955 FGSG_07069 FGSG_07395 FGSG_07753 FGSG_16779 FGSG_11590 FGSG_08670 FGSG_08627 FGSG_08173 FGSG_08125 FGSG_08032 FGSG_17094 FGSG_09037 FGSG_13552 FGSG_09554 FGSG_09966 FGSG_10142 FGSG_10470 FGSG_10655 FGSG_10677 FGSG_13829 FGS…	482	3.48	0.913793	1
16.19 nucleotide/nucleoside/nucleobase binding	75	5.96	FGSG_00140 FGSG_00203 FGSG_00921 FGSG_01008 FGSG_01063 FGSG_01386 FGSG_01559 FGSG_01962 FGSG_02506 FGSG_02511 FGSG_15703 FGSG_15916 FGSG_04580 FGSG_04333 FGSG_12275 FGSG_04181 FGSG_03595 FGSG_03014 FGSG_05660 FGSG_05687 FGSG_05721 FGSG_05777 FGSG_05972 FGSG_05984 FGSG_06027 FGSG_06098 FGSG_06154 FGSG_06165 FGSG_06281 FGSG_06327 FGSG_16572 FGSG_16638 FGSG_06502 FGSG_12937 FGSG_06610 FGSG_06628 FGS…	861	6.22	0.958199	1
16.19.03 ATP binding	53	4.21	FGSG_00140 FGSG_00921 FGSG_01559 FGSG_01962 FGSG_02506 FGSG_15916 FGSG_04580 FGSG_12275 FGSG_04181 FGSG_03014 FGSG_05687 FGSG_05972 FGSG_05984 FGSG_06027 FGSG_06098 FGSG_06154 FGSG_06281 FGSG_06327 FGSG_16572 FGSG_06502 FGSG_12937 FGSG_06610 FGSG_06628 FGSG_06804 FGSG_07101 FGSG_07294 FGSG_07296 FGSG_16885 FGSG_08684 FGSG_08644 FGSG_08627 FGSG_13343 FGSG_08173 FGSG_08042 FGSG_09022 FGSG_09034 FGS…	652	4.71	0.893843	1
16.21.01 heme binding	6	0.47	FGSG_02217 FGSG_05334 FGSG_06447 FGSG_08173 FGSG_10677 FGSG_10881	77	0.55	0.854545	1
16.21.08 Fe/S binding	2	0.15	FGSG_02097 FGSG_10198	38	0.27	0.555556	1
18 REGULATION OF METABOLISM AND PROTEIN FUNCTION	36	2.86	FGSG_00815 FGSG_01008 FGSG_01334 FGSG_01470 FGSG_01559 FGSG_11979 FGSG_01742 FGSG_15791 FGSG_03595 FGSG_02816 FGSG_16108 FGSG_05235 FGSG_05531 FGSG_06027 FGSG_06154 FGSG_06220 FGSG_06282 FGSG_16433 FGSG_06502 FGSG_06846 FGSG_07101 FGSG_07395 FGSG_07623 FGSG_16815 FGSG_08811 FGSG_08644 FGSG_08577 FGSG_08560 FGSG_08173 FGSG_13552 FGSG_09612 FGSG_09706 FGSG_09761 FGSG_09784 FGSG_10142 FGSG_17670	507	3.66	0.781421	1
18.01 regulation by	17	1.35	FGSG_00815 FGSG_01559 FGSG_11979 FGSG_16108 FGSG_05235 FGSG_16433 FGSG_06502 FGSG_07101 FGSG_07395 FGSG_16815 FGSG_08560 FGSG_13552 FGSG_09612 FGSG_09761 FGSG_09784 FGSG_10142 FGSG_17670	249	1.8	0.75	1
18.01.01 regulation by modification	7	0.55	FGSG_00815 FGSG_01559 FGSG_11979 FGSG_06502 FGSG_07395 FGSG_09612 FGSG_09784	142	1.02	0.539216	1
18.01.07 regulation by binding / dissociation	8	0.63	FGSG_16108 FGSG_05235 FGSG_07101 FGSG_16815 FGSG_08560 FGSG_13552 FGSG_09761 FGSG_10142	112	0.81	0.777778	1
18.02 regulation of protein activity	35	2.78	FGSG_00815 FGSG_01008 FGSG_01334 FGSG_01470 FGSG_01559 FGSG_11979 FGSG_01742 FGSG_15791 FGSG_03595 FGSG_02816 FGSG_16108 FGSG_05235 FGSG_05531 FGSG_06027 FGSG_06154 FGSG_06220 FGSG_06282 FGSG_16433 FGSG_06502 FGSG_06846 FGSG_07101 FGSG_07395 FGSG_07623 FGSG_08811 FGSG_08644 FGSG_08577 FGSG_08560 FGSG_08173 FGSG_13552 FGSG_09612 FGSG_09706 FGSG_09761 FGSG_09784 FGSG_10142 FGSG_17670	497	3.59	0.774373	1
18.02.01 enzymatic activity regulation / enzyme regulator	23	1.82	FGSG_00815 FGSG_01008 FGSG_01470 FGSG_11979 FGSG_03595 FGSG_02816 FGSG_16108 FGSG_05235 FGSG_05531 FGSG_06027 FGSG_06154 FGSG_06282 FGSG_16433 FGSG_06846 FGSG_07101 FGSG_07623 FGSG_08811 FGSG_08644 FGSG_08577 FGSG_13552 FGSG_09612 FGSG_09706 FGSG_17670	310	2.24	0.8125	1
18.02.01.01 enzyme activator	9	0.71	FGSG_01008 FGSG_03595 FGSG_16433 FGSG_07623 FGSG_08811 FGSG_08644 FGSG_08577 FGSG_09706 FGSG_17670	140	1.01	0.70297	1
18.02.01.01.01 GTPase activator (GAP)	3	0.23	FGSG_01008 FGSG_08811 FGSG_08577	49	0.35	0.657143	1
18.02.01.02 enzyme inhibitor	5	0.39	FGSG_11979 FGSG_02816 FGSG_06846 FGSG_07101 FGSG_08577	57	0.41	0.95122	1
18.02.01.02.01 GTPase inhibitor (GIP)	1	0.07	FGSG_08577	11	0.07	1	1
18.02.01.02.05 kinase inhibitior	1	0.07	FGSG_11979	19	0.13	0.538462	1
18.02.03 guanyl-nucleotide exchange factor (GEF)	2	0.15	FGSG_06220 FGSG_08173	28	0.2	0.75	1
18.02.09 regulator of transcription factor	4	0.31	FGSG_01334 FGSG_08560 FGSG_09761 FGSG_10142	105	0.75	0.413333	1
20 CELLULAR TRANSPORT, TRANSPORT FACILITIES AND TRANSPORT ROUTES	158	12.5	FGSG_00118 FGSG_00140 FGSG_00268 FGSG_00292 FGSG_00539 FGSG_00593 FGSG_00646 FGSG_00717 FGSG_00815 FGSG_00921 FGSG_01066 FGSG_01134 FGSG_01189 FGSG_01302 FGSG_01392 FGSG_01395 FGSG_01465 FGSG_01584 FGSG_11979 FGSG_01643 FGSG_01702 FGSG_01742 FGSG_02018 FGSG_02097 FGSG_02145 FGSG_02216 FGSG_02233 FGSG_02379 FGSG_02477 FGSG_02649 FGSG_15686 FGSG_15790 FGSG_15885 FGSG_15955 FGSG_15965 FGSG_04621 FGS…	1972	14.2	0.880282	1
20.01 transported compounds (substrates)	128	10.1	FGSG_00118 FGSG_00140 FGSG_00268 FGSG_00539 FGSG_00593 FGSG_00646 FGSG_00717 FGSG_00815 FGSG_01066 FGSG_01134 FGSG_01189 FGSG_01302 FGSG_01392 FGSG_01395 FGSG_01584 FGSG_01643 FGSG_01742 FGSG_02097 FGSG_02145 FGSG_02216 FGSG_02233 FGSG_02379 FGSG_02477 FGSG_15686 FGSG_15790 FGSG_15885 FGSG_15955 FGSG_15965 FGSG_04621 FGSG_04580 FGSG_04567 FGSG_04465 FGSG_04458 FGSG_04317 FGSG_04120 FGSG_03946 FGS…	1559	11.2	0.901786	1
20.01.01 ion transport	27	2.14	FGSG_00140 FGSG_00539 FGSG_00646 FGSG_01066 FGSG_01742 FGSG_04580 FGSG_12485 FGSG_16233 FGSG_04919 FGSG_05160 FGSG_05414 FGSG_05723 FGSG_06048 FGSG_06081 FGSG_16433 FGSG_07331 FGSG_13185 FGSG_07860 FGSG_07875 FGSG_08343 FGSG_09329 FGSG_09701 FGSG_09819 FGSG_10655 FGSG_11029 FGSG_10854 FGSG_17670	313	2.26	0.946903	1
20.01.01.01 cation transport (H+, Na+, K+, Ca2+ , NH4+, etc.)	22	1.75	FGSG_00140 FGSG_00539 FGSG_00646 FGSG_01742 FGSG_04580 FGSG_12485 FGSG_16233 FGSG_04919 FGSG_05160 FGSG_05723 FGSG_06048 FGSG_06081 FGSG_16433 FGSG_13185 FGSG_07860 FGSG_08343 FGSG_09329 FGSG_09701 FGSG_10655 FGSG_11029 FGSG_10854 FGSG_17670	265	1.91	0.91623	1
20.01.01.07 anion transport	5	0.39	FGSG_01066 FGSG_05414 FGSG_07331 FGSG_07875 FGSG_09819	62	0.44	0.886364	1
20.01.03 C-compound and carbohydrate transport	24	1.9	FGSG_00646 FGSG_15965 FGSG_04465 FGSG_03780 FGSG_03643 FGSG_03277 FGSG_03140 FGSG_03015 FGSG_03014 FGSG_02833 FGSG_16233 FGSG_05414 FGSG_06081 FGSG_13127 FGSG_07594 FGSG_07663 FGSG_07666 FGSG_07875 FGSG_16878 FGSG_08347 FGSG_09819 FGSG_10661 FGSG_11057 FGSG_11480	318	2.3	0.826087	1
20.01.03.01 sugar transport	4	0.31	FGSG_15965 FGSG_04465 FGSG_07594 FGSG_10661	49	0.35	0.885714	1
20.01.07 amino acid/amino acid derivatives transport	8	0.63	FGSG_00118 FGSG_00268 FGSG_02145 FGSG_15955 FGSG_07496 FGSG_08347 FGSG_08055 FGSG_17165	119	0.86	0.732558	1
20.01.10 protein transport	18	1.43	FGSG_00268 FGSG_00717 FGSG_01189 FGSG_02233 FGSG_04120 FGSG_03595 FGSG_03594 FGSG_05543 FGSG_06154 FGSG_06246 FGSG_07113 FGSG_07331 FGSG_13128 FGSG_07573 FGSG_08577 FGSG_08560 FGSG_08173 FGSG_10717	245	1.77	0.80791	1
20.01.11 amine / polyamine transport	4	0.31	FGSG_01302 FGSG_03055 FGSG_03033 FGSG_08347	51	0.36	0.861111	1
20.01.13 lipid/fatty acid transport	7	0.55	FGSG_15955 FGSG_04580 FGSG_04465 FGSG_03780 FGSG_08347 FGSG_09329 FGSG_09439	140	1.01	0.544554	1
20.01.21 RNA transport	4	0.31	FGSG_01134 FGSG_08173 FGSG_17188 FGSG_10718	63	0.45	0.688889	1
20.01.23 allantoin and allantoate transport	1	0.07	FGSG_08016	75	0.54	0.12963	1
20.01.25 vitamine/cofactor transport	4	0.31	FGSG_15955 FGSG_03402 FGSG_13127 FGSG_08931	82	0.59	0.525424	1
20.01.26 neurotransmitter transport	1	0.07	FGSG_08347	46	0.33	0.212121	1
20.03 transport facilities	61	4.85	FGSG_00593 FGSG_00646 FGSG_01066 FGSG_01189 FGSG_01302 FGSG_11979 FGSG_01742 FGSG_15686 FGSG_15965 FGSG_04580 FGSG_04567 FGSG_04465 FGSG_04317 FGSG_04115 FGSG_03780 FGSG_03772 FGSG_03725 FGSG_03547 FGSG_03345 FGSG_03319 FGSG_03277 FGSG_03140 FGSG_03033 FGSG_03015 FGSG_02833 FGSG_16233 FGSG_04919 FGSG_05160 FGSG_05414 FGSG_05864 FGSG_05940 FGSG_06048 FGSG_06081 FGSG_16433 FGSG_07101 FGSG_07331 FGS…	783	5.66	0.85689	1
20.03.01.01 ion channels	2	0.15	FGSG_01742 FGSG_10816	30	0.21	0.714286	1
20.03.02 carrier (electrochemical potential-driven transport)	11	0.87	FGSG_00646 FGSG_01302 FGSG_15965 FGSG_04317 FGSG_03725 FGSG_16233 FGSG_06081 FGSG_07564 FGSG_07594 FGSG_07860 FGSG_10661	127	0.91	0.956044	1
20.03.02.02 symporter	3	0.23	FGSG_15965 FGSG_07594 FGSG_10661	58	0.41	0.560976	1
20.03.02.02.01 proton driven symporter	3	0.23	FGSG_15965 FGSG_07594 FGSG_10661	40	0.28	0.821429	1
20.03.22 transport ATPases	10	0.79	FGSG_04580 FGSG_03319 FGSG_04919 FGSG_05940 FGSG_06048 FGSG_16433 FGSG_08343 FGSG_09329 FGSG_11003 FGSG_17670	119	0.86	0.918605	1
20.03.25 ABC transporters	7	0.55	FGSG_00593 FGSG_15686 FGSG_04580 FGSG_03772 FGSG_07101 FGSG_09329 FGSG_09706	93	0.67	0.820896	1
20.09 transport routes	89	7.08	FGSG_00292 FGSG_00539 FGSG_00593 FGSG_00646 FGSG_00717 FGSG_00921 FGSG_01066 FGSG_01189 FGSG_01302 FGSG_01465 FGSG_01584 FGSG_01702 FGSG_02018 FGSG_02145 FGSG_02233 FGSG_02649 FGSG_15686 FGSG_15790 FGSG_15955 FGSG_15965 FGSG_04465 FGSG_04120 FGSG_04115 FGSG_04032 FGSG_03780 FGSG_03772 FGSG_03725 FGSG_03643 FGSG_03595 FGSG_03594 FGSG_03563 FGSG_03345 FGSG_03319 FGSG_12485 FGSG_03140 FGSG_03033 FGS…	1217	8.8	0.804545	1
20.09.03 peroxisomal transport	1	0.07	FGSG_09932	21	0.15	0.466667	1
20.09.07 vesicular transport (Golgi network, etc.)	7	0.55	FGSG_01465 FGSG_02649 FGSG_03595 FGSG_04998 FGSG_06788 FGSG_10000 FGSG_10717	263	1.9	0.289474	1
20.09.07.03 ER to Golgi transport	2	0.15	FGSG_02649 FGSG_10717	72	0.52	0.288462	1
20.09.13 vacuolar/lysosomal transport	4	0.31	FGSG_04120 FGSG_04032 FGSG_16433 FGSG_17670	163	1.17	0.264957	1
20.09.14 cytoskeleton-dependent transport	2	0.15	FGSG_06788 FGSG_13502	56	0.4	0.375	1
20.09.16 cellular export and secretion	21	1.67	FGSG_00593 FGSG_01302 FGSG_01584 FGSG_15686 FGSG_15790 FGSG_04465 FGSG_03780 FGSG_03772 FGSG_03725 FGSG_03595 FGSG_03345 FGSG_03319 FGSG_03033 FGSG_16233 FGSG_05940 FGSG_06081 FGSG_07564 FGSG_16688 FGSG_09128 FGSG_10000 FGSG_11003	262	1.89	0.883598	1
20.09.16.01 Type I protein secretion system (ABC-type transport systems)	1	0.07	FGSG_15686	32	0.23	0.304348	1
20.09.16.09 vesicular cellular export	1	0.07	FGSG_10000	45	0.32	0.21875	1
20.09.16.09.03 exocytosis	1	0.07	FGSG_10000	42	0.3	0.233333	1
20.09.18 cellular import	38	3.02	FGSG_00539 FGSG_01066 FGSG_01702 FGSG_02018 FGSG_02145 FGSG_15955 FGSG_15965 FGSG_04465 FGSG_04032 FGSG_03780 FGSG_03643 FGSG_03563 FGSG_12485 FGSG_03140 FGSG_03015 FGSG_03014 FGSG_02833 FGSG_05160 FGSG_07496 FGSG_07573 FGSG_07594 FGSG_07666 FGSG_13185 FGSG_16878 FGSG_08656 FGSG_08347 FGSG_09701 FGSG_09819 FGSG_17165 FGSG_10000 FGSG_10655 FGSG_10661 FGSG_11057 FGSG_11029 FGSG_10816 FGSG_11480 FGS…	512	3.7	0.816216	1
20.09.18.07 non-vesicular cellular import	21	1.67	FGSG_00539 FGSG_01066 FGSG_02145 FGSG_15955 FGSG_15965 FGSG_04465 FGSG_03643 FGSG_03140 FGSG_03015 FGSG_02833 FGSG_07496 FGSG_07594 FGSG_07666 FGSG_09701 FGSG_09819 FGSG_17165 FGSG_10661 FGSG_11057 FGSG_11029 FGSG_10816 FGSG_11480	263	1.9	0.878947	1
20.09.18.09 vesicular cellular import	10	0.79	FGSG_01702 FGSG_02018 FGSG_04032 FGSG_03563 FGSG_05160 FGSG_07573 FGSG_08656 FGSG_10000 FGSG_13962 FGSG_17670	125	0.9	0.877778	1
20.09.18.09.01 endocytosis	10	0.79	FGSG_01702 FGSG_02018 FGSG_04032 FGSG_03563 FGSG_05160 FGSG_07573 FGSG_08656 FGSG_10000 FGSG_13962 FGSG_17670	125	0.9	0.877778	1
20.09.18.09.01.01 receptor-mediated endocytosis	1	0.07	FGSG_13962	13	0.09	0.777778	1
30 CELLULAR COMMUNICATION/SIGNAL TRANSDUCTION MECHANISM	53	4.21	FGSG_00203 FGSG_01063 FGSG_01134 FGSG_01350 FGSG_01559 FGSG_11979 FGSG_02097 FGSG_02561 FGSG_12164 FGSG_04605 FGSG_04529 FGSG_03595 FGSG_03249 FGSG_03120 FGSG_02972 FGSG_02816 FGSG_16113 FGSG_04929 FGSG_04982 FGSG_04998 FGSG_05235 FGSG_05864 FGSG_05972 FGSG_06165 FGSG_06327 FGSG_06502 FGSG_12937 FGSG_06821 FGSG_07395 FGSG_07573 FGSG_07623 FGSG_07663 FGSG_07792 FGSG_16779 FGSG_16815 FGSG_08816 FGS…	648	4.68	0.899573	1
30.01 cellular signalling	45	3.57	FGSG_00203 FGSG_01063 FGSG_01350 FGSG_01559 FGSG_11979 FGSG_02561 FGSG_12164 FGSG_04605 FGSG_04529 FGSG_03595 FGSG_03249 FGSG_03120 FGSG_02972 FGSG_16113 FGSG_04982 FGSG_04998 FGSG_05235 FGSG_05864 FGSG_05972 FGSG_06165 FGSG_06327 FGSG_06502 FGSG_12937 FGSG_07395 FGSG_07573 FGSG_07623 FGSG_07663 FGSG_07792 FGSG_16779 FGSG_16815 FGSG_08652 FGSG_08577 FGSG_08549 FGSG_13343 FGSG_08173 FGSG_08032 FGS…	557	4.02	0.88806	1
30.01.05 enzyme mediated signal transduction	18	1.43	FGSG_01559 FGSG_11979 FGSG_02561 FGSG_03595 FGSG_06165 FGSG_06327 FGSG_06502 FGSG_12937 FGSG_07395 FGSG_07573 FGSG_07623 FGSG_16815 FGSG_08577 FGSG_13343 FGSG_09612 FGSG_09784 FGSG_09870 FGSG_09932	291	2.1	0.680952	1
30.01.05.01 protein kinase	10	0.79	FGSG_01559 FGSG_11979 FGSG_02561 FGSG_06327 FGSG_06502 FGSG_12937 FGSG_07395 FGSG_16815 FGSG_09612 FGSG_09784	138	0.99	0.79798	1
30.01.05.01.03 MAPKKK cascade	2	0.15	FGSG_11979 FGSG_09612	30	0.21	0.714286	1
30.01.05.01.06 serine/threonine kinase	5	0.39	FGSG_01559 FGSG_06327 FGSG_06502 FGSG_09612 FGSG_09784	77	0.55	0.709091	1
30.01.05.05 G-protein mediated signal transduction	6	0.47	FGSG_03595 FGSG_06165 FGSG_07573 FGSG_08577 FGSG_09870 FGSG_09932	128	0.92	0.51087	1
30.01.05.05.01 small GTPase mediated signal transduction	5	0.39	FGSG_03595 FGSG_06165 FGSG_07573 FGSG_08577 FGSG_09932	98	0.7	0.557143	1
30.01.09 second messenger mediated signal transduction	8	0.63	FGSG_01063 FGSG_01350 FGSG_03120 FGSG_04982 FGSG_04998 FGSG_05235 FGSG_10000 FGSG_10470	99	0.71	0.887324	1
30.05 transmembrane signal transduction	16	1.27	FGSG_01134 FGSG_11979 FGSG_03249 FGSG_02972 FGSG_02816 FGSG_16113 FGSG_04929 FGSG_06327 FGSG_06821 FGSG_07623 FGSG_08816 FGSG_08549 FGSG_09612 FGSG_17511 FGSG_13962 FGSG_17624	189	1.36	0.933824	1
30.05.01.18 transmembrane receptor protein serine/threonine kinase signalling pathways	1	0.07	FGSG_08816	21	0.15	0.466667	1
30.05.01.18.01 TGF-beta-receptor signalling pathway	1	0.07	FGSG_08816	11	0.07	1	1
30.05.02 non-enzymatic receptor mediated signalling	5	0.39	FGSG_02816 FGSG_06327 FGSG_06821 FGSG_08816 FGSG_13962	84	0.6	0.65	1
30.05.02.14 Notch-receptor signalling pathway	1	0.07	FGSG_06821	16	0.11	0.636364	1
30.05.02.20 Wnt signalling pathway	1	0.07	FGSG_13962	12	0.08	0.875	1
30.05.02.24 G-protein coupled receptor signalling pathway	1	0.07	FGSG_08816	38	0.27	0.259259	1
30.07 regulation of signal transduction	2	0.15	FGSG_02097 FGSG_16815	23	0.16	0.9375	1
32.01.03 osmotic and salt stress response	8	0.63	FGSG_15955 FGSG_04567 FGSG_04719 FGSG_07623 FGSG_07860 FGSG_07908 FGSG_08656 FGSG_09612	90	0.65	0.969231	1
32.01.09 DNA damage response	9	0.71	FGSG_00140 FGSG_00621 FGSG_15791 FGSG_05433 FGSG_05905 FGSG_06027 FGSG_16572 FGSG_07164 FGSG_08658	145	1.04	0.682692	1
32.05.01.03.03 inorganic chemical agent resistance (e.g. heavy metals)	1	0.07	FGSG_13185	15	0.1	0.7	1
32.05.05 virulence, disease factors	18	1.43	FGSG_04599 FGSG_04529 FGSG_04317 FGSG_04060 FGSG_03747 FGSG_16358 FGSG_16403 FGSG_04694 FGSG_12599 FGSG_05514 FGSG_05805 FGSG_16437 FGSG_07663 FGSG_07792 FGSG_16977 FGSG_09370 FGSG_17410 FGSG_11038	199	1.43	1	1
32.07.01 detoxification involving cytochrome P450	7	0.55	FGSG_00032 FGSG_12599 FGSG_05334 FGSG_06447 FGSG_07590 FGSG_09351 FGSG_11038	90	0.65	0.846154	1
32.07.07.03 glutathione conjugation reaction	1	0.07	FGSG_02097	15	0.1	0.7	1
34 INTERACTION WITH THE ENVIRONMENT	66	5.25	FGSG_00118 FGSG_00140 FGSG_00268 FGSG_00539 FGSG_00646 FGSG_00654 FGSG_01066 FGSG_01298 FGSG_01350 FGSG_11979 FGSG_01742 FGSG_02072 FGSG_02097 FGSG_15703 FGSG_15955 FGSG_04605 FGSG_04580 FGSG_04571 FGSG_04567 FGSG_04317 FGSG_03819 FGSG_03553 FGSG_12485 FGSG_12488 FGSG_02972 FGSG_16108 FGSG_16113 FGSG_16328 FGSG_04845 FGSG_04919 FGSG_05160 FGSG_05721 FGSG_05762 FGSG_05972 FGSG_06048 FGSG_06154 FGS…	794	5.74	0.914634	1
34.01 homeostasis	30	2.38	FGSG_00268 FGSG_00539 FGSG_00646 FGSG_00654 FGSG_01066 FGSG_01350 FGSG_01742 FGSG_02072 FGSG_02097 FGSG_04580 FGSG_04567 FGSG_03553 FGSG_12485 FGSG_04919 FGSG_05160 FGSG_06048 FGSG_16433 FGSG_16594 FGSG_13185 FGSG_07679 FGSG_07860 FGSG_08343 FGSG_09329 FGSG_09701 FGSG_10049 FGSG_10470 FGSG_10655 FGSG_11029 FGSG_10854 FGSG_17670	332	2.4	0.991667	1
34.01.01.03 homeostasis of protons	6	0.47	FGSG_00268 FGSG_06048 FGSG_16433 FGSG_07860 FGSG_08343 FGSG_17670	67	0.48	0.979167	1
34.01.03 homeostasis of anions	1	0.07	FGSG_01066	36	0.26	0.269231	1
34.03 membrane excitability	2	0.15	FGSG_16328 FGSG_08920	38	0.27	0.555556	1
34.03.01 synaptic transmission	2	0.15	FGSG_16328 FGSG_08920	35	0.25	0.6	1
34.03.03 regulation, generation and propagation of action potential	1	0.07	FGSG_16328	18	0.13	0.538462	1
34.05 cell motility	5	0.39	FGSG_00140 FGSG_16108 FGSG_06788 FGSG_17101 FGSG_09612	130	0.94	0.414894	1
34.05.01 cell migration	4	0.31	FGSG_00140 FGSG_16108 FGSG_06788 FGSG_17101	76	0.54	0.574074	1
34.07 cell adhesion	3	0.23	FGSG_05972 FGSG_06327 FGSG_10677	38	0.27	0.851852	1
34.11 cellular sensing and response to external stimulus	29	2.3	FGSG_00118 FGSG_01298 FGSG_01350 FGSG_11979 FGSG_02097 FGSG_15703 FGSG_15955 FGSG_04605 FGSG_04571 FGSG_04317 FGSG_03819 FGSG_12488 FGSG_02972 FGSG_16113 FGSG_04845 FGSG_05721 FGSG_05762 FGSG_06154 FGSG_07388 FGSG_07623 FGSG_07908 FGSG_08158 FGSG_08055 FGSG_13457 FGSG_09181 FGSG_09333 FGSG_09612 FGSG_09651 FGSG_17624	323	2.33	0.987124	1
34.11.09 temperature perception and response	2	0.15	FGSG_02097 FGSG_06154	22	0.15	1	1
34.11.12 perception of nutrients and nutritional adaptation	3	0.23	FGSG_00118 FGSG_01350 FGSG_08055	87	0.62	0.370968	1
36 SYSTEMIC INTERACTION WITH THE ENVIRONMENT	1	0.07	FGSG_05805	17	0.12	0.583333	1
36.20 plant / fungal specific systemic sensing and response	1	0.07	FGSG_05805	17	0.12	0.583333	1
36.20.18 plant hormonal regulation	1	0.07	FGSG_05805	17	0.12	0.583333	1
40 CELL FATE	42	3.34	FGSG_00140 FGSG_00449 FGSG_00506 FGSG_00621 FGSG_00695 FGSG_01121 FGSG_01559 FGSG_01702 FGSG_02018 FGSG_02019 FGSG_02097 FGSG_02561 FGSG_04288 FGSG_03563 FGSG_03553 FGSG_03379 FGSG_03120 FGSG_02972 FGSG_02863 FGSG_16108 FGSG_04929 FGSG_04982 FGSG_04998 FGSG_05531 FGSG_05592 FGSG_05984 FGSG_06154 FGSG_06246 FGSG_16492 FGSG_07016 FGSG_16702 FGSG_08811 FGSG_08656 FGSG_08577 FGSG_17101 FGSG_09035 FGS…	543	3.92	0.852041	1
40.01 cell growth / morphogenesis	29	2.3	FGSG_00140 FGSG_00449 FGSG_00506 FGSG_00695 FGSG_01121 FGSG_01702 FGSG_02018 FGSG_02019 FGSG_04288 FGSG_03563 FGSG_03553 FGSG_03379 FGSG_03120 FGSG_02972 FGSG_16108 FGSG_04982 FGSG_04998 FGSG_05531 FGSG_05592 FGSG_05984 FGSG_07016 FGSG_08656 FGSG_08577 FGSG_17101 FGSG_09035 FGSG_09775 FGSG_10470 FGSG_10723 FGSG_17531	377	2.72	0.845588	1
40.01.03 directional cell growth (morphogenesis)	9	0.71	FGSG_00140 FGSG_00695 FGSG_01121 FGSG_02972 FGSG_16108 FGSG_04998 FGSG_07016 FGSG_17101 FGSG_10723	135	0.97	0.731959	1
40.01.03.03 guidance of longitudinal cell extension (e.g. pollen tube guidance, axonal pathfinding)	3	0.23	FGSG_00140 FGSG_16108 FGSG_17101	60	0.43	0.534884	1
40.01.05 growth regulators / regulation of cell size	3	0.23	FGSG_00449 FGSG_05984 FGSG_09775	36	0.26	0.884615	1
40.02.03 activity of intercellular mediators	1	0.07	FGSG_17511	13	0.09	0.777778	1
40.10 cell death	13	1.03	FGSG_00621 FGSG_01559 FGSG_02097 FGSG_02561 FGSG_02863 FGSG_04929 FGSG_04998 FGSG_06154 FGSG_06246 FGSG_16492 FGSG_16702 FGSG_08811 FGSG_09932	162	1.17	0.880342	1
40.10.02 apoptosis (type I programmed cell death)	12	0.95	FGSG_00621 FGSG_01559 FGSG_02097 FGSG_02561 FGSG_02863 FGSG_04929 FGSG_04998 FGSG_06154 FGSG_16492 FGSG_16702 FGSG_08811 FGSG_09932	149	1.07	0.88785	1
40.10.02.02 apoptotic program	2	0.15	FGSG_02863 FGSG_09932	26	0.18	0.833333	1
40.10.02.03 induction of apoptosis	2	0.15	FGSG_02863 FGSG_04929	32	0.23	0.652174	1
40.10.02.04 regulation of apoptosis	1	0.07	FGSG_04998	19	0.13	0.538462	1
41 DEVELOPMENT (Systemic)	8	0.63	FGSG_00203 FGSG_01128 FGSG_03780 FGSG_04747 FGSG_16572 FGSG_07055 FGSG_07379 FGSG_08644	95	0.68	0.926471	1
41.01 fungal/microorganismic development	8	0.63	FGSG_00203 FGSG_01128 FGSG_03780 FGSG_04747 FGSG_16572 FGSG_07055 FGSG_07379 FGSG_08644	95	0.68	0.926471	1
41.01.03 tissue pattern formation	1	0.07	FGSG_04747	15	0.1	0.7	1
41.01.03.01 fruit body development (sexually or asexually derived spores)	1	0.07	FGSG_04747	13	0.09	0.777778	1
42 BIOGENESIS OF CELLULAR COMPONENTS	99	7.87	FGSG_00140 FGSG_00298 FGSG_00328 FGSG_00495 FGSG_00510 FGSG_00646 FGSG_00695 FGSG_00717 FGSG_01134 FGSG_01136 FGSG_01334 FGSG_01350 FGSG_01452 FGSG_01559 FGSG_01592 FGSG_01653 FGSG_01702 FGSG_01743 FGSG_02018 FGSG_02165 FGSG_02220 FGSG_02355 FGSG_02477 FGSG_02561 FGSG_12187 FGSG_04567 FGSG_04288 FGSG_04181 FGSG_04120 FGSG_04014 FGSG_03946 FGSG_03563 FGSG_03249 FGSG_02986 FGSG_16113 FGSG_16373 FGS…	1153	8.33	0.944778	1
42.01 cell wall	22	1.75	FGSG_00298 FGSG_01743 FGSG_02165 FGSG_02355 FGSG_04181 FGSG_04014 FGSG_02986 FGSG_16113 FGSG_04768 FGSG_05330 FGSG_05545 FGSG_05687 FGSG_06154 FGSG_16638 FGSG_06610 FGSG_07016 FGSG_07174 FGSG_09004 FGSG_10000 FGSG_11011 FGSG_10896 FGSG_17624	273	1.97	0.888325	1
42.02 eukaryotic plasma membrane	2	0.15	FGSG_16403 FGSG_05514	25	0.18	0.833333	1
42.04 cytoskeleton/structural proteins	17	1.35	FGSG_00140 FGSG_00510 FGSG_01334 FGSG_01559 FGSG_01592 FGSG_01702 FGSG_02018 FGSG_04288 FGSG_03563 FGSG_16492 FGSG_12937 FGSG_06788 FGSG_07428 FGSG_08656 FGSG_08577 FGSG_09465 FGSG_10000	300	2.16	0.625	1
42.04.03 actin cytoskeleton	8	0.63	FGSG_01334 FGSG_01592 FGSG_01702 FGSG_02018 FGSG_03563 FGSG_12937 FGSG_07428 FGSG_08656	111	0.8	0.7875	1
42.04.05 microtubule cytoskeleton	3	0.23	FGSG_01334 FGSG_16492 FGSG_06788	75	0.54	0.425926	1
42.19 peroxisome	2	0.15	FGSG_16373 FGSG_05678	34	0.24	0.625	1
42.25 vacuole or lysosome	3	0.23	FGSG_03946 FGSG_05660 FGSG_17670	56	0.4	0.575	1
42.27 extracellular / secretion proteins	1	0.07	FGSG_07702	20	0.14	0.5	1
43 CELL TYPE DIFFERENTIATION	43	3.42	FGSG_00203 FGSG_01298 FGSG_01702 FGSG_02018 FGSG_12164 FGSG_04622 FGSG_04529 FGSG_12275 FGSG_04288 FGSG_04032 FGSG_03563 FGSG_03402 FGSG_12497 FGSG_16113 FGSG_16186 FGSG_12616 FGSG_04998 FGSG_05777 FGSG_05864 FGSG_12937 FGSG_07016 FGSG_07055 FGSG_07379 FGSG_07663 FGSG_07792 FGSG_16878 FGSG_08768 FGSG_08656 FGSG_08577 FGSG_08150 FGSG_13487 FGSG_09035 FGSG_09350 FGSG_10140 FGSG_10142 FGSG_10525 FGS…	642	4.64	0.737069	1
43.01 fungal/microorganismic cell type differentiation	43	3.42	FGSG_00203 FGSG_01298 FGSG_01702 FGSG_02018 FGSG_12164 FGSG_04622 FGSG_04529 FGSG_12275 FGSG_04288 FGSG_04032 FGSG_03563 FGSG_03402 FGSG_12497 FGSG_16113 FGSG_16186 FGSG_12616 FGSG_04998 FGSG_05777 FGSG_05864 FGSG_12937 FGSG_07016 FGSG_07055 FGSG_07379 FGSG_07663 FGSG_07792 FGSG_16878 FGSG_08768 FGSG_08656 FGSG_08577 FGSG_08150 FGSG_13487 FGSG_09035 FGSG_09350 FGSG_10140 FGSG_10142 FGSG_10525 FGS…	642	4.64	0.737069	1
43.01.03 fungal and other eukaryotic cell type differentiation	43	3.42	FGSG_00203 FGSG_01298 FGSG_01702 FGSG_02018 FGSG_12164 FGSG_04622 FGSG_04529 FGSG_12275 FGSG_04288 FGSG_04032 FGSG_03563 FGSG_03402 FGSG_12497 FGSG_16113 FGSG_16186 FGSG_12616 FGSG_04998 FGSG_05777 FGSG_05864 FGSG_12937 FGSG_07016 FGSG_07055 FGSG_07379 FGSG_07663 FGSG_07792 FGSG_16878 FGSG_08768 FGSG_08656 FGSG_08577 FGSG_08150 FGSG_13487 FGSG_09035 FGSG_09350 FGSG_10140 FGSG_10142 FGSG_10525 FGS…	642	4.64	0.737069	1
43.01.03.05 budding, cell polarity and filament formation	16	1.27	FGSG_00203 FGSG_01298 FGSG_01702 FGSG_02018 FGSG_04288 FGSG_03563 FGSG_03402 FGSG_05864 FGSG_12937 FGSG_07016 FGSG_07379 FGSG_08656 FGSG_08577 FGSG_11011 FGSG_10905 FGSG_10723	293	2.11	0.601896	1
43.01.03.06 hyphae formation	2	0.15	FGSG_16113 FGSG_17624	23	0.16	0.9375	1
43.01.03.09 development of asco- basidio- or zygospore	14	1.11	FGSG_04032 FGSG_16113 FGSG_16186 FGSG_04998 FGSG_05777 FGSG_05864 FGSG_16878 FGSG_08768 FGSG_08150 FGSG_09035 FGSG_10140 FGSG_10525 FGSG_10723 FGSG_17624	192	1.38	0.804348	1
99 UNCLASSIFIED PROTEINS	552	43.9	FGSG_00002 FGSG_11647 FGSG_11648 FGSG_00033 FGSG_00039 FGSG_00055 FGSG_00066 FGSG_11675 FGSG_00174 FGSG_11706 FGSG_11707 FGSG_00264 FGSG_00312 FGSG_00336 FGSG_11756 FGSG_00447 FGSG_00481 FGSG_00525 FGSG_00540 FGSG_00563 FGSG_00568 FGSG_00635 FGSG_00653 FGSG_00681 FGSG_00698 FGSG_00738 FGSG_00763 FGSG_00764 FGSG_00785 FGSG_00793 FGSG_00823 FGSG_00878 FGSG_00882 FGSG_11870 FGSG_00984 FGSG_00997 FGS…	6935	50.1	0.876248	1

## Sheet: KEGG_1396
S4 Table. KEGG pathway analysis of uniquely in planta up-regulated genes on 3ADON population at 48-, 96-, and 144- HAI, compared to in vitro and 15ADON population.
Pathway	Seqs in Pathway	Enzyme	Ezyme Id	NrSeqs	Seqs	PathwayId
Carbon fixation in photosynthetic organisms	4	phosphoenolpyruvate carboxykinase (ATP)	ec:4.1.1.49	1	FGSG_08601	path:map00710
Carbon fixation in photosynthetic organisms	4	fructose-bisphosphatase	ec:3.1.3.11	1	FGSG_09280	path:map00710
Carbon fixation in photosynthetic organisms	4	transketolase	ec:2.2.1.1	1	FGSG_04065	path:map00710
Carbon fixation in photosynthetic organisms	4	aspartate transaminase	ec:2.6.1.1	1	FGSG_12518	path:map00710
Steroid biosynthesis	2	cholestenol Delta-isomerase	ec:5.3.3.5	2	FGSG_12746, FGSG_12747	path:map00100
Riboflavin metabolism	2	acid phosphatase	ec:3.1.3.2	1	FGSG_03402	path:map00740
Riboflavin metabolism	2	riboflavin kinase	ec:2.7.1.26	1	FGSG_08627	path:map00740
mTOR signaling pathway	1	mitogen-activated protein kinase	ec:2.7.11.24	1	FGSG_09612	path:map04150
Pantothenate and CoA biosynthesis	5	dihydroxy-acid dehydratase	ec:4.2.1.9	1	FGSG_02056	path:map00770
Pantothenate and CoA biosynthesis	5	branched-chain-amino-acid transaminase	ec:2.6.1.42	2	FGSG_05696, FGSG_09512	path:map00770
Pantothenate and CoA biosynthesis	5	acetolactate synthase	ec:2.2.1.6	2	FGSG_01086, FGSG_06282	path:map00770
Glutathione metabolism	3	phosphogluconate dehydrogenase (decarboxylating)	ec:1.1.1.44	1	FGSG_07882	path:map00480
Glutathione metabolism	3	isocitrate dehydrogenase (NADP+)	ec:1.1.1.42	1	FGSG_10347	path:map00480
Glutathione metabolism	3	spermidine synthase	ec:2.5.1.16	1	FGSG_13726	path:map00480
Glucosinolate biosynthesis	2	branched-chain-amino-acid transaminase	ec:2.6.1.42	2	FGSG_05696, FGSG_09512	path:map00966
Oxidative phosphorylation	2	H+-exporting ATPase	ec:3.6.3.6	1	FGSG_08343	path:map00190
Oxidative phosphorylation	2	inorganic diphosphatase ec:3.6.1.10 endopolyphosphatase	ec:3.6.1.1	1	FGSG_00495	path:map00190
Terpenoid backbone biosynthesis	1	ditrans,polycis-undecaprenyl-diphosphate synthase [(2E,6E)-farnesyl-diphosphate specific]	ec:2.5.1.31	1	FGSG_00298	path:map00900
Caprolactam degradation	1	3-hydroxyacyl-CoA dehydrogenase	ec:1.1.1.35	1	FGSG_03546	path:map00930
Propanoate metabolism	1	acetate---CoA ligase	ec:6.2.1.1	1	FGSG_01743	path:map00640
Tropane, piperidine and pyridine alkaloid biosynthesis	2	primary-amine oxidase	ec:1.4.3.21	1	FGSG_10677	path:map00960
Tropane, piperidine and pyridine alkaloid biosynthesis	2	aspartate transaminase	ec:2.6.1.1	1	FGSG_12518	path:map00960
Pentose phosphate pathway	6	ribokinase	ec:2.7.1.15	1	FGSG_11337	path:map00030
Pentose phosphate pathway	6	phosphogluconate dehydrogenase (decarboxylating)	ec:1.1.1.44	1	FGSG_07882	path:map00030
Pentose phosphate pathway	6	ribose-phosphate diphosphokinase	ec:2.7.6.1	1	FGSG_10840	path:map00030
Pentose phosphate pathway	6	fructose-bisphosphatase	ec:3.1.3.11	1	FGSG_09280	path:map00030
Pentose phosphate pathway	6	transaldolase	ec:2.2.1.2	1	FGSG_08723	path:map00030
Pentose phosphate pathway	6	transketolase	ec:2.2.1.1	1	FGSG_04065	path:map00030
Fatty acid elongation	1	3-hydroxyacyl-CoA dehydrogenase	ec:1.1.1.35	1	FGSG_03546	path:map00062
One carbon pool by folate	4	aminomethyltransferase	ec:2.1.2.10	1	FGSG_07299	path:map00670
One carbon pool by folate	4	formyltetrahydrofolate deformylase ec:3.5.1.100 (R)-amidase	ec:3.5.1.10	1	FGSG_08971	path:map00670
One carbon pool by folate	4	thymidylate synthase	ec:2.1.1.45	1	FGSG_01063	path:map00670
One carbon pool by folate	4	glycine hydroxymethyltransferase	ec:2.1.2.1	1	FGSG_06290	path:map00670
Tyrosine metabolism	2	primary-amine oxidase	ec:1.4.3.21	1	FGSG_10677	path:map00350
Tyrosine metabolism	2	aspartate transaminase	ec:2.6.1.1	1	FGSG_12518	path:map00350
Tryptophan metabolism	3	3-hydroxyacyl-CoA dehydrogenase	ec:1.1.1.35	1	FGSG_03546	path:map00380
Tryptophan metabolism	3	catalase	ec:1.11.1.6	1	FGSG_02217	path:map00380
Tryptophan metabolism	3	oxoglutarate dehydrogenase (succinyl-transferring)	ec:1.2.4.2	1	FGSG_04309	path:map00380
Porphyrin and chlorophyll metabolism	1	uroporphyrinogen-III C-methyltransferase	ec:2.1.1.107	1	FGSG_09448	path:map00860
Alanine, aspartate and glutamate metabolism	5	glutamate dehydrogenase (NADP+)	ec:1.4.1.4	1	FGSG_07174	path:map00250
Alanine, aspartate and glutamate metabolism	5	carbamoyl-phosphate synthase (glutamine-hydrolysing)	ec:6.3.5.5	1	FGSG_09554	path:map00250
Alanine, aspartate and glutamate metabolism	5	argininosuccinate synthase	ec:6.3.4.5	1	FGSG_06098	path:map00250
Alanine, aspartate and glutamate metabolism	5	glutaminase	ec:3.5.1.2	1	FGSG_01801	path:map00250
Alanine, aspartate and glutamate metabolism	5	aspartate transaminase	ec:2.6.1.1	1	FGSG_12518	path:map00250
Geraniol degradation	1	3-hydroxyacyl-CoA dehydrogenase	ec:1.1.1.35	1	FGSG_03546	path:map00281
Valine, leucine and isoleucine degradation	3	3-hydroxyacyl-CoA dehydrogenase	ec:1.1.1.35	1	FGSG_03546	path:map00280
Valine, leucine and isoleucine degradation	3	branched-chain-amino-acid transaminase	ec:2.6.1.42	2	FGSG_05696, FGSG_09512	path:map00280
Thiamine metabolism	3	nucleoside-triphosphatase	ec:3.6.1.15	2	FGSG_03319, FGSG_05940	path:map00730
Thiamine metabolism	3	cysteine desulfurase	ec:2.8.1.7	1	FGSG_10049	path:map00730
beta-Alanine metabolism	2	primary-amine oxidase	ec:1.4.3.21	1	FGSG_10677	path:map00410
beta-Alanine metabolism	2	spermidine synthase	ec:2.5.1.16	1	FGSG_13726	path:map00410
Nicotinate and nicotinamide metabolism	1	NAD+ kinase	ec:2.7.1.23	1	FGSG_02072	path:map00760
Primary bile acid biosynthesis	1	3-hydroxyacyl-CoA dehydrogenase	ec:1.1.1.35	1	FGSG_03546	path:map00120
D-Glutamine and D-glutamate metabolism	1	glutaminase	ec:3.5.1.2	1	FGSG_01801	path:map00471
Folate biosynthesis	1	alkaline phosphatase	ec:3.1.3.1	1	FGSG_04152	path:map00790
Sulfur metabolism	1	cysteine synthase	ec:2.5.1.47	1	FGSG_00903	path:map00920
Lysine degradation	3	3-hydroxyacyl-CoA dehydrogenase	ec:1.1.1.35	1	FGSG_03546	path:map00310
Lysine degradation	3	L-aminoadipate-semialdehyde dehydrogenase	ec:1.2.1.31	1	FGSG_06041	path:map00310
Lysine degradation	3	oxoglutarate dehydrogenase (succinyl-transferring)	ec:1.2.4.2	1	FGSG_04309	path:map00310
Isoquinoline alkaloid biosynthesis	2	primary-amine oxidase	ec:1.4.3.21	1	FGSG_10677	path:map00950
Isoquinoline alkaloid biosynthesis	2	aspartate transaminase	ec:2.6.1.1	1	FGSG_12518	path:map00950
Glyoxylate and dicarboxylate metabolism	6	formyltetrahydrofolate deformylase ec:3.5.1.100 (R)-amidase	ec:3.5.1.10	1	FGSG_08971	path:map00630
Glyoxylate and dicarboxylate metabolism	6	aconitate hydratase	ec:4.2.1.3	1	FGSG_10198	path:map00630
Glyoxylate and dicarboxylate metabolism	6	catalase	ec:1.11.1.6	1	FGSG_02217	path:map00630
Glyoxylate and dicarboxylate metabolism	6	malate synthase	ec:2.3.3.9	1	FGSG_08700	path:map00630
Glyoxylate and dicarboxylate metabolism	6	isocitrate lyase	ec:4.1.3.1	1	FGSG_09896	path:map00630
Glyoxylate and dicarboxylate metabolism	6	glycine hydroxymethyltransferase	ec:2.1.2.1	1	FGSG_06290	path:map00630
C5-Branched dibasic acid metabolism	2	acetolactate synthase	ec:2.2.1.6	2	FGSG_01086, FGSG_06282	path:map00660
Citrate cycle (TCA cycle)	7	isocitrate dehydrogenase (NADP+)	ec:1.1.1.42	1	FGSG_10347	path:map00020
Citrate cycle (TCA cycle)	7	isocitrate dehydrogenase (NAD+)	ec:1.1.1.41	2	FGSG_05733, FGSG_09580	path:map00020
Citrate cycle (TCA cycle)	7	aconitate hydratase	ec:4.2.1.3	1	FGSG_10198	path:map00020
Citrate cycle (TCA cycle)	7	fumarate hydratase	ec:4.2.1.2	1	FGSG_08712	path:map00020
Citrate cycle (TCA cycle)	7	phosphoenolpyruvate carboxykinase (ATP)	ec:4.1.1.49	1	FGSG_08601	path:map00020
Citrate cycle (TCA cycle)	7	oxoglutarate dehydrogenase (succinyl-transferring)	ec:1.2.4.2	1	FGSG_04309	path:map00020
Fructose and mannose metabolism	3	phosphomannomutase	ec:5.4.2.8	1	FGSG_07113	path:map00051
Fructose and mannose metabolism	3	fructose-bisphosphatase	ec:3.1.3.11	1	FGSG_09280	path:map00051
Fructose and mannose metabolism	3	mannose-6-phosphate isomerase	ec:5.3.1.8	1	FGSG_05330	path:map00051
Phosphatidylinositol signaling system	3	inositol-trisphosphate 3-kinase	ec:2.7.1.127	1	FGSG_04998	path:map04070
Phosphatidylinositol signaling system	3	inositol-pentakisphosphate 2-kinase	ec:2.7.1.158	2	FGSG_06735, Supercontig_3.4:1004732-1008435	path:map04070
Glycerophospholipid metabolism	1	glycerol-3-phosphate dehydrogenase	ec:1.1.5.3	1	FGSG_03249	path:map00564
Starch and sucrose metabolism	2	cellulase	ec:3.2.1.4	1	FGSG_12530	path:map00500
Starch and sucrose metabolism	2	polygalacturonase	ec:3.2.1.15	1	FGSG_11011	path:map00500
Inositol phosphate metabolism	3	inositol-trisphosphate 3-kinase	ec:2.7.1.127	1	FGSG_04998	path:map00562
Inositol phosphate metabolism	3	inositol-pentakisphosphate 2-kinase	ec:2.7.1.158	2	FGSG_06735, Supercontig_3.4:1004732-1008435	path:map00562
Glycerolipid metabolism	3	triacylglycerol lipase	ec:3.1.1.3	2	FGSG_02082, FGSG_04818	path:map00561
Glycerolipid metabolism	3	glycerol kinase	ec:2.7.1.30	1	FGSG_13343	path:map00561
Pyrimidine metabolism	8	DNA-directed DNA polymerase	ec:2.7.7.7	2	FGSG_00621, FGSG_07164	path:map00240
Pyrimidine metabolism	8	DNA-directed RNA polymerase	ec:2.7.7.6	3	FGSG_00365, FGSG_05550, FGSG_11855	path:map00240
Pyrimidine metabolism	8	carbamoyl-phosphate synthase (glutamine-hydrolysing)	ec:6.3.5.5	1	FGSG_09554	path:map00240
Pyrimidine metabolism	8	nucleoside-diphosphate kinase	ec:2.7.4.6	1	FGSG_05972	path:map00240
Pyrimidine metabolism	8	thymidylate synthase	ec:2.1.1.45	1	FGSG_01063	path:map00240
Cysteine and methionine metabolism	6	cystathionine beta-synthase	ec:4.2.1.22	1	FGSG_06544	path:map00270
Cysteine and methionine metabolism	6	cysteine synthase	ec:2.5.1.47	1	FGSG_00903	path:map00270
Cysteine and methionine metabolism	6	adenosylmethionine decarboxylase	ec:4.1.1.50	1	FGSG_09035	path:map00270
Cysteine and methionine metabolism	6	aspartate-semialdehyde dehydrogenase	ec:1.2.1.11	1	FGSG_08498	path:map00270
Cysteine and methionine metabolism	6	spermidine synthase	ec:2.5.1.16	1	FGSG_13726	path:map00270
Cysteine and methionine metabolism	6	aspartate transaminase	ec:2.6.1.1	1	FGSG_12518	path:map00270
Novobiocin biosynthesis	1	aspartate transaminase	ec:2.6.1.1	1	FGSG_12518	path:map00401
Phenylalanine, tyrosine and tryptophan biosynthesis	6	3-deoxy-7-phosphoheptulonate synthase	ec:2.5.1.54	2	FGSG_00478, FGSG_01486	path:map00400
Phenylalanine, tyrosine and tryptophan biosynthesis	6	chorismate synthase	ec:4.2.3.5	1	FGSG_01643	path:map00400
Phenylalanine, tyrosine and tryptophan biosynthesis	6	prephenate dehydratase	ec:4.2.1.51	1	FGSG_05482	path:map00400
Phenylalanine, tyrosine and tryptophan biosynthesis	6	anthranilate phosphoribosyltransferase	ec:2.4.2.18	1	FGSG_00598	path:map00400
Phenylalanine, tyrosine and tryptophan biosynthesis	6	aspartate transaminase	ec:2.6.1.1	1	FGSG_12518	path:map00400
Carbon fixation pathways in prokaryotes	5	isocitrate dehydrogenase (NADP+)	ec:1.1.1.42	1	FGSG_10347	path:map00720
Carbon fixation pathways in prokaryotes	5	3-hydroxyacyl-CoA dehydrogenase	ec:1.1.1.35	1	FGSG_03546	path:map00720
Carbon fixation pathways in prokaryotes	5	aconitate hydratase	ec:4.2.1.3	1	FGSG_10198	path:map00720
Carbon fixation pathways in prokaryotes	5	fumarate hydratase	ec:4.2.1.2	1	FGSG_08712	path:map00720
Carbon fixation pathways in prokaryotes	5	acetate---CoA ligase	ec:6.2.1.1	1	FGSG_01743	path:map00720
Aminobenzoate degradation	2	acid phosphatase	ec:3.1.3.2	1	FGSG_03402	path:map00627
Aminobenzoate degradation	2	alkaline phosphatase	ec:3.1.3.1	1	FGSG_04152	path:map00627
Biotin metabolism	1	biotin synthase	ec:2.8.1.6	1	FGSG_00278	path:map00780
Cyanoamino acid metabolism	2	cyanide hydratase	ec:4.2.1.66	1	FGSG_05805	path:map00460
Cyanoamino acid metabolism	2	glycine hydroxymethyltransferase	ec:2.1.2.1	1	FGSG_06290	path:map00460
Toluene degradation	1	3-hydroxyacyl-CoA dehydrogenase	ec:1.1.1.35	1	FGSG_03546	path:map00623
Nitrogen metabolism	4	nitronate monooxygenase	ec:1.13.12.16	1	FGSG_12180	path:map00910
Nitrogen metabolism	4	aminomethyltransferase	ec:2.1.2.10	1	FGSG_07299	path:map00910
Nitrogen metabolism	4	glutamate dehydrogenase (NADP+)	ec:1.4.1.4	1	FGSG_07174	path:map00910
Nitrogen metabolism	4	glutaminase	ec:3.5.1.2	1	FGSG_01801	path:map00910
Lysine biosynthesis	3	L-aminoadipate-semialdehyde dehydrogenase	ec:1.2.1.31	1	FGSG_06041	path:map00300
Lysine biosynthesis	3	dihydrodipicolinate synthase	ec:4.2.1.52	1	FGSG_03160	path:map00300
Lysine biosynthesis	3	aspartate-semialdehyde dehydrogenase	ec:1.2.1.11	1	FGSG_08498	path:map00300
Pyruvate metabolism	3	malate synthase	ec:2.3.3.9	1	FGSG_08700	path:map00620
Pyruvate metabolism	3	phosphoenolpyruvate carboxykinase (ATP)	ec:4.1.1.49	1	FGSG_08601	path:map00620
Pyruvate metabolism	3	acetate---CoA ligase	ec:6.2.1.1	1	FGSG_01743	path:map00620
Phenylpropanoid biosynthesis	1	peroxidase	ec:1.11.1.7	1	FGSG_08151	path:map00940
Aminoacyl-tRNA biosynthesis	1	aspartate---tRNA ligase	ec:6.1.1.12	1	FGSG_01976	path:map00970
Glycolysis / Gluconeogenesis	4	pyruvate decarboxylase	ec:4.1.1.1	1	FGSG_10446	path:map00010
Glycolysis / Gluconeogenesis	4	phosphoenolpyruvate carboxykinase (ATP)	ec:4.1.1.49	1	FGSG_08601	path:map00010
Glycolysis / Gluconeogenesis	4	fructose-bisphosphatase	ec:3.1.3.11	1	FGSG_09280	path:map00010
Glycolysis / Gluconeogenesis	4	acetate---CoA ligase	ec:6.2.1.1	1	FGSG_01743	path:map00010
Butanoate metabolism	3	3-hydroxyacyl-CoA dehydrogenase	ec:1.1.1.35	1	FGSG_03546	path:map00650
Butanoate metabolism	3	acetolactate synthase	ec:2.2.1.6	2	FGSG_01086, FGSG_06282	path:map00650
Arginine and proline metabolism	11	acetylornithine transaminase	ec:2.6.1.11	1	FGSG_01573	path:map00330
Arginine and proline metabolism	11	glutamate 5-kinase	ec:2.7.2.11	1	FGSG_06961	path:map00330
Arginine and proline metabolism	11	N-acetyl-gamma-glutamyl-phosphate reductase	ec:1.2.1.38	1	FGSG_05003	path:map00330
Arginine and proline metabolism	11	glutamate dehydrogenase (NADP+)	ec:1.4.1.4	1	FGSG_07174	path:map00330
Arginine and proline metabolism	11	adenosylmethionine decarboxylase	ec:4.1.1.50	1	FGSG_09035	path:map00330
Arginine and proline metabolism	11	proline dehydrogenase	ec:1.5.99.8	1	FGSG_12518	path:map00330
Arginine and proline metabolism	11	argininosuccinate synthase	ec:6.3.4.5	1	FGSG_06098	path:map00330
Arginine and proline metabolism	11	acetylglutamate kinase	ec:2.7.2.8	1	FGSG_05003	path:map00330
Arginine and proline metabolism	11	spermidine synthase	ec:2.5.1.16	1	FGSG_13726	path:map00330
Arginine and proline metabolism	11	ornithine carbamoyltransferase	ec:2.1.3.3	1	FGSG_06281	path:map00330
Arginine and proline metabolism	11	arginase	ec:3.5.3.1	1	FGSG_10967	path:map00330
Arginine and proline metabolism	11	glutaminase	ec:3.5.1.2	1	FGSG_01801	path:map00330
Arginine and proline metabolism	11	aspartate transaminase	ec:2.6.1.1	1	FGSG_12518	path:map00330
Methane metabolism	6	peroxidase	ec:1.11.1.7	1	FGSG_08151	path:map00680
Methane metabolism	6	catalase	ec:1.11.1.6	1	FGSG_02217	path:map00680
Methane metabolism	6	formaldehyde transketolase	ec:2.2.1.3	1	FGSG_04065	path:map00680
Methane metabolism	6	fructose-bisphosphatase	ec:3.1.3.11	1	FGSG_09280	path:map00680
Methane metabolism	6	glycine hydroxymethyltransferase	ec:2.1.2.1	1	FGSG_06290	path:map00680
Methane metabolism	6	acetate---CoA ligase	ec:6.2.1.1	1	FGSG_01743	path:map00680
Phenylalanine metabolism	3	primary-amine oxidase	ec:1.4.3.21	1	FGSG_10677	path:map00360
Phenylalanine metabolism	3	peroxidase	ec:1.11.1.7	1	FGSG_08151	path:map00360
Phenylalanine metabolism	3	aspartate transaminase	ec:2.6.1.1	1	FGSG_12518	path:map00360
Pentose and glucuronate interconversions	2	pectate lyase	ec:4.2.2.2	1	FGSG_03909	path:map00040
Pentose and glucuronate interconversions	2	polygalacturonase	ec:3.2.1.15	1	FGSG_11011	path:map00040
Fatty acid metabolism	1	3-hydroxyacyl-CoA dehydrogenase	ec:1.1.1.35	1	FGSG_03546	path:map00071
Biosynthesis of ansamycins	1	transketolase	ec:2.2.1.1	1	FGSG_04065	path:map01051
Amino sugar and nucleotide sugar metabolism	3	alpha-N-arabinofuranosidase	ec:3.2.1.55	1	FGSG_03813	path:map00520
Amino sugar and nucleotide sugar metabolism	3	phosphomannomutase	ec:5.4.2.8	1	FGSG_07113	path:map00520
Amino sugar and nucleotide sugar metabolism	3	mannose-6-phosphate isomerase	ec:5.3.1.8	1	FGSG_05330	path:map00520
Purine metabolism	15	ureidoglycolate hydrolase	ec:3.5.3.19	1	FGSG_13713	path:map00230
Purine metabolism	15	phosphoribosylamine---glycine ligase	ec:6.3.4.13	1	FGSG_02506	path:map00230
Purine metabolism	15	nucleoside-triphosphatase	ec:3.6.1.15	2	FGSG_03319, FGSG_05940	path:map00230
Purine metabolism	15	DNA-directed DNA polymerase	ec:2.7.7.7	2	FGSG_00621, FGSG_07164	path:map00230
Purine metabolism	15	DNA-directed RNA polymerase	ec:2.7.7.6	3	FGSG_00365, FGSG_05550, FGSG_11855	path:map00230
Purine metabolism	15	guanylate cyclase	ec:4.6.1.2	1	FGSG_02649	path:map00230
Purine metabolism	15	ribose-phosphate diphosphokinase	ec:2.7.6.1	1	FGSG_10840	path:map00230
Purine metabolism	15	nucleoside-diphosphate kinase	ec:2.7.4.6	1	FGSG_05972	path:map00230
Purine metabolism	15	adenosinetriphosphatase	ec:3.6.1.3	3	FGSG_04181, FGSG_07101, FGSG_09706	path:map00230
Purine metabolism	15	phosphoribosylformylglycinamidine cyclo-ligase	ec:6.3.3.1	1	FGSG_02506	path:map00230
Glycine, serine and threonine metabolism	8	primary-amine oxidase	ec:1.4.3.21	1	FGSG_10677	path:map00260
Glycine, serine and threonine metabolism	8	cystathionine beta-synthase	ec:4.2.1.22	1	FGSG_06544	path:map00260
Glycine, serine and threonine metabolism	8	aminomethyltransferase	ec:2.1.2.10	1	FGSG_07299	path:map00260
Glycine, serine and threonine metabolism	8	glycine dehydrogenase (decarboxylating)	ec:1.4.4.2	1	FGSG_08352	path:map00260
Glycine, serine and threonine metabolism	8	threonine ammonia-lyase	ec:4.3.1.19	1	FGSG_00296	path:map00260
Glycine, serine and threonine metabolism	8	homoserine kinase	ec:2.7.1.39	1	FGSG_10211	path:map00260
Glycine, serine and threonine metabolism	8	aspartate-semialdehyde dehydrogenase	ec:1.2.1.11	1	FGSG_08498	path:map00260
Glycine, serine and threonine metabolism	8	glycine hydroxymethyltransferase	ec:2.1.2.1	1	FGSG_06290	path:map00260
Valine, leucine and isoleucine biosynthesis	7	dihydroxy-acid dehydratase	ec:4.2.1.9	1	FGSG_02056	path:map00290
Valine, leucine and isoleucine biosynthesis	7	threonine ammonia-lyase	ec:4.3.1.19	1	FGSG_00296	path:map00290
Valine, leucine and isoleucine biosynthesis	7	branched-chain-amino-acid transaminase	ec:2.6.1.42	2	FGSG_05696, FGSG_09512	path:map00290
Valine, leucine and isoleucine biosynthesis	7	acetolactate synthase	ec:2.2.1.6	2	FGSG_01086, FGSG_06282	path:map00290
Valine, leucine and isoleucine biosynthesis	7	3-isopropylmalate dehydratase	ec:4.2.1.33	1	FGSG_09589	path:map00290

## Sheet: 1398_15A
S4 Table. List of unique in planta up-regulated genes on 15ADON population at 48-, 96-, and 144- HAI, compared to in vitro and 3ADON population.
Gene ID	Gene	Description	Trascription factors
FGSG_00523	FEM1	related to extracellular matrix protein precursor
FGSG_02874	ZBC1	related to regulatory protein alcR	Zn2Cys6
FGSG_04105	BDM1	probable phosducin
FGSG_04588	PKS15	polyketide synthase
FGSG_06507	NPS10	related to alpha-aminoadipate reductase large subunit
FGSG_08795	PKS7	polyketide synthase
FGSG_10999	xylA	endo-1,4-beta-xylanase
FGSG_11026	NPS1	non-ribosomal peptide synthetase
FGSG_12440	LYP1	probable lysine permease
FGSG_16005	CHS2	related to CHS-2 chitin synthase 2
FGSG_17387	PKS1	probable type I polyketide synthase
FGSG_00144		related to ARG81 - transcription factor involved in arginine metabolism	Zn2Cys6
FGSG_00147		related to transcription factor	Zn2Cys6
FGSG_00196		conserved hypothetical protein	Zn2Cys6
FGSG_00504		probable replication licensing factor MCM4	Nucleic acid-binding, OB-fold
FGSG_00696		conserved hypothetical protein	HMG
FGSG_01310		conserved hypothetical protein	C2H2 zinc finger
FGSG_01488		conserved hypothetical protein	HMG
FGSG_01689		conserved hypothetical protein	Winged helix repressor DNA-binding
FGSG_02527		probable ITC1 - subunit of Isw2 chromatin remodelling complex	DDT
FGSG_02538		conserved hypothetical protein	Myb
FGSG_02615		related to O-methyltransferase	Winged helix repressor DNA-binding
FGSG_02750		conserved hypothetical protein	bZIP
FGSG_03214	0	related to ARG81 - transcription factor involved in arginine metabolism	Zn2Cys6
FGSG_03246	0	related to Zn(II)2Cys6 transcriptional activator	Zn2Cys6
FGSG_03683	0	conserved hypothetical protein	Zn2Cys6
FGSG_03727	0	related to STB5 - transcription factor	Zn2Cys6
FGSG_03873		hypothetical protein (3047 nt)	Zn2Cys6
FGSG_03919	0	conserved hypothetical protein	Zn2Cys6
FGSG_03929	0	related to pathway-specific regulatory protein nit-4	Zn2Cys6
FGSG_04293	0	related to epithelial zinc-finger ezf protein	C2H2 zinc finger
FGSG_04626	0	hypothetical protein	GATA type zinc finger
FGSG_04671	0	conserved hypothetical protein	Zn2Cys6
FGSG_04782	0	related to purine utilization positive regulator	Zn2Cys6
FGSG_05309	0	conserved hypothetical protein	Zn2Cys6
FGSG_05725	0	conserved hypothetical protein	Zn2Cys6
FGSG_05789	0	conserved hypothetical protein	Zn2Cys6
FGSG_05925	0	related to nitrate assimilation regulatory protein nirA	Zn2Cys6
FGSG_06231	0	related to origin recognition complex subunit 4	HMG
FGSG_06436	0	conserved hypothetical protein	Zn2Cys6
FGSG_06442	0	conserved hypothetical protein	Zn2Cys6
FGSG_06448	0	conserved hypothetical protein	Zn2Cys6
FGSG_07583	0	conserved hypothetical protein	Negative transcriptional regulator
FGSG_07589	0	conserved hypothetical protein	Zn2Cys6
FGSG_07737	0	conserved hypothetical protein	C2H2 zinc finger
FGSG_07947	0	conserved hypothetical protein	HMG
FGSG_08080	0	conserved hypothetical protein	Zn2Cys6
FGSG_08617	0	related to zinc finger protein	C2H2 zinc finger
FGSG_09075	0	conserved hypothetical protein	Zn2Cys6
FGSG_09080	0	related to transcription activator	Zn2Cys6
FGSG_09123	0	conserved hypothetical protein	Zn2Cys6
FGSG_09339	0	probable RLM1 - transcription factor of the MADS box family	MADS-box
FGSG_09991	0	related to gamma-glutamylcysteine synthetase	Nucleic acid-binding, OB-fold
FGSG_10384	0	probable MBP1 - transcription factor, subunit of the MBF factor	APSES
FGSG_10980	0	related to general repressor of transcription	Zn2Cys6
FGSG_11709	0	conserved hypothetical protein	Zn2Cys6
FGSG_11834		hypothetical protein (1409 nt)	HMG
FGSG_12611	0	hypothetical protein	Zn2Cys6
FGSG_12631	0	conserved hypothetical protein	Zn2Cys6
FGSG_12798	0	related to transcription activator protein acu-15	Zn2Cys6
FGSG_12977	0	conserved hypothetical protein	Zinc finger, CCHC-type
FGSG_13386	0	conserved hypothetical protein	Zn2Cys6
FGSG_00003		conserved hypothetical protein
FGSG_00006		related to gEgh 16 protein
FGSG_00012		related to benzoate 4-monooxygenase cytochrome P450
FGSG_00038		hypothetical protein
FGSG_00045		conserved hypothetical protein
FGSG_00051		related to aliphatic nitrilase
FGSG_00117		conserved hypothetical protein
FGSG_00126		related to capsule-associated protein
FGSG_00136		related to neutral amino acid permease
FGSG_00165		conserved hypothetical protein
FGSG_00173		related to putative glycosidases
FGSG_00175		probable methylcitrate synthase
FGSG_00184		conserved hypothetical protein
FGSG_00189		related to oligosaccharyltransferase 48K subunit
FGSG_00195		related to monocarboxylate transporter 2
FGSG_00246		conserved hypothetical protein
FGSG_00260		conserved hypothetical protein
FGSG_00262		conserved hypothetical protein
FGSG_00285		conserved hypothetical protein
FGSG_00293		related to rho coiled-coil associated kinase alpha
FGSG_00320		related to dimeric dihydrodiol dehydrogenase
FGSG_00339		related to SRP40 - suppressor of mutant AC40 of RNA polymerase I and III
FGSG_00345		related to allantoate permease
FGSG_00361		related to PSO2 - DNA repair protein
FGSG_00365		probable DNA-directed RNA polymerase
FGSG_00372		conserved hypothetical protein
FGSG_00388		probable REX2 - putative 3`-5` exonuclease
FGSG_00392		conserved hypothetical protein
FGSG_00398		related to nuM1, hnRNP protein
FGSG_00415		conserved hypothetical protein
FGSG_00427		probable pyridoxine 4-dehydrogenase
FGSG_00436		conserved hypothetical protein
FGSG_00441		conserved hypothetical protein
FGSG_00481		conserved hypothetical protein
FGSG_00485		conserved hypothetical protein
FGSG_00486		conserved hypothetical protein
FGSG_00487		conserved hypothetical protein
FGSG_00490		probable methylmalonate-semialdehyde dehydrogenase (acylating)
FGSG_00543		related to CDC14 - dual specificity phosphatase
FGSG_00546		conserved hypothetical protein
FGSG_00550		conserved hypothetical protein
FGSG_00563		conserved hypothetical protein
FGSG_00581		related to VPS9
FGSG_00590		conserved hypothetical protein
FGSG_00599		conserved hypothetical protein
FGSG_00638		related to hydroxymethylglutaryl-CoA lyase
FGSG_00639		probable alpha-tubulin B
FGSG_00649		related to ribosomal protein S5 (mitochondrial)
FGSG_00655		probable L-arabinitol 4-dehydrogenase
FGSG_00660		related to cell cycle protein p55cdc
FGSG_00665		related to A.brasilense nifR3 protein
FGSG_00698		conserved hypothetical protein
FGSG_00732		related to A.ambisexualis antheridiol steroid receptor
FGSG_00739		probable NADPH oxidase heavy chain subunit
FGSG_00762		related to putative glutathione S-transferase
FGSG_00767		related to beta-glucosidase
FGSG_00783		related to acetylxylan esterase precursor
FGSG_00807		related to beta-mannosidase
FGSG_00811		related to aquaporin
FGSG_00825		conserved hypothetical protein
FGSG_00826		conserved hypothetical protein
FGSG_00831		conserved hypothetical protein
FGSG_00832		conserved hypothetical protein
FGSG_00844		related to RAD57 protein
FGSG_00861		probable IMP dehydrogenase
FGSG_00896		conserved hypothetical protein
FGSG_00924		conserved hypothetical protein
FGSG_00925		related to glutamate carboxypeptidase II
FGSG_00944		conserved hypothetical protein
FGSG_00956		conserved hypothetical protein
FGSG_00975		conserved hypothetical protein
FGSG_00982		related to retrograde regulation protein RTG2
FGSG_01015		probable chaperonin ClpB
FGSG_01026		conserved hypothetical protein
FGSG_01058		related to cell wall biosynthesis kinase
FGSG_01060		conserved hypothetical protein
FGSG_01095		related to secreted dipeptidyl-peptidase V precursor
FGSG_01101		conserved hypothetical protein
FGSG_01114		hypothetical protein
FGSG_01115		conserved hypothetical protein
FGSG_01128		conserved hypothetical protein
FGSG_01137		related to protein kinase RPK1
FGSG_01165		related to DNA mismatch repair protein PMS2
FGSG_01169		related to SLS1 protein precursor
FGSG_01171		related to Zn-dependent oxidoreductases
FGSG_01212		related to origin recognition complex subunit 3
FGSG_01221		related to 2,4-dihydroxyhept-2-ene-1,7-dioic acid aldolase
FGSG_01222		related to zinc-binding protein
FGSG_01223		conserved hypothetical protein
FGSG_01231		related to carbon catabolite repression protein CREB
FGSG_01235		probable alpha-glucosidase (maltase)
FGSG_01273		related to protoplast regeneration and killer toxin resistance protein
FGSG_01309		related to ethanolamine kinase
FGSG_01321		related to hydrogen peroxide-inducible protein hic-5
FGSG_01337		probable pleiotropic regulator 1 (PLRG1)
FGSG_01342		probable alternative oxidase precursor, mitochondrial
FGSG_01351		related to cell cycle regulation and aging protein
FGSG_01374		conserved hypothetical protein
FGSG_01379		conserved hypothetical protein
FGSG_01385		conserved hypothetical protein
FGSG_01390		related to acid proteinase PEPI precursor
FGSG_01391		probable translation elongation factor EF-G, mitochondrial
FGSG_01407		related to TRK1 - Potassium transporter I
FGSG_01420		conserved hypothetical protein
FGSG_01430		related to D-ribulokinase
FGSG_01446		probable SOF1 protein
FGSG_01451		conserved hypothetical protein
FGSG_01491		conserved hypothetical protein
FGSG_01514		conserved hypothetical protein
FGSG_01520		conserved hypothetical protein
FGSG_01541		related to ribosomal protein L3 precursor, mitochondrial
FGSG_01547		conserved hypothetical protein
FGSG_01551		conserved hypothetical protein
FGSG_01577		conserved hypothetical protein
FGSG_01580		related to Y.lipolytica GPR1 protein and Fun34p
FGSG_01596		related to SPR1 - exo-1,3-beta-glucanase precursor
FGSG_01614		related to dna mismatch repair homologue (hpms2)
FGSG_01640		related to mannosyltransferase alg2
FGSG_01648		conserved hypothetical protein
FGSG_01681		conserved hypothetical protein
FGSG_01686		related to alcohol dehydrogenase, class C
FGSG_01717		related to delta-5/delta-6 fatty acid desaturase
FGSG_01727		conserved hypothetical protein
FGSG_01734		related to quinate transport protein
FGSG_01744		conserved hypothetical protein
FGSG_01755		conserved hypothetical protein
FGSG_01773		conserved hypothetical protein
FGSG_01777		conserved hypothetical protein
FGSG_01784		related to phosphatidylinositol/phosphatidylcholine transfer protein
FGSG_01789		related to ferric reductase Fre2p
FGSG_01797		related to muconate cycloisomerase I
FGSG_01801		related to glutaminase, kidney isoform, mitochondrial precursor
FGSG_01818		related to bacterial leucyl aminopeptidase
FGSG_01822		conserved hypothetical protein
FGSG_01826		probable methylmalonate-semialdehyde dehydrogenase (acylating)
FGSG_01833		related to integral membrane protein
FGSG_01849		conserved hypothetical protein
FGSG_01895		conserved hypothetical protein
FGSG_01897		related to microsomal glutathione S-transferase 3
FGSG_01917		probable SEC23
FGSG_01926		probable electron transfer flavoprotein alpha chain precursor
FGSG_01964		probable chitin synthase
FGSG_01977		conserved hypothetical protein
FGSG_01981		related to cytochrome b-large subunit
FGSG_01985		related to acetyltransferase
FGSG_01988		related to monophenol monooxygenase (tyrosinase)
FGSG_01989		related to integral membrane protein
FGSG_02000		related to URE2 - nitrogen catabolite repression regulator
FGSG_02007		conserved hypothetical protein
FGSG_02017		conserved hypothetical protein
FGSG_02022		probable beta (1-3) glucanosyltransferase gel3p
FGSG_02027		conserved hypothetical protein
FGSG_02034		probable alcohol dehydrogenase I - ADH1
FGSG_02035		related to vegetatible incompatibility protein HET-E-1
FGSG_02044		conserved hypothetical protein
FGSG_02049		conserved hypothetical protein
FGSG_02065		conserved hypothetical protein
FGSG_02066		related to HXT2 - Hexose facilitator of moderately low affinity for glucose
FGSG_02078		conserved hypothetical protein
FGSG_02146		probable succinyl-CoA 3-ketoacid-coenzyme A transferase, mitochondrial precursor
FGSG_02148		conserved hypothetical protein
FGSG_02153		conserved hypothetical protein
FGSG_02158		related to tetracycline resistance proteins
FGSG_02169		conserved hypothetical protein
FGSG_02170		related to chitinase
FGSG_02171		conserved hypothetical protein
FGSG_02202		probable endoglucanase IV precursor
FGSG_02212		related to BCS1 - mitochondrial protein of the AAA family of ATPases
FGSG_02235		conserved hypothetical protein
FGSG_02263		conserved hypothetical protein
FGSG_02264		related to cholin permease
FGSG_02267		related to 15-hydroxyprostaglandin dehydrogenase
FGSG_02310		conserved hypothetical protein
FGSG_02314		related to beta-mannosidase
FGSG_02330		related to laccase precursor
FGSG_02332		conserved hypothetical protein
FGSG_02358		probable alpha-glucoside transport protein
FGSG_02390		conserved hypothetical protein
FGSG_02392		probable aldehyde dehydrogenase
FGSG_02407		related to D-mandelate dehydrogenase
FGSG_02419		related to pisatin demethylase
FGSG_02421		conserved hypothetical protein
FGSG_02433		related to putidaredoxin reductase
FGSG_02459		conserved hypothetical protein
FGSG_02463		conserved hypothetical protein
FGSG_02492		conserved hypothetical protein
FGSG_02511		related to nucleolar protein NOP4 (NOP77)
FGSG_02515		conserved hypothetical protein
FGSG_02525		conserved hypothetical protein
FGSG_02545		conserved hypothetical protein
FGSG_02553		related to microtubule-associated protein
FGSG_02578		conserved hypothetical protein
FGSG_02616		conserved hypothetical protein
FGSG_02629		conserved hypothetical protein
FGSG_02651		related to endo-1,3-beta-glucanase
FGSG_02658		probable endoglucanase
FGSG_02666		related to acetylxylan esterase precursor
FGSG_02667		conserved hypothetical protein
FGSG_02668		related to linoleate diol synthase
FGSG_02672		probable cytochrome P450 monooxygenase (lovA)
FGSG_02679		conserved hypothetical protein
FGSG_02682		conserved hypothetical protein
FGSG_02684		conserved hypothetical protein
FGSG_02687		conserved hypothetical protein
FGSG_02688		related to tetracycline resistance proteins
FGSG_02703		related to 2,5-diketo-D-gluconic acid reductase
FGSG_02710		conserved hypothetical protein
FGSG_02717		probable dihydroxy-acid dehydratase
FGSG_02751		probable aldehyde reductase 6
FGSG_02794		conserved hypothetical protein
FGSG_02807		conserved hypothetical protein
FGSG_02819		conserved hypothetical protein
FGSG_02827		conserved hypothetical protein
FGSG_02851		probable fumarylacetoacetate hydrolase
FGSG_02858		hypothetical protein
FGSG_02873		probable phenylacetyl-CoA ligase
FGSG_02875		related to beta-lactamase
FGSG_02910		conserved hypothetical protein
FGSG_02911		conserved hypothetical protein
FGSG_02913		conserved hypothetical protein
FGSG_02920		related to ROT2 - glucosidase II, catalytic subunit
FGSG_02945		related to allantoate permease
FGSG_02960		conserved hypothetical protein
FGSG_02968		conserved hypothetical protein
FGSG_02970		conserved hypothetical protein
FGSG_02974		probable catalase 2
FGSG_02992		related to putative tartrate transporter
FGSG_02994		conserved hypothetical protein
FGSG_03006		conserved hypothetical protein
FGSG_03019		hypothetical protein (3756 nt)
FGSG_03020	0	related to human band 3 anion transport protein
FGSG_03021	0	conserved hypothetical protein
FGSG_03023	0	related to G protein coupled receptor like protein
FGSG_03024	0	related to C4-dicarboxylate transport protein mae1
FGSG_03026	0	conserved hypothetical protein
FGSG_03027	0	related to aminopeptidase Y precursor, vacuolar
FGSG_03061	0	related to BDH1 - stereospecific (2R, 3R)-2,3-butanediol dehydrogenase
FGSG_03072	0	related to tripeptidyl-peptidase I
FGSG_03086	0	related to pisatin demethylase cytochrome P450
FGSG_03113	0	conserved hypothetical protein
FGSG_03116	0	conserved hypothetical protein
FGSG_03124	0	conserved hypothetical protein
FGSG_03128	0	conserved hypothetical protein
FGSG_03131	0	related to pectate lyase L precursor
FGSG_03137	0	probable D-lactate dehydrogenase (cytochrome)
FGSG_03140	0	related to hexose transporter protein
FGSG_03147	0	related to threonine dehydratase
FGSG_03148	0	conserved hypothetical protein
FGSG_03158	0	conserved hypothetical protein
FGSG_03160	0	related to dihydrodipicolinate synthase
FGSG_03162	0	related to formate transport protein
FGSG_03168	0	related to myo-inositol transport protein ITR1
FGSG_03182	0	related to tubulin-tyrosine ligase
FGSG_03189	0	conserved hypothetical protein
FGSG_03191	0	related to isotrichodermin C-15 hydroxylase (cytochrome P-450 monooxygenase CYP65A1)
FGSG_03193	0	hypothetical protein
FGSG_03194	0	probable endopolygalacturonase
FGSG_03209	0	related to triacylglycerol lipase II precursor
FGSG_03223	0	conserved hypothetical protein
FGSG_03224	0	reductase
FGSG_03229	0	related to Ca2+/H+-exchanging protein, vacuolar
FGSG_03230	0	conserved hypothetical protein
FGSG_03243	0	related to triacylglycerol lipase II precursor
FGSG_03257	0	related to nonribosomal peptide synthetase MxcG
FGSG_03258	0	conserved hypothetical protein
FGSG_03259	0	probable sulfide:quinone oxidoreductase, mitochondrial precursor
FGSG_03267	0	related to chitinase
FGSG_03273	0	conserved hypothetical protein
FGSG_03312	0	related to the plant PR-1 class of pathogen related proteins
FGSG_03315	0	related to endopeptidase K
FGSG_03321	0	conserved hypothetical protein
FGSG_03328	0	conserved hypothetical protein
FGSG_03329	0	conserved hypothetical protein
FGSG_03334	0	conserved hypothetical protein
FGSG_03339	0	conserved hypothetical protein
FGSG_03344	0	conserved hypothetical protein
FGSG_03346	0	related to general amidase
FGSG_03349	0	related to hydroxyquinol-1,2-dioxygenase
FGSG_03354	0	related to NonF protein, involved in nonactin biosynthesis
FGSG_03375	0	related to 20beta-hydroxysteroid dehydrogenase
FGSG_03384	0	probable exopolygalacturonase
FGSG_03395	0	conserved hypothetical protein
FGSG_03408	0	related to D-arabinitol 2-dehydrogenase
FGSG_03414	0	related to dimethylglycine dehydrogenase, mitochondrial precursor
FGSG_03430	0	related to D-arabinitol 2-dehydrogenase
FGSG_03435	0	conserved hypothetical protein
FGSG_03442	0	conserved hypothetical protein
FGSG_03455	0	conserved hypothetical protein
FGSG_03456	0	conserved hypothetical protein
FGSG_03467	0	probable extracellular elastinolytic metalloproteinase precursor
FGSG_03489	0	conserved hypothetical protein
FGSG_03516	0	related to neutral amino acid permease
FGSG_03519	0	hypothetical protein
FGSG_03528	0	conserved hypothetical protein
FGSG_03529	0	related to glucan 1,3-beta-glucosidase
FGSG_03533	0	related to TRI7 - trichothecene biosynthesis gene cluster
FGSG_03542	0	probable cytochrome P450
FGSG_03567	0	conserved hypothetical protein
FGSG_03568	0	related to O-methyltransferase B
FGSG_03570	0	probable beta-glucosidase 1 precursor
FGSG_03588	0	related to integral membrane protein PTH11
FGSG_03609	0	conserved hypothetical protein
FGSG_03610	0	conserved hypothetical protein
FGSG_03611	0	conserved hypothetical protein
FGSG_03628	0	probable cellulose 1,4-beta-cellobiosidase II precursor
FGSG_03633	0	related to sensor protein hoxX
FGSG_03652	0	related to Y.lipolytica GPR1 protein and Fun34p
FGSG_03655	0	conserved hypothetical protein
FGSG_03666	0	conserved hypothetical protein
FGSG_03667	0	related to hydroxyquinol-1,2-dioxygenase
FGSG_03678	0	conserved hypothetical protein
FGSG_03687	0	related to triacylglycerol lipase V precursor
FGSG_03696	0	related to maackiain detoxification protein 1
FGSG_03713	0	probable pectate lyase
FGSG_03761	0	related to polyamine oxidase precursor
FGSG_03767	0	conserved hypothetical protein
FGSG_03770	0	conserved hypothetical protein
FGSG_03790	0	related to metalloprotease MEP1
FGSG_03797	0	conserved hypothetical protein
FGSG_03816	0	probable lactonohydrolase
FGSG_03817	0	conserved hypothetical protein
FGSG_03828	0	conserved hypothetical protein
FGSG_03851	0	related to protein LAC1
FGSG_03854	0	conserved hypothetical protein
FGSG_03855	0	related to allantoate permease
FGSG_03858	0	probable beta-glucosidase precursor
FGSG_03862	0	related to aflatoxin efflux pump AFLT
FGSG_03872	0	related to putative tartrate transporter
FGSG_03879	0	related to dehydroshikimate dehydratase
FGSG_03880	0	related to pentafunctional arom polypeptide
FGSG_03907	0	conserved hypothetical protein
FGSG_03908	0	probable pectate lyase 1
FGSG_03909	0	related to pectate lyase
FGSG_03914	0	probable ycaC, hydrolase of unknown specificity
FGSG_03920	0	related to maltose permease
FGSG_03928	0	conserved hypothetical protein
FGSG_03931	0	related to putative tartrate transporter
FGSG_03940	0	conserved hypothetical protein
FGSG_03942	0	conserved hypothetical protein
FGSG_03956	0	related to allantoate permease
FGSG_03965	0	conserved hypothetical protein
FGSG_03989	0	conserved hypothetical protein
FGSG_03997	0	conserved hypothetical protein
FGSG_04020	0	hypothetical protein
FGSG_04024	0	related to glycerate- and formate-dehydrogenases
FGSG_04028	0	probable DEAD box protein (putative RNA helicase)
FGSG_04029	0	conserved hypothetical protein
FGSG_04039	0	related to RRP1 protein
FGSG_04042	0	conserved hypothetical protein
FGSG_04043	0	conserved hypothetical protein
FGSG_04045	0	related to 3-oxoacyl-(acyl carrier protein) reductase
FGSG_04064	0	related to D-arabinitol 2-dehydrogenase
FGSG_04085	0	related to galactokinase
FGSG_04097		carboxypeptidase S1 (1606 nt)
FGSG_04129	0	conserved hypothetical protein
FGSG_04135	0	conserved hypothetical protein
FGSG_04154	0	probable DNA ligase
FGSG_04157	0	conserved hypothetical protein
FGSG_04159	0	related to integral membrane protein
FGSG_04176	0	related to Allergen Asp f 4
FGSG_04194	0	probable aldehyde dehydrogenase
FGSG_04196	0	probable UGA2 - succinate semialdehyde dehydrogenase
FGSG_04197	0	conserved hypothetical protein
FGSG_04214	0	related to formaldehyde dehydrogenase
FGSG_04216	0	conserved hypothetical protein
FGSG_04227	0	conserved hypothetical protein
FGSG_04230	0	probable chitosanase precursor
FGSG_04231	0	conserved hypothetical protein
FGSG_04234	0	conserved hypothetical protein
FGSG_04235	0	related to 5`-nucleotidase precursor
FGSG_04238	0	related to uvs-3 - [Neurospora crassa]
FGSG_04240	0	related to sodium- and chloride-dependent GABA transporter 1
FGSG_04243	0	probable POT1 - acetyl-CoA C-acyltransferase, peroxisomal
FGSG_04247	0	probable xylitol dehydrogenase
FGSG_04248	0	related to sorbitol utilisation protein sou1
FGSG_04298	0	conserved hypothetical protein
FGSG_04351	0	conserved hypothetical protein
FGSG_04354	0	conserved hypothetical protein
FGSG_04374	0	conserved hypothetical protein
FGSG_04399	0	hypothetical protein
FGSG_04403	0	conserved hypothetical protein
FGSG_04413	0	probable sphingosine-1-phosphate lyase
FGSG_04424	0	related to UTP5 protein
FGSG_04428	0	conserved hypothetical protein
FGSG_04430	0	probable pectate lyase 1
FGSG_04433	0	related to glutathione S-transferase
FGSG_04435	0	conserved hypothetical protein
FGSG_04439	0	related to pectinesterase
FGSG_04444	0	conserved hypothetical protein
FGSG_04457	0	conserved hypothetical protein
FGSG_04483	0	probable ADP-ribosylation factor 6
FGSG_04499	0	conserved hypothetical protein
FGSG_04500	0	related to integral membrane protein PTH11
FGSG_04507	0	conserved hypothetical protein
FGSG_04512	0	related to PMR1 - Ca++-transporting P-type ATPase located in Golgi
FGSG_04519	0	conserved hypothetical protein
FGSG_04528	0	conserved hypothetical protein
FGSG_04529	0	related to integral membrane protein PTH11
FGSG_04537	0	related to lactose permease
FGSG_04539	0	conserved hypothetical protein
FGSG_04540	0	conserved hypothetical protein
FGSG_04547	0	conserved hypothetical protein
FGSG_04579	0	related to monocarboxylate transporter 4
FGSG_04582	0	probable glutamate--tRNA ligase
FGSG_04592	0	related to light induced alcohol dehydrogenase Bli-4
FGSG_04593	0	related to para-hydroxybenzoate polyprenyltransferase precursor
FGSG_04604	0	hypothetical protein
FGSG_04614	0	conserved hypothetical protein
FGSG_04647	0	probable gEgh 16 protein
FGSG_04654	0	related to agglutinin isolectin 1 precursor
FGSG_04677	0	conserved hypothetical protein
FGSG_04679	0	related to beta-mannosidase
FGSG_04681	0	probable endoglucanase IV precursor
FGSG_04700	0	related to monosaccharide transporter
FGSG_04703	0	related to formaldehyde dehydrogenase
FGSG_04710	0	related to maltose permease
FGSG_04744	0	conserved hypothetical protein
FGSG_04749	0	related to integral membrane protein PTH11
FGSG_04755	0	related to NADH oxidase
FGSG_04757	0	related to enoyl-CoA hydratase/isomerase
FGSG_04758	0	related to aspartic proteinase OPSB
FGSG_04775	0	probable gentisate 1,2-dioxygenase oxidoreductase
FGSG_04777	0	related to fumarylacetoacetate hydralase
FGSG_04781	0	conserved hypothetical protein
FGSG_04783	0	probable ascus development protein 3
FGSG_04784	0	conserved hypothetical protein
FGSG_04787	0	conserved hypothetical protein
FGSG_04788	0	conserved hypothetical protein
FGSG_04790	0	related to levodione reductase
FGSG_04795	0	conserved hypothetical protein
FGSG_04797	0	conserved hypothetical protein
FGSG_04801	0	conserved hypothetical protein
FGSG_04810	0	related to 7alpha-cephem-methoxylase P8 chain
FGSG_04819	0	conserved hypothetical protein
FGSG_04827	0	related to nicotinamide mononucleotide permease
FGSG_04828	0	related to tryptophan 2,3 dioxygenase
FGSG_04850	0	conserved hypothetical protein
FGSG_04864	0	probable pectate lyase
FGSG_04872	0	related to cellobiose dehydrogenase
FGSG_04890	0	probable kinesin-related protein KIP3
FGSG_04911	0	related to ERO1 protein, required for protein disulfide bond formation in the ER
FGSG_04930	0	related to alpha-mannosidase 1a
FGSG_04936	0	related to aminopeptidase Y precursor, vacuolar
FGSG_04943	0	probable amino acid permease NAAP1
FGSG_04976	0	related to HOL1 protein
FGSG_04988	0	related to L-lactate dehydrogenase (cytochrome)
FGSG_05013	0	related to proliferation associated SNF2-like protein
FGSG_05036	0	probable Sno-type pyridoxine vitamin B6 biosynthetic protein SNO1
FGSG_05039	0	related to integral membrane protein
FGSG_05042	0	related to low-affinity hexose transporter HXT3
FGSG_05052	0	conserved hypothetical protein
FGSG_05062	0	related to 3-phytase precursor
FGSG_05063	0	related to salicylate hydroxylase
FGSG_05080	0	conserved hypothetical protein
FGSG_05081	0	related to U3 snoRNP protein
FGSG_05084	0	related to spherulin 1A precursor
FGSG_05085	0	related to Uth1p, Nca3p, YIL123w and Sun4p
FGSG_05097	0	conserved hypothetical protein
FGSG_05104	0	conserved hypothetical protein
FGSG_05106	0	conserved hypothetical protein
FGSG_05128	0	related to dihydrodipicolinate synthase
FGSG_05130	0	conserved hypothetical protein
FGSG_05178	0	hypothetical protein
FGSG_05184	0	related to 1-aminocyclopropane-2-carboxylate synthase 2
FGSG_05218	0	related to ER glucosidase I
FGSG_05236	0	related to metalloproteinase
FGSG_05248	0	conserved hypothetical protein
FGSG_05259	0	conserved hypothetical protein
FGSG_05292	0	related to glucan 1,3-beta-glucosidase
FGSG_05297	0	related to serine esterase that deacylates exogenous lysophospholipids
FGSG_05308	0	conserved hypothetical protein
FGSG_05324	0	conserved hypothetical protein
FGSG_05327	0	related to NAM9 - mitochondrial ribosomal protein, small subunit
FGSG_05331	0	conserved hypothetical protein
FGSG_05341	0	conserved hypothetical protein
FGSG_05342	0	conserved hypothetical protein
FGSG_05348	0	conserved hypothetical protein
FGSG_05385	0	related to ferric-chelate reductase
FGSG_05413	0	related to histone methyltransferase
FGSG_05444	0	related to RNA binding protein Nrd1
FGSG_05445	0	hypothetical protein
FGSG_05448	0	conserved hypothetical protein
FGSG_05468	0	conserved hypothetical protein
FGSG_05481	0	conserved hypothetical protein
FGSG_05509	0	probable rRNA processing protein
FGSG_05533	0	related to nuclear WD protein PRL1
FGSG_05555	0	related to CLC chloride channel protein
FGSG_05573	0	conserved hypothetical protein
FGSG_05574	0	probable GAP1 - General amino acid permease
FGSG_05607	0	related to glucosyltransferase
FGSG_05613	0	conserved hypothetical protein
FGSG_05623	0	probable threonine aldolase
FGSG_05683	0	related to monooxygenase
FGSG_05686	0	related to Streptococcus M protein
FGSG_05724	0	conserved hypothetical protein
FGSG_05727	0	related to transmembrane protein Tex-261
FGSG_05730	0	conserved hypothetical protein
FGSG_05737	0	related to polyadenylate-binding protein
FGSG_05738	0	conserved hypothetical protein
FGSG_05739	0	conserved hypothetical protein
FGSG_05751	0	probable SWR1 - DEAH-box protein, putative RNA helicase
FGSG_05757	0	probable rAsp f 9 allergen
FGSG_05761	0	probable phenylacetyl-CoA ligase
FGSG_05765	0	conserved hypothetical protein
FGSG_05806	0	related to benzoate 4-monooxygenase cytochrome P450
FGSG_05808	0	hypothetical protein
FGSG_05834	0	conserved hypothetical protein
FGSG_05835	0	related to SAM-dependent methyltransferases
FGSG_05862	0	related to cytochrome oxidase processing protein OXA1
FGSG_05906	0	probable triacylglycerol lipase precursor
FGSG_05908	0	related to RBTMx2 protein
FGSG_05928	0	conserved hypothetical protein
FGSG_05933	0	related to acid phosphatase precursor
FGSG_05935	0	related to triacylglycerol lipase V precursor
FGSG_05939	0	conserved hypothetical protein
FGSG_06017	0	conserved hypothetical protein
FGSG_06025	0	conserved hypothetical protein
FGSG_06037	0	probable beta (1-3) glucanosyltransferase
FGSG_06042	0	conserved hypothetical protein
FGSG_06060	0	related to ferric reductase FRE2 precursor
FGSG_06062	0	conserved hypothetical protein
FGSG_06064	0	conserved hypothetical protein
FGSG_06099	0	conserved hypothetical protein
FGSG_06101	0	probable ECM16 - putative DEAH-box RNA helicase
FGSG_06108	0	related to triose phosphate/3-phosphoglycerate/phosphate translocator
FGSG_06127	0	probable formate dehydrogenase
FGSG_06152	0	conserved hypothetical protein
FGSG_06161	0	related to methyltransferase involved in pre-rRNA cleavage
FGSG_06194	0	conserved hypothetical protein
FGSG_06234	0	conserved hypothetical protein
FGSG_06240	0	related to aldo-keto reductase YPR1
FGSG_06246	0	probable heat-shock protein hsp60
FGSG_06261	0	conserved hypothetical protein
FGSG_06266	0	related to cyclophilin
FGSG_06308	0	related to MRP4 - mitochondrial ribosomal protein, small subunit
FGSG_06328	0	probable xylulose-5-phosphate phosphoketolase
FGSG_06330	0	probable DNA mismatch repair protein MSH2
FGSG_06367	0	conserved hypothetical protein
FGSG_06431	0	hypothetical protein
FGSG_06432	0	conserved hypothetical protein
FGSG_06433	0	conserved hypothetical protein
FGSG_06437	0	related to triacylglycerol lipase V precursor
FGSG_06439	0	conserved hypothetical protein
FGSG_06440	0	conserved hypothetical protein
FGSG_06454	0	conserved hypothetical protein
FGSG_06462	0	related to coenzyme a synthetase
FGSG_06464	0	related to sugar transporter
FGSG_06466	0	conserved hypothetical protein
FGSG_06473	0	related to GABA permease
FGSG_06478	0	conserved hypothetical protein
FGSG_06483	0	conserved hypothetical protein
FGSG_06508	0	probable lysine permease
FGSG_06517	0	related to dihydroxy-acid dehydratase
FGSG_06544	0	probable CYS4 - cystathionine beta-synthase
FGSG_06575	0	conserved hypothetical protein
FGSG_06586	0	probable PUS1 - tRNA-pseudouridine synthase 1
FGSG_06598	0	related to alcohol dehydrogenase I - ADH1
FGSG_06615	0	related to F-box/WD-repeat protein
FGSG_06616	0	probable beta-1,3 exoglucanase precursor
FGSG_06619	0	related to alcohol dehydrogenase
FGSG_06622	0	related to cycloeucalenol cycloisomerase
FGSG_06633	0	related to 3`,5`-cyclic-nucleotide phosphodiesterase
FGSG_06636	0	related to tricarboxylate carrier
FGSG_06647	0	conserved hypothetical protein
FGSG_06649	0	related to senescence marker protein 30
FGSG_06671	0	conserved hypothetical protein
FGSG_06738	0	conserved hypothetical protein
FGSG_06745	0	conserved hypothetical protein
FGSG_06751	0	probable UGA1 - 4-aminobutyrate aminotransferase (GABA transaminase)
FGSG_06752	0	probable UGA2 - succinate semialdehyde dehydrogenase
FGSG_06776	0	related to NOL1R protein
FGSG_06788	0	related to UTP13 - U3 snoRNP protein
FGSG_06809	0	conserved hypothetical protein
FGSG_06826	0	related to tRNA-methyltransferase
FGSG_06834	0	conserved hypothetical protein
FGSG_06863	0	related to tRNA dihydrouridine synthase
FGSG_06864	0	conserved hypothetical protein
FGSG_06919	0	conserved hypothetical protein
FGSG_06930	0	conserved hypothetical protein
FGSG_06974	0	related to tRNA 2`-phosphotransferase
FGSG_06977	0	related to dual-specificity MAP kinase phosphatase
FGSG_07000	0	related to epoxide hydrolase
FGSG_07015	0	conserved hypothetical protein
FGSG_07017	0	probable glycerone kinase isoform
FGSG_07019	0	related to enoyl-CoA-hydratase
FGSG_07041	0	related to MAM33 - mitochondrial acidic matrix protein
FGSG_07042	0	conserved hypothetical protein
FGSG_07055	0	probable DIP2 - Dom34p-interacting protein
FGSG_07071	0	related to fibroin-3
FGSG_07080	0	related to triacylglycerol lipase II precursor
FGSG_07081	0	conserved hypothetical protein
FGSG_07098	0	conserved hypothetical protein
FGSG_07134	0	related to monocarboxylate transporter 4
FGSG_07183	0	conserved hypothetical protein
FGSG_07199	0	conserved hypothetical protein
FGSG_07245	0	related to splicing factor 3B subunit 3 (spliceosomal protein sap130)
FGSG_07252		hypothetical protein (1830 nt)
FGSG_07260	0	conserved hypothetical protein
FGSG_07274	0	probable beta-glucosidase
FGSG_07319	0	related to bifunctional 4-hydroxyphenylacetate degradation enzyme
FGSG_07333	0	related to ribosomal protein L5 precursor, mitochondrial
FGSG_07365	0	conserved hypothetical protein
FGSG_07378	0	conserved hypothetical protein
FGSG_07379	0	probable periodic tryptophan protein PWP2
FGSG_07411	0	conserved hypothetical protein
FGSG_07412	0	related to signal sequence receptor alpha chain
FGSG_07415	0	related to wound-responsive protein KED
FGSG_07444	0	conserved hypothetical protein
FGSG_07483	0	conserved hypothetical protein
FGSG_07529	0	related to multidrug resistant protein
FGSG_07533	0	conserved hypothetical protein
FGSG_07537	0	conserved hypothetical protein
FGSG_07543	0	related to sugar transport protein STP1
FGSG_07549	0	probable MSH6 - DNA mismatch repair protein
FGSG_07569	0	related to RF2 protein
FGSG_07593	0	probable b-glucuronidase
FGSG_07594	0	related to maltose permease
FGSG_07596	0	probable bifunctional P-450:NADPH-P450 reductase
FGSG_07597	0	conserved hypothetical protein
FGSG_07610	0	related to HOL1 - Putative substrate-H+ antiporter - unknown biological function
FGSG_07611	0	conserved hypothetical protein
FGSG_07629	0	conserved hypothetical protein
FGSG_07633	0	conserved hypothetical protein
FGSG_07636	0	related to dimethylaniline monooxygenase
FGSG_07660	0	conserved hypothetical protein
FGSG_07661	0	related to 6-hydroxy-d-nicotine oxidase
FGSG_07666	0	related to quinate transport protein
FGSG_07668	0	conserved hypothetical protein
FGSG_07670	0	hypothetical protein
FGSG_07683	0	related to alcohol/sorbitol dehydrogenase
FGSG_07688	0	conserved hypothetical protein
FGSG_07696	0	conserved hypothetical protein
FGSG_07757	0	related to integral membrane protein PTH11
FGSG_07771	0	related to nicotinamide mononucleotide permease
FGSG_07772	0	related to mixed-linked glucanase precursor MLG1
FGSG_07778	0	conserved hypothetical protein
FGSG_07782	0	conserved hypothetical protein
FGSG_07821	0	conserved hypothetical protein
FGSG_07822	0	conserved hypothetical protein
FGSG_07823	0	conserved hypothetical protein
FGSG_07826	0	related to E.coli galactoside O-acetyltransferase
FGSG_07832	0	related to CCC1 protein (involved in calcium homeostasis)
FGSG_07833	0	related to 4-coumarate--CoA ligase
FGSG_07836	0	related to dopamine-responsive protein
FGSG_07838	0	probable isoamyl alcohol oxidase
FGSG_07952	0	conserved hypothetical protein
FGSG_07960	0	related to YTP1
FGSG_07962	0	probable Rad54 homolog MUS-25
FGSG_07974	0	conserved hypothetical protein
FGSG_07982	0	conserved hypothetical protein
FGSG_08001	0	conserved hypothetical protein
FGSG_08012	0	probable endopeptidase K
FGSG_08014	0	related to myo-inositol transport protein ITR1
FGSG_08016	0	related to putative tartrate transporter
FGSG_08044	0	related to fructose-bisphosphate aldolase
FGSG_08046	0	related to D-arabinitol 2-dehydrogenase
FGSG_08048	0	conserved hypothetical protein
FGSG_08055	0	related to neutral amino acid permease
FGSG_08062	0	conserved hypothetical protein
FGSG_08063	0	conserved hypothetical protein
FGSG_08078	0	related to general amidase
FGSG_08083	0	related to glutamic acid decarboxylase
FGSG_08084	0	related to monocarboxylate transporter 4
FGSG_08087	0	hypothetical protein
FGSG_08090	0	conserved hypothetical protein
FGSG_08093	0	related to major facilitator MirA
FGSG_08097	0	related to heterokaryon incompatibility protein (het-6OR allele)
FGSG_08098	0	related to triacylglycerol lipase V precursor
FGSG_08117	0	conserved hypothetical protein
FGSG_08130	0	conserved hypothetical protein
FGSG_08142	0	conserved hypothetical protein
FGSG_08173	0	related to GDP/GTP exchange factor for Gsp1p/Gsp2p
FGSG_08178	0	related to decarboxylase DEC1
FGSG_08188	0	related to P-type ATPase
FGSG_08192	0	conserved hypothetical protein
FGSG_08200	0	conserved hypothetical protein
FGSG_08210	0	conserved hypothetical protein
FGSG_08214	0	conserved hypothetical protein
FGSG_08248	0	related to small s protein
FGSG_08285	0	related to receptor-like protein kinase 5 precursor
FGSG_08310	0	conserved hypothetical protein
FGSG_08336	0	conserved hypothetical protein
FGSG_08339	0	conserved hypothetical protein
FGSG_08350	0	probable glycine hydroxymethyltransferase
FGSG_08358	0	probable homogentisate 1,2-dioxygenase
FGSG_08359	0	conserved hypothetical protein
FGSG_08394	0	conserved hypothetical protein
FGSG_08400	0	related to RTT107 - Establishes Silent Chromatin
FGSG_08402	0	probable nitrite reductase
FGSG_08407	0	related to alcohol oxidase
FGSG_08408	0	related to integral membrane protein
FGSG_08409	0	related to 6-HYDROXY-D-NICOTINE OXIDASE
FGSG_08432	0	related to RNA helicase HEL117
FGSG_08435	0	conserved hypothetical protein
FGSG_08445	0	related to RNA (guanine-N7-) methyltransferase
FGSG_08468	0	probable CDC28 - cyclin-dependent protein kinase
FGSG_08493	0	conserved hypothetical protein
FGSG_08507	0	conserved hypothetical protein
FGSG_08509	0	probable methylcrotonyl-CoA carboxylase beta chain, mitochondrial precursor
FGSG_08510	0	probable isovaleryl-CoA dehydrogenase
FGSG_08513	0	conserved hypothetical protein
FGSG_08518	0	related to human band 3 anion transport protein
FGSG_08520	0	conserved hypothetical protein
FGSG_08543	0	related to long-chain-fatty-acid--CoA ligase
FGSG_08559	0	related to lipase 2
FGSG_08584	0	conserved hypothetical protein
FGSG_08585	0	related to acyl-CoA thiolesterase
FGSG_08610	0	related to glucosidase II, alpha subunit
FGSG_08615	0	related to LSB5 - possible role in the regulation of actin cytoskeletal organization
FGSG_08622	0	probable 3-methyl-2-oxobutanoate dehydrogenase (lipoamide)E1 beta chain precursor
FGSG_08672	0	related to HOL1 protein
FGSG_08688	0	probable methylcrotonoyl-CoA carboxylase biotin carboxylase chain
FGSG_08695	0	conserved hypothetical protein
FGSG_08722	0	probable 100 kDa protein P100
FGSG_08754	0	related to RIB2 - DRAP deaminase
FGSG_08803	0	conserved hypothetical protein
FGSG_08809	0	related to trichodiene oxygenase cytochrome P450
FGSG_08812	0	conserved hypothetical protein
FGSG_08817	0	probable novel protein of ras superfamily KREV-1
FGSG_08824	0	related to berberine bridge enzyme
FGSG_08825	0	conserved hypothetical protein
FGSG_08844	0	conserved hypothetical protein
FGSG_08856	0	related to potato small nuclear ribonucleoprotein U2B and human splicing factor homolog
FGSG_08882	0	conserved hypothetical protein
FGSG_08931	0	probable mitochondrial carrier protein
FGSG_08942	0	related to sorbitol dehydrogenase
FGSG_08943	0	related to 2-deoxy-D-gluconate 3-dehydrogenase
FGSG_08949	0	conserved hypothetical protein
FGSG_08950	0	conserved hypothetical protein
FGSG_08977	0	probable HEM3 - porphobilinogen deaminase
FGSG_08995	0	conserved hypothetical protein
FGSG_09003	0	related to ribosomal protein YML6, mitochondrial
FGSG_09004	0	probable phosphatidylglycerophosphate synthase PEL1
FGSG_09006	0	related to mitochondrial nicotinamide nucleotide transhydrogenase
FGSG_09022	0	related to ATP dependent RNA helicase
FGSG_09048	0	related to adenosylmethionine-8-amino-7-oxononanoate aminotransferase
FGSG_09061	0	related to 5-carboxyvanillate decarboxylase
FGSG_09071	0	conserved hypothetical protein
FGSG_09081	0	probable maltose permease (MalP)
FGSG_09082	0	probable alpha-glucosidase (maltase)
FGSG_09085	0	probable cellobiose dehydrogenase
FGSG_09091	0	conserved hypothetical protein
FGSG_09093	0	related to galactose oxidase precursor
FGSG_09094	0	conserved hypothetical protein
FGSG_09099	0	related to triacylglycerol lipase V precursor
FGSG_09110	0	probable phenol 2-monooxygenase
FGSG_09113	0	related to monooxigenase
FGSG_09122	0	related to triacylglycerol lipase V precursor
FGSG_09125	0	conserved hypothetical protein
FGSG_09138	0	conserved hypothetical protein
FGSG_09161	0	hypothetical protein
FGSG_09168	0	conserved hypothetical protein
FGSG_09169	0	related to 3-oxoacyl-[acyl-carrier-protein] reductase
FGSG_09239	0	probable COQ5 - ubiquinone biosynthesis, methyltransferase
FGSG_09252	0	conserved hypothetical protein
FGSG_09257	0	conserved hypothetical protein
FGSG_09261	0	conserved hypothetical protein
FGSG_09264	0	conserved hypothetical protein
FGSG_09270	0	conserved hypothetical protein
FGSG_09297	0	probable general amino acid permease
FGSG_09309	0	related to E.coli X-Pro aminopeptidase II
FGSG_09312	0	probable ketopantoate hydroxymethyltransferase
FGSG_09326	0	conserved hypothetical protein
FGSG_09332	0	probable NADH-ubiquinone oxidoreductase 19.3 kDa subunit, mitochondrial precursor
FGSG_09335	0	related to multidrug resistance protein
FGSG_09345	0	conserved hypothetical protein
FGSG_09353	0	related to gEgh 16 protein
FGSG_09362	0	probable protein disulfide isomerase-related protein A
FGSG_09366	0	related to glucan 1,3-beta-glucosidase
FGSG_09376	0	related to protein MCH2 (monocarboxylate permease homolog)
FGSG_09398	0	conserved hypothetical protein
FGSG_09401	0	related to glutaminyl-peptide cyclotransferase
FGSG_09408	0	probable NIMA-like protein kinase
FGSG_09424	0	related to long-chain fatty-acid-CoA ligase
FGSG_09429	0	related to NIPSNAP protein
FGSG_09453	0	probable phosphoribosylaminoimidazole-succinocarboxamide synthase
FGSG_09478	0	conserved hypothetical protein
FGSG_09483	0	related to SER3 - 3-phosphoglycerate dehydrogenase
FGSG_09485	0	probable carboxy-cis,cis-muconate cyclase
FGSG_09506	0	hypothetical protein
FGSG_09520	0	related to replication protein CDC23
FGSG_09525	0	conserved hypothetical protein
FGSG_09537	0	conserved hypothetical protein
FGSG_09552	0	conserved hypothetical protein
FGSG_09584	0	probable UDP-N-acetylglucosamine:dolichyl phosphate N-acetylglucosamine-1-phosphate transferase
FGSG_09592	0	related to sna41 protein
FGSG_09606	0	conserved hypothetical protein
FGSG_09610	0	conserved hypothetical protein
FGSG_09623	0	conserved hypothetical protein
FGSG_09628	0	probable methyltransferase DPH5
FGSG_09643	0	probable multifunctional beta-oxidation protein
FGSG_09675	0	conserved hypothetical protein
FGSG_09688	0	related to ECM4 protein (involved in cell wall biogenesis and architecture)
FGSG_09713	0	conserved hypothetical protein
FGSG_09718	0	conserved hypothetical protein
FGSG_09740	0	related to ATP dependent RNA helicase
FGSG_09743	0	conserved hypothetical protein
FGSG_09766	0	related to putative RNA helicase involved in ribosome biogenesis
FGSG_09795	0	related to GTP-binding protein Bms1p, required for distinct steps of 40S ribosome biogenesis
FGSG_09820	0	related to cysteine dioxygenase type I
FGSG_09856	0	conserved hypothetical protein
FGSG_09882	0	related to short-chain alcohol dehydrogenase
FGSG_09883	0	conserved hypothetical protein
FGSG_09898	0	conserved hypothetical protein
FGSG_09906	0	conserved hypothetical protein
FGSG_09912	0	conserved hypothetical protein
FGSG_09919	0	related to Pol II transcription elongation factor
FGSG_09929	0	probable IMP4 protein
FGSG_09941	0	conserved hypothetical protein
FGSG_09944	0	conserved hypothetical protein
FGSG_09960	0	related to aldehyde dehydrogenase [NAD(P)]
FGSG_09979	0	probable delta3,5-delta2,4-dienoyl-CoA isomerase precursor (ech1)
FGSG_09989	0	conserved hypothetical protein
FGSG_10011	0	conserved hypothetical protein
FGSG_10031	0	related to pentafunctional arom polypeptide
FGSG_10039	0	conserved hypothetical protein
FGSG_10063	0	conserved hypothetical protein
FGSG_10064	0	probable peroxisomal protein POX18
FGSG_10076	0	related to spt5p
FGSG_10085	0	related to integral membrane protein
FGSG_10086	0	conserved hypothetical protein
FGSG_10119	0	related to threonine dehydratase
FGSG_10175	0	related to PET56 - rRNA (guanosine-2`-O-)-methyltransferase
FGSG_10188	0	related to leukotriene-A4 hydrolase long isoform [bifunctional aminopeptidase and epoxide hydrolase enzyme]
FGSG_10194	0	related to L-2,4-diaminobutyrate decarboxylase
FGSG_10200	0	probable alcohol dehydrogenase (FDH1)
FGSG_10206	0	conserved hypothetical protein
FGSG_10210	0	related to dihydrodipicolinate synthase
FGSG_10218	0	conserved hypothetical protein
FGSG_10224	0	conserved hypothetical protein
FGSG_10263	0	hypothetical protein
FGSG_10279	0	hypothetical protein
FGSG_10290	0	related to MYHalpha3 protein (DNA repair enzyme)
FGSG_10336	0	conserved hypothetical protein
FGSG_10337		hypothetical protein (3799 nt)
FGSG_10365	0	conserved hypothetical protein
FGSG_10366	0	conserved hypothetical protein
FGSG_10378	0	conserved hypothetical protein
FGSG_10401	0	conserved hypothetical protein
FGSG_10411	0	probable endo-1,4-beta-xylanase
FGSG_10433	0	conserved hypothetical protein
FGSG_10434	0	related to glutathione S-transferase GST-6.0
FGSG_10443	0	conserved hypothetical protein
FGSG_10450	0	related to NADH oxidase
FGSG_10465	0	conserved hypothetical protein
FGSG_10539	0	conserved hypothetical protein
FGSG_10542	0	conserved hypothetical protein
FGSG_10543	0	hypothetical protein
FGSG_10546	0	hypothetical protein
FGSG_10547	0	related to multidrug resistance protein
FGSG_10549	0	conserved hypothetical protein
FGSG_10550	0	hypothetical protein
FGSG_10555	0	conserved hypothetical protein
FGSG_10558	0	related to tol protein
FGSG_10570	0	related to ascus development protein 3
FGSG_10571	0	related to O-methylsterigmatocystin oxidoreductase
FGSG_10634	0	related to cutinase 1 precursor
FGSG_10638	0	conserved hypothetical protein
FGSG_10661	0	probable maltose permease (MalP)
FGSG_10668	0	conserved hypothetical protein
FGSG_10670	0	probable acetylxylan esterase precursor
FGSG_10672	0	related to 3-oxoacyl-(acyl carrier protein) reductase
FGSG_10684	0	conserved hypothetical protein
FGSG_10696	0	conserved hypothetical protein
FGSG_10712	0	related to alkaline protease (oryzin)
FGSG_10713	0	related to triacylglycerol lipase V precursor
FGSG_10761	0	related to lustrin A
FGSG_10783	0	related to vegetatible incompatibility protein HET-E-1
FGSG_10785	0	conserved hypothetical protein
FGSG_10790	0	probable acyl-CoA dehydrogenase
FGSG_10807	0	related to NADPH oxidase 1
FGSG_10809	0	conserved hypothetical protein
FGSG_10846	0	probable cytochrome-c oxidase assembly protein (COX11)
FGSG_10852	0	conserved hypothetical protein
FGSG_10855	0	probable ALCOHOL DEHYDROGENASE I - ADH1
FGSG_10884	0	conserved hypothetical protein
FGSG_10901	0	conserved hypothetical protein
FGSG_10912	0	conserved hypothetical protein
FGSG_10922	0	conserved hypothetical protein
FGSG_10925	0	probable saccharopine dehydrogenase (NAD, L-lysine-forming)
FGSG_10926	0	conserved hypothetical protein
FGSG_10957	0	conserved hypothetical protein
FGSG_10968	0	conserved hypothetical protein
FGSG_10973	0	conserved hypothetical protein
FGSG_10982	0	related to dipeptidyl aminopeptidase B
FGSG_10991	0	related to benzoate 4-monooxygenase cytochrome P450
FGSG_11006	0	probable glucan endo-1,3-beta-glucosidase bgn13.1 precursor
FGSG_11008	0	related to choline dehydrogenase
FGSG_11009	0	conserved hypothetical protein
FGSG_11038	0	related to trichodiene oxygenase cytochrome P450
FGSG_11055	0	conserved hypothetical protein
FGSG_11056	0	conserved hypothetical protein
FGSG_11062	0	conserved hypothetical protein
FGSG_11077	0	hypothetical protein
FGSG_11087	0	related to putative tartrate transporter
FGSG_11114	0	conserved hypothetical protein
FGSG_11122	0	related to nicotinamide mononucleotide permease
FGSG_11135	0	conserved hypothetical protein
FGSG_11148	0	conserved hypothetical protein
FGSG_11164	0	probable trypsin precursor
FGSG_11196	0	related to epoxide hydrolase
FGSG_11205	0	probable SnodProt1 precursor
FGSG_11206	0	conserved hypothetical protein
FGSG_11219	0	related to putative tartrate transporter
FGSG_11252	0	conserved hypothetical protein
FGSG_11260	0	related to dehydrogenase
FGSG_11272	0	probable ABC1 transport protein
FGSG_11287	0	conserved hypothetical protein
FGSG_11293	0	probable sulfate permease II
FGSG_11308	0	hypothetical protein
FGSG_11310	0	putative protein [EST hit]
FGSG_11317	0	related to acetyltransferase
FGSG_11337	0	related to ribokinase
FGSG_11373	0	conserved hypothetical protein
FGSG_11375	0	related to fluconazole resistance protein (FLU1)
FGSG_11387	0	related to zinc-containing long-chain alcohol dehydrogenase
FGSG_11394	0	related to P.aeruginosa anthranilate synthase component II
FGSG_11405	0	related to alkaline protease (oryzin)
FGSG_11411	0	related to aminopeptidase Y precursor, vacuolar
FGSG_11448	0	related to beta transducin-like protein
FGSG_11449	0	conserved hypothetical protein
FGSG_11454	0	conserved hypothetical protein
FGSG_11455	0	conserved hypothetical protein
FGSG_11457	0	probable brt1 protein
FGSG_11464	0	conserved hypothetical protein
FGSG_11472	0	probable subtilisin-like serine protease
FGSG_11478	0	conserved hypothetical protein
FGSG_11480	0	related to quinate transport protein
FGSG_11498	0	related to pisatin demethylase (cytochrome P450)
FGSG_11528	0	related to monophenol monooxygenase (tyrosinase)
FGSG_11533	0	hypothetical protein
FGSG_11555	0	conserved hypothetical protein
FGSG_11559	0	related to beta-glucosidase 1 precursor
FGSG_11576	0	conserved hypothetical protein
FGSG_11577	0	conserved hypothetical protein
FGSG_11585		cytochrome P450 55A2 (1590 nt)
FGSG_11643	0	conserved hypothetical protein
FGSG_11653	0	probable sulfatase
FGSG_11708	0	conserved hypothetical protein
FGSG_11721	0	related to arginase
FGSG_11722	0	conserved hypothetical protein
FGSG_11723	0	conserved hypothetical protein
FGSG_11736	0	conserved hypothetical proteins
FGSG_11741	0	conserved hypothetical protein
FGSG_11754	0	conserved hypothetical protein
FGSG_11762	0	conserved hypothetical protein
FGSG_11765		hypothetical protein (1467 nt)
FGSG_11782	0	probable DNA polymerase V
FGSG_11796	0	conserved hypothetical protein
FGSG_11806	0	conserved hypothetical protein
FGSG_11831		hypothetical protein (813 nt)
FGSG_11832		hypothetical protein (1440 nt)
FGSG_11833		hypothetical protein (406 nt)
FGSG_11842	0	conserved hypothetical protein
FGSG_11843	0	probable UGA2 - succinate semialdehyde dehydrogenase
FGSG_11851		hypothetical protein (386 nt)
FGSG_11880	0	conserved hypothetical protein
FGSG_11888	0	hypothetical protein
FGSG_11905	0	conserved hypothetical protein
FGSG_11914	0	related to flavin oxidoreductase
FGSG_11936	0	conserved hypothetical protein
FGSG_11939	0	conserved hypothetical protein
FGSG_11950	0	hypothetical protein
FGSG_11956	0	conserved hypothetical protein
FGSG_11960	0	hypothetical protein
FGSG_11962		hypothetical protein (917 nt)
FGSG_11980		hypothetical protein (923 nt)
FGSG_11981		hypothetical protein (777 nt)
FGSG_12017	0	related to heterokaryon incompatibility protein het-6
FGSG_12051	0	conserved hypothetical protein
FGSG_12066	0	conserved hypothetical protein
FGSG_12082	0	related to 6-hydroxy-D-nicotine oxidase
FGSG_12085	0	hypothetical protein
FGSG_12110	0	putative protein [EST hit]
FGSG_12117		hypothetical protein (526 nt)
FGSG_12119	0	conserved hypothetical protein
FGSG_12123	0	conserved hypothetical protein
FGSG_12171	0	hypothetical protein
FGSG_12182	0	related to MVP1 protein
FGSG_12187	0	probable ribosomal protein
FGSG_12202	0	probable PAD1 - phenylacrylic acid decarboxylase
FGSG_12213	0	conserved hypothetical protein
FGSG_12221	0	hypothetical protein
FGSG_12254	0	hypothetical protein
FGSG_12269	0	conserved hypothetical protein
FGSG_12291	0	conserved hypothetical protein
FGSG_12321		hypothetical protein (773 nt)
FGSG_12335	0	related to DHA14-like major facilitator efflux transporter (MFS transporter)
FGSG_12346	0	related to heterokaryon incompatibility protein (het-6OR allele)
FGSG_12355	0	related to negative-acting regulatory protein
FGSG_12358	0	probable monosaccharide transporter
FGSG_12365	0	related to aldehyde-alcohol dehydrogenase
FGSG_12379	0	probable amino acid transport protein GAP1
FGSG_12383		hypothetical protein (903 nt)
FGSG_12384		hypothetical protein (1082 nt)
FGSG_12390	0	related to alcohol oxidase
FGSG_12397	0	conserved hypothetical protein
FGSG_12415	0	related to putative tartrate transporter
FGSG_12421	0	related to RNA helicase MSS116
FGSG_12488	0	related to reductases
FGSG_12503	0	hypothetical protein
FGSG_12505	0	related to allantoate permease
FGSG_12522	0	conserved hypothetical protein
FGSG_12531	0	hypothetical protein
FGSG_12547	0	conserved hypothetical protein
FGSG_12553	0	hypothetical protein
FGSG_12560		hypothetical protein (581 nt)
FGSG_12561		hypothetical protein (2226 nt)
FGSG_12583	0	conserved hypothetical protein
FGSG_12612	0	conserved hypothetical protein
FGSG_12632	0	conserved hypothetical protein
FGSG_12664	0	conserved hypothetical protein
FGSG_12671	0	conserved hypothetical protein
FGSG_12690	0	conserved hypothetical protein
FGSG_12694	0	related to cytochrome-c mitochondrial import factor CYC2
FGSG_12704	0	related to ABC transporter
FGSG_12705		hypothetical protein (468 nt)
FGSG_12709	0	hypothetical protein
FGSG_12739	0	hypothetical protein
FGSG_12750	0	conserved hypothetical protein
FGSG_12772		hypothetical protein (923 nt)
FGSG_12773		hypothetical protein (1896 nt)
FGSG_12801	0	conserved hypothetical protein
FGSG_12814	0	related to alpha-mannosidase
FGSG_12862	0	probable tubulin folding cofactor C
FGSG_12888	0	hypothetical protein
FGSG_12908	0	conserved hypothetical protein
FGSG_12918	0	conserved hypothetical protein
FGSG_12919	0	hypothetical protein
FGSG_12921	0	related to epoxide hydrolase
FGSG_12935	0	conserved hypothetical protein
FGSG_12957	0	hypothetical protein
FGSG_12981	0	hypothetical protein
FGSG_13019	0	hypothetical protein
FGSG_13030	0	conserved hypothetical protein
FGSG_13046	0	putative protein [EST hit]
FGSG_13105	0	hypothetical protein
FGSG_13130	0	probable SH3-domain protein Cyk3
FGSG_13131		protein RAI1 (927 nt)
FGSG_13132		hypothetical protein (581 nt)
FGSG_13157	0	related to maleylacetate reductase
FGSG_13158		hypothetical protein (300 nt)
FGSG_13166	0	related to triacylglycerol lipase II precursor
FGSG_13182	0	hypothetical protein
FGSG_13191	0	conserved hypothetical protein
FGSG_13199	0	hypothetical protein
FGSG_13210	0	related to tetracycline resistance proteins
FGSG_13235	0	hypothetical protein
FGSG_13294	0	conserved hypothetical protein
FGSG_13330	0	hypothetical protein
FGSG_13347	0	related to ferric reductase
FGSG_13369	0	conserved hypothetical protein
FGSG_13370	0	conserved hypothetical protein
FGSG_13375	0	hypothetical protein
FGSG_13385	0	probable potassium channel beta subunit protein
FGSG_13398	0	probable acetyl-CoA C-acyltransferase precursor
FGSG_13445	0	probable benzoate 4-monooxygenase cytochrome P450
FGSG_13462	0	conserved hypothetical protein
FGSG_13464	0	conserved hypothetical protein
FGSG_13465	0	hypothetical protein
FGSG_13498	0	conserved hypothetical protein
FGSG_13499	0	conserved hypothetical protein
FGSG_13514	0	related to pyridoxine 4-dehydrogenase
FGSG_13515	0	hypothetical protein
FGSG_13518	0	conserved hypothetical protein
FGSG_13562	0	probable carnitine transporter
FGSG_13569	0	conserved hypothetical protein
FGSG_13577	0	hypothetical protein
FGSG_13578		hypothetical protein (169 nt)
FGSG_13579		hypothetical protein (285 nt)
FGSG_13623	0	related to LCP5 - U3 small nucleolar ribonucleoprotein involved in maturation of 18S rRNA
FGSG_13624	0	conserved hypothetical protein
FGSG_13648	0	conserved hypothetical protein
FGSG_13684	0	hypothetical protein
FGSG_13715	0	related to 4-hydroxybenzoate transporter
FGSG_13782	0	putative protein [EST hit]
FGSG_13783		hypothetical protein (29066 nt)
FGSG_13784		hypothetical protein (415 nt)
FGSG_13785		hypothetical protein (368 nt)
FGSG_13786		hypothetical protein (272 nt)
FGSG_13810		hypothetical protein (370 nt)
FGSG_13839	0	probable phenol hydroxylase
FGSG_13860	0	related to phenylacetyl-CoA ligase
FGSG_13861	0	related to beta-mannosidase
FGSG_13880	0	conserved hypothetical protein
FGSG_13881	0	probable beta-xylosidase
FGSG_13885	0	hypothetical protein
FGSG_13888	0	related to emopamil-binding protein
FGSG_13916	0	hypothetical protein
FGSG_13946	0	related to pyruvate decarboxylase
FGSG_13953	0	conserved hypothetical protein
FGSG_13955	0	conserved hypothetical protein
FGSG_13983	0	related to phenol hydroxylase
FGSG_13988	0	conserved hypothetical protein
FGSG_14002	0	conserved hypothetical protein
FGSG_14016	0	conserved hypothetical protein
FGSG_15705	0	related to neuropathy target esterase
FGSG_15733	0	hypothetical protein
FGSG_15785	0	probable 3-hydroxyacyl-CoA dehydrogenase
FGSG_15811	0	hypothetical protein
FGSG_15830	0	hypothetical protein
FGSG_15836	0	related to DUS4 - member of dihydrouridine synthase family
FGSG_15839	0	related to enhancer-trap-locus-1 protein
FGSG_15866	0	hypothetical protein
FGSG_15893	0	related to HNM1 - Choline permease
FGSG_15898	0	hypothetical protein
FGSG_15901	0	hypothetical protein
FGSG_15903	0	related to glycogenin-2 beta
FGSG_15914	0	probable chitin synthase
FGSG_15921	0	hypothetical protein
FGSG_15938	0	hypothetical protein
FGSG_15939	0	probable DIC1 - Mitochondrial dicarboxylate carrier protein
FGSG_15940	0	hypothetical protein
FGSG_15956	0	hypothetical protein
FGSG_15959	0	hypothetical protein
FGSG_15990	0	hypothetical protein
FGSG_15994	0	related to transcriptional activator Mut3p
FGSG_15998	0	hypothetical protein
FGSG_16016	0	probable Maltose permease
FGSG_16049	0	hypothetical protein
FGSG_16052	0	hypothetical protein
FGSG_16059	0	hypothetical protein
FGSG_16062	0	related to formaldehyde dehydrogenase
FGSG_16066	0	related to acetylxylan esterase
FGSG_16074	0	hypothetical protein
FGSG_16085	0	hypothetical protein
FGSG_16131	0	hypothetical protein
FGSG_16154	0	hypothetical protein
FGSG_16176	0	hypothetical protein
FGSG_16178	0	hypothetical protein
FGSG_16184	0	hypothetical protein
FGSG_16189	0	hypothetical protein
FGSG_16215	0	related to DHA14-like major facilitator efflux transporter (MFS transporter)
FGSG_16228	0	hypothetical protein
FGSG_16231	0	hypothetical protein
FGSG_16233	0	related to ATO2 - Integral membrane protein, involved in ammonia production
FGSG_16238	0	hypothetical protein
FGSG_16271	0	hypothetical protein
FGSG_16281	0	related to large-conductance mechanosensitive channel
FGSG_16290	0	hypothetical protein
FGSG_16293	0	probable purine nucleoside permease
FGSG_16309	0	probable phenol 2-monooxygenase
FGSG_16317	0	related to allantoate permease
FGSG_16321	0	hypothetical protein
FGSG_16326	0	hypothetical protein
FGSG_16327	0	probable mfs-multidrug-resistance transporter
FGSG_16354	0	hypothetical protein
FGSG_16360	0	hypothetical protein
FGSG_16427	0	hypothetical protein
FGSG_16437	0	hypothetical protein
FGSG_16446	0	related to transcription factor Pig1p
FGSG_16459	0	related to pirin
FGSG_16484	0	hypothetical protein
FGSG_16487	0	related to stress activated MAP kinase interacting protein
FGSG_16497	0	related to calmodulin-binding protein kinase
FGSG_16502	0	hypothetical protein
FGSG_16518	0	hypothetical protein
FGSG_16530	0	hypothetical protein
FGSG_16533	0	hypothetical protein
FGSG_16538	0	hypothetical protein
FGSG_16544	0	related to Oxidoreductase, short-chain dehydrogenase
FGSG_16563	0	hypothetical protein
FGSG_16622	0	hypothetical protein
FGSG_16623	0	related to acetylxylan esterase
FGSG_16638	0	related to translation initiation factor IF-2, mitochondrial
FGSG_16645	0	hypothetical protein
FGSG_16654	0	related to chitinase
FGSG_16657	0	related to isoamyl alcohol oxidase
FGSG_16658	0	related to RTM1 protein
FGSG_16659	0	hypothetical protein
FGSG_16672	0	hypothetical protein
FGSG_16688	0	related to HOL1 protein
FGSG_16697	0	hypothetical protein
FGSG_16699	0	hypothetical protein
FGSG_16707	0	hypothetical protein
FGSG_16708	0	hypothetical protein
FGSG_16710	0	hypothetical protein
FGSG_16723	0	probable alpha-mannosidase
FGSG_16741	0	related to adenosine kinase
FGSG_16756	0	probable xylitol dehydrogenase
FGSG_16767	0	related to N-glycosylase/DNA lyase [Includes: 8-oxoguanine DNA glycosylase, DNA-lyase]
FGSG_16774	0	hypothetical protein
FGSG_16807	0	probable peptidyl-prolyl cis-trans isomerase nima-interacting 4
FGSG_16818	0	related to Ste20-like kinase Don3
FGSG_16822	0	hypothetical protein
FGSG_16851	0	hypothetical protein
FGSG_16875	0	related to beta-galactosidase
FGSG_16876	0	related to hexose transporter protein
FGSG_16877	0	hypothetical protein
FGSG_16879	0	hypothetical protein
FGSG_16881	0	hypothetical protein
FGSG_16902	0	hypothetical protein
FGSG_16907	0	hypothetical protein
FGSG_16960	0	hypothetical protein
FGSG_16972	0	related to signal recognition particle receptor alpha subunit (SRP receptor alpha-subunit)
FGSG_16989	0	hypothetical protein
FGSG_17001	0	related to serine/threonine protein kinase
FGSG_17006	0	hypothetical protein
FGSG_17032	0	hypothetical protein
FGSG_17060	0	hypothetical protein
FGSG_17084	0	hypothetical protein
FGSG_17086	0	hypothetical protein
FGSG_17089	0	related to D-amino acid oxidase
FGSG_17091	0	related to capsule-associated protein
FGSG_17096	0	related to glutamate carboxypeptidase II
FGSG_17113	0	hypothetical protein
FGSG_17114	0	related to quinate transport protein
FGSG_17116	0	hypothetical protein
FGSG_17119	0	related to monophenol monooxygenase
FGSG_17127	0	related to HOL1 protein (member of major facilitator superfamily)
FGSG_17130	0	related to pisatin demethylase cytochrome P450 CYP57
FGSG_17138	0	related to thymidylate kinase
FGSG_17159	0	hypothetical protein
FGSG_17184	0	hypothetical protein
FGSG_17207	0	related to mannosyltransferase
FGSG_17219	0	related to putative multidrug transporter
FGSG_17223	0	related to GLO1 - glyoxalase I
FGSG_17227	0	related to NAD-dependent histone deacetylase
FGSG_17235	0	hypothetical protein
FGSG_17238	0	hypothetical protein
FGSG_17270	0	related to methenyltetrahydrofolate synthetase
FGSG_17305	0	hypothetical protein
FGSG_17310	0	related to UTP15 - Nucleolar protein, component of the small subunit (SSU) processome containing the U3 snoRNA that is involved in processing of pre-18S rRNA
FGSG_17315	0	related to dityrosine transporter
FGSG_17317	0	hypothetical protein
FGSG_17327	0	related to DNA repair protein NTG1
FGSG_17348	0	probable lactonohydrolase
FGSG_17349	0	hypothetical protein
FGSG_17365	0	probable benzoate 4-monooxygenase cytochrome P450
FGSG_17366	0	hypothetical protein
FGSG_17381	0	related to zinc finger protein
FGSG_17445	0	probable aconitase
FGSG_17463	0	hypothetical protein
FGSG_17494	0	hypothetical protein
FGSG_17497	0	hypothetical protein
FGSG_17523	0	related to SHK1 KINASE-BINDING protein
FGSG_17531	0	probable Modin
FGSG_17541	0	hypothetical protein
FGSG_17552	0	hypothetical protein
FGSG_17575	0	hypothetical protein
FGSG_17579	0	hypothetical protein
FGSG_17598	0	related to O-methylsterigmatocystin oxidoreductase
FGSG_17605	0	related to MRD1
FGSG_17634	0	conserved hypothetical protein
FGSG_17637	0	probable Na+-transporting ATPase ENA-1
FGSG_17641	0	conserved hypothetical protein
FGSG_17644	0	conserved hypothetical protein
FGSG_17678	0	conserved hypothetical protein
FGSG_17702	0	conserved hypothetical protein
FGSG_17704	0	conserved hypothetical protein
FGSG_17707	0	related to P.falciparum liver stage antigen LSA-1
Supercontig_3.1:140151-140468		#N/A
Supercontig_3.1:2094422-2095439		#N/A
Supercontig_3.1:4009379-4011319		#N/A
Supercontig_3.1:5403704-5404560		#N/A
Supercontig_3.1:5403704-5404700		#N/A
Supercontig_3.1:6065429-6067535		#N/A
Supercontig_3.1:6127735-6128545		#N/A
Supercontig_3.1:6533032-6533622		#N/A
Supercontig_3.1:7221162-7227843		#N/A
Supercontig_3.1:794573-799968		#N/A
Supercontig_3.1:8136460-8143269		#N/A
Supercontig_3.1:8347299-8350703		#N/A
Supercontig_3.1:8437675-8441581		#N/A
Supercontig_3.1:8677316-8677674		#N/A
Supercontig_3.1:8677335-8677671		#N/A
Supercontig_3.1:8677335-8677676		#N/A
Supercontig_3.1:8819115-8820791		#N/A
Supercontig_3.10:62444-62687		#N/A
Supercontig_3.2:1309784-1310820		#N/A
Supercontig_3.2:1731139-1731625		#N/A
Supercontig_3.2:1731139-1731675		#N/A
Supercontig_3.2:2240784-2241315		#N/A
Supercontig_3.2:2532768-2533190		#N/A
Supercontig_3.2:2540912-2544329		#N/A
Supercontig_3.2:255828-256125		#N/A
Supercontig_3.2:2764141-2764912		#N/A
Supercontig_3.2:2764208-2764912		#N/A
Supercontig_3.2:3548232-3548809		#N/A
Supercontig_3.2:5039491-5040187		#N/A
Supercontig_3.2:5039534-5040054		#N/A
Supercontig_3.2:5262278-5262422		#N/A
Supercontig_3.2:5263432-5263927		#N/A
Supercontig_3.2:5430521-5431221		#N/A
Supercontig_3.3:1210120-1211482		#N/A
Supercontig_3.3:1444489-1447017		#N/A
Supercontig_3.3:1890245-1890830		#N/A
Supercontig_3.3:2950774-2951795		#N/A
Supercontig_3.3:3911619-3912569		#N/A
Supercontig_3.3:4461677-4463308		#N/A
Supercontig_3.3:4527978-4533590		#N/A
Supercontig_3.3:4825266-4826261		#N/A
Supercontig_3.3:4859339-4859859		#N/A
Supercontig_3.3:5023166-5024847		#N/A
Supercontig_3.3:5034248-5034596		#N/A
Supercontig_3.3:5041174-5041854		#N/A
Supercontig_3.3:5120883-5121212		#N/A
Supercontig_3.4:1079073-1080155		#N/A
Supercontig_3.4:2026535-2026696		#N/A
Supercontig_3.4:2202075-2202498		#N/A
Supercontig_3.4:2210724-2211162		#N/A
Supercontig_3.4:2593967-2595252		#N/A
Supercontig_3.4:3243686-3244212		#N/A
Supercontig_3.4:326046-326382		#N/A
Supercontig_3.4:3280688-3281139		#N/A
Supercontig_3.4:3761793-3762230		#N/A
Supercontig_3.4:3965213-3965820		#N/A
Supercontig_3.4:4267638-4268277		#N/A
Supercontig_3.4:4267857-4268273		#N/A
Supercontig_3.4:4269576-4270192		#N/A
Supercontig_3.4:4269615-4270133		#N/A
Supercontig_3.4:498954-500150		#N/A
Supercontig_3.4:5260-5810		#N/A
Supercontig_3.4:645230-649338		#N/A
Supercontig_3.5:1196848-1196891		#N/A
Supercontig_3.5:1196849-1196892		#N/A
Supercontig_3.5:1753832-1754438		#N/A
Supercontig_3.5:1795384-1795858		#N/A
Supercontig_3.5:1926301-1926912		#N/A
Supercontig_3.5:2017086-2018875		#N/A
Supercontig_3.5:3121192-3121900		#N/A
Supercontig_3.5:3133775-3134523		#N/A
Supercontig_3.5:541674-545247		#N/A
Supercontig_3.5:687273-687843		#N/A
Supercontig_3.6:1784861-1785018		#N/A
Supercontig_3.6:2388768-2389282		#N/A
Supercontig_3.6:2388770-2389319		#N/A
Supercontig_3.6:2388913-2389319		#N/A
Supercontig_3.6:372782-373925		#N/A
Supercontig_3.6:812069-812668		#N/A
Supercontig_3.7:1391365-1391518		#N/A
Supercontig_3.7:1588608-1588930		#N/A
Supercontig_3.7:2165990-2177834		#N/A
Supercontig_3.7:268386-268764		#N/A
Supercontig_3.8:492248-492709		#N/A
Supercontig_3.8:492265-492798		#N/A

## Sheet: Funcat_1398
S4 Table. Functionlal analysis of unique in planta up-regulated genes on 15ADON population at 48-, 96-, and 144- HAI, compared to in vitro and 3ADON population.
Used file: Entries: 1398
Your provided set of 1398 genes:
The comparison is done to p3_i2_t5518_Fus_grami_v32_mod containing 13826 annotated genes.
1278 out of 1399 genes are found:
FGSG_00003 FGSG_00006 FGSG_00012 FGSG_00038 FGSG_00045 FGSG_00051 FGSG_00117 FGSG_00126 FGSG_00136 FGSG_00144 FGSG_00147 FGSG_00165 FGSG_00173 FGSG_00175 FGSG_00184 FGSG_00189 FGSG_00195 FGSG_00196 FGSG_00260 FGSG_00262 FGSG_00285 FGSG_00293 FGSG_00320 FGSG_00339 FGSG_00345 FGSG_00361 FGSG_00365 FGSG_00372 FGSG_00388 FGSG_00392 FGSG_00398 FGSG_00415 FGSG_00427 FGSG_00436 FGSG_00441 FGSG_00481 FGS…
1278 out of 1399 genes are found:
FUNCTIONAL CATEGORY	abs SET	rel SET	genes SET	abs GENOME	rel GENOME	rel SET/rel GENOME	P-VALUE
01 METABOLISM	536	41.9	FGSG_00006 FGSG_00012 FGSG_11653 FGSG_00051 FGSG_00136 FGSG_00144 FGSG_00147 FGSG_00175 FGSG_00189 FGSG_00195 FGSG_11708 FGSG_11721 FGSG_00320 FGSG_00345 FGSG_11754 FGSG_00361 FGSG_00365 FGSG_00388 FGSG_00427 FGSG_00486 FGSG_00490 FGSG_00543 FGSG_00638 FGSG_00639 FGSG_00655 FGSG_00732 FGSG_00767 FGSG_00783 FGSG_00807 FGSG_00825 FGSG_00832 FGSG_00844 FGSG_11843 FGSG_00861 FGSG_00982 FGSG_01015 FGS…	4034	29.1	1.43986	0
01.05 C-compound and carbohydrate metabolism	265	20.7	FGSG_11653 FGSG_00175 FGSG_00189 FGSG_00320 FGSG_00427 FGSG_00490 FGSG_00655 FGSG_00732 FGSG_00767 FGSG_00783 FGSG_00807 FGSG_00832 FGSG_11843 FGSG_00982 FGSG_01171 FGSG_01221 FGSG_01223 FGSG_01231 FGSG_01235 FGSG_01273 FGSG_01351 FGSG_01430 FGSG_01580 FGSG_01596 FGSG_01640 FGSG_01686 FGSG_01734 FGSG_01826 FGSG_01964 FGSG_02022 FGSG_02034 FGSG_02066 FGSG_02146 FGSG_02170 FGSG_12082 FGSG_02202 FGS…	1523	11	1.88182	1.01922e-26
01.20 secondary metabolism	236	18.4	FGSG_00006 FGSG_00012 FGSG_00136 FGSG_00147 FGSG_00195 FGSG_00320 FGSG_00345 FGSG_00486 FGSG_00832 FGSG_11843 FGSG_01171 FGSG_01221 FGSG_11914 FGSG_01309 FGSG_01451 FGSG_01744 FGSG_01988 FGSG_02000 FGSG_02035 FGSG_12066 FGSG_12082 FGSG_02264 FGSG_02267 FGSG_02330 FGSG_02392 FGSG_02407 FGSG_02459 FGSG_02615 FGSG_02668 FGSG_02672 FGSG_02684 FGSG_02703 FGSG_15893 FGSG_15959 FGSG_11528 FGSG_11533 FGS…	1559	11.2	1.64286	1.01225e-15
01.05.03 polysaccharide metabolism	61	4.77	FGSG_11653 FGSG_00767 FGSG_00783 FGSG_00807 FGSG_01223 FGSG_01273 FGSG_01351 FGSG_01596 FGSG_01640 FGSG_01964 FGSG_02022 FGSG_02170 FGSG_02202 FGSG_02314 FGSG_02651 FGSG_02658 FGSG_02666 FGSG_15903 FGSG_15914 FGSG_16005 FGSG_11559 FGSG_16066 FGSG_04681 FGSG_04679 FGSG_04430 FGSG_04230 FGSG_03909 FGSG_03908 FGSG_03858 FGSG_03713 FGSG_03628 FGSG_03570 FGSG_03529 FGSG_03384 FGSG_03267 FGSG_03194 FGS…	291	2.1	2.27143	7.21087e-10
20.09.18.07 non-vesicular cellular import	56	4.38	FGSG_00195 FGSG_00345 FGSG_00811 FGSG_01407 FGSG_01734 FGSG_02066 FGSG_02358 FGSG_16016 FGSG_04579 FGSG_04537 FGSG_03956 FGSG_03931 FGSG_03920 FGSG_12358 FGSG_03872 FGSG_03855 FGSG_12379 FGSG_12415 FGSG_12440 FGSG_03168 FGSG_03140 FGSG_12505 FGSG_03024 FGSG_03020 FGSG_02945 FGSG_16317 FGSG_04700 FGSG_04710 FGSG_04783 FGSG_04827 FGSG_04943 FGSG_05042 FGSG_05574 FGSG_06464 FGSG_06508 FGSG_07134 FGS…	263	1.9	2.30526	1.97775e-09
01.01 amino acid metabolism	100	7.82	FGSG_00012 FGSG_00144 FGSG_00175 FGSG_11721 FGSG_00490 FGSG_00638 FGSG_00825 FGSG_11843 FGSG_01801 FGSG_01826 FGSG_01985 FGSG_01988 FGSG_02392 FGSG_02407 FGSG_02433 FGSG_02717 FGSG_15705 FGSG_15836 FGSG_11528 FGSG_04413 FGSG_04298 FGSG_04196 FGSG_04194 FGSG_04024 FGSG_03929 FGSG_03880 FGSG_12355 FGSG_03761 FGSG_12390 FGSG_03414 FGSG_03214 FGSG_03160 FGSG_03147 FGSG_02873 FGSG_02851 FGSG_16178 FGS…	618	4.46	1.75336	1.45094e-08
01.01.09 metabolism of the cysteine - aromatic group	47	3.67	FGSG_00012 FGSG_11843 FGSG_01988 FGSG_02407 FGSG_15705 FGSG_15836 FGSG_11528 FGSG_04196 FGSG_04024 FGSG_03880 FGSG_12355 FGSG_12390 FGSG_03414 FGSG_03147 FGSG_02873 FGSG_02851 FGSG_16178 FGSG_04777 FGSG_04828 FGSG_05297 FGSG_05623 FGSG_05761 FGSG_05806 FGSG_06127 FGSG_06544 FGSG_06752 FGSG_06863 FGSG_07319 FGSG_07833 FGSG_08407 FGSG_08358 FGSG_08350 FGSG_13445 FGSG_08083 FGSG_17119 FGSG_17130 FGS…	247	1.78	2.0618	1.27293e-06
32.10 degradation / modification of foreign (exogenous) compounds	21	1.64	FGSG_00388 FGSG_11555 FGSG_04430 FGSG_03908 FGSG_03713 FGSG_03687 FGSG_03243 FGSG_03209 FGSG_03194 FGSG_04864 FGSG_05935 FGSG_06437 FGSG_06616 FGSG_07000 FGSG_08192 FGSG_08098 FGSG_09099 FGSG_09122 FGSG_11006 FGSG_10999 FGSG_10922	73	0.52	3.15385	1.61408e-06
20.01.03 C-compound and carbohydrate transport	54	4.22	FGSG_00195 FGSG_01580 FGSG_01734 FGSG_01989 FGSG_02066 FGSG_02264 FGSG_02358 FGSG_15893 FGSG_15939 FGSG_15990 FGSG_16016 FGSG_16049 FGSG_04579 FGSG_04537 FGSG_04159 FGSG_03920 FGSG_12358 FGSG_03872 FGSG_03652 FGSG_12415 FGSG_03168 FGSG_03162 FGSG_03140 FGSG_03024 FGSG_02992 FGSG_16233 FGSG_16326 FGSG_04700 FGSG_04710 FGSG_04783 FGSG_05042 FGSG_06108 FGSG_16530 FGSG_06464 FGSG_06473 FGSG_06636 FGS…	318	2.3	1.83478	7.86629e-06
32.10.09 degradation / modification of foreign (exogenous) ester compounds	10	0.78	FGSG_11555 FGSG_03687 FGSG_03243 FGSG_03209 FGSG_05935 FGSG_06437 FGSG_08192 FGSG_08098 FGSG_09099 FGSG_09122	22	0.15	5.2	1.00682e-05
01.05.02 sugar, glucoside, polyol and carboxylate metabolism	52	4.06	FGSG_00175 FGSG_00655 FGSG_00767 FGSG_00807 FGSG_01235 FGSG_01351 FGSG_01430 FGSG_01640 FGSG_02314 FGSG_02703 FGSG_02751 FGSG_15903 FGSG_11559 FGSG_04681 FGSG_04679 FGSG_04430 FGSG_04248 FGSG_04247 FGSG_04085 FGSG_03908 FGSG_03858 FGSG_03767 FGSG_03628 FGSG_03609 FGSG_03570 FGSG_03430 FGSG_03384 FGSG_03194 FGSG_02807 FGSG_04930 FGSG_12814 FGSG_07000 FGSG_07274 FGSG_07569 FGSG_07593 FGSG_07683 FGS…	306	2.21	1.8371	1.12922e-05
16.21.07 NAD/NADP binding	41	3.2	FGSG_00427 FGSG_00490 FGSG_00655 FGSG_00739 FGSG_11843 FGSG_01826 FGSG_02267 FGSG_02392 FGSG_02703 FGSG_02751 FGSG_04247 FGSG_04196 FGSG_03880 FGSG_12355 FGSG_12365 FGSG_12390 FGSG_03375 FGSG_03224 FGSG_03137 FGSG_03061 FGSG_04790 FGSG_06127 FGSG_06240 FGSG_06752 FGSG_07683 FGSG_16756 FGSG_08942 FGSG_08407 FGSG_09006 FGSG_13514 FGSG_09125 FGSG_09332 FGSG_09483 FGSG_17227 FGSG_09960 FGSG_10031 FGS…	225	1.62	1.97531	1.77278e-05
16.21 complex cofactor/cosubstrate/vitamine binding	74	5.79	FGSG_11754 FGSG_00427 FGSG_00490 FGSG_00655 FGSG_00665 FGSG_00739 FGSG_00825 FGSG_11843 FGSG_01717 FGSG_01826 FGSG_01926 FGSG_12082 FGSG_02267 FGSG_02392 FGSG_02433 FGSG_02703 FGSG_02751 FGSG_15836 FGSG_04247 FGSG_04196 FGSG_03880 FGSG_12355 FGSG_12365 FGSG_12390 FGSG_03414 FGSG_03375 FGSG_03224 FGSG_03147 FGSG_03137 FGSG_03061 FGSG_04790 FGSG_04828 FGSG_05623 FGSG_06127 FGSG_06240 FGSG_06544 FGS…	493	3.56	1.6264	1.82895e-05
01.05.02.07 sugar, glucoside, polyol and carboxylate catabolism	40	3.12	FGSG_00175 FGSG_00655 FGSG_00767 FGSG_00807 FGSG_01235 FGSG_01351 FGSG_01430 FGSG_02314 FGSG_02703 FGSG_02751 FGSG_15903 FGSG_11559 FGSG_04681 FGSG_04430 FGSG_04248 FGSG_04247 FGSG_04085 FGSG_03908 FGSG_03858 FGSG_03628 FGSG_03609 FGSG_03570 FGSG_03430 FGSG_03384 FGSG_03194 FGSG_02807 FGSG_07000 FGSG_07274 FGSG_07593 FGSG_07683 FGSG_16723 FGSG_16875 FGSG_08046 FGSG_09082 FGSG_09366 FGSG_10638 FGS…	223	1.61	1.93789	3.2526e-05
01.01.09.04.02 degradation of phenylalanine	14	1.09	FGSG_00012 FGSG_02873 FGSG_02851 FGSG_04777 FGSG_05761 FGSG_05806 FGSG_07319 FGSG_07833 FGSG_08358 FGSG_13445 FGSG_17130 FGSG_17365 FGSG_10991 FGSG_17541	48	0.34	3.20588	7.37246e-05
02.16 fermentation	23	1.79	FGSG_01686 FGSG_02034 FGSG_02392 FGSG_16062 FGSG_04677 FGSG_04214 FGSG_04194 FGSG_12365 FGSG_03162 FGSG_03137 FGSG_03061 FGSG_04703 FGSG_04988 FGSG_06127 FGSG_06328 FGSG_06598 FGSG_06619 FGSG_07683 FGSG_10200 FGSG_10855 FGSG_17445 FGSG_13946 FGSG_11387	108	0.78	2.29487	0.000112361
01.01.09.04.01 biosynthesis of phenylalanine	13	1.01	FGSG_00012 FGSG_03880 FGSG_12355 FGSG_02873 FGSG_16178 FGSG_05761 FGSG_05806 FGSG_07833 FGSG_13445 FGSG_17130 FGSG_17365 FGSG_10991 FGSG_17541	45	0.32	3.15625	0.000147675
32.05.05 virulence, disease factors	35	2.73	FGSG_00051 FGSG_00126 FGSG_01171 FGSG_01390 FGSG_01833 FGSG_01989 FGSG_15938 FGSG_15990 FGSG_16049 FGSG_04529 FGSG_04159 FGSG_03610 FGSG_03588 FGSG_03542 FGSG_16231 FGSG_16326 FGSG_16354 FGSG_04749 FGSG_04758 FGSG_05039 FGSG_16437 FGSG_16530 FGSG_06616 FGSG_07569 FGSG_07757 FGSG_16654 FGSG_08809 FGSG_08795 FGSG_08408 FGSG_17091 FGSG_10085 FGSG_17387 FGSG_11038 FGSG_11006 FGSG_10922	199	1.43	1.90909	0.000148047
01.01.09.04 metabolism of phenylalanine	18	1.4	FGSG_00012 FGSG_03880 FGSG_12355 FGSG_02873 FGSG_02851 FGSG_16178 FGSG_04777 FGSG_05761 FGSG_05806 FGSG_07319 FGSG_07833 FGSG_08358 FGSG_13445 FGSG_17130 FGSG_10031 FGSG_17365 FGSG_10991 FGSG_17541	77	0.55	2.54545	0.000178541
01.01.11 metabolism of the pyruvate family (alanine, isoleucine, leucine, valine) and D-alanine	16	1.25	FGSG_00490 FGSG_00638 FGSG_00825 FGSG_01826 FGSG_02717 FGSG_03147 FGSG_06517 FGSG_07019 FGSG_08688 FGSG_08622 FGSG_08510 FGSG_08509 FGSG_17089 FGSG_10119 FGSG_10790 FGSG_11457	65	0.47	2.65957	0.000213373
32.05 disease, virulence and defense	67	5.24	FGSG_00051 FGSG_00126 FGSG_01171 FGSG_01390 FGSG_01833 FGSG_01989 FGSG_02392 FGSG_02419 FGSG_02672 FGSG_15938 FGSG_15990 FGSG_16049 FGSG_04529 FGSG_04194 FGSG_04159 FGSG_12335 FGSG_03862 FGSG_03610 FGSG_03588 FGSG_03542 FGSG_03312 FGSG_03209 FGSG_16131 FGSG_16215 FGSG_16231 FGSG_16326 FGSG_16327 FGSG_16354 FGSG_04749 FGSG_04758 FGSG_04828 FGSG_05039 FGSG_12704 FGSG_05908 FGSG_06266 FGSG_16427 FGS…	470	3.39	1.54572	0.000216214
20.01.23 allantoin and allantoate transport	17	1.33	FGSG_00345 FGSG_03956 FGSG_03931 FGSG_03872 FGSG_03855 FGSG_12415 FGSG_12505 FGSG_02992 FGSG_02945 FGSG_16317 FGSG_04827 FGSG_07771 FGSG_08016 FGSG_11219 FGSG_11122 FGSG_11087 FGSG_10809	75	0.54	2.46296	0.00039517
11.04.01 rRNA processing	32	2.5	FGSG_00372 FGSG_00388 FGSG_00436 FGSG_00485 FGSG_01446 FGSG_02511 FGSG_04424 FGSG_04403 FGSG_04039 FGSG_04028 FGSG_12421 FGSG_05081 FGSG_05509 FGSG_05686 FGSG_06101 FGSG_06161 FGSG_06788 FGSG_06834 FGSG_07055 FGSG_07379 FGSG_08856 FGSG_08173 FGSG_09022 FGSG_13623 FGSG_09740 FGSG_09766 FGSG_09795 FGSG_09929 FGSG_10175 FGSG_17310 FGSG_17605 FGSG_17707	187	1.35	1.85185	0.000461882
01.06 lipid, fatty acid and isoprenoid metabolism	105	8.21	FGSG_11653 FGSG_11708 FGSG_11754 FGSG_00638 FGSG_11843 FGSG_01309 FGSG_01640 FGSG_01717 FGSG_02022 FGSG_02034 FGSG_02267 FGSG_02392 FGSG_02459 FGSG_02668 FGSG_15705 FGSG_15785 FGSG_11555 FGSG_04592 FGSG_04413 FGSG_04351 FGSG_04243 FGSG_04216 FGSG_04196 FGSG_04045 FGSG_03989 FGSG_03851 FGSG_03696 FGSG_03687 FGSG_03666 FGSG_03408 FGSG_03375 FGSG_03346 FGSG_03243 FGSG_03209 FGSG_12488 FGSG_03191 FGS…	831	6.01	1.36606	0.000511358
01.20.05 metabolism of acetic acid derivatives	14	1.09	FGSG_02267 FGSG_02392 FGSG_02668 FGSG_04588 FGSG_04216 FGSG_03354 FGSG_03257 FGSG_04790 FGSG_06507 FGSG_08795 FGSG_09125 FGSG_09483 FGSG_10188 FGSG_17387	57	0.41	2.65854	0.000534153
20.01 transported compounds (substrates)	180	14	FGSG_00012 FGSG_00136 FGSG_00195 FGSG_00345 FGSG_11754 FGSG_00490 FGSG_11782 FGSG_00739 FGSG_11843 FGSG_00924 FGSG_01015 FGSG_11914 FGSG_01309 FGSG_01407 FGSG_01580 FGSG_01734 FGSG_01784 FGSG_01789 FGSG_01826 FGSG_01917 FGSG_01926 FGSG_01989 FGSG_02066 FGSG_02264 FGSG_02358 FGSG_02392 FGSG_15830 FGSG_15893 FGSG_15939 FGSG_15990 FGSG_16016 FGSG_16049 FGSG_04579 FGSG_04537 FGSG_04512 FGSG_04483 FGS…	1559	11.2	1.25	0.000687597
34.03.03 regulation, generation and propagation of action potential	7	0.54	FGSG_03243 FGSG_03209 FGSG_06437 FGSG_13166 FGSG_08098 FGSG_10713 FGSG_17552	18	0.13	4.15385	0.000723096
20.09.18 cellular import	69	5.39	FGSG_00195 FGSG_00345 FGSG_00581 FGSG_00811 FGSG_01407 FGSG_01734 FGSG_01789 FGSG_02066 FGSG_02264 FGSG_02358 FGSG_15893 FGSG_16016 FGSG_04579 FGSG_04537 FGSG_04483 FGSG_03956 FGSG_03931 FGSG_03920 FGSG_12358 FGSG_03872 FGSG_03855 FGSG_12379 FGSG_12415 FGSG_12440 FGSG_03168 FGSG_03140 FGSG_12505 FGSG_03024 FGSG_03020 FGSG_02945 FGSG_16317 FGSG_04700 FGSG_04710 FGSG_04783 FGSG_04827 FGSG_04943 FGS…	512	3.7	1.45676	0.000869692
01.20.37.05 metabolism of beta-lactams	7	0.54	FGSG_03209 FGSG_04810 FGSG_13166 FGSG_08098 FGSG_09099 FGSG_09122 FGSG_10713	19	0.13	4.15385	0.00105422
42.16 mitochondrion	29	2.26	FGSG_00175 FGSG_00649 FGSG_11843 FGSG_01351 FGSG_01541 FGSG_01926 FGSG_02212 FGSG_02392 FGSG_12182 FGSG_12187 FGSG_04592 FGSG_04196 FGSG_04194 FGSG_12421 FGSG_03137 FGSG_04988 FGSG_05085 FGSG_12694 FGSG_05327 FGSG_05737 FGSG_05862 FGSG_05908 FGSG_06308 FGSG_06752 FGSG_07333 FGSG_09003 FGSG_09004 FGSG_09713 FGSG_11457	174	1.25	1.808	0.00127885
32 CELL RESCUE, DEFENSE AND VIRULENCE	162	12.6	FGSG_00051 FGSG_00126 FGSG_00361 FGSG_00388 FGSG_00739 FGSG_00844 FGSG_11843 FGSG_00924 FGSG_01015 FGSG_01165 FGSG_01171 FGSG_01273 FGSG_01351 FGSG_01390 FGSG_01614 FGSG_01833 FGSG_01897 FGSG_01964 FGSG_01989 FGSG_02000 FGSG_02330 FGSG_02392 FGSG_02419 FGSG_02433 FGSG_02668 FGSG_02672 FGSG_15914 FGSG_15938 FGSG_15990 FGSG_16005 FGSG_11555 FGSG_16049 FGSG_12202 FGSG_04529 FGSG_04430 FGSG_04413 FGS…	1406	10.1	1.24752	0.00142022
32.10.07 degradation / modification of foreign (exogenous) polysaccharides	9	0.7	FGSG_04430 FGSG_03908 FGSG_03713 FGSG_03194 FGSG_04864 FGSG_06616 FGSG_11006 FGSG_10999 FGSG_10922	31	0.22	3.18182	0.00147905
02 ENERGY	77	6.02	FGSG_00175 FGSG_11708 FGSG_01171 FGSG_01221 FGSG_01235 FGSG_11914 FGSG_01309 FGSG_01342 FGSG_01596 FGSG_01686 FGSG_01926 FGSG_01981 FGSG_02034 FGSG_02146 FGSG_02212 FGSG_02267 FGSG_02392 FGSG_02407 FGSG_02433 FGSG_15785 FGSG_15830 FGSG_15903 FGSG_15939 FGSG_16062 FGSG_04677 FGSG_04512 FGSG_04243 FGSG_04214 FGSG_04194 FGSG_04045 FGSG_12365 FGSG_03259 FGSG_03162 FGSG_03137 FGSG_03061 FGSG_02920 FGS…	598	4.32	1.39352	0.00166597
20.03 transport facilities	96	7.51	FGSG_00345 FGSG_00739 FGSG_00811 FGSG_00924 FGSG_01407 FGSG_01580 FGSG_01989 FGSG_02066 FGSG_02212 FGSG_02264 FGSG_02358 FGSG_15893 FGSG_15939 FGSG_15990 FGSG_16016 FGSG_16049 FGSG_04579 FGSG_04512 FGSG_04240 FGSG_04159 FGSG_03956 FGSG_03931 FGSG_03920 FGSG_03872 FGSG_03862 FGSG_03855 FGSG_12379 FGSG_03652 FGSG_12415 FGSG_03229 FGSG_03168 FGSG_03162 FGSG_03140 FGSG_12505 FGSG_03020 FGSG_02992 FGS…	783	5.66	1.32686	0.00228744
20.03.02 carrier (electrochemical potential-driven transport)	22	1.72	FGSG_00924 FGSG_01580 FGSG_02264 FGSG_02358 FGSG_16016 FGSG_04240 FGSG_03652 FGSG_03229 FGSG_03168 FGSG_03020 FGSG_02968 FGSG_16233 FGSG_16327 FGSG_04783 FGSG_07594 FGSG_08518 FGSG_08014 FGSG_09081 FGSG_09335 FGSG_13715 FGSG_10661 FGSG_11375	127	0.91	1.89011	0.00287172
34.03.01 synaptic transmission	9	0.7	FGSG_04240 FGSG_03243 FGSG_03209 FGSG_06437 FGSG_13166 FGSG_08098 FGSG_13715 FGSG_10713 FGSG_17552	35	0.25	2.8	0.00369948
01.06.05 fatty acid metabolism	25	1.95	FGSG_11754 FGSG_01717 FGSG_02267 FGSG_02668 FGSG_04243 FGSG_04045 FGSG_03408 FGSG_04790 FGSG_07019 FGSG_07596 FGSG_08943 FGSG_08688 FGSG_08585 FGSG_08509 FGSG_13398 FGSG_17086 FGSG_09125 FGSG_09169 FGSG_09643 FGSG_09882 FGSG_09979 FGSG_10011 FGSG_10672 FGSG_13880 FGSG_11260	155	1.12	1.74107	0.00416743
01.01.09.05 metabolism of tyrosine	13	1.01	FGSG_11843 FGSG_01988 FGSG_11528 FGSG_04196 FGSG_03880 FGSG_12355 FGSG_02851 FGSG_04777 FGSG_06752 FGSG_07319 FGSG_08358 FGSG_17119 FGSG_10031	63	0.45	2.24444	0.00443469
02.16.01 alcohol fermentation	12	0.93	FGSG_01686 FGSG_02034 FGSG_02392 FGSG_16062 FGSG_04214 FGSG_04194 FGSG_12365 FGSG_04703 FGSG_06598 FGSG_06619 FGSG_10855 FGSG_13946	56	0.4	2.325	0.00446421
01.05.11.07.02 anaerobic aromate catabolism	4	0.31	FGSG_16309 FGSG_09110 FGSG_13839 FGSG_13983	9	0.06	5.16667	0.00626139
34.03 membrane excitability	9	0.7	FGSG_04240 FGSG_03243 FGSG_03209 FGSG_06437 FGSG_13166 FGSG_08098 FGSG_13715 FGSG_10713 FGSG_17552	38	0.27	2.59259	0.00664285
14.13.04.02 vacuolar protein degradation	8	0.62	FGSG_03315 FGSG_03027 FGSG_04936 FGSG_08012 FGSG_10712 FGSG_10982 FGSG_11411 FGSG_11405	32	0.23	2.69565	0.0073138
01.01.09.02.01 biosynthesis of serine	7	0.54	FGSG_02407 FGSG_04024 FGSG_03147 FGSG_06127 FGSG_08350 FGSG_09483 FGSG_10119	26	0.18	3	0.00775457
01.20.37 metabolism of peptide derived compounds	11	0.86	FGSG_02000 FGSG_03209 FGSG_04810 FGSG_06507 FGSG_13166 FGSG_08098 FGSG_09099 FGSG_09122 FGSG_09991 FGSG_10713 FGSG_11026	53	0.38	2.26316	0.00815383
01.01.11.07 metabolism of the hydroxyamino acid group	2	0.15	FGSG_03147 FGSG_10119	2	0.01	15	0.00853808
01.20.27 metabolism of secondary products derived from L-aspartic acid and L-threonine	2	0.15	FGSG_03147 FGSG_10119	2	0.01	15	0.00853808
02.16.09 mixed acid and butanediol fermentation	2	0.15	FGSG_03061 FGSG_07683	2	0.01	15	0.00853808
34.11.07 gravity perception and response	2	0.15	FGSG_00739 FGSG_10807	2	0.01	15	0.00853808
20.03.02.02.01 proton driven symporter	9	0.7	FGSG_02264 FGSG_02358 FGSG_16016 FGSG_03168 FGSG_04783 FGSG_07594 FGSG_08014 FGSG_09081 FGSG_10661	40	0.28	2.5	0.00942917
01.20.70 regulation of secondary metabolism	13	1.01	FGSG_00147 FGSG_03727 FGSG_16228 FGSG_16321 FGSG_04782 FGSG_12631 FGSG_05725 FGSG_12798 FGSG_16446 FGSG_07589 FGSG_17116 FGSG_10384 FGSG_17497	70	0.5	2.02	0.0110134
01.01.09.02 metabolism of serine	10	0.78	FGSG_02407 FGSG_15705 FGSG_04024 FGSG_03414 FGSG_03147 FGSG_05297 FGSG_06127 FGSG_08350 FGSG_09483 FGSG_10119	48	0.34	2.29412	0.0110973
01.05.11 aromate metabolism	15	1.17	FGSG_00320 FGSG_00832 FGSG_03880 FGSG_12355 FGSG_16309 FGSG_04777 FGSG_16427 FGSG_07319 FGSG_09061 FGSG_09110 FGSG_09113 FGSG_10031 FGSG_11196 FGSG_13839 FGSG_13983	86	0.62	1.8871	0.0117623
01.20.05.11 metabolism of polyketides	7	0.54	FGSG_04588 FGSG_04216 FGSG_03354 FGSG_03257 FGSG_06507 FGSG_08795 FGSG_17387	28	0.2	2.7	0.011864
02.25 oxidation of fatty acids	11	0.86	FGSG_15785 FGSG_04243 FGSG_07596 FGSG_08585 FGSG_08510 FGSG_13398 FGSG_09643 FGSG_09979 FGSG_10064 FGSG_13880 FGSG_10790	56	0.4	2.15	0.0123524
01.20.01.05 metabolism of sugar alcohols	3	0.23	FGSG_04064 FGSG_08943 FGSG_09169	6	0.04	5.75	0.0127257
01.07 metabolism of vitamins, cofactors, and prosthetic groups	43	3.36	FGSG_00320 FGSG_00427 FGSG_00655 FGSG_01985 FGSG_02330 FGSG_02392 FGSG_02433 FGSG_04593 FGSG_04592 FGSG_04247 FGSG_03965 FGSG_03354 FGSG_03259 FGSG_12488 FGSG_04755 FGSG_04757 FGSG_04828 FGSG_05036 FGSG_06127 FGSG_16544 FGSG_06462 FGSG_06478 FGSG_16756 FGSG_08942 FGSG_08803 FGSG_08754 FGSG_13370 FGSG_08350 FGSG_08977 FGSG_09048 FGSG_13514 FGSG_09239 FGSG_09312 FGSG_17223 FGSG_17270 FGSG_09960 FGS…	331	2.39	1.40586	0.0139778
01.20.29 metabolism of secondary products derived from L-glutamic acid, L-proline and L-ornithine	4	0.31	FGSG_11843 FGSG_04196 FGSG_06752 FGSG_08083	11	0.07	4.42857	0.0141114
32.05.03 defense related proteins	14	1.09	FGSG_02392 FGSG_02419 FGSG_02672 FGSG_04194 FGSG_03312 FGSG_03209 FGSG_05908 FGSG_13166 FGSG_08098 FGSG_09099 FGSG_09122 FGSG_17235 FGSG_10713 FGSG_11498	80	0.57	1.91228	0.0142332
20.01.15 electron transport	47	3.67	FGSG_00012 FGSG_11754 FGSG_00490 FGSG_11782 FGSG_00739 FGSG_11843 FGSG_11914 FGSG_01309 FGSG_01826 FGSG_01926 FGSG_02392 FGSG_15830 FGSG_04512 FGSG_04196 FGSG_03761 FGSG_12390 FGSG_03542 FGSG_03414 FGSG_03259 FGSG_03137 FGSG_03086 FGSG_04755 FGSG_04828 FGSG_04911 FGSG_04988 FGSG_05806 FGSG_05862 FGSG_06752 FGSG_07596 FGSG_08435 FGSG_08407 FGSG_13445 FGSG_17089 FGSG_09006 FGSG_09332 FGSG_09820 FGS…	369	2.66	1.3797	0.0147876
16.17.09 heavy metal binding (Cu, Fe, Zn)	59	4.61	FGSG_00388 FGSG_11782 FGSG_00655 FGSG_00665 FGSG_00739 FGSG_00925 FGSG_01222 FGSG_01321 FGSG_01717 FGSG_01789 FGSG_01988 FGSG_02034 FGSG_02433 FGSG_02668 FGSG_15830 FGSG_11528 FGSG_16062 FGSG_04298 FGSG_04293 FGSG_04247 FGSG_04235 FGSG_04214 FGSG_04154 FGSG_12365 FGSG_03761 FGSG_03610 FGSG_03061 FGSG_04703 FGSG_04828 FGSG_05052 FGSG_05236 FGSG_05385 FGSG_16459 FGSG_06598 FGSG_07683 FGSG_07952 FGS…	482	3.48	1.32471	0.0152922
32.07 detoxification	59	4.61	FGSG_00051 FGSG_00739 FGSG_00924 FGSG_01897 FGSG_02000 FGSG_02330 FGSG_02392 FGSG_02419 FGSG_02668 FGSG_12202 FGSG_04039 FGSG_12335 FGSG_03862 FGSG_03696 FGSG_03243 FGSG_03086 FGSG_02974 FGSG_16131 FGSG_16215 FGSG_16327 FGSG_04976 FGSG_05063 FGSG_12704 FGSG_05806 FGSG_05935 FGSG_16427 FGSG_06649 FGSG_07000 FGSG_07529 FGSG_07610 FGSG_07636 FGSG_16658 FGSG_16688 FGSG_08809 FGSG_08672 FGSG_08402 FGS…	482	3.48	1.32471	0.0152922
16.17 metal binding	86	6.72	FGSG_00361 FGSG_00388 FGSG_11782 FGSG_00655 FGSG_00665 FGSG_00739 FGSG_00861 FGSG_00925 FGSG_01058 FGSG_01222 FGSG_01321 FGSG_01717 FGSG_01789 FGSG_01988 FGSG_02034 FGSG_02433 FGSG_02668 FGSG_15830 FGSG_11528 FGSG_16062 FGSG_04512 FGSG_04298 FGSG_04293 FGSG_04247 FGSG_04235 FGSG_04214 FGSG_04154 FGSG_04039 FGSG_12365 FGSG_03761 FGSG_03610 FGSG_03061 FGSG_02851 FGSG_04703 FGSG_04828 FGSG_04930 FGS…	741	5.35	1.25607	0.0153133
20.03.02.02 symporter	11	0.86	FGSG_02264 FGSG_02358 FGSG_16016 FGSG_04240 FGSG_03168 FGSG_04783 FGSG_07594 FGSG_08014 FGSG_09081 FGSG_13715 FGSG_10661	58	0.41	2.09756	0.0159512
01.01.09.01.02 degradation of glycine	5	0.39	FGSG_03414 FGSG_03147 FGSG_05623 FGSG_08350 FGSG_10119	17	0.12	3.25	0.0161164
01.20.05.09 metabolism of eicosanoids	5	0.39	FGSG_02267 FGSG_02668 FGSG_04790 FGSG_09125 FGSG_10188	17	0.12	3.25	0.0161164
20.01.25 vitamine/cofactor transport	14	1.09	FGSG_03931 FGSG_03872 FGSG_12415 FGSG_12505 FGSG_16317 FGSG_04827 FGSG_07771 FGSG_08931 FGSG_09297 FGSG_13562 FGSG_13715 FGSG_11219 FGSG_11122 FGSG_10809	82	0.59	1.84746	0.0174743
16.21.05 FAD/FMN binding	22	1.72	FGSG_11754 FGSG_00665 FGSG_00739 FGSG_01926 FGSG_12082 FGSG_02433 FGSG_15836 FGSG_12390 FGSG_03414 FGSG_03137 FGSG_06863 FGSG_07661 FGSG_08824 FGSG_08435 FGSG_08409 FGSG_08407 FGSG_08402 FGSG_17089 FGSG_09332 FGSG_11008 FGSG_10807 FGSG_17552	149	1.07	1.60748	0.0186105
01.01.06.04.02 degradation of threonine	4	0.31	FGSG_03147 FGSG_04703 FGSG_05623 FGSG_10119	12	0.08	3.875	0.0196437
34.01.03.05 homeostasis of chloride	4	0.31	FGSG_03020 FGSG_05555 FGSG_06977 FGSG_08518	12	0.08	3.875	0.0196437
01.03.16.03 DNA degradation	5	0.39	FGSG_00388 FGSG_01580 FGSG_03652 FGSG_16233 FGSG_05738	18	0.13	3	0.0206544
14.07.02 modification with sugar residues (e.g. glycosylation, deglycosylation)	14	1.09	FGSG_00189 FGSG_01374 FGSG_01640 FGSG_15903 FGSG_04483 FGSG_03767 FGSG_04930 FGSG_05218 FGSG_05607 FGSG_05727 FGSG_12814 FGSG_09584 FGSG_17159 FGSG_17207	84	0.6	1.81667	0.0212482
01.01.09.05.02 degradation of tyrosine	7	0.54	FGSG_01988 FGSG_11528 FGSG_02851 FGSG_04777 FGSG_07319 FGSG_08358 FGSG_17119	33	0.23	2.34783	0.0285906
01.25.01 extracellular polysaccharide degradation	7	0.54	FGSG_02202 FGSG_04681 FGSG_03909 FGSG_03713 FGSG_04864 FGSG_06616 FGSG_11006	33	0.23	2.34783	0.0285906
42.01 cell wall	35	2.73	FGSG_00173 FGSG_00523 FGSG_01058 FGSG_01137 FGSG_01273 FGSG_01596 FGSG_01964 FGSG_02022 FGSG_02170 FGSG_02651 FGSG_15914 FGSG_16005 FGSG_04439 FGSG_04433 FGSG_04430 FGSG_03908 FGSG_03529 FGSG_03384 FGSG_03194 FGSG_02807 FGSG_05218 FGSG_05292 FGSG_05757 FGSG_06037 FGSG_06101 FGSG_16638 FGSG_06977 FGSG_09004 FGSG_09312 FGSG_09339 FGSG_09366 FGSG_09643 FGSG_09688 FGSG_17207 FGSG_10846	273	1.97	1.38579	0.0293859
20.01.01.07.09 chloride transport	3	0.23	FGSG_03020 FGSG_05555 FGSG_08518	8	0.05	4.6	0.0309531
01.01.03.02.02 degradation of glutamate	5	0.39	FGSG_11843 FGSG_04413 FGSG_04196 FGSG_06752 FGSG_08083	20	0.14	2.78571	0.0320417
10.01.05.03.03 somatic / mitotic recombination	5	0.39	FGSG_00361 FGSG_00844 FGSG_05331 FGSG_06330 FGSG_07962	20	0.14	2.78571	0.0320417
32.01.13 electromagnetic waves stress response (e.g. UV, X-ray)	4	0.31	FGSG_00361 FGSG_05331 FGSG_07549 FGSG_09960	14	0.1	3.1	0.034242
32.07.07.07 superoxide metabolism	4	0.31	FGSG_00739 FGSG_04039 FGSG_11196 FGSG_10807	14	0.1	3.1	0.034242
01.20.35 metabolism of secondary products derived from L-phenylalanine and L-tyrosine	11	0.86	FGSG_01221 FGSG_01988 FGSG_02267 FGSG_11528 FGSG_02873 FGSG_05761 FGSG_07833 FGSG_17119 FGSG_13860 FGSG_17552 FGSG_17575	65	0.47	1.82979	0.0348146
20.03.02.03.01 proton driven antiporter	8	0.62	FGSG_01580 FGSG_03652 FGSG_03229 FGSG_02968 FGSG_16233 FGSG_16327 FGSG_09335 FGSG_11375	42	0.3	2.06667	0.0361712
01.01.06.06.01 biosynthesis of lysine	6	0.46	FGSG_03160 FGSG_05052 FGSG_05128 FGSG_06507 FGSG_10210 FGSG_10925	28	0.2	2.3	0.0396061
14.13.04 lysosomal and vacuolar protein degradation	9	0.7	FGSG_03315 FGSG_03072 FGSG_03027 FGSG_04936 FGSG_08012 FGSG_10712 FGSG_10982 FGSG_11411 FGSG_11405	51	0.36	1.94444	0.0422424
01.05.11.07.01 aerobic aromate catabolism	10	0.78	FGSG_00832 FGSG_16309 FGSG_04777 FGSG_16427 FGSG_07319 FGSG_09061 FGSG_09110 FGSG_09113 FGSG_13839 FGSG_13983	59	0.42	1.85714	0.0425819
01.20.35.01 metabolism of phenylpropanoids	10	0.78	FGSG_01988 FGSG_02267 FGSG_11528 FGSG_02873 FGSG_05761 FGSG_07833 FGSG_17119 FGSG_13860 FGSG_17552 FGSG_17575	59	0.42	1.85714	0.0425819
01.01.06.06.01.01 diaminopimelic acid pathway	4	0.31	FGSG_03160 FGSG_05052 FGSG_05128 FGSG_10210	15	0.1	3.1	0.0433716
01.05.06.07 C-2 compound and organic acid catabolism	7	0.54	FGSG_00175 FGSG_02034 FGSG_02392 FGSG_04194 FGSG_10638 FGSG_10855 FGSG_13946	36	0.26	2.07692	0.0439404
40.20 cell aging	7	0.54	FGSG_01321 FGSG_01351 FGSG_03851 FGSG_05085 FGSG_05184 FGSG_06649 FGSG_17227	36	0.26	2.07692	0.0439404
01.05.02.04 sugar, glucoside, polyol and carboxylate anabolism	13	1.01	FGSG_00175 FGSG_00655 FGSG_01640 FGSG_04248 FGSG_04247 FGSG_04085 FGSG_03767 FGSG_03430 FGSG_03194 FGSG_07683 FGSG_08046 FGSG_09082 FGSG_17445	84	0.6	1.68333	0.0440821
11.06 RNA modification	11	0.86	FGSG_00665 FGSG_01446 FGSG_15836 FGSG_06586 FGSG_06826 FGSG_06863 FGSG_08754 FGSG_08445 FGSG_13623 FGSG_09929 FGSG_10175	68	0.49	1.7551	0.046413
01.20.17.01 metabolism of nonprotein amino acids	5	0.39	FGSG_01309 FGSG_02330 FGSG_02392 FGSG_04194 FGSG_06751	22	0.15	2.6	0.0467031
01.05.11.07 aromate catabolism	10	0.78	FGSG_00832 FGSG_16309 FGSG_04777 FGSG_16427 FGSG_07319 FGSG_09061 FGSG_09110 FGSG_09113 FGSG_13839 FGSG_13983	61	0.44	1.77273	0.0518054
20.03.01.01 ion channels	6	0.46	FGSG_00739 FGSG_00811 FGSG_05259 FGSG_05555 FGSG_13385 FGSG_10807	30	0.21	2.19048	0.0533828
41 DEVELOPMENT (Systemic)	14	1.09	FGSG_01058 FGSG_01128 FGSG_02807 FGSG_04783 FGSG_05444 FGSG_07055 FGSG_07379 FGSG_07962 FGSG_17116 FGSG_09366 FGSG_09478 FGSG_10570 FGSG_11448 FGSG_17598	95	0.68	1.60294	0.0535877
41.01 fungal/microorganismic development	14	1.09	FGSG_01058 FGSG_01128 FGSG_02807 FGSG_04783 FGSG_05444 FGSG_07055 FGSG_07379 FGSG_07962 FGSG_17116 FGSG_09366 FGSG_09478 FGSG_10570 FGSG_11448 FGSG_17598	95	0.68	1.60294	0.0535877
20 CELLULAR TRANSPORT, TRANSPORT FACILITIES AND TRANSPORT ROUTES	202	15.8	FGSG_00012 FGSG_00136 FGSG_00144 FGSG_00195 FGSG_11708 FGSG_00345 FGSG_11754 FGSG_00490 FGSG_11782 FGSG_00581 FGSG_00639 FGSG_00739 FGSG_00811 FGSG_11843 FGSG_00924 FGSG_00925 FGSG_01015 FGSG_11914 FGSG_01309 FGSG_01374 FGSG_01407 FGSG_01580 FGSG_01734 FGSG_01784 FGSG_01789 FGSG_01826 FGSG_01917 FGSG_01926 FGSG_01989 FGSG_02066 FGSG_02212 FGSG_02264 FGSG_02358 FGSG_02392 FGSG_15830 FGSG_15893 FGS…	1972	14.2	1.11268	0.0546404
10.01.03.03 ori recognition and priming complex formation	5	0.39	FGSG_00504 FGSG_01212 FGSG_06231 FGSG_09520 FGSG_09592	23	0.16	2.4375	0.0553019
01.01.05.01.02 degradation of polyamines	3	0.23	FGSG_02392 FGSG_04194 FGSG_03761	10	0.07	3.28571	0.0577074
14.07.02.02 N-directed glycosylation, deglycosylation	8	0.62	FGSG_00189 FGSG_01640 FGSG_03767 FGSG_05218 FGSG_05607 FGSG_05727 FGSG_09584 FGSG_17207	46	0.33	1.87879	0.0578581
20.03.02.03 antiporter	11	0.86	FGSG_00924 FGSG_01580 FGSG_03652 FGSG_03229 FGSG_03020 FGSG_02968 FGSG_16233 FGSG_16327 FGSG_08518 FGSG_09335 FGSG_11375	71	0.51	1.68627	0.0603992
01.01.11.04 metabolism of leucine	6	0.46	FGSG_00638 FGSG_02717 FGSG_08688 FGSG_08622 FGSG_08510 FGSG_08509	31	0.22	2.09091	0.0612335
01.01.03 assimilation of ammonia, metabolism of the glutamate group	17	1.33	FGSG_00144 FGSG_00175 FGSG_11721 FGSG_11843 FGSG_01801 FGSG_04413 FGSG_04196 FGSG_03214 FGSG_02851 FGSG_05683 FGSG_06751 FGSG_06752 FGSG_08083 FGSG_09991 FGSG_17445 FGSG_11317 FGSG_17552	124	0.89	1.49438	0.0641178
01.01.05.01 metabolism of polyamines	4	0.31	FGSG_01985 FGSG_02392 FGSG_04194 FGSG_03761	17	0.12	2.58333	0.0653045
11.02.03.04.05 enhancer/silencer interaction	2	0.15	FGSG_01212 FGSG_06231	5	0.03	5	0.0706825
01.01.09.01 metabolism of glycine	8	0.62	FGSG_12390 FGSG_03414 FGSG_03147 FGSG_05623 FGSG_08407 FGSG_08350 FGSG_10119 FGSG_11008	48	0.34	1.82353	0.0712405
30.05.01.18.01 TGF-beta-receptor signalling pathway	3	0.23	FGSG_02267 FGSG_04790 FGSG_09125	11	0.07	3.28571	0.0740559
14.07.09 posttranslational modification of amino acids (e.g. hydroxylation, methylation)	9	0.7	FGSG_15830 FGSG_04298 FGSG_03761 FGSG_05413 FGSG_08310 FGSG_09401 FGSG_09628 FGSG_17227 FGSG_17523	57	0.41	1.70732	0.0765765
11.04 RNA processing	50	3.91	FGSG_00372 FGSG_00388 FGSG_00436 FGSG_00485 FGSG_00665 FGSG_01337 FGSG_01446 FGSG_02511 FGSG_15836 FGSG_04592 FGSG_04424 FGSG_04403 FGSG_04039 FGSG_04028 FGSG_12421 FGSG_12488 FGSG_04757 FGSG_05081 FGSG_05509 FGSG_05686 FGSG_05737 FGSG_06101 FGSG_06161 FGSG_06266 FGSG_16544 FGSG_06586 FGSG_06788 FGSG_06826 FGSG_06834 FGSG_06863 FGSG_06974 FGSG_07055 FGSG_07245 FGSG_07379 FGSG_08856 FGSG_08445 FGS…	442	3.19	1.22571	0.0774244
01.01.06.04 metabolism of threonine	4	0.31	FGSG_03147 FGSG_04703 FGSG_05623 FGSG_10119	18	0.13	2.38462	0.0780617
11.06.01 rRNA modification	4	0.31	FGSG_01446 FGSG_13623 FGSG_09929 FGSG_10175	18	0.13	2.38462	0.0780617
20.01.01.01.01.01 siderophore-iron transport	7	0.54	FGSG_01789 FGSG_03257 FGSG_05385 FGSG_06060 FGSG_06636 FGSG_13347 FGSG_08093	41	0.29	1.86207	0.0795936
01.05.13 transfer of activated C-1 groups	12	0.93	FGSG_15830 FGSG_04298 FGSG_03414 FGSG_05184 FGSG_06161 FGSG_06776 FGSG_08817 FGSG_08445 FGSG_08350 FGSG_09628 FGSG_17270 FGSG_17523	84	0.6	1.55	0.0847141
01.20.01 metabolism of primary metabolic sugar derivatives	5	0.39	FGSG_04247 FGSG_04064 FGSG_07826 FGSG_08943 FGSG_09169	26	0.18	2.16667	0.0861676
01.05.06 C-2 compound and organic acid metabolism	7	0.54	FGSG_00175 FGSG_02034 FGSG_02392 FGSG_04194 FGSG_10638 FGSG_10855 FGSG_13946	42	0.3	1.8	0.0882781
01.01.11.04.02 degradation of leucine	4	0.31	FGSG_00638 FGSG_08688 FGSG_08510 FGSG_08509	19	0.13	2.38462	0.0919578
01.01.09.02.02 degradation of serine	3	0.23	FGSG_03414 FGSG_03147 FGSG_10119	12	0.08	2.875	0.0921932
01.01.09.03.02 degradation of cysteine	3	0.23	FGSG_06544 FGSG_08083 FGSG_09820	12	0.08	2.875	0.0921932
34.11.13.07 circulation (e.g. blood pressure)	3	0.23	FGSG_02668 FGSG_04512 FGSG_09991	12	0.08	2.875	0.0921932
01.20.07 metabolism of propionic acid derivatives	1	0.07	FGSG_08509	1	0	0	0.0924345
30.01.09.01 NO mediated signal transduction	1	0.07	FGSG_17552	1	0	0	0.0924345
32.10.03 degradation / modification of foreign (exogenous) polynucleotides	1	0.07	FGSG_00388	1	0	0	0.0924345
20.01.11 amine / polyamine transport	8	0.62	FGSG_02264 FGSG_15893 FGSG_04240 FGSG_05448 FGSG_06473 FGSG_09335 FGSG_17315 FGSG_11375	51	0.36	1.72222	0.0945639
16.17.03 potassium binding	2	0.15	FGSG_04512 FGSG_13385	6	0.04	3.75	0.0996609
01.20.17 metabolism of secondary products derived from primary amino acids	12	0.93	FGSG_01309 FGSG_12082 FGSG_02330 FGSG_02392 FGSG_04194 FGSG_12390 FGSG_06751 FGSG_07661 FGSG_08824 FGSG_08409 FGSG_08407 FGSG_11008	87	0.62	1.5	0.103684
32.07.05 detoxification by export	17	1.33	FGSG_12335 FGSG_03862 FGSG_16131 FGSG_16215 FGSG_16327 FGSG_04976 FGSG_12704 FGSG_07529 FGSG_07610 FGSG_16688 FGSG_08672 FGSG_17127 FGSG_09335 FGSG_17219 FGSG_17315 FGSG_11375 FGSG_11272	133	0.96	1.38542	0.106199
42.27 extracellular / secretion proteins	4	0.31	FGSG_00126 FGSG_06616 FGSG_17091 FGSG_11006	20	0.14	2.21429	0.106937
01.01.09.01.01 biosynthesis of glycine	6	0.46	FGSG_12390 FGSG_03147 FGSG_05623 FGSG_08407 FGSG_10119 FGSG_11008	36	0.26	1.76923	0.110089
32.07.09 detoxification by degradation	6	0.46	FGSG_00051 FGSG_03243 FGSG_05935 FGSG_07000 FGSG_09122 FGSG_09960	36	0.26	1.76923	0.110089
34.01.03 homeostasis of anions	6	0.46	FGSG_03020 FGSG_02970 FGSG_05555 FGSG_06977 FGSG_08518 FGSG_11293	36	0.26	1.76923	0.110089
01.02 nitrogen, sulfur and selenium metabolism	36	2.81	FGSG_00012 FGSG_11653 FGSG_00051 FGSG_00144 FGSG_11914 FGSG_01580 FGSG_01801 FGSG_02000 FGSG_02264 FGSG_02433 FGSG_04413 FGSG_03929 FGSG_03727 FGSG_03652 FGSG_03611 FGSG_03414 FGSG_03346 FGSG_03259 FGSG_03214 FGSG_03086 FGSG_02968 FGSG_16233 FGSG_05184 FGSG_05683 FGSG_05806 FGSG_05925 FGSG_06751 FGSG_16774 FGSG_08435 FGSG_08402 FGSG_13445 FGSG_08078 FGSG_09138 FGSG_17365 FGSG_11293 FGSG_17552	316	2.28	1.23246	0.110322
01.05.25 regulation of C-compound and carbohydrate metabolism	24	1.87	FGSG_00982 FGSG_01231 FGSG_01273 FGSG_01580 FGSG_01734 FGSG_02066 FGSG_15839 FGSG_15994 FGSG_04085 FGSG_12358 FGSG_03652 FGSG_02968 FGSG_16228 FGSG_16233 FGSG_16321 FGSG_04700 FGSG_12798 FGSG_16518 FGSG_16822 FGSG_16851 FGSG_08468 FGSG_13386 FGSG_09080 FGSG_17305	200	1.44	1.29861	0.111331
30.01.05.01.05 tyrosine kinase	3	0.23	FGSG_16710 FGSG_16818 FGSG_09408	13	0.09	2.55556	0.111949
30.05.02.26 integrin receptor signalling pathway	3	0.23	FGSG_01321 FGSG_16710 FGSG_09941	13	0.09	2.55556	0.111949
34.11.13 gas and metabolite distribution	3	0.23	FGSG_02668 FGSG_04512 FGSG_09991	13	0.09	2.55556	0.111949
01.01.03.02 metabolism of glutamate	9	0.7	FGSG_00175 FGSG_11843 FGSG_01801 FGSG_04413 FGSG_04196 FGSG_06752 FGSG_08083 FGSG_09991 FGSG_17445	62	0.44	1.59091	0.115319
01.01.05 metabolism of urea cycle, creatine and polyamines	7	0.54	FGSG_11721 FGSG_01985 FGSG_02392 FGSG_04194 FGSG_03761 FGSG_05128 FGSG_10210	45	0.32	1.6875	0.117379
01.01.11.03 metabolism of valine	4	0.31	FGSG_02717 FGSG_06517 FGSG_07019 FGSG_08622	21	0.15	2.06667	0.122933
16.21.17 pyridoxal phosphate binding	9	0.7	FGSG_00825 FGSG_03147 FGSG_05623 FGSG_06544 FGSG_06751 FGSG_08083 FGSG_09048 FGSG_10119 FGSG_10194	63	0.45	1.55556	0.124162
02.13 respiration	22	1.72	FGSG_01342 FGSG_01926 FGSG_01981 FGSG_02212 FGSG_02392 FGSG_02407 FGSG_02433 FGSG_04194 FGSG_03259 FGSG_03137 FGSG_04988 FGSG_05085 FGSG_05862 FGSG_07041 FGSG_08931 FGSG_08402 FGSG_09006 FGSG_09239 FGSG_09332 FGSG_10638 FGSG_10846 FGSG_13946	184	1.33	1.29323	0.126522
20.01.26 neurotransmitter transport	7	0.54	FGSG_02264 FGSG_15893 FGSG_04512 FGSG_04240 FGSG_05448 FGSG_06473 FGSG_13715	46	0.33	1.63636	0.128062
01.20.31 metabolism of secondary products derived from L-lysine, L-arginine and L-histidine	3	0.23	FGSG_09628 FGSG_10194 FGSG_17552	14	0.1	2.3	0.133142
01.20.33 metabolism of secondary products derived from L-tryptophan	3	0.23	FGSG_03965 FGSG_09061 FGSG_10194	14	0.1	2.3	0.133142
34.01 homeostasis	37	2.89	FGSG_00739 FGSG_00925 FGSG_01407 FGSG_01789 FGSG_02433 FGSG_04512 FGSG_04293 FGSG_03257 FGSG_03229 FGSG_03168 FGSG_03020 FGSG_02970 FGSG_04783 FGSG_05259 FGSG_05385 FGSG_05555 FGSG_05574 FGSG_06060 FGSG_06636 FGSG_06649 FGSG_06977 FGSG_07832 FGSG_13347 FGSG_08518 FGSG_08402 FGSG_13385 FGSG_08188 FGSG_08093 FGSG_08014 FGSG_17096 FGSG_17113 FGSG_13514 FGSG_13715 FGSG_10807 FGSG_11293 FGSG_11272 FGS…	332	2.4	1.20417	0.133473
16.05 polysaccharide binding	6	0.46	FGSG_00783 FGSG_02666 FGSG_07569 FGSG_16654 FGSG_10411 FGSG_10670	38	0.27	1.7037	0.133909
16.21.08 Fe/S binding	6	0.46	FGSG_02433 FGSG_08402 FGSG_09332 FGSG_10290 FGSG_17327 FGSG_17445	38	0.27	1.7037	0.133909
02.07 pentose-phosphate pathway	7	0.54	FGSG_02267 FGSG_04045 FGSG_06328 FGSG_08044 FGSG_09483 FGSG_09882 FGSG_11337	47	0.33	1.63636	0.139214
11.06.02 tRNA modification	7	0.54	FGSG_00665 FGSG_15836 FGSG_06586 FGSG_06826 FGSG_06863 FGSG_08754 FGSG_10175	47	0.33	1.63636	0.139214
01.25 extracellular metabolism	10	0.78	FGSG_02202 FGSG_04681 FGSG_03909 FGSG_03713 FGSG_04864 FGSG_06437 FGSG_06616 FGSG_13166 FGSG_08098 FGSG_11006	74	0.53	1.4717	0.142769
32.05.05.01 toxins	6	0.46	FGSG_03542 FGSG_07569 FGSG_16654 FGSG_08809 FGSG_17387 FGSG_11038	39	0.28	1.64286	0.14666
01.05.03.03 chitin metabolism	5	0.39	FGSG_01273 FGSG_01964 FGSG_15914 FGSG_07569 FGSG_16654	31	0.22	1.77273	0.153316
01.20.35.01.01 metabolism of melanins	5	0.39	FGSG_01988 FGSG_02267 FGSG_11528 FGSG_17119 FGSG_17575	31	0.22	1.77273	0.153316
01.01.06 metabolism of the aspartate family	16	1.25	FGSG_04298 FGSG_03160 FGSG_03147 FGSG_04703 FGSG_05052 FGSG_05128 FGSG_05623 FGSG_06507 FGSG_06544 FGSG_08350 FGSG_08310 FGSG_17089 FGSG_09820 FGSG_10119 FGSG_10210 FGSG_10925	132	0.95	1.31579	0.158978
10.03.02 meiosis	15	1.17	FGSG_00844 FGSG_01137 FGSG_01165 FGSG_01580 FGSG_15839 FGSG_04154 FGSG_03652 FGSG_16233 FGSG_05737 FGSG_06788 FGSG_07055 FGSG_07962 FGSG_08468 FGSG_09408 FGSG_17707	123	0.88	1.32955	0.162809
20.01.03.01 sugar transport	7	0.54	FGSG_02358 FGSG_16016 FGSG_04710 FGSG_05042 FGSG_07594 FGSG_09081 FGSG_10661	49	0.35	1.54286	0.162859
20.03.01 channel / pore class transport	7	0.54	FGSG_00739 FGSG_00811 FGSG_05259 FGSG_05555 FGSG_13385 FGSG_09006 FGSG_10807	49	0.35	1.54286	0.162859
01.01.06.04.01 biosynthesis of threonine	2	0.15	FGSG_03147 FGSG_10119	8	0.05	3	0.164648
01.07.03 catabolism of vitamins, cofactors, and prosthetic groups	2	0.15	FGSG_00427 FGSG_13514	8	0.05	3	0.164648
01.20.21 metabolism of sulfuric acid and L-cysteine derivatives	2	0.15	FGSG_08083 FGSG_09820	8	0.05	3	0.164648
16.21.15 biotin binding	2	0.15	FGSG_08688 FGSG_08509	8	0.05	3	0.164648
32.07.07 oxygen and radical detoxification	9	0.7	FGSG_00739 FGSG_01897 FGSG_02000 FGSG_02668 FGSG_04039 FGSG_02974 FGSG_09006 FGSG_11196 FGSG_10807	68	0.49	1.42857	0.173485
20.01.27 drug/toxin transport	19	1.48	FGSG_00924 FGSG_12335 FGSG_03862 FGSG_16131 FGSG_16215 FGSG_16327 FGSG_04976 FGSG_12704 FGSG_07529 FGSG_07610 FGSG_16688 FGSG_08672 FGSG_17127 FGSG_09335 FGSG_17219 FGSG_17315 FGSG_13888 FGSG_11375 FGSG_11272	163	1.17	1.26496	0.173619
01.01.06.06 metabolism of lysine	7	0.54	FGSG_03160 FGSG_05052 FGSG_05128 FGSG_06507 FGSG_08350 FGSG_10210 FGSG_10925	50	0.36	1.5	0.175313
01.20.17.09 metabolism of alkaloids	4	0.31	FGSG_12082 FGSG_07661 FGSG_08824 FGSG_08409	24	0.17	1.82353	0.176263
01.02.02.07 nitric oxide biosynthesis	1	0.07	FGSG_17552	2	0.01	7	0.176331
01.05.03.01.04 glycogen anabolism	1	0.07	FGSG_15903	2	0.01	7	0.176331
01.05.11.07.01.03 meta-cleavage	1	0.07	FGSG_09061	2	0.01	7	0.176331
02.16.03.03 heterofermentative pathway and fermentaton of other saccharides	1	0.07	FGSG_06328	2	0.01	7	0.176331
20.09.16.05 Type V protein secretion system (MttABC or TatABCDE-system)	1	0.07	FGSG_05738	2	0.01	7	0.176331
40.01.01 non-directional cell growth	1	0.07	FGSG_00861	2	0.01	7	0.176331
01.05.11.04 aromate anabolism	3	0.23	FGSG_03880 FGSG_12355 FGSG_10031	16	0.11	2.09091	0.17909
01.06.06.05 sesquiterpenes metabolism	3	0.23	FGSG_03191 FGSG_11038 FGSG_10991	16	0.11	2.09091	0.17909
01.25.07 extracellular ester compound degradation	3	0.23	FGSG_06437 FGSG_13166 FGSG_08098	16	0.11	2.09091	0.17909
41.01.01 mating (fertilization)	6	0.46	FGSG_01058 FGSG_01128 FGSG_02807 FGSG_07962 FGSG_09366 FGSG_09478	42	0.3	1.53333	0.187948
01.01.11.02 metabolism of isoleucine	4	0.31	FGSG_02717 FGSG_06517 FGSG_08622 FGSG_11457	25	0.18	1.72222	0.195542
01.05.05 C-1 compound metabolism	4	0.31	FGSG_02970 FGSG_06127 FGSG_08350 FGSG_17270	25	0.18	1.72222	0.195542
02.13.01 anaerobic respiration	2	0.15	FGSG_02433 FGSG_08402	9	0.06	2.5	0.199319
34.11.03.03 chemotaxis	2	0.15	FGSG_08817 FGSG_13715	9	0.06	2.5	0.199319
02.19 metabolism of energy reserves (e.g. glycogen, trehalose)	7	0.54	FGSG_01235 FGSG_01596 FGSG_02146 FGSG_15903 FGSG_02920 FGSG_08468 FGSG_09082	52	0.37	1.45946	0.201376
16.03.03 RNA binding	35	2.73	FGSG_00372 FGSG_00388 FGSG_00398 FGSG_00485 FGSG_01446 FGSG_02511 FGSG_04592 FGSG_04582 FGSG_04424 FGSG_04028 FGSG_12488 FGSG_04757 FGSG_05081 FGSG_05444 FGSG_05509 FGSG_05686 FGSG_05737 FGSG_06266 FGSG_06308 FGSG_16544 FGSG_16638 FGSG_06788 FGSG_07055 FGSG_07245 FGSG_07379 FGSG_08445 FGSG_16972 FGSG_09022 FGSG_13623 FGSG_09740 FGSG_09766 FGSG_09929 FGSG_17310 FGSG_17605 FGSG_17707	327	2.36	1.15678	0.202104
01.01.11.02.01 biosynthesis of isoleucine	3	0.23	FGSG_02717 FGSG_06517 FGSG_11457	17	0.12	1.91667	0.203472
01.05.03.03.04 chitin anabolism	3	0.23	FGSG_01273 FGSG_01964 FGSG_15914	17	0.12	1.91667	0.203472
01.05.05.07 C-1 compound catabolism	3	0.23	FGSG_02970 FGSG_06127 FGSG_08350	17	0.12	1.91667	0.203472
01.05.13.03 tetrahydrofolate-dependent C-1-transfer	3	0.23	FGSG_03414 FGSG_08350 FGSG_17270	17	0.12	1.91667	0.203472
20.01.07 amino acid/amino acid derivatives transport	14	1.09	FGSG_00136 FGSG_02264 FGSG_15893 FGSG_04240 FGSG_12379 FGSG_03516 FGSG_12440 FGSG_04943 FGSG_05574 FGSG_06473 FGSG_06508 FGSG_08055 FGSG_09297 FGSG_13562	119	0.86	1.26744	0.208608
34 INTERACTION WITH THE ENVIRONMENT	80	6.25	FGSG_00136 FGSG_11708 FGSG_00550 FGSG_00639 FGSG_00739 FGSG_00925 FGSG_01321 FGSG_01407 FGSG_01734 FGSG_01789 FGSG_02000 FGSG_02066 FGSG_02433 FGSG_02668 FGSG_02751 FGSG_04592 FGSG_04512 FGSG_04483 FGSG_04351 FGSG_04293 FGSG_04240 FGSG_12358 FGSG_12390 FGSG_03727 FGSG_03516 FGSG_03257 FGSG_03243 FGSG_03229 FGSG_03209 FGSG_12488 FGSG_03168 FGSG_03020 FGSG_02970 FGSG_04700 FGSG_04757 FGSG_04783 FGS…	794	5.74	1.08885	0.218593
11.02.03.04.03 transcription repression	13	1.01	FGSG_11782 FGSG_01128 FGSG_01337 FGSG_15830 FGSG_04293 FGSG_03880 FGSG_12355 FGSG_03611 FGSG_05013 FGSG_07055 FGSG_07379 FGSG_09766 FGSG_17227	111	0.8	1.2625	0.224337
02.16.03 lactate fermentation	3	0.23	FGSG_03137 FGSG_04988 FGSG_06328	18	0.13	1.76923	0.228554
01.01.06.06.01.03 aminoadipic acid pathway	2	0.15	FGSG_06507 FGSG_10925	10	0.07	2.14286	0.234722
01.20.15 metabolism of derivatives of dehydroquinic acid, shikimic acid and chorismic acid	5	0.39	FGSG_03880 FGSG_03879 FGSG_12355 FGSG_09239 FGSG_10031	36	0.26	1.5	0.235987
11.04.02 tRNA processing	8	0.62	FGSG_00665 FGSG_15836 FGSG_06586 FGSG_06826 FGSG_06863 FGSG_06974 FGSG_08173 FGSG_09766	64	0.46	1.34783	0.236722
30.05.02 non-enzymatic receptor mediated signalling	10	0.78	FGSG_01058 FGSG_01321 FGSG_02267 FGSG_03023 FGSG_04790 FGSG_06615 FGSG_16710 FGSG_09125 FGSG_09941 FGSG_17552	84	0.6	1.3	0.246669
01.01.06.05.01.02 degradation of homocysteine	1	0.07	FGSG_06544	3	0.02	3.5	0.252477
01.03.01.01.03 xanthine catabolism	1	0.07	FGSG_00861	3	0.02	3.5	0.252477
10.03.01.01.07 G2 phase of mitotic cell cycle	1	0.07	FGSG_09408	3	0.02	3.5	0.252477
11.06.03 mRNA modification	1	0.07	FGSG_08445	3	0.02	3.5	0.252477
10.03.01.01.11 M phase	9	0.7	FGSG_00361 FGSG_00660 FGSG_02553 FGSG_04351 FGSG_05013 FGSG_05331 FGSG_06788 FGSG_08468 FGSG_09408	75	0.54	1.2963	0.254798
34.01.01 homeostasis of cations	30	2.34	FGSG_00739 FGSG_00925 FGSG_01407 FGSG_01789 FGSG_04512 FGSG_04293 FGSG_03257 FGSG_03229 FGSG_03168 FGSG_02970 FGSG_04783 FGSG_05259 FGSG_05385 FGSG_05574 FGSG_06060 FGSG_06636 FGSG_06649 FGSG_07832 FGSG_13347 FGSG_13385 FGSG_08188 FGSG_08093 FGSG_08014 FGSG_17096 FGSG_17113 FGSG_13514 FGSG_13715 FGSG_10807 FGSG_11272 FGSG_17637	286	2.06	1.13592	0.258438
18.02.09 regulator of transcription factor	12	0.93	FGSG_00144 FGSG_01321 FGSG_01337 FGSG_01446 FGSG_02000 FGSG_15830 FGSG_03214 FGSG_16459 FGSG_06586 FGSG_08722 FGSG_09339 FGSG_09766	105	0.75	1.24	0.262539
01.01.03.05 metabolism of arginine	6	0.46	FGSG_00144 FGSG_11721 FGSG_03214 FGSG_02851 FGSG_06751 FGSG_17552	47	0.33	1.39394	0.264929
01.01.09.06 metabolism of tryptophan	6	0.46	FGSG_15836 FGSG_03880 FGSG_12355 FGSG_04828 FGSG_06863 FGSG_10031	47	0.33	1.39394	0.264929
16.17.05 sodium binding	2	0.15	FGSG_04512 FGSG_13715	11	0.07	2.14286	0.270426
30.05.02.24 G-protein coupled receptor signalling pathway	5	0.39	FGSG_01058 FGSG_02267 FGSG_03023 FGSG_04790 FGSG_09125	38	0.27	1.44444	0.272014
34.11.12 perception of nutrients and nutritional adaptation	10	0.78	FGSG_00136 FGSG_01734 FGSG_02066 FGSG_12358 FGSG_03516 FGSG_04700 FGSG_07569 FGSG_16654 FGSG_08055 FGSG_11164	87	0.62	1.25806	0.28211
01.01.09.03 metabolism of cysteine	4	0.31	FGSG_06544 FGSG_08083 FGSG_09820 FGSG_09991	30	0.21	1.47619	0.299296
20.01.01 ion transport	32	2.5	FGSG_01309 FGSG_01407 FGSG_01580 FGSG_01789 FGSG_15830 FGSG_15939 FGSG_04512 FGSG_04240 FGSG_03652 FGSG_03257 FGSG_03229 FGSG_03162 FGSG_03020 FGSG_02968 FGSG_02945 FGSG_16233 FGSG_05259 FGSG_05385 FGSG_05555 FGSG_05574 FGSG_06060 FGSG_06636 FGSG_13347 FGSG_08518 FGSG_13385 FGSG_08188 FGSG_08093 FGSG_13715 FGSG_11293 FGSG_11272 FGSG_17552 FGSG_17637	313	2.26	1.10619	0.299508
01.01.09.05.01 biosynthesis of tyrosine	2	0.15	FGSG_03880 FGSG_12355	12	0.08	1.875	0.306072
01.03.01.01 purine nucleotide /nucleoside/nucleobase catabolism	2	0.15	FGSG_00861 FGSG_04235	12	0.08	1.875	0.306072
01.07.07 regulation of the metabolism of vitamins, cofactors, and prosthetic groups	2	0.15	FGSG_01985 FGSG_13946	12	0.08	1.875	0.306072
20.03.02.02.02 sodium driven symporter	2	0.15	FGSG_04240 FGSG_13715	12	0.08	1.875	0.306072
30.05.01.18 transmembrane receptor protein serine/threonine kinase signalling pathways	3	0.23	FGSG_02267 FGSG_04790 FGSG_09125	21	0.15	1.53333	0.30635
20.01.13 lipid/fatty acid transport	15	1.17	FGSG_01309 FGSG_01784 FGSG_02264 FGSG_15893 FGSG_03168 FGSG_06462 FGSG_06473 FGSG_16658 FGSG_08543 FGSG_08014 FGSG_09297 FGSG_13562 FGSG_09362 FGSG_10064 FGSG_11272	140	1.01	1.15842	0.312795
10.03.05.01 spindle pole body/centrosome and microtubule cycle	6	0.46	FGSG_00639 FGSG_01137 FGSG_02553 FGSG_04351 FGSG_04890 FGSG_06788	50	0.36	1.27778	0.314443
32.01.11 nutrient starvation response	6	0.46	FGSG_04413 FGSG_03315 FGSG_08012 FGSG_10712 FGSG_10925 FGSG_11405	50	0.36	1.27778	0.314443
02.45 energy conversion and regeneration	10	0.78	FGSG_11708 FGSG_11914 FGSG_01309 FGSG_02392 FGSG_15830 FGSG_15939 FGSG_04194 FGSG_04755 FGSG_10450 FGSG_10638	90	0.65	1.2	0.318892
32.07.01 detoxification involving cytochrome P450	10	0.78	FGSG_02419 FGSG_03086 FGSG_05806 FGSG_08809 FGSG_13445 FGSG_17130 FGSG_17365 FGSG_11038 FGSG_11498 FGSG_17541	90	0.65	1.2	0.318892
40.10.02.01 anti-apoptosis	4	0.31	FGSG_02668 FGSG_04582 FGSG_05013 FGSG_06649	31	0.22	1.40909	0.320922
01.05.03.01 glycogen metabolism	1	0.07	FGSG_15903	4	0.02	3.5	0.321589
01.20.01.01 metabolism of secondary monosaccharides	1	0.07	FGSG_04247	4	0.02	3.5	0.321589
16.17.07 magnesium binding	12	0.93	FGSG_00361 FGSG_01058 FGSG_04512 FGSG_02851 FGSG_05331 FGSG_05738 FGSG_16710 FGSG_16741 FGSG_16818 FGSG_17001 FGSG_09408 FGSG_17270	111	0.8	1.1625	0.328395
20.09 transport routes	117	9.15	FGSG_00144 FGSG_00195 FGSG_11708 FGSG_00345 FGSG_11782 FGSG_00581 FGSG_00639 FGSG_00811 FGSG_00924 FGSG_00925 FGSG_01015 FGSG_01374 FGSG_01407 FGSG_01734 FGSG_01784 FGSG_01789 FGSG_01917 FGSG_02066 FGSG_02264 FGSG_02358 FGSG_15893 FGSG_15939 FGSG_16016 FGSG_04579 FGSG_04537 FGSG_04483 FGSG_04351 FGSG_12335 FGSG_03956 FGSG_03931 FGSG_03920 FGSG_12358 FGSG_03872 FGSG_03862 FGSG_03855 FGSG_03851 FGS…	1217	8.8	1.03977	0.335481
01.01.11.03.01 biosynthesis of valine	2	0.15	FGSG_02717 FGSG_06517	13	0.09	1.66667	0.341367
01.20.37.03 metabolism of peptide antibiotics	2	0.15	FGSG_06507 FGSG_11026	13	0.09	1.66667	0.341367
41.01.03.01 fruit body development (sexually or asexually derived spores)	2	0.15	FGSG_17116 FGSG_17598	13	0.09	1.66667	0.341367
10.01.05.03 DNA recombination	12	0.93	FGSG_00361 FGSG_00844 FGSG_01614 FGSG_15839 FGSG_04154 FGSG_04028 FGSG_05331 FGSG_06330 FGSG_06834 FGSG_07962 FGSG_08400 FGSG_09766	113	0.81	1.14815	0.351138
16.03 nucleic acid binding	78	6.1	FGSG_11709 FGSG_00365 FGSG_00372 FGSG_00388 FGSG_00398 FGSG_00485 FGSG_00504 FGSG_11782 FGSG_00665 FGSG_00844 FGSG_01165 FGSG_01212 FGSG_01446 FGSG_02511 FGSG_15830 FGSG_15839 FGSG_04592 FGSG_04582 FGSG_04424 FGSG_04293 FGSG_04154 FGSG_04028 FGSG_03929 FGSG_03246 FGSG_12488 FGSG_04757 FGSG_05013 FGSG_05081 FGSG_05444 FGSG_05509 FGSG_05686 FGSG_05737 FGSG_05751 FGSG_05925 FGSG_06101 FGSG_06231 FGS…	807	5.83	1.04631	0.353143
01.03.10 metabolism of cyclic and unusual nucleotides	3	0.23	FGSG_04235 FGSG_06586 FGSG_06633	23	0.16	1.4375	0.35888
43.01.03.06 hyphae formation	3	0.23	FGSG_00006 FGSG_04647 FGSG_09353	23	0.16	1.4375	0.35888
10.03.03 cytokinesis (cell division) /septum formation and hydrolysis	17	1.33	FGSG_00361 FGSG_01137 FGSG_01273 FGSG_01964 FGSG_02553 FGSG_15914 FGSG_16005 FGSG_04351 FGSG_05013 FGSG_05331 FGSG_12862 FGSG_06788 FGSG_13130 FGSG_07379 FGSG_16818 FGSG_08173 FGSG_09408	166	1.2	1.10833	0.365528
01.01.03.05.02 degradation of arginine	2	0.15	FGSG_11721 FGSG_02851	14	0.1	1.5	0.376071
01.05.03.03.07 chitin catabolism	2	0.15	FGSG_07569 FGSG_16654	14	0.1	1.5	0.376071
01.05.10 aliphatic hydrocarbon metabolism	1	0.07	FGSG_08435	5	0.03	2.33333	0.384316
01.05.10.07 aliphatic hydrocarbon catabolism	1	0.07	FGSG_08435	5	0.03	2.33333	0.384316
01.08.02 metabolism of hormones	1	0.07	FGSG_17089	5	0.03	2.33333	0.384316
02.07.03 pentose-phosphate pathway non oxidative branch	1	0.07	FGSG_11337	5	0.03	2.33333	0.384316
02.16.11 propionate fermentation	1	0.07	FGSG_17445	5	0.03	2.33333	0.384316
10.01.09.01 DNA methylation	1	0.07	FGSG_05013	5	0.03	2.33333	0.384316
11.02.03.04.07 posttranscriptional control	1	0.07	FGSG_09022	5	0.03	2.33333	0.384316
38.07 proteins necessary for transposon movement	1	0.07	FGSG_08400	5	0.03	2.33333	0.384316
16.13 C-compound binding	5	0.39	FGSG_02392 FGSG_15939 FGSG_07569 FGSG_16654 FGSG_13888	44	0.31	1.25806	0.384766
20.09.14.01 tubulin dependent transport	3	0.23	FGSG_11708 FGSG_00639 FGSG_04890	24	0.17	1.35294	0.384968
30.01.09.03 Ca2+ mediated signal transduction	4	0.31	FGSG_04413 FGSG_04293 FGSG_05259 FGSG_16497	34	0.24	1.29167	0.386151
42.04.05 microtubule cytoskeleton	8	0.62	FGSG_00639 FGSG_01137 FGSG_01351 FGSG_02553 FGSG_04351 FGSG_04890 FGSG_05085 FGSG_06788	75	0.54	1.14815	0.390558
14.07.11 protein processing (proteolytic)	15	1.17	FGSG_01390 FGSG_01818 FGSG_01917 FGSG_03072 FGSG_03027 FGSG_04758 FGSG_04936 FGSG_05236 FGSG_13498 FGSG_10188 FGSG_11196 FGSG_11164 FGSG_10982 FGSG_11472 FGSG_11411	148	1.07	1.09346	0.393712
32.07.03 detoxification by modification	6	0.46	FGSG_02330 FGSG_02392 FGSG_03696 FGSG_05063 FGSG_16427 FGSG_10912	55	0.39	1.17949	0.39935
02.13.03 aerobic respiration	11	0.86	FGSG_01342 FGSG_01926 FGSG_01981 FGSG_02212 FGSG_03137 FGSG_05862 FGSG_07041 FGSG_09006 FGSG_09239 FGSG_09332 FGSG_10846	107	0.77	1.11688	0.40238
10.03.01.03 cell cycle checkpoints (checkpoints of morphogenesis, DNA-damage,-replication, mitotic phase and spindle)	8	0.62	FGSG_00361 FGSG_00660 FGSG_01137 FGSG_02553 FGSG_04238 FGSG_06330 FGSG_07549 FGSG_08173	76	0.54	1.14815	0.405054
30 CELLULAR COMMUNICATION/SIGNAL TRANSDUCTION MECHANISM	62	4.85	FGSG_00293 FGSG_00320 FGSG_00581 FGSG_00732 FGSG_00739 FGSG_00982 FGSG_01058 FGSG_01137 FGSG_01222 FGSG_01321 FGSG_01337 FGSG_01833 FGSG_01989 FGSG_02267 FGSG_02751 FGSG_15938 FGSG_15990 FGSG_16049 FGSG_04529 FGSG_04507 FGSG_04483 FGSG_04413 FGSG_04293 FGSG_04159 FGSG_03588 FGSG_03023 FGSG_16231 FGSG_16354 FGSG_04790 FGSG_05039 FGSG_05184 FGSG_05259 FGSG_16487 FGSG_16497 FGSG_16530 FGSG_06615 FGS…	648	4.68	1.03632	0.405623
02.11 electron transport and membrane-associated energy conservation	16	1.25	FGSG_11914 FGSG_01309 FGSG_01926 FGSG_01981 FGSG_02392 FGSG_15830 FGSG_04512 FGSG_04755 FGSG_04988 FGSG_05862 FGSG_08510 FGSG_09006 FGSG_09332 FGSG_10450 FGSG_10846 FGSG_10790	160	1.15	1.08696	0.409019
32.07.07.03 glutathione conjugation reaction	2	0.15	FGSG_01897 FGSG_02000	15	0.1	1.5	0.409992
41.01.03 tissue pattern formation	2	0.15	FGSG_17116 FGSG_17598	15	0.1	1.5	0.409992
01.02.07 regulation of nitrogen, sulfur and selenium metabolism	9	0.7	FGSG_00144 FGSG_02000 FGSG_03929 FGSG_03727 FGSG_03611 FGSG_03214 FGSG_05925 FGSG_06751 FGSG_16774	87	0.62	1.12903	0.413445
01.03.04 pyrimidine nucleotide/nucleoside/nucleobase metabolism	8	0.62	FGSG_00388 FGSG_15903 FGSG_04235 FGSG_04782 FGSG_06586 FGSG_06863 FGSG_09584 FGSG_17138	77	0.55	1.12727	0.419547
16.21.01 heme binding	8	0.62	FGSG_00739 FGSG_01717 FGSG_04828 FGSG_08173 FGSG_10991 FGSG_10807 FGSG_17552 FGSG_17598	77	0.55	1.12727	0.419547
01.03.16 polynucleotide degradation	12	0.93	FGSG_00361 FGSG_00388 FGSG_01580 FGSG_03652 FGSG_16233 FGSG_05331 FGSG_05509 FGSG_05533 FGSG_05738 FGSG_08722 FGSG_09022 FGSG_17327	119	0.86	1.0814	0.420552
34.01.01.01 homeostasis of metal ions (Na, K, Ca etc.)	20	1.56	FGSG_00925 FGSG_01407 FGSG_01789 FGSG_04512 FGSG_03257 FGSG_03229 FGSG_05259 FGSG_05385 FGSG_05574 FGSG_06060 FGSG_06636 FGSG_07832 FGSG_13347 FGSG_13385 FGSG_08188 FGSG_08093 FGSG_17096 FGSG_13715 FGSG_11272 FGSG_17637	204	1.47	1.06122	0.425442
40.10 cell death	16	1.25	FGSG_11653 FGSG_01351 FGSG_02433 FGSG_02668 FGSG_04582 FGSG_04413 FGSG_03851 FGSG_05013 FGSG_05085 FGSG_06246 FGSG_16497 FGSG_06649 FGSG_07549 FGSG_16818 FGSG_08402 FGSG_17227	162	1.17	1.06838	0.429001
01.01.11.06 metabolism of the D-alanine amino acid group	1	0.07	FGSG_17089	6	0.04	1.75	0.441247
01.05.05.04 C-1 compound anabolism	1	0.07	FGSG_08350	6	0.04	1.75	0.441247
20.09.16.07 non-vesicular cellular export	1	0.07	FGSG_17315	6	0.04	1.75	0.441247
30.01.09.08 hormone mediated signal transduction	1	0.07	FGSG_09766	6	0.04	1.75	0.441247
34.01.03.01 homeostasis of sulfate	1	0.07	FGSG_11293	6	0.04	1.75	0.441247
10.01.03.05 extension/ polymerization activity	5	0.39	FGSG_11782 FGSG_04154 FGSG_06834 FGSG_09520 FGSG_09592	47	0.33	1.18182	0.441375
01.02.07.01 regulation of nitrogen metabolism	4	0.31	FGSG_02000 FGSG_03929 FGSG_03611 FGSG_16774	37	0.26	1.19231	0.450521
01.01.05.03 metabolism of urea (urea cycle)	3	0.23	FGSG_11721 FGSG_05128 FGSG_10210	27	0.19	1.21053	0.461337
10.01.03 DNA synthesis and replication	14	1.09	FGSG_00504 FGSG_00543 FGSG_11782 FGSG_01212 FGSG_04154 FGSG_04028 FGSG_06231 FGSG_06834 FGSG_08468 FGSG_09520 FGSG_09592 FGSG_17138 FGSG_17227 FGSG_10384	144	1.04	1.04808	0.462795
20.09.16 cellular export and secretion	25	1.95	FGSG_00144 FGSG_00924 FGSG_04483 FGSG_12335 FGSG_03862 FGSG_03214 FGSG_03168 FGSG_16131 FGSG_16215 FGSG_16233 FGSG_16327 FGSG_04976 FGSG_05042 FGSG_12704 FGSG_05574 FGSG_05738 FGSG_07529 FGSG_07610 FGSG_16688 FGSG_16807 FGSG_08014 FGSG_17127 FGSG_17219 FGSG_17315 FGSG_11375	262	1.89	1.03175	0.464587
11 TRANSCRIPTION	114	8.92	FGSG_00144 FGSG_11709 FGSG_00365 FGSG_00372 FGSG_00388 FGSG_00436 FGSG_00485 FGSG_00504 FGSG_11782 FGSG_00665 FGSG_00982 FGSG_01128 FGSG_01212 FGSG_01321 FGSG_01337 FGSG_01446 FGSG_02000 FGSG_02511 FGSG_02527 FGSG_02750 FGSG_15830 FGSG_15836 FGSG_15839 FGSG_15994 FGSG_04592 FGSG_04582 FGSG_04424 FGSG_04403 FGSG_04298 FGSG_04293 FGSG_04085 FGSG_04039 FGSG_04028 FGSG_03929 FGSG_03880 FGSG_12355 FGS…	1221	8.83	1.01019	0.469119
34.07 cell adhesion	4	0.31	FGSG_01321 FGSG_04483 FGSG_09941 FGSG_11164	38	0.27	1.14815	0.471522
01.07.01 biosynthesis of vitamins, cofactors, and prosthetic groups	17	1.33	FGSG_00427 FGSG_02392 FGSG_02433 FGSG_04593 FGSG_04828 FGSG_05036 FGSG_08803 FGSG_08754 FGSG_08977 FGSG_09048 FGSG_13514 FGSG_09239 FGSG_09312 FGSG_17270 FGSG_09991 FGSG_10846 FGSG_13946	177	1.28	1.03906	0.471673
01.05.02.01 nucleotide-sugar metabolism	2	0.15	FGSG_15903 FGSG_03767	17	0.12	1.25	0.474913
20.01.03.03 C4-dicarboxylate transport (e.g. malate, succinate, fumarate)	2	0.15	FGSG_15939 FGSG_03024	17	0.12	1.25	0.474913
34.11.10 response to biotic stimulus	2	0.15	FGSG_07569 FGSG_16654	17	0.12	1.25	0.474913
36 SYSTEMIC INTERACTION WITH THE ENVIRONMENT	2	0.15	FGSG_00051 FGSG_05184	17	0.12	1.25	0.474913
36.20 plant / fungal specific systemic sensing and response	2	0.15	FGSG_00051 FGSG_05184	17	0.12	1.25	0.474913
36.20.18 plant hormonal regulation	2	0.15	FGSG_00051 FGSG_05184	17	0.12	1.25	0.474913
40.01.03.01 regulation of directional cell growth	2	0.15	FGSG_05737 FGSG_11164	17	0.12	1.25	0.474913
01.02.02.09 catabolism of nitrogenous compounds	3	0.23	FGSG_00051 FGSG_11914 FGSG_03414	28	0.2	1.15	0.485897
11.02.01 rRNA synthesis	7	0.54	FGSG_00365 FGSG_11782 FGSG_01446 FGSG_12421 FGSG_05081 FGSG_09929 FGSG_17605	71	0.51	1.05882	0.487811
20.01.01.01 cation transport (H+, Na+, K+, Ca2+ , NH4+, etc.)	25	1.95	FGSG_01309 FGSG_01407 FGSG_01580 FGSG_01789 FGSG_15830 FGSG_04512 FGSG_04240 FGSG_03652 FGSG_03257 FGSG_03229 FGSG_02968 FGSG_16233 FGSG_05259 FGSG_05385 FGSG_05574 FGSG_06060 FGSG_06636 FGSG_13347 FGSG_13385 FGSG_08188 FGSG_08093 FGSG_13715 FGSG_11272 FGSG_17552 FGSG_17637	265	1.91	1.02094	0.488367
30.01 cellular signalling	52	4.06	FGSG_00293 FGSG_00581 FGSG_00732 FGSG_00739 FGSG_00982 FGSG_01058 FGSG_01137 FGSG_01222 FGSG_01337 FGSG_01833 FGSG_01989 FGSG_02751 FGSG_15938 FGSG_15990 FGSG_16049 FGSG_04529 FGSG_04507 FGSG_04483 FGSG_04413 FGSG_04293 FGSG_04159 FGSG_03588 FGSG_16231 FGSG_16354 FGSG_05039 FGSG_05184 FGSG_05259 FGSG_16487 FGSG_16497 FGSG_16530 FGSG_06633 FGSG_06977 FGSG_16710 FGSG_16818 FGSG_08817 FGSG_08695 FGS…	557	4.02	1.00995	0.491709
01.05.09.04 aminosaccharide anabolism	4	0.31	FGSG_01964 FGSG_15914 FGSG_04790 FGSG_09584	39	0.28	1.10714	0.492216
20.01.01.07.05 sulfate/sulfite transport	1	0.07	FGSG_11293	7	0.05	1.4	0.492918
02.01 glycolysis and gluconeogenesis	10	0.78	FGSG_01171 FGSG_01221 FGSG_01686 FGSG_02034 FGSG_06619 FGSG_08622 FGSG_08044 FGSG_09483 FGSG_09960 FGSG_10855	104	0.75	1.04	0.496944
01.02.02 nitrogen metabolism	6	0.46	FGSG_00051 FGSG_11914 FGSG_04413 FGSG_03414 FGSG_05184 FGSG_17552	61	0.44	1.04545	0.500105
01.03.13 regulation of nucleotide/nucleoside/nucleobase metabolism	3	0.23	FGSG_04782 FGSG_12798 FGSG_06633	29	0.2	1.15	0.509903
10.01.05.03.01 meiotic recombination	3	0.23	FGSG_00844 FGSG_01614 FGSG_07962	29	0.2	1.15	0.509903
34.11.01 photoperception and response	4	0.31	FGSG_04592 FGSG_12488 FGSG_04757 FGSG_16544	40	0.28	1.10714	0.512563
14.13 protein/peptide degradation	41	3.2	FGSG_00660 FGSG_00807 FGSG_00925 FGSG_01015 FGSG_01095 FGSG_01231 FGSG_01390 FGSG_01818 FGSG_01917 FGSG_04679 FGSG_04604 FGSG_04592 FGSG_03790 FGSG_03315 FGSG_12488 FGSG_03072 FGSG_03027 FGSG_04757 FGSG_04758 FGSG_04930 FGSG_04936 FGSG_05236 FGSG_12814 FGSG_16544 FGSG_06615 FGSG_08173 FGSG_08012 FGSG_17096 FGSG_09138 FGSG_09309 FGSG_09401 FGSG_17235 FGSG_10188 FGSG_10712 FGSG_11196 FGSG_11164 FGS…	442	3.19	1.00313	0.515225
10.03.05 cell cycle dependent cytoskeleton reorganization	6	0.46	FGSG_00639 FGSG_01137 FGSG_02553 FGSG_04351 FGSG_04890 FGSG_06788	62	0.44	1.04545	0.516384
20.01.01.07 anion transport	6	0.46	FGSG_15939 FGSG_03162 FGSG_03020 FGSG_05555 FGSG_08518 FGSG_11293	62	0.44	1.04545	0.516384
01.20.36 non-ribosomal peptide synthesis	3	0.23	FGSG_03257 FGSG_06507 FGSG_11026	30	0.21	1.09524	0.533303
20.09.04 mitochondrial transport	11	0.86	FGSG_01015 FGSG_15939 FGSG_12694 FGSG_05862 FGSG_06246 FGSG_06636 FGSG_08931 FGSG_13498 FGSG_09297 FGSG_13562 FGSG_09713	118	0.85	1.01176	0.534764
01.01.11.01 metabolism of alanine	1	0.07	FGSG_00825	8	0.05	1.4	0.539813
01.05.07 C-3 compound metabolism	1	0.07	FGSG_07017	8	0.05	1.4	0.539813
01.06.02.03 sphingolipid metabolism	1	0.07	FGSG_11653	8	0.05	1.4	0.539813
32.07.07.01 catalase reaction	1	0.07	FGSG_02974	8	0.05	1.4	0.539813
01.05.09 aminosaccharide metabolism	6	0.46	FGSG_11653 FGSG_01964 FGSG_15914 FGSG_04790 FGSG_09584 FGSG_10884	64	0.46	1	0.548298
01.01.06.06.02 degradation of lysine	2	0.15	FGSG_08350 FGSG_10925	20	0.14	1.07143	0.563651
01.01.09.06.01 biosynthesis of tryptophan	2	0.15	FGSG_03880 FGSG_12355	20	0.14	1.07143	0.563651
01.07.04 utilization of vitamins, cofactors, and prosthetic groups	2	0.15	FGSG_00320 FGSG_02330	20	0.14	1.07143	0.563651
34.11.03.11 pH response	2	0.15	FGSG_07569 FGSG_16654	20	0.14	1.07143	0.563651
01.01.03.01.02 degradation of glutamine	1	0.07	FGSG_01801	9	0.06	1.16667	0.582375
01.03.04.01 pyrimidine nucleotide/nucleoside/nucleobase catabolism	1	0.07	FGSG_04235	9	0.06	1.16667	0.582375
01.08 metabolism of intercellular mediators	1	0.07	FGSG_17089	9	0.06	1.16667	0.582375
02.08 pyruvate dehydrogenase complex	1	0.07	FGSG_08622	9	0.06	1.16667	0.582375
11.04.03.03 5^-end processing	1	0.07	FGSG_08445	9	0.06	1.16667	0.582375
38 TRANSPOSABLE ELEMENTS, VIRAL AND PLASMID PROTEINS	1	0.07	FGSG_08400	9	0.06	1.16667	0.582375
01.01.11.04.01 biosynthesis of leucine	2	0.15	FGSG_02717 FGSG_08510	21	0.15	1	0.590735
01.20.37.01 metabolism of thioredoxin, glutaredoxin, glutathion	2	0.15	FGSG_02000 FGSG_09991	21	0.15	1	0.590735
18.02.07 regulator of receptor activity	1	0.07	FGSG_09766	10	0.07	1	0.621003
32.01.04 pH stress response	1	0.07	FGSG_17637	10	0.07	1	0.621003
32.07.07.05 peroxidase reaction	1	0.07	FGSG_02668	10	0.07	1	0.621003
34.07.02 cell-matrix adhesion	1	0.07	FGSG_01321	10	0.07	1	0.621003
40.10.02.03.02 induction of apoptosis by intracellular signals	1	0.07	FGSG_07549	10	0.07	1	0.621003
01.01.03.01 metabolism of glutamine	1	0.07	FGSG_01801	16	0.11	0.636364	1
01.01.03.02.01 biosynthesis of glutamate	3	0.23	FGSG_00175 FGSG_01801 FGSG_17445	41	0.29	0.793103	1
01.01.03.05.01 biosynthesis of arginine	1	0.07	FGSG_06751	27	0.19	0.368421	1
01.01.06.01 metabolism of aspartate	2	0.15	FGSG_04298 FGSG_17089	25	0.18	0.833333	1
01.01.06.01.02 degradation of aspartate	1	0.07	FGSG_17089	15	0.1	0.7	1
01.01.06.05 metabolism of methionine	3	0.23	FGSG_06544 FGSG_08310 FGSG_09820	44	0.31	0.741935	1
01.01.06.05.01 biosynthesis of methionine	2	0.15	FGSG_06544 FGSG_08310	27	0.19	0.789474	1
01.01.09.03.01 biosynthesis of cysteine	1	0.07	FGSG_06544	12	0.08	0.875	1
01.01.09.06.02 degradation of tryptophan	1	0.07	FGSG_04828	14	0.1	0.7	1
01.01.09.07 metabolism of histidine	1	0.07	FGSG_10194	21	0.15	0.466667	1
01.01.09.07.01 biosynthesis of histidine	1	0.07	FGSG_10194	18	0.13	0.538462	1
01.01.11.03.02 degradation of valine	1	0.07	FGSG_07019	11	0.07	1	1
01.01.13 regulation of amino acid metabolism	5	0.39	FGSG_00144 FGSG_03929 FGSG_03214 FGSG_06615 FGSG_16774	67	0.48	0.8125	1
01.02.03 sulfur metabolism	1	0.07	FGSG_11653	18	0.13	0.538462	1
01.03 nucleotide/nucleoside/nucleobase metabolism	35	2.73	FGSG_00361 FGSG_00365 FGSG_00388 FGSG_00639 FGSG_00861 FGSG_01580 FGSG_15839 FGSG_15903 FGSG_04235 FGSG_04028 FGSG_03652 FGSG_03026 FGSG_16233 FGSG_04782 FGSG_05331 FGSG_05509 FGSG_05533 FGSG_12798 FGSG_05738 FGSG_06586 FGSG_06633 FGSG_06863 FGSG_16741 FGSG_08817 FGSG_08722 FGSG_08350 FGSG_16972 FGSG_09022 FGSG_09453 FGSG_09584 FGSG_17138 FGSG_17270 FGSG_10290 FGSG_17327 FGSG_11457	406	2.93	0.931741	1
01.03.01 purin nucleotide/nucleoside/nucleobase metabolism	12	0.93	FGSG_00388 FGSG_00639 FGSG_00861 FGSG_04235 FGSG_05533 FGSG_16741 FGSG_08817 FGSG_08350 FGSG_16972 FGSG_09453 FGSG_17270 FGSG_11457	149	1.07	0.869159	1
01.03.01.03 purine nucleotide/nucleoside/nucleobase anabolism	2	0.15	FGSG_00861 FGSG_09453	34	0.24	0.625	1
01.03.04.03 pyrimidine nucleotide/nucleoside/nucleobase anabolism	2	0.15	FGSG_04782 FGSG_17138	23	0.16	0.9375	1
01.03.07 deoxyribonucleotide metabolism	2	0.15	FGSG_03026 FGSG_17138	24	0.17	0.882353	1
01.03.16.01 RNA degradation	3	0.23	FGSG_00388 FGSG_05509 FGSG_09022	69	0.49	0.469388	1
01.04 phosphate metabolism	42	3.28	FGSG_11754 FGSG_00543 FGSG_00639 FGSG_00844 FGSG_01015 FGSG_01058 FGSG_01137 FGSG_01165 FGSG_01309 FGSG_01430 FGSG_02212 FGSG_15839 FGSG_04085 FGSG_03880 FGSG_12355 FGSG_05013 FGSG_05062 FGSG_12704 FGSG_05533 FGSG_05751 FGSG_06330 FGSG_16497 FGSG_06974 FGSG_06977 FGSG_07017 FGSG_07549 FGSG_16710 FGSG_16741 FGSG_16818 FGSG_08817 FGSG_08468 FGSG_16972 FGSG_17001 FGSG_09408 FGSG_09584 FGSG_09766 FGS…	595	4.3	0.762791	1
01.04.04 regulation of phosphate metabolism	1	0.07	FGSG_08468	33	0.23	0.304348	1
01.05.13.01 S-adenosyl-methionine - homocysteine cycle	3	0.23	FGSG_15830 FGSG_05184 FGSG_08445	33	0.23	1	1
01.06.02 membrane lipid metabolism	9	0.7	FGSG_11653 FGSG_01309 FGSG_01640 FGSG_15705 FGSG_03851 FGSG_05297 FGSG_06462 FGSG_09004 FGSG_09424	153	1.1	0.636364	1
01.06.02.01 phospholipid metabolism	6	0.46	FGSG_01309 FGSG_15705 FGSG_05297 FGSG_06462 FGSG_09004 FGSG_09424	123	0.88	0.522727	1
01.06.02.02 glycolipid metabolism	2	0.15	FGSG_01640 FGSG_03851	38	0.27	0.555556	1
01.06.06 isoprenoid metabolism	13	1.01	FGSG_02392 FGSG_04592 FGSG_12488 FGSG_03191 FGSG_04757 FGSG_16544 FGSG_09643 FGSG_09960 FGSG_10064 FGSG_11038 FGSG_10991 FGSG_13888 FGSG_17598	169	1.22	0.827869	1
01.06.06.11 tetracyclic and pentacyclic triterpenes (cholesterin, steroids and hopanoids) metabolism	9	0.7	FGSG_04592 FGSG_12488 FGSG_04757 FGSG_16544 FGSG_09643 FGSG_10064 FGSG_10991 FGSG_13888 FGSG_17598	129	0.93	0.752688	1
01.06.10 regulation of lipid, fatty acid and isoprenoid metabolism	1	0.07	FGSG_08543	39	0.28	0.25	1
01.20.15.03 metabolism of ubiquinone	1	0.07	FGSG_09239	13	0.09	0.777778	1
01.20.17.03 metabolism of amines	3	0.23	FGSG_12390 FGSG_08407 FGSG_11008	35	0.25	0.92	1
01.20.19 metabolism of secondary products derived from glycine, L-serine and L-alanine	2	0.15	FGSG_05623 FGSG_08977	32	0.23	0.652174	1
01.20.19.01 metabolism of porphyrins	1	0.07	FGSG_08977	25	0.18	0.388889	1
02.10 tricarboxylic-acid pathway (citrate cycle, Krebs cycle, TCA cycle)	4	0.31	FGSG_00175 FGSG_08622 FGSG_09006 FGSG_17445	54	0.39	0.794872	1
02.11.05 accessory proteins of electron transport and membrane-associated energy conservation	4	0.31	FGSG_01926 FGSG_09006 FGSG_09332 FGSG_10846	49	0.35	0.885714	1
02.45.11 conversion to kinetic energy (e.g. movement)	1	0.07	FGSG_11708	24	0.17	0.411765	1
02.45.15 energy generation (e.g. ATP synthase)	2	0.15	FGSG_01309 FGSG_15830	25	0.18	0.833333	1
10 CELL CYCLE AND DNA PROCESSING	88	6.88	FGSG_00189 FGSG_00361 FGSG_00504 FGSG_00543 FGSG_11782 FGSG_00639 FGSG_00660 FGSG_00844 FGSG_01058 FGSG_01137 FGSG_01165 FGSG_01212 FGSG_01273 FGSG_01351 FGSG_01580 FGSG_01614 FGSG_01689 FGSG_01964 FGSG_01985 FGSG_02267 FGSG_02525 FGSG_02527 FGSG_02553 FGSG_15830 FGSG_15839 FGSG_15914 FGSG_16005 FGSG_04604 FGSG_04351 FGSG_04298 FGSG_04293 FGSG_04238 FGSG_04154 FGSG_04028 FGSG_03761 FGSG_03652 FGS…	1072	7.75	0.887742	1
10.01 DNA processing	54	4.22	FGSG_00361 FGSG_00504 FGSG_00543 FGSG_11782 FGSG_00844 FGSG_01165 FGSG_01212 FGSG_01580 FGSG_01614 FGSG_01689 FGSG_01985 FGSG_02527 FGSG_15830 FGSG_15839 FGSG_04298 FGSG_04293 FGSG_04238 FGSG_04154 FGSG_04028 FGSG_03761 FGSG_03652 FGSG_12421 FGSG_16233 FGSG_05013 FGSG_05331 FGSG_05413 FGSG_05533 FGSG_05737 FGSG_05751 FGSG_06231 FGSG_06330 FGSG_06834 FGSG_07549 FGSG_07952 FGSG_07962 FGSG_16710 FGS…	594	4.29	0.983683	1
10.01.02 DNA topology	8	0.62	FGSG_00504 FGSG_15839 FGSG_04028 FGSG_05013 FGSG_05751 FGSG_06834 FGSG_07962 FGSG_09766	98	0.7	0.885714	1
10.01.05 DNA recombination and DNA repair	26	2.03	FGSG_00361 FGSG_00844 FGSG_01165 FGSG_01614 FGSG_01689 FGSG_15839 FGSG_04238 FGSG_04154 FGSG_04028 FGSG_05013 FGSG_05331 FGSG_05533 FGSG_05737 FGSG_05751 FGSG_06330 FGSG_06834 FGSG_07549 FGSG_07962 FGSG_16767 FGSG_08400 FGSG_09766 FGSG_17138 FGSG_17227 FGSG_10290 FGSG_10384 FGSG_17327	309	2.23	0.910314	1
10.01.05.01 DNA repair	22	1.72	FGSG_00361 FGSG_00844 FGSG_01165 FGSG_01614 FGSG_01689 FGSG_04238 FGSG_04154 FGSG_04028 FGSG_05013 FGSG_05331 FGSG_05533 FGSG_05751 FGSG_06330 FGSG_06834 FGSG_07549 FGSG_07962 FGSG_16767 FGSG_09766 FGSG_17138 FGSG_17227 FGSG_10290 FGSG_17327	267	1.93	0.891192	1
10.01.09 DNA restriction or modification	25	1.95	FGSG_11782 FGSG_01985 FGSG_02527 FGSG_15830 FGSG_15839 FGSG_04298 FGSG_04293 FGSG_03761 FGSG_12421 FGSG_05013 FGSG_05413 FGSG_05751 FGSG_06231 FGSG_07952 FGSG_07962 FGSG_16710 FGSG_08722 FGSG_08617 FGSG_13370 FGSG_09339 FGSG_09740 FGSG_09766 FGSG_17227 FGSG_17310 FGSG_17523	282	2.03	0.960591	1
10.01.09.05 DNA conformation modification (e.g. chromatin)	25	1.95	FGSG_11782 FGSG_01985 FGSG_02527 FGSG_15830 FGSG_15839 FGSG_04298 FGSG_04293 FGSG_03761 FGSG_12421 FGSG_05013 FGSG_05413 FGSG_05751 FGSG_06231 FGSG_07952 FGSG_07962 FGSG_16710 FGSG_08722 FGSG_08617 FGSG_13370 FGSG_09339 FGSG_09740 FGSG_09766 FGSG_17227 FGSG_17310 FGSG_17523	274	1.98	0.984848	1
10.01.11 regulation of DNA processing	1	0.07	FGSG_15839	11	0.07	1	1
10.03 cell cycle	58	4.53	FGSG_00189 FGSG_00361 FGSG_00504 FGSG_00543 FGSG_00639 FGSG_00660 FGSG_00844 FGSG_01058 FGSG_01137 FGSG_01165 FGSG_01273 FGSG_01351 FGSG_01580 FGSG_01964 FGSG_02267 FGSG_02525 FGSG_02553 FGSG_15839 FGSG_15914 FGSG_16005 FGSG_04604 FGSG_04351 FGSG_04238 FGSG_04154 FGSG_03652 FGSG_16233 FGSG_04790 FGSG_04890 FGSG_05013 FGSG_05085 FGSG_12690 FGSG_05331 FGSG_05737 FGSG_12862 FGSG_06330 FGSG_06615 FGS…	698	5.04	0.89881	1
10.03.01 mitotic cell cycle and cell cycle control	39	3.05	FGSG_00361 FGSG_00504 FGSG_00543 FGSG_00660 FGSG_01058 FGSG_01137 FGSG_01351 FGSG_02267 FGSG_02525 FGSG_02553 FGSG_15839 FGSG_04604 FGSG_04351 FGSG_04238 FGSG_04790 FGSG_04890 FGSG_05013 FGSG_05085 FGSG_12690 FGSG_05331 FGSG_06330 FGSG_06615 FGSG_06788 FGSG_06977 FGSG_07055 FGSG_07549 FGSG_16710 FGSG_08817 FGSG_08468 FGSG_08173 FGSG_09004 FGSG_09125 FGSG_09408 FGSG_09520 FGSG_09584 FGSG_09592 FGS…	500	3.61	0.844875	1
10.03.01.01 mitotic cell cycle	14	1.09	FGSG_00361 FGSG_00504 FGSG_00660 FGSG_02553 FGSG_04351 FGSG_05013 FGSG_05331 FGSG_06788 FGSG_08468 FGSG_09408 FGSG_09592 FGSG_10384 FGSG_17310 FGSG_17523	199	1.43	0.762238	1
10.03.01.01.01 G1 phase of mitotic cell cycle	1	0.07	FGSG_17310	34	0.24	0.291667	1
10.03.01.01.03 G1/S transition of mitotic cell cycle	2	0.15	FGSG_08468 FGSG_10384	46	0.33	0.454545	1
10.03.01.01.05 S phase of mitotic cell cycle	1	0.07	FGSG_08468	14	0.1	0.7	1
10.03.01.01.09 G2/M transition of mitotic cell cycle	2	0.15	FGSG_08468 FGSG_17523	43	0.31	0.483871	1
10.03.01.02 cell cycle arrest	2	0.15	FGSG_06330 FGSG_07549	28	0.2	0.75	1
10.03.02.01 meiosis I	1	0.07	FGSG_08468	11	0.07	1	1
10.03.04 nuclear and chromosomal cycle	5	0.39	FGSG_00543 FGSG_00639 FGSG_02525 FGSG_04890 FGSG_09408	105	0.75	0.52	1
10.03.04.05 chromosome segregation/division	4	0.31	FGSG_00543 FGSG_00639 FGSG_02525 FGSG_09408	57	0.41	0.756098	1
10.03.04.09 nuclear migration	1	0.07	FGSG_04890	17	0.12	0.583333	1
11.02 RNA synthesis	83	6.49	FGSG_00144 FGSG_11709 FGSG_00365 FGSG_00504 FGSG_11782 FGSG_00665 FGSG_00982 FGSG_01128 FGSG_01212 FGSG_01321 FGSG_01337 FGSG_01446 FGSG_02000 FGSG_02527 FGSG_02750 FGSG_15830 FGSG_15839 FGSG_15994 FGSG_04582 FGSG_04298 FGSG_04293 FGSG_04085 FGSG_04028 FGSG_03929 FGSG_03880 FGSG_12355 FGSG_03761 FGSG_03727 FGSG_03611 FGSG_12421 FGSG_03246 FGSG_03214 FGSG_16228 FGSG_16321 FGSG_04782 FGSG_05013 FGS…	956	6.91	0.939219	1
11.02.02 tRNA synthesis	2	0.15	FGSG_00365 FGSG_04582	55	0.39	0.384615	1
11.02.03 mRNA synthesis	77	6.02	FGSG_00144 FGSG_11709 FGSG_00365 FGSG_00504 FGSG_11782 FGSG_00665 FGSG_00982 FGSG_01128 FGSG_01212 FGSG_01321 FGSG_01337 FGSG_01446 FGSG_02000 FGSG_02527 FGSG_02750 FGSG_15830 FGSG_15839 FGSG_15994 FGSG_04298 FGSG_04293 FGSG_04085 FGSG_04028 FGSG_03929 FGSG_03880 FGSG_12355 FGSG_03761 FGSG_03727 FGSG_03611 FGSG_03246 FGSG_03214 FGSG_16228 FGSG_16321 FGSG_04782 FGSG_05013 FGSG_05309 FGSG_05413 FGS…	876	6.33	0.951027	1
11.02.03.01 general transcription activities	8	0.62	FGSG_00144 FGSG_00365 FGSG_02000 FGSG_03214 FGSG_05413 FGSG_05751 FGSG_09919 FGSG_17310	190	1.37	0.452555	1
11.02.03.01.01 transcription initiation	1	0.07	FGSG_17310	48	0.34	0.205882	1
11.02.03.01.04 transcription elongation	1	0.07	FGSG_09919	27	0.19	0.368421	1
11.02.03.01.07 transcription termination	1	0.07	FGSG_05413	16	0.11	0.636364	1
11.02.03.04 transcriptional control	69	5.39	FGSG_00144 FGSG_11709 FGSG_00504 FGSG_11782 FGSG_00665 FGSG_00982 FGSG_01128 FGSG_01212 FGSG_01321 FGSG_01337 FGSG_01446 FGSG_02527 FGSG_02750 FGSG_15830 FGSG_15839 FGSG_15994 FGSG_04298 FGSG_04293 FGSG_04085 FGSG_04028 FGSG_03929 FGSG_03880 FGSG_12355 FGSG_03761 FGSG_03727 FGSG_03611 FGSG_03246 FGSG_03214 FGSG_16228 FGSG_16321 FGSG_04782 FGSG_05013 FGSG_05309 FGSG_05444 FGSG_05533 FGSG_12798 FGS…	761	5.5	0.98	1
11.02.03.04.01 transcription activation	17	1.33	FGSG_01321 FGSG_01446 FGSG_15994 FGSG_04293 FGSG_03929 FGSG_03727 FGSG_03246 FGSG_16228 FGSG_16321 FGSG_04782 FGSG_05013 FGSG_05309 FGSG_12798 FGSG_16774 FGSG_09339 FGSG_17305 FGSG_13946	184	1.33	1	1
11.04.03 mRNA processing (splicing, 5^-, 3^-end processing)	19	1.48	FGSG_01337 FGSG_04592 FGSG_04028 FGSG_12421 FGSG_12488 FGSG_04757 FGSG_05737 FGSG_06101 FGSG_06266 FGSG_16544 FGSG_06834 FGSG_07245 FGSG_08445 FGSG_08432 FGSG_08173 FGSG_09022 FGSG_09766 FGSG_17605 FGSG_17702	277	2	0.74	1
11.04.03.01 splicing	16	1.25	FGSG_01337 FGSG_04592 FGSG_04028 FGSG_12421 FGSG_12488 FGSG_04757 FGSG_05737 FGSG_06101 FGSG_06266 FGSG_16544 FGSG_06834 FGSG_07245 FGSG_08432 FGSG_09022 FGSG_09766 FGSG_17702	214	1.54	0.811688	1
11.04.03.11 control of mRNA stability	2	0.15	FGSG_04028 FGSG_09766	29	0.2	0.75	1
12 PROTEIN SYNTHESIS	27	2.11	FGSG_00372 FGSG_00649 FGSG_01391 FGSG_01541 FGSG_02511 FGSG_12182 FGSG_12187 FGSG_04582 FGSG_04403 FGSG_04039 FGSG_03456 FGSG_05327 FGSG_05737 FGSG_06101 FGSG_06308 FGSG_16638 FGSG_06977 FGSG_07333 FGSG_08173 FGSG_09003 FGSG_09022 FGSG_09740 FGSG_09766 FGSG_09795 FGSG_09929 FGSG_17605 FGSG_17707	439	3.17	0.665615	1
12.01 ribosome biogenesis	20	1.56	FGSG_00372 FGSG_00649 FGSG_01541 FGSG_02511 FGSG_12182 FGSG_12187 FGSG_04403 FGSG_04039 FGSG_05327 FGSG_06101 FGSG_06308 FGSG_06977 FGSG_07333 FGSG_08173 FGSG_09003 FGSG_09740 FGSG_09766 FGSG_09795 FGSG_09929 FGSG_17707	255	1.84	0.847826	1
12.01.01 ribosomal proteins	11	0.86	FGSG_00649 FGSG_01541 FGSG_12182 FGSG_12187 FGSG_05327 FGSG_06308 FGSG_07333 FGSG_09003 FGSG_09740 FGSG_09766 FGSG_09929	165	1.19	0.722689	1
12.04 translation	8	0.62	FGSG_00649 FGSG_01391 FGSG_01541 FGSG_04582 FGSG_03456 FGSG_06101 FGSG_16638 FGSG_17605	218	1.57	0.394904	1
12.04.01 translation initiation	1	0.07	FGSG_16638	61	0.44	0.159091	1
12.04.02 translation elongation	2	0.15	FGSG_01391 FGSG_01541	25	0.18	0.833333	1
12.07 translational control	3	0.23	FGSG_05737 FGSG_09022 FGSG_17605	84	0.6	0.383333	1
12.10 aminoacyl-tRNA-synthetases	2	0.15	FGSG_04582 FGSG_03456	45	0.32	0.46875	1
14 PROTEIN FATE (folding, modification, destination)	99	7.74	FGSG_00189 FGSG_11754 FGSG_00543 FGSG_00581 FGSG_00639 FGSG_00660 FGSG_00807 FGSG_00925 FGSG_01015 FGSG_01058 FGSG_01095 FGSG_01137 FGSG_01169 FGSG_01231 FGSG_01374 FGSG_01390 FGSG_01640 FGSG_01818 FGSG_01917 FGSG_01985 FGSG_02212 FGSG_15705 FGSG_15830 FGSG_15903 FGSG_04679 FGSG_04604 FGSG_04592 FGSG_04483 FGSG_04298 FGSG_03851 FGSG_03790 FGSG_03767 FGSG_03761 FGSG_12397 FGSG_03315 FGSG_12488 FGS…	1449	10.4	0.744231	1
14.01 protein folding and stabilization	6	0.46	FGSG_01015 FGSG_04911 FGSG_06246 FGSG_06266 FGSG_16807 FGSG_09362	137	0.99	0.464646	1
14.04 protein targeting, sorting and translocation	15	1.17	FGSG_00581 FGSG_00925 FGSG_01015 FGSG_01169 FGSG_01374 FGSG_03851 FGSG_05727 FGSG_05862 FGSG_06246 FGSG_16807 FGSG_08285 FGSG_16972 FGSG_17096 FGSG_13498 FGSG_09713	314	2.27	0.515419	1
14.07 protein modification	72	5.63	FGSG_00189 FGSG_11754 FGSG_00543 FGSG_00660 FGSG_01058 FGSG_01095 FGSG_01137 FGSG_01231 FGSG_01374 FGSG_01390 FGSG_01640 FGSG_01818 FGSG_01917 FGSG_01985 FGSG_15705 FGSG_15830 FGSG_15903 FGSG_04604 FGSG_04483 FGSG_04298 FGSG_03767 FGSG_03761 FGSG_12397 FGSG_03315 FGSG_03072 FGSG_03027 FGSG_04758 FGSG_04911 FGSG_04930 FGSG_04936 FGSG_05218 FGSG_05236 FGSG_05297 FGSG_05413 FGSG_05607 FGSG_05727 FGS…	849	6.14	0.916938	1
14.07.01 modification with fatty acids (e.g. myristylation, palmitylation, farnesylation)	1	0.07	FGSG_08543	46	0.33	0.212121	1
14.07.03 modification by phosphorylation, dephosphorylation, autophosphorylation	12	0.93	FGSG_11754 FGSG_00543 FGSG_01058 FGSG_01137 FGSG_16497 FGSG_06977 FGSG_16710 FGSG_16818 FGSG_08950 FGSG_08468 FGSG_17001 FGSG_09408	249	1.8	0.516667	1
14.07.04 modification by acetylation, deacetylation	6	0.46	FGSG_01985 FGSG_05751 FGSG_09138 FGSG_17227 FGSG_17310 FGSG_11317	82	0.59	0.779661	1
14.07.05 modification by ubiquitination, deubiquitination	5	0.39	FGSG_00660 FGSG_01231 FGSG_04604 FGSG_06615 FGSG_08173	139	1	0.39	1
14.07.07 modification by ubiquitin-related proteins	2	0.15	FGSG_00660 FGSG_06615	45	0.32	0.46875	1
14.07.11.01 autoproteolytic processing	1	0.07	FGSG_01917	22	0.15	0.466667	1
14.10 assembly of protein complexes	7	0.54	FGSG_00639 FGSG_02212 FGSG_12694 FGSG_05862 FGSG_06615 FGSG_07245 FGSG_10846	251	1.81	0.298343	1
14.13.01 cytoplasmic and nuclear protein degradation	23	1.79	FGSG_00660 FGSG_01231 FGSG_01390 FGSG_01917 FGSG_04592 FGSG_03315 FGSG_12488 FGSG_03027 FGSG_04757 FGSG_04758 FGSG_04930 FGSG_04936 FGSG_05236 FGSG_12814 FGSG_16544 FGSG_06615 FGSG_08173 FGSG_08012 FGSG_09309 FGSG_10712 FGSG_11164 FGSG_11411 FGSG_11405	298	2.15	0.832558	1
14.13.01.01 proteasomal degradation (ubiquitin/proteasomal pathway)	7	0.54	FGSG_00660 FGSG_01231 FGSG_01917 FGSG_04930 FGSG_12814 FGSG_06615 FGSG_08173	173	1.25	0.432	1
16 PROTEIN WITH BINDING FUNCTION OR COFACTOR REQUIREMENT (structural or catalytic)	264	20.6	FGSG_11708 FGSG_11709 FGSG_11754 FGSG_00361 FGSG_00365 FGSG_00372 FGSG_00388 FGSG_00398 FGSG_00427 FGSG_00485 FGSG_00490 FGSG_00504 FGSG_00550 FGSG_11782 FGSG_00639 FGSG_00649 FGSG_00655 FGSG_00660 FGSG_00665 FGSG_00739 FGSG_00783 FGSG_00811 FGSG_00825 FGSG_00844 FGSG_11843 FGSG_00861 FGSG_00925 FGSG_01015 FGSG_01058 FGSG_01137 FGSG_01165 FGSG_01212 FGSG_01222 FGSG_01309 FGSG_01321 FGSG_01337 FGS…	3107	22.4	0.919643	1
16.01 protein binding	94	7.35	FGSG_11708 FGSG_00365 FGSG_00372 FGSG_00504 FGSG_00550 FGSG_11782 FGSG_00639 FGSG_00649 FGSG_00660 FGSG_00811 FGSG_00844 FGSG_01015 FGSG_01058 FGSG_01165 FGSG_01212 FGSG_01222 FGSG_01309 FGSG_01321 FGSG_01337 FGSG_01446 FGSG_01614 FGSG_01917 FGSG_02212 FGSG_02267 FGSG_02421 FGSG_02553 FGSG_15830 FGSG_15839 FGSG_04592 FGSG_04582 FGSG_04512 FGSG_04483 FGSG_04403 FGSG_04351 FGSG_04240 FGSG_04154 FGS…	1591	11.5	0.63913	1
16.01.01 receptor binding	1	0.07	FGSG_09766	19	0.13	0.538462	1
16.03.01 DNA binding	42	3.28	FGSG_11709 FGSG_00365 FGSG_00388 FGSG_00504 FGSG_11782 FGSG_00844 FGSG_01165 FGSG_01212 FGSG_15830 FGSG_15839 FGSG_04293 FGSG_04154 FGSG_03929 FGSG_03246 FGSG_05013 FGSG_05737 FGSG_05751 FGSG_05925 FGSG_06231 FGSG_06246 FGSG_06330 FGSG_16446 FGSG_06586 FGSG_06834 FGSG_07549 FGSG_07952 FGSG_07962 FGSG_16767 FGSG_16774 FGSG_16851 FGSG_08617 FGSG_13386 FGSG_17116 FGSG_09080 FGSG_09339 FGSG_09592 FGS…	467	3.37	0.973294	1
16.06 motor protein binding	1	0.07	FGSG_11708	26	0.18	0.388889	1
16.07 structural protein binding	1	0.07	FGSG_00639	56	0.4	0.175	1
16.09 lipid binding	1	0.07	FGSG_04235	68	0.49	0.142857	1
16.13.01 sugar binding	2	0.15	FGSG_07569 FGSG_16654	26	0.18	0.833333	1
16.17.01 calcium binding	9	0.7	FGSG_01222 FGSG_02851 FGSG_04930 FGSG_12814 FGSG_16497 FGSG_06649 FGSG_09362 FGSG_11164 FGSG_17552	98	0.7	1	1
16.19 nucleotide/nucleoside/nucleobase binding	70	5.47	FGSG_11708 FGSG_11754 FGSG_00398 FGSG_00504 FGSG_00639 FGSG_00844 FGSG_01015 FGSG_01058 FGSG_01137 FGSG_01165 FGSG_01321 FGSG_01391 FGSG_01614 FGSG_02212 FGSG_02511 FGSG_15839 FGSG_04582 FGSG_04512 FGSG_04483 FGSG_04403 FGSG_04235 FGSG_04154 FGSG_04085 FGSG_04028 FGSG_03880 FGSG_12355 FGSG_03456 FGSG_04890 FGSG_05013 FGSG_12704 FGSG_05533 FGSG_05751 FGSG_05908 FGSG_06101 FGSG_06231 FGSG_06266 FGS…	861	6.22	0.879421	1
16.19.03 ATP binding	51	3.99	FGSG_11708 FGSG_11754 FGSG_00504 FGSG_00844 FGSG_01015 FGSG_01058 FGSG_01137 FGSG_01165 FGSG_01614 FGSG_02212 FGSG_15839 FGSG_04582 FGSG_04512 FGSG_04154 FGSG_04085 FGSG_04028 FGSG_03880 FGSG_12355 FGSG_03456 FGSG_04890 FGSG_05013 FGSG_12704 FGSG_05533 FGSG_05751 FGSG_06101 FGSG_06231 FGSG_06330 FGSG_16497 FGSG_06834 FGSG_07017 FGSG_07549 FGSG_07962 FGSG_16710 FGSG_16818 FGSG_08688 FGSG_08509 FGS…	652	4.71	0.847134	1
16.19.05 GTP binding	11	0.86	FGSG_00639 FGSG_01391 FGSG_04483 FGSG_04403 FGSG_05908 FGSG_16638 FGSG_08817 FGSG_16972 FGSG_09022 FGSG_09795 FGSG_11448	132	0.95	0.905263	1
18 REGULATION OF METABOLISM AND PROTEIN FUNCTION	30	2.34	FGSG_00144 FGSG_11754 FGSG_00581 FGSG_00660 FGSG_01058 FGSG_01273 FGSG_01321 FGSG_01337 FGSG_01446 FGSG_01917 FGSG_02000 FGSG_15830 FGSG_04483 FGSG_04105 FGSG_03214 FGSG_16459 FGSG_16497 FGSG_06586 FGSG_06977 FGSG_16710 FGSG_16818 FGSG_08722 FGSG_08468 FGSG_13385 FGSG_08173 FGSG_17001 FGSG_09339 FGSG_09408 FGSG_09713 FGSG_09766	507	3.66	0.639344	1
18.01 regulation by	15	1.17	FGSG_11754 FGSG_00581 FGSG_01058 FGSG_01321 FGSG_16497 FGSG_06586 FGSG_06977 FGSG_16710 FGSG_16818 FGSG_08468 FGSG_17001 FGSG_09339 FGSG_09408 FGSG_09713 FGSG_09766	249	1.8	0.65	1
18.01.01 regulation by modification	9	0.7	FGSG_11754 FGSG_01058 FGSG_16497 FGSG_06977 FGSG_16710 FGSG_16818 FGSG_08468 FGSG_17001 FGSG_09408	142	1.02	0.686275	1
18.01.07 regulation by binding / dissociation	6	0.46	FGSG_00581 FGSG_01321 FGSG_06586 FGSG_09339 FGSG_09713 FGSG_09766	112	0.81	0.567901	1
18.02 regulation of protein activity	28	2.19	FGSG_00144 FGSG_11754 FGSG_00581 FGSG_00660 FGSG_01058 FGSG_01273 FGSG_01321 FGSG_01337 FGSG_01446 FGSG_01917 FGSG_02000 FGSG_15830 FGSG_04483 FGSG_04105 FGSG_03214 FGSG_16459 FGSG_16497 FGSG_06586 FGSG_16710 FGSG_16818 FGSG_08722 FGSG_08468 FGSG_13385 FGSG_08173 FGSG_17001 FGSG_09339 FGSG_09408 FGSG_09766	497	3.59	0.610028	1
18.02.01 enzymatic activity regulation / enzyme regulator	8	0.62	FGSG_00581 FGSG_00660 FGSG_01058 FGSG_01273 FGSG_01917 FGSG_04483 FGSG_16710 FGSG_08468	310	2.24	0.276786	1
18.02.01.01 enzyme activator	6	0.46	FGSG_00581 FGSG_00660 FGSG_01273 FGSG_01917 FGSG_04483 FGSG_08468	140	1.01	0.455446	1
18.02.01.01.01 GTPase activator (GAP)	2	0.15	FGSG_00581 FGSG_01917	49	0.35	0.428571	1
18.02.03 guanyl-nucleotide exchange factor (GEF)	2	0.15	FGSG_00581 FGSG_08173	28	0.2	0.75	1
18.02.05 regulator of G-protein signalling	1	0.07	FGSG_04105	24	0.17	0.411765	1
20.01.01.01.01 heavy metal ion transport (Cu+, Fe3+, etc.)	9	0.7	FGSG_01789 FGSG_03257 FGSG_05385 FGSG_05574 FGSG_06060 FGSG_06636 FGSG_13347 FGSG_08188 FGSG_08093	98	0.7	1	1
20.01.01.07.07 phosphate transport	1	0.07	FGSG_15939	21	0.15	0.466667	1
20.01.10 protein transport	11	0.86	FGSG_01015 FGSG_01917 FGSG_04483 FGSG_04890 FGSG_12694 FGSG_05862 FGSG_06246 FGSG_08615 FGSG_08173 FGSG_16972 FGSG_09713	245	1.77	0.485876	1
20.01.17 nucleotide/nucleoside/nucleobase transport	2	0.15	FGSG_16293 FGSG_08931	29	0.2	0.75	1
20.01.21 RNA transport	2	0.15	FGSG_08173 FGSG_17605	63	0.45	0.333333	1
20.03.22 transport ATPases	7	0.54	FGSG_02212 FGSG_04512 FGSG_12704 FGSG_16658 FGSG_08188 FGSG_11272 FGSG_17637	119	0.86	0.627907	1
20.03.25 ABC transporters	5	0.39	FGSG_03862 FGSG_12704 FGSG_13514 FGSG_10547 FGSG_11272	93	0.67	0.58209	1
20.09.01 nuclear transport	2	0.15	FGSG_11782 FGSG_08173	83	0.6	0.25	1
20.09.05 non-vesicular ER transport	1	0.07	FGSG_16972	12	0.08	0.875	1
20.09.07 vesicular transport (Golgi network, etc.)	13	1.01	FGSG_00581 FGSG_01374 FGSG_01784 FGSG_01917 FGSG_04483 FGSG_04351 FGSG_03851 FGSG_05727 FGSG_06473 FGSG_06788 FGSG_07245 FGSG_08188 FGSG_09429	263	1.9	0.531579	1
20.09.07.03 ER to Golgi transport	3	0.23	FGSG_01917 FGSG_04483 FGSG_03851	72	0.52	0.442308	1
20.09.07.05 intra Golgi transport	3	0.23	FGSG_01374 FGSG_05727 FGSG_06473	35	0.25	0.92	1
20.09.07.25 vesicle formation	1	0.07	FGSG_01917	27	0.19	0.368421	1
20.09.13 vacuolar/lysosomal transport	5	0.39	FGSG_00581 FGSG_00925 FGSG_03229 FGSG_05259 FGSG_17096	163	1.17	0.333333	1
20.09.14 cytoskeleton-dependent transport	5	0.39	FGSG_11708 FGSG_00639 FGSG_04351 FGSG_04890 FGSG_06788	56	0.4	0.975	1
20.09.16.01 Type I protein secretion system (ABC-type transport systems)	2	0.15	FGSG_03862 FGSG_12704	32	0.23	0.652174	1
20.09.16.09 vesicular cellular export	2	0.15	FGSG_00144 FGSG_03214	45	0.32	0.46875	1
20.09.16.09.03 exocytosis	2	0.15	FGSG_00144 FGSG_03214	42	0.3	0.5	1
20.09.18.09 vesicular cellular import	4	0.31	FGSG_00581 FGSG_04483 FGSG_05555 FGSG_07019	125	0.9	0.344444	1
20.09.18.09.01 endocytosis	4	0.31	FGSG_00581 FGSG_04483 FGSG_05555 FGSG_07019	125	0.9	0.344444	1
20.09.18.09.01.01 receptor-mediated endocytosis	1	0.07	FGSG_04483	13	0.09	0.777778	1
30.01.05 enzyme mediated signal transduction	15	1.17	FGSG_00581 FGSG_01058 FGSG_01137 FGSG_04483 FGSG_16487 FGSG_16497 FGSG_06977 FGSG_16710 FGSG_16818 FGSG_08817 FGSG_16972 FGSG_17001 FGSG_09408 FGSG_17310 FGSG_17702	291	2.1	0.557143	1
30.01.05.01 protein kinase	9	0.7	FGSG_01058 FGSG_01137 FGSG_16487 FGSG_16497 FGSG_06977 FGSG_16710 FGSG_16818 FGSG_17001 FGSG_09408	138	0.99	0.707071	1
30.01.05.01.03 MAPKKK cascade	2	0.15	FGSG_16487 FGSG_06977	30	0.21	0.714286	1
30.01.05.01.06 serine/threonine kinase	6	0.46	FGSG_01058 FGSG_16497 FGSG_16710 FGSG_16818 FGSG_17001 FGSG_09408	77	0.55	0.836364	1
30.01.05.05 G-protein mediated signal transduction	6	0.46	FGSG_00581 FGSG_04483 FGSG_08817 FGSG_16972 FGSG_17310 FGSG_17702	128	0.92	0.5	1
30.01.05.05.01 small GTPase mediated signal transduction	3	0.23	FGSG_00581 FGSG_04483 FGSG_08817	98	0.7	0.328571	1
30.01.09 second messenger mediated signal transduction	8	0.62	FGSG_02751 FGSG_04413 FGSG_04293 FGSG_05259 FGSG_16497 FGSG_06633 FGSG_09766 FGSG_17552	99	0.71	0.873239	1
30.01.09.07 cAMP/cGMP mediated signal transduction	1	0.07	FGSG_06633	18	0.13	0.538462	1
30.01.09.11 polyphosphoinositol mediated signal transduction	1	0.07	FGSG_02751	36	0.26	0.269231	1
30.05 transmembrane signal transduction	14	1.09	FGSG_00320 FGSG_01058 FGSG_01321 FGSG_02267 FGSG_03023 FGSG_04790 FGSG_06615 FGSG_16710 FGSG_09125 FGSG_09941 FGSG_13715 FGSG_13888 FGSG_17552 FGSG_17634	189	1.36	0.801471	1
30.05.01 receptor enzyme mediated signalling	4	0.31	FGSG_02267 FGSG_04790 FGSG_09125 FGSG_13888	71	0.51	0.607843	1
30.05.02.14 Notch-receptor signalling pathway	1	0.07	FGSG_06615	16	0.11	0.636364	1
30.07 regulation of signal transduction	1	0.07	FGSG_00581	23	0.16	0.4375	1
32.01 stress response	50	3.91	FGSG_00361 FGSG_00844 FGSG_11843 FGSG_01015 FGSG_01165 FGSG_01273 FGSG_01351 FGSG_01614 FGSG_01897 FGSG_01964 FGSG_02392 FGSG_02433 FGSG_15914 FGSG_16005 FGSG_04413 FGSG_04293 FGSG_04196 FGSG_04194 FGSG_04154 FGSG_03354 FGSG_03315 FGSG_02974 FGSG_04911 FGSG_05036 FGSG_05085 FGSG_05331 FGSG_06246 FGSG_06330 FGSG_16487 FGSG_06752 FGSG_06977 FGSG_07017 FGSG_07549 FGSG_07962 FGSG_16767 FGSG_16818 FGS…	684	4.94	0.791498	1
32.01.01 oxidative stress response	7	0.54	FGSG_11843 FGSG_04196 FGSG_02974 FGSG_05085 FGSG_06752 FGSG_16818 FGSG_17223	112	0.81	0.666667	1
32.01.03 osmotic and salt stress response	7	0.54	FGSG_01273 FGSG_01964 FGSG_15914 FGSG_16005 FGSG_08856 FGSG_09297 FGSG_13562	90	0.65	0.830769	1
32.01.05 heat shock response	1	0.07	FGSG_06246	43	0.31	0.225806	1
32.01.07 unfolded protein response (e.g. ER quality control)	3	0.23	FGSG_01015 FGSG_03354 FGSG_04911	80	0.57	0.403509	1
32.01.09 DNA damage response	12	0.93	FGSG_00361 FGSG_00844 FGSG_01165 FGSG_01614 FGSG_04154 FGSG_05331 FGSG_06330 FGSG_07549 FGSG_07962 FGSG_16767 FGSG_10290 FGSG_17327	145	1.04	0.894231	1
32.05.01 resistance proteins	14	1.09	FGSG_12335 FGSG_03862 FGSG_16131 FGSG_16215 FGSG_16327 FGSG_12704 FGSG_05908 FGSG_16427 FGSG_07636 FGSG_17219 FGSG_09991 FGSG_10547 FGSG_11375 FGSG_11272	159	1.15	0.947826	1
32.05.01.03 chemical agent resistance	3	0.23	FGSG_16131 FGSG_09991 FGSG_11272	62	0.44	0.522727	1
32.05.01.03.03 inorganic chemical agent resistance (e.g. heavy metals)	1	0.07	FGSG_09991	15	0.1	0.7	1
34.01.01.03 homeostasis of protons	6	0.46	FGSG_04512 FGSG_03229 FGSG_03168 FGSG_02970 FGSG_04783 FGSG_08014	67	0.48	0.958333	1
34.05 cell motility	12	0.93	FGSG_11708 FGSG_00550 FGSG_00639 FGSG_01321 FGSG_04512 FGSG_04483 FGSG_04351 FGSG_04890 FGSG_06788 FGSG_09941 FGSG_11448 FGSG_17552	130	0.94	0.989362	1
34.05.01 cell migration	4	0.31	FGSG_00550 FGSG_04351 FGSG_06788 FGSG_11448	76	0.54	0.574074	1
34.05.02 motor activity	2	0.15	FGSG_11708 FGSG_04890	26	0.18	0.833333	1
34.11 cellular sensing and response to external stimulus	29	2.26	FGSG_00136 FGSG_00739 FGSG_01734 FGSG_02000 FGSG_02066 FGSG_02668 FGSG_02751 FGSG_04592 FGSG_04512 FGSG_12358 FGSG_12390 FGSG_03727 FGSG_03516 FGSG_12488 FGSG_04700 FGSG_04757 FGSG_12704 FGSG_16544 FGSG_07569 FGSG_16654 FGSG_08817 FGSG_08468 FGSG_08055 FGSG_09297 FGSG_13562 FGSG_09991 FGSG_13715 FGSG_11164 FGSG_10807	323	2.33	0.969957	1
34.11.03 chemoperception and response	11	0.86	FGSG_02000 FGSG_02751 FGSG_12390 FGSG_03727 FGSG_12704 FGSG_07569 FGSG_16654 FGSG_08817 FGSG_09297 FGSG_13562 FGSG_13715	140	1.01	0.851485	1
34.11.03.13 osmosensing and response	4	0.31	FGSG_02751 FGSG_12390 FGSG_09297 FGSG_13562	66	0.47	0.659574	1
34.11.09 temperature perception and response	2	0.15	FGSG_00739 FGSG_10807	22	0.15	1	1
40 CELL FATE	45	3.52	FGSG_11653 FGSG_00320 FGSG_00550 FGSG_00861 FGSG_01058 FGSG_01137 FGSG_01273 FGSG_01321 FGSG_01351 FGSG_01596 FGSG_02433 FGSG_02667 FGSG_02668 FGSG_15705 FGSG_12213 FGSG_04582 FGSG_04483 FGSG_04413 FGSG_03851 FGSG_03158 FGSG_05013 FGSG_05085 FGSG_05184 FGSG_05297 FGSG_05737 FGSG_06037 FGSG_06246 FGSG_16487 FGSG_16497 FGSG_06649 FGSG_07549 FGSG_16818 FGSG_08817 FGSG_08468 FGSG_08402 FGSG_09339 FGS…	543	3.92	0.897959	1
40.01 cell growth / morphogenesis	28	2.19	FGSG_00550 FGSG_00861 FGSG_01058 FGSG_01137 FGSG_01273 FGSG_01321 FGSG_01596 FGSG_02667 FGSG_15705 FGSG_12213 FGSG_04483 FGSG_03158 FGSG_05297 FGSG_05737 FGSG_06037 FGSG_16487 FGSG_16497 FGSG_08817 FGSG_08468 FGSG_09339 FGSG_09408 FGSG_17207 FGSG_10571 FGSG_11164 FGSG_17523 FGSG_11448 FGSG_17531 FGSG_17634	377	2.72	0.805147	1
40.01.03 directional cell growth (morphogenesis)	7	0.54	FGSG_00550 FGSG_05737 FGSG_06037 FGSG_09339 FGSG_11164 FGSG_11448 FGSG_17634	135	0.97	0.556701	1
40.01.03.03 guidance of longitudinal cell extension (e.g. pollen tube guidance, axonal pathfinding)	2	0.15	FGSG_00550 FGSG_11448	60	0.43	0.348837	1
40.01.05 growth regulators / regulation of cell size	2	0.15	FGSG_01321 FGSG_16487	36	0.26	0.576923	1
40.02.03 activity of intercellular mediators	1	0.07	FGSG_00320	13	0.09	0.777778	1
40.10.02 apoptosis (type I programmed cell death)	12	0.93	FGSG_11653 FGSG_02433 FGSG_02668 FGSG_04582 FGSG_04413 FGSG_05013 FGSG_16497 FGSG_06649 FGSG_07549 FGSG_16818 FGSG_08402 FGSG_17227	149	1.07	0.869159	1
40.10.02.03 induction of apoptosis	1	0.07	FGSG_07549	32	0.23	0.304348	1
40.10.02.04 regulation of apoptosis	1	0.07	FGSG_16818	19	0.13	0.538462	1
42 BIOGENESIS OF CELLULAR COMPONENTS	105	8.21	FGSG_00126 FGSG_00173 FGSG_00175 FGSG_00361 FGSG_00523 FGSG_11782 FGSG_00639 FGSG_00649 FGSG_00844 FGSG_11843 FGSG_01058 FGSG_01137 FGSG_01273 FGSG_01321 FGSG_01351 FGSG_01541 FGSG_01596 FGSG_01917 FGSG_01926 FGSG_01964 FGSG_02022 FGSG_02170 FGSG_02212 FGSG_02392 FGSG_02553 FGSG_02651 FGSG_02667 FGSG_12182 FGSG_12187 FGSG_02751 FGSG_15830 FGSG_15839 FGSG_15914 FGSG_16005 FGSG_12213 FGSG_04592 FGS…	1153	8.33	0.985594	1
42.02 eukaryotic plasma membrane	1	0.07	FGSG_02751	25	0.18	0.388889	1
42.04 cytoskeleton/structural proteins	20	1.56	FGSG_00639 FGSG_01137 FGSG_01273 FGSG_01321 FGSG_01351 FGSG_01964 FGSG_02553 FGSG_02667 FGSG_12213 FGSG_04483 FGSG_04351 FGSG_03158 FGSG_04890 FGSG_05085 FGSG_06788 FGSG_08817 FGSG_08615 FGSG_09408 FGSG_09941 FGSG_17523	300	2.16	0.722222	1
42.04.03 actin cytoskeleton	2	0.15	FGSG_04483 FGSG_08615	111	0.8	0.1875	1
42.08 Golgi	1	0.07	FGSG_05727	17	0.12	0.583333	1
42.09 intracellular transport vesicles	1	0.07	FGSG_01917	33	0.23	0.304348	1
42.10 nucleus	21	1.64	FGSG_00361 FGSG_11782 FGSG_00844 FGSG_15830 FGSG_15839 FGSG_04298 FGSG_04293 FGSG_03761 FGSG_05013 FGSG_05331 FGSG_05413 FGSG_05751 FGSG_07952 FGSG_07962 FGSG_16710 FGSG_08722 FGSG_08617 FGSG_09339 FGSG_09766 FGSG_17310 FGSG_17523	299	2.16	0.759259	1
42.10.03 organization of chromosome structure	21	1.64	FGSG_00361 FGSG_11782 FGSG_00844 FGSG_15830 FGSG_15839 FGSG_04298 FGSG_04293 FGSG_03761 FGSG_05013 FGSG_05331 FGSG_05413 FGSG_05751 FGSG_07952 FGSG_07962 FGSG_16710 FGSG_08722 FGSG_08617 FGSG_09339 FGSG_09766 FGSG_17310 FGSG_17523	259	1.87	0.877005	1
42.25 vacuole or lysosome	1	0.07	FGSG_03072	56	0.4	0.175	1
43 CELL TYPE DIFFERENTIATION	52	4.06	FGSG_00006 FGSG_00173 FGSG_01058 FGSG_01273 FGSG_01596 FGSG_01784 FGSG_01833 FGSG_12017 FGSG_01964 FGSG_01989 FGSG_02022 FGSG_02667 FGSG_15914 FGSG_15938 FGSG_15990 FGSG_16005 FGSG_16049 FGSG_04647 FGSG_12213 FGSG_04529 FGSG_04159 FGSG_04154 FGSG_12346 FGSG_03588 FGSG_03315 FGSG_03194 FGSG_03158 FGSG_16231 FGSG_16354 FGSG_05039 FGSG_05757 FGSG_16530 FGSG_07055 FGSG_07379 FGSG_07952 FGSG_08817 FGS…	642	4.64	0.875	1
43.01 fungal/microorganismic cell type differentiation	52	4.06	FGSG_00006 FGSG_00173 FGSG_01058 FGSG_01273 FGSG_01596 FGSG_01784 FGSG_01833 FGSG_12017 FGSG_01964 FGSG_01989 FGSG_02022 FGSG_02667 FGSG_15914 FGSG_15938 FGSG_15990 FGSG_16005 FGSG_16049 FGSG_04647 FGSG_12213 FGSG_04529 FGSG_04159 FGSG_04154 FGSG_12346 FGSG_03588 FGSG_03315 FGSG_03194 FGSG_03158 FGSG_16231 FGSG_16354 FGSG_05039 FGSG_05757 FGSG_16530 FGSG_07055 FGSG_07379 FGSG_07952 FGSG_08817 FGS…	642	4.64	0.875	1
43.01.03 fungal and other eukaryotic cell type differentiation	52	4.06	FGSG_00006 FGSG_00173 FGSG_01058 FGSG_01273 FGSG_01596 FGSG_01784 FGSG_01833 FGSG_12017 FGSG_01964 FGSG_01989 FGSG_02022 FGSG_02667 FGSG_15914 FGSG_15938 FGSG_15990 FGSG_16005 FGSG_16049 FGSG_04647 FGSG_12213 FGSG_04529 FGSG_04159 FGSG_04154 FGSG_12346 FGSG_03588 FGSG_03315 FGSG_03194 FGSG_03158 FGSG_16231 FGSG_16354 FGSG_05039 FGSG_05757 FGSG_16530 FGSG_07055 FGSG_07379 FGSG_07952 FGSG_08817 FGS…	642	4.64	0.875	1
43.01.03.05 budding, cell polarity and filament formation	21	1.64	FGSG_00173 FGSG_01058 FGSG_01273 FGSG_01964 FGSG_02022 FGSG_02667 FGSG_15914 FGSG_16005 FGSG_12213 FGSG_03194 FGSG_03158 FGSG_05757 FGSG_07379 FGSG_07952 FGSG_08817 FGSG_08468 FGSG_09408 FGSG_17207 FGSG_09941 FGSG_17523 FGSG_11448	293	2.11	0.777251	1
43.01.03.09 development of asco- basidio- or zygospore	12	0.93	FGSG_01273 FGSG_01596 FGSG_01784 FGSG_01964 FGSG_15914 FGSG_16005 FGSG_04154 FGSG_03315 FGSG_08012 FGSG_10712 FGSG_17315 FGSG_11405	192	1.38	0.673913	1
99 UNCLASSIFIED PROTEINS	516	40.3	FGSG_11643 FGSG_00003 FGSG_00038 FGSG_00045 FGSG_00117 FGSG_00165 FGSG_00184 FGSG_00196 FGSG_11722 FGSG_11723 FGSG_00260 FGSG_00262 FGSG_11736 FGSG_00285 FGSG_11741 FGSG_00339 FGSG_00392 FGSG_11762 FGSG_00415 FGSG_00441 FGSG_00481 FGSG_00487 FGSG_00546 FGSG_00563 FGSG_00590 FGSG_00599 FGSG_11796 FGSG_00696 FGSG_00698 FGSG_00762 FGSG_00826 FGSG_00831 FGSG_11842 FGSG_00896 FGSG_00944 FGSG_00956 FGS…	6935	50.1	0.804391	1

## Sheet: KEGG_1398
S4 Table. KEGG pathway analysis of uniquely in planta up-regulated genes on 15ADON population at 48-, 96-, and 144- HAI compared to in vitro and 3ADON population.
Pathway	Seqs in Pathway	Enzyme	EzymeId	NrSeqs	Seqs	PathwayId
Glycolysis / Gluconeogenesis	2	alcohol dehydrogenase	ec:1.1.1.1	1	FGSG_10855	path:map00010
Glycolysis / Gluconeogenesis	2	aldehyde dehydrogenase [NAD(P)+]	ec:1.2.1.5	1	FGSG_09960	path:map00010
Starch and sucrose metabolism	6	cellulase	ec:3.2.1.4	2	FGSG_02658, FGSG_03628	path:map00500
Starch and sucrose metabolism	6	cellulose 1,4-beta-cellobiosidase (non-reducing end)	ec:3.2.1.91	1	FGSG_03628	path:map00500
Starch and sucrose metabolism	6	pectinesterase	ec:3.1.1.11	2	FGSG_04439, FGSG_07533	path:map00500
Starch and sucrose metabolism	6	polygalacturonase	ec:3.2.1.15	2	FGSG_03194, FGSG_03384	path:map00500
Synthesis and degradation of ketone bodies	1	3-oxoacid CoA-transferase	ec:2.8.3.5	1	FGSG_02146	path:map00072
Fatty acid metabolism	1	alcohol dehydrogenase	ec:1.1.1.1	1	FGSG_10855	path:map00071
Inositol phosphate metabolism	2	3-phytase	ec:3.1.3.8	1	FGSG_05062	path:map00562
Inositol phosphate metabolism	2	inositol oxygenase	ec:1.13.99.1	1	FGSG_02751	path:map00562
Glycerolipid metabolism	2	triacylglycerol lipase	ec:3.1.1.3	1	FGSG_05906	path:map00561
Glycerolipid metabolism	2	glycerone kinase	ec:2.7.1.29	1	FGSG_07017	path:map00561
Phenylalanine, tyrosine and tryptophan biosynthesis	3	shikimate kinase	ec:2.7.1.71	1	FGSG_03879	path:map00400
Phenylalanine, tyrosine and tryptophan biosynthesis	3	3-dehydroquinate dehydratase	ec:4.2.1.10	2	FGSG_03879, FGSG_10031	path:map00400
Phenylalanine, tyrosine and tryptophan biosynthesis	3	shikimate dehydrogenase	ec:1.1.1.25	2	FGSG_03879, FGSG_03880	path:map00400
Cyanoamino acid metabolism	1	glycine hydroxymethyltransferase	ec:2.1.2.1	1	FGSG_08350	path:map00460
Lysine biosynthesis	2	L-aminoadipate-semialdehyde dehydrogenase	ec:1.2.1.31	1	FGSG_06507	path:map00300
Lysine biosynthesis	2	dihydrodipicolinate synthase	ec:4.2.1.52	1	FGSG_03160	path:map00300
Fluorobenzoate degradation	2	catechol 1,2-dioxygenase	ec:1.13.11.1	2	FGSG_03349, FGSG_03667	path:map00364
Benzoate degradation	3	o-pyrocatechuate decarboxylase	ec:4.1.1.46	1	FGSG_09061	path:map00362
Benzoate degradation	3	catechol 1,2-dioxygenase	ec:1.13.11.1	2	FGSG_03349, FGSG_03667	path:map00362
Chlorocyclohexane and chlorobenzene degradation	2	catechol 1,2-dioxygenase	ec:1.13.11.1	2	FGSG_03349, FGSG_03667	path:map00361
Phenylalanine metabolism	2	peroxidase	ec:1.11.1.7	1	FGSG_02668	path:map00360
Phenylalanine metabolism	2	aldehyde dehydrogenase [NAD(P)+]	ec:1.2.1.5	1	FGSG_09960	path:map00360
Glycine, serine and threonine metabolism	6	alcohol dehydrogenase	ec:1.1.1.1	1	FGSG_10855	path:map00260
Glycine, serine and threonine metabolism	6	cystathionine beta-synthase	ec:4.2.1.22	1	FGSG_06544	path:map00260
Glycine, serine and threonine metabolism	6	aminomethyltransferase	ec:2.1.2.10	1	FGSG_03414	path:map00260
Glycine, serine and threonine metabolism	6	phosphoglycerate dehydrogenase	ec:1.1.1.95	1	FGSG_09483	path:map00260
Glycine, serine and threonine metabolism	6	D-amino-acid oxidase	ec:1.4.3.3	1	FGSG_08170	path:map00260
Glycine, serine and threonine metabolism	6	glycine hydroxymethyltransferase	ec:2.1.2.1	1	FGSG_08350	path:map00260
Steroid biosynthesis	1	cholestenol Delta-isomerase	ec:5.3.3.5	1	FGSG_13888	path:map00100
Butanoate metabolism	2	3-oxoacid CoA-transferase	ec:2.8.3.5	1	FGSG_02146	path:map00650
Butanoate metabolism	2	4-aminobutyrate transaminase	ec:2.6.1.19	1	FGSG_06751	path:map00650
Fatty acid biosynthesis	1	biotin carboxylase	ec:6.3.4.14	1	FGSG_08688	path:map00061
Peptidoglycan biosynthesis	1	phospho-N-acetylmuramoyl-pentapeptide-transferase	ec:2.7.8.13	1	FGSG_09584	path:map00550
Selenocompound metabolism	1	5-methyltetrahydropteroyltriglutamate---homocysteine S-methyltransferase	ec:2.1.1.14	1	FGSG_08310	path:map00450
Phenylpropanoid biosynthesis	1	peroxidase	ec:1.11.1.7	1	FGSG_02668	path:map00940
Tyrosine metabolism	4	alcohol dehydrogenase	ec:1.1.1.1	1	FGSG_10855	path:map00350
Tyrosine metabolism	4	fumarylacetoacetase	ec:3.7.1.2	1	FGSG_02851	path:map00350
Tyrosine metabolism	4	aldehyde dehydrogenase [NAD(P)+]	ec:1.2.1.5	1	FGSG_09960	path:map00350
Tyrosine metabolism	4	homogentisate 1,2-dioxygenase	ec:1.13.11.5	1	FGSG_08358	path:map00350
Alanine, aspartate and glutamate metabolism	2	glutaminase	ec:3.5.1.2	1	FGSG_01801	path:map00250
Alanine, aspartate and glutamate metabolism	2	4-aminobutyrate transaminase	ec:2.6.1.19	1	FGSG_06751	path:map00250
Riboflavin metabolism	1	diaminohydroxyphosphoribosylaminopyrimidine deaminase	ec:3.5.4.26	1	FGSG_08754	path:map00740
Riboflavin metabolism	1	5-amino-6-(5-phosphoribosylamino)uracil reductase	ec:1.1.1.193	1	FGSG_08754	path:map00740
Styrene degradation	2	fumarylacetoacetase	ec:3.7.1.2	1	FGSG_02851	path:map00643
Styrene degradation	2	homogentisate 1,2-dioxygenase	ec:1.13.11.5	1	FGSG_08358	path:map00643
Propanoate metabolism	3	methylmalonate-semialdehyde dehydrogenase (acylating)	ec:1.2.1.27	2	FGSG_00490, FGSG_01826	path:map00640
Propanoate metabolism	3	4-aminobutyrate transaminase	ec:2.6.1.19	1	FGSG_06751	path:map00640
Ascorbate and aldarate metabolism	1	inositol oxygenase	ec:1.13.99.1	1	FGSG_02751	path:map00053
Galactose metabolism	2	beta-galactosidase	ec:3.2.1.23	1	FGSG_11055	path:map00052
Galactose metabolism	2	galactokinase	ec:2.7.1.6	1	FGSG_04085	path:map00052
Fructose and mannose metabolism	2	L-iditol 2-dehydrogenase	ec:1.1.1.14	1	FGSG_06991	path:map00051
Fructose and mannose metabolism	2	phosphomannomutase	ec:5.4.2.8	1	FGSG_03767	path:map00051
Histidine metabolism	1	aldehyde dehydrogenase [NAD(P)+]	ec:1.2.1.5	1	FGSG_09960	path:map00340
Retinol metabolism	1	alcohol dehydrogenase	ec:1.1.1.1	1	FGSG_10855	path:map00830
Pyrimidine metabolism	4	ribonucleoside-triphosphate reductase	ec:1.17.4.2	1	FGSG_03026	path:map00240
Pyrimidine metabolism	4	DNA-directed DNA polymerase	ec:2.7.7.7	1	FGSG_11782	path:map00240
Pyrimidine metabolism	4	DNA-directed RNA polymerase	ec:2.7.7.6	1	FGSG_00365	path:map00240
Pyrimidine metabolism	4	dTMP kinase	ec:2.7.4.9	1	FGSG_08970	path:map00240
Thiamine metabolism	4	nucleoside-triphosphatase	ec:3.6.1.15	4	FGSG_00844, FGSG_01015, FGSG_02212, FGSG_06231	path:map00730
Glyoxylate and dicarboxylate metabolism	4	aconitate hydratase	ec:4.2.1.3	1	FGSG_13823	path:map00630
Glyoxylate and dicarboxylate metabolism	4	catalase	ec:1.11.1.6	1	FGSG_02974	path:map00630
Glyoxylate and dicarboxylate metabolism	4	citrate (Si)-synthase	ec:2.3.3.1	1	FGSG_00175	path:map00630
Glyoxylate and dicarboxylate metabolism	4	glycine hydroxymethyltransferase	ec:2.1.2.1	1	FGSG_08350	path:map00630
Pentose and glucuronate interconversions	8	pectate lyase	ec:4.2.2.2	3	FGSG_03713, FGSG_03909, FGSG_04864	path:map00040
Pentose and glucuronate interconversions	8	L-arabinitol 4-dehydrogenase	ec:1.1.1.12	1	FGSG_00655	path:map00040
Pentose and glucuronate interconversions	8	pectinesterase	ec:3.1.1.11	2	FGSG_04439, FGSG_07533	path:map00040
Pentose and glucuronate interconversions	8	polygalacturonase	ec:3.2.1.15	2	FGSG_03194, FGSG_03384	path:map00040
Glycosaminoglycan degradation	1	beta-galactosidase	ec:3.2.1.23	1	FGSG_11055	path:map00531
Arachidonic acid metabolism	2	soluble epoxide hydrolase	ec:3.3.2.10	1	FGSG_07000	path:map00590
Arachidonic acid metabolism	2	leukotriene-A4 hydrolase	ec:3.3.2.6	1	FGSG_10188	path:map00590
Drug metabolism - other enzymes	1	IMP dehydrogenase	ec:1.1.1.205	1	FGSG_00861	path:map00983
Drug metabolism - cytochrome P450	5	alcohol dehydrogenase	ec:1.1.1.1	1	FGSG_10855	path:map00982
Drug metabolism - cytochrome P450	5	flavin-containing monooxygenase	ec:1.14.13.8	2	FGSG_05683, FGSG_07636	path:map00982
Drug metabolism - cytochrome P450	5	glutathione transferase	ec:2.5.1.18	1	FGSG_00762	path:map00982
Drug metabolism - cytochrome P450	5	aldehyde dehydrogenase [NAD(P)+]	ec:1.2.1.5	1	FGSG_09960	path:map00982
Arginine and proline metabolism	2	D-amino-acid oxidase	ec:1.4.3.3	1	FGSG_08170	path:map00330
Arginine and proline metabolism	2	glutaminase	ec:3.5.1.2	1	FGSG_01801	path:map00330
Metabolism of xenobiotics by cytochrome P450	3	alcohol dehydrogenase	ec:1.1.1.1	1	FGSG_10855	path:map00980
Metabolism of xenobiotics by cytochrome P450	3	glutathione transferase	ec:2.5.1.18	1	FGSG_00762	path:map00980
Metabolism of xenobiotics by cytochrome P450	3	aldehyde dehydrogenase [NAD(P)+]	ec:1.2.1.5	1	FGSG_09960	path:map00980
Purine metabolism	10	adenosine kinase	ec:2.7.1.20	1	FGSG_06932	path:map00230
Purine metabolism	10	ribonucleoside-triphosphate reductase	ec:1.17.4.2	1	FGSG_03026	path:map00230
Purine metabolism	10	IMP dehydrogenase	ec:1.1.1.205	1	FGSG_00861	path:map00230
Purine metabolism	10	nucleoside-triphosphatase	ec:3.6.1.15	4	FGSG_00844, FGSG_01015, FGSG_02212, FGSG_06231	path:map00230
Purine metabolism	10	DNA-directed DNA polymerase	ec:2.7.7.7	1	FGSG_11782	path:map00230
Purine metabolism	10	DNA-directed RNA polymerase	ec:2.7.7.6	1	FGSG_00365	path:map00230
Purine metabolism	10	phosphoribosylaminoimidazolesuccinocarboxamide synthase	ec:6.3.2.6	1	FGSG_09453	path:map00230
Aminobenzoate degradation	1	o-pyrocatechuate decarboxylase	ec:4.1.1.46	1	FGSG_09061	path:map00627
Naphthalene degradation	1	alcohol dehydrogenase	ec:1.1.1.1	1	FGSG_10855	path:map00626
Carbon fixation pathways in prokaryotes	1	aconitate hydratase	ec:4.2.1.3	1	FGSG_13823	path:map00720
Chloroalkane and chloroalkene degradation	3	soluble epoxide hydrolase	ec:3.3.2.10	1	FGSG_07000	path:map00625
Chloroalkane and chloroalkene degradation	3	alcohol dehydrogenase	ec:1.1.1.1	1	FGSG_10855	path:map00625
Chloroalkane and chloroalkene degradation	3	formaldehyde dehydrogenase	ec:1.2.1.46	1	FGSG_04214	path:map00625
Toluene degradation	2	catechol 1,2-dioxygenase	ec:1.13.11.1	2	FGSG_03349, FGSG_03667	path:map00623
Valine, leucine and isoleucine biosynthesis	1	dihydroxy-acid dehydratase	ec:4.2.1.9	1	FGSG_02717	path:map00290
Oxidative phosphorylation	1	NADH:ubiquinone reductase (H+-translocating)	ec:1.6.5.3	1	FGSG_09332	path:map00190
Methane metabolism	9	flavin-containing monooxygenase	ec:1.14.13.8	2	FGSG_05683, FGSG_07636	path:map00680
Methane metabolism	9	formaldehyde dehydrogenase	ec:1.2.1.46	1	FGSG_04214	path:map00680
Methane metabolism	9	phosphoglycerate dehydrogenase	ec:1.1.1.95	1	FGSG_09483	path:map00680
Methane metabolism	9	peroxidase	ec:1.11.1.7	1	FGSG_02668	path:map00680
Methane metabolism	9	catalase	ec:1.11.1.6	1	FGSG_02974	path:map00680
Methane metabolism	9	glycine hydroxymethyltransferase	ec:2.1.2.1	1	FGSG_08350	path:map00680
Methane metabolism	9	S-(hydroxymethyl)glutathione dehydrogenase	ec:1.1.1.284	1	FGSG_10200	path:map00680
Methane metabolism	9	glycerone kinase	ec:2.7.1.29	1	FGSG_07017	path:map00680
Pentose phosphate pathway	1	ribokinase	ec:2.7.1.15	1	FGSG_11337	path:map00030
Amino sugar and nucleotide sugar metabolism	5	phosphomannomutase	ec:5.4.2.8	1	FGSG_03767	path:map00520
Amino sugar and nucleotide sugar metabolism	5	chitin synthase	ec:2.4.1.16	2	FGSG_01964, FGSG_02483	path:map00520
Amino sugar and nucleotide sugar metabolism	5	galactokinase	ec:2.7.1.6	1	FGSG_04085	path:map00520
Amino sugar and nucleotide sugar metabolism	5	chitinase	ec:3.2.1.14	1	FGSG_07569	path:map00520
Nitrogen metabolism	6	nitronate monooxygenase	ec:1.13.12.16	1	FGSG_08435	path:map00910
Nitrogen metabolism	6	aminomethyltransferase	ec:2.1.2.10	1	FGSG_03414	path:map00910
Nitrogen metabolism	6	carbonate dehydratase	ec:4.2.1.1	1	FGSG_02970	path:map00910
Nitrogen metabolism	6	nitrite reductase [NAD(P)H]	ec:1.7.1.4	1	FGSG_08402	path:map00910
Nitrogen metabolism	6	glutaminase	ec:3.5.1.2	1	FGSG_01801	path:map00910
Nitrogen metabolism	6	NADH:ubiquinone reductase (H+-translocating)	ec:1.6.5.3	1	FGSG_09332	path:map00910
Glutathione metabolism	2	glutamate---cysteine ligase	ec:6.3.2.2	1	FGSG_09991	path:map00480
Glutathione metabolism	2	glutathione transferase	ec:2.5.1.18	1	FGSG_00762	path:map00480
Aminoacyl-tRNA biosynthesis	2	alanine---tRNA ligase	ec:6.1.1.7	1	FGSG_03456	path:map00970
Aminoacyl-tRNA biosynthesis	2	glutamate---tRNA ligase	ec:6.1.1.17	1	FGSG_04582	path:map00970
Tryptophan metabolism	1	catalase	ec:1.11.1.6	1	FGSG_02974	path:map00380
Valine, leucine and isoleucine degradation	3	3-oxoacid CoA-transferase	ec:2.8.3.5	1	FGSG_02146	path:map00280
Valine, leucine and isoleucine degradation	3	methylmalonate-semialdehyde dehydrogenase (acylating)	ec:1.2.1.27	2	FGSG_00490, FGSG_01826	path:map00280
Pantothenate and CoA biosynthesis	2	3-methyl-2-oxobutanoate hydroxymethyltransferase	ec:2.1.2.11	1	FGSG_09312	path:map00770
Pantothenate and CoA biosynthesis	2	dihydroxy-acid dehydratase	ec:4.2.1.9	1	FGSG_02717	path:map00770
Various types of N-glycan biosynthesis	4	mannosyl-oligosaccharide 1,2-alpha-mannosidase	ec:3.2.1.113	4	FGSG_03027, FGSG_04930, FGSG_04936, FGSG_12814	path:map00513
Citrate cycle (TCA cycle)	2	aconitate hydratase	ec:4.2.1.3	1	FGSG_13823	path:map00020
Citrate cycle (TCA cycle)	2	citrate (Si)-synthase	ec:2.3.3.1	1	FGSG_00175	path:map00020
Other glycan degradation	2	alpha-mannosidase	ec:3.2.1.24	1	FGSG_06831	path:map00511
Other glycan degradation	2	beta-galactosidase	ec:3.2.1.23	1	FGSG_11055	path:map00511
One carbon pool by folate	3	aminomethyltransferase	ec:2.1.2.10	1	FGSG_03414	path:map00670
One carbon pool by folate	3	5-formyltetrahydrofolate cyclo-ligase	ec:6.3.3.2	1	FGSG_09781	path:map00670
One carbon pool by folate	3	glycine hydroxymethyltransferase	ec:2.1.2.1	1	FGSG_08350	path:map00670
N-Glycan biosynthesis	5	mannosyl-oligosaccharide 1,2-alpha-mannosidase	ec:3.2.1.113	4	FGSG_03027, FGSG_04930, FGSG_04936, FGSG_12814	path:map00510
N-Glycan biosynthesis	5	mannosyl-oligosaccharide glucosidase	ec:3.2.1.106	1	FGSG_05218	path:map00510
beta-Alanine metabolism	2	aldehyde dehydrogenase [NAD(P)+]	ec:1.2.1.5	1	FGSG_09960	path:map00410
beta-Alanine metabolism	2	4-aminobutyrate transaminase	ec:2.6.1.19	1	FGSG_06751	path:map00410
D-Arginine and D-ornithine metabolism	1	D-amino-acid oxidase	ec:1.4.3.3	1	FGSG_08170	path:map00472
D-Glutamine and D-glutamate metabolism	1	glutaminase	ec:3.5.1.2	1	FGSG_01801	path:map00471
Penicillin and cephalosporin biosynthesis	1	D-amino-acid oxidase	ec:1.4.3.3	1	FGSG_08170	path:map00311
Lysine degradation	1	L-aminoadipate-semialdehyde dehydrogenase	ec:1.2.1.31	1	FGSG_06507	path:map00310
Porphyrin and chlorophyll metabolism	2	hydroxymethylbilane synthase	ec:2.5.1.61	1	FGSG_08977	path:map00860
Porphyrin and chlorophyll metabolism	2	glutamate---tRNA ligase	ec:6.1.1.17	1	FGSG_04582	path:map00860
Glycosphingolipid biosynthesis - ganglio series	1	beta-galactosidase	ec:3.2.1.23	1	FGSG_11055	path:map00604
Cysteine and methionine metabolism	3	cystathionine beta-synthase	ec:4.2.1.22	1	FGSG_06544	path:map00270
Cysteine and methionine metabolism	3	5-methyltetrahydropteroyltriglutamate---homocysteine S-methyltransferase	ec:2.1.1.14	1	FGSG_08310	path:map00270
Cysteine and methionine metabolism	3	1-aminocyclopropane-1-carboxylate synthase	ec:4.4.1.14	1	FGSG_05184	path:map00270
Nicotinate and nicotinamide metabolism	3	NAD(P)+ transhydrogenase (AB-specific)	ec:1.6.1.2	1	FGSG_09006	path:map00760
Nicotinate and nicotinamide metabolism	3	nicotinamide N-methyltransferase	ec:2.1.1.1	2	FGSG_13369, FGSG_13370	path:map00760
Sphingolipid metabolism	1	beta-galactosidase	ec:3.2.1.23	1	FGSG_11055	path:map00600

## Sheet: Funcat_65
S4 Table. Functional analysis of 65 co-expressed genes within 3ADON population among all points of infection.
Used file: Entries: 65
Your provided set of 65 genes:
The comparison is done to Fusarium_graminearum_FG3 containing 13826 annotated genes.
61 out of 65 genes are found:
FGSG_01771 FGSG_03586 FGSG_04016 FGSG_05260 FGSG_06735 FGSG_09066 FGSG_10804 FGSG_13127 FGSG_16322 FGSG_00174 FGSG_01028 FGSG_04060 FGSG_16130 FGSG_04017 FGSG_06081 FGSG_07181 FGSG_04465 FGSG_10757 FGSG_13200 FGSG_13848 FGSG_01008 FGSG_01770 FGSG_03028 FGSG_03103 FGSG_08560 FGSG_09128 FGSG_10001 FGSG_10211 FGSG_16894 FGSG_01553 FGSG_02468 FGSG_04580 FGSG_04694 FGSG_06540 FGSG_07860 FGSG_08436 FGS…
61 out of 65 genes are found:
FUNCTIONAL CATEGORY	abs SET	rel SET	genes SET	abs GENOME	rel GENOME	rel SET/rel GENOME	P-VALUE
12 PROTEIN SYNTHESIS	10	16.3	FGSG_01008 FGSG_08811 FGSG_08561 FGSG_10757 FGSG_08560 FGSG_07181 FGSG_05378 FGSG_10001 FGSG_01553 FGSG_10075	370	2.67	6.10487	4.45969e-06
12.04 translation	6	9.83	FGSG_07181 FGSG_01008 FGSG_08811 FGSG_10757 FGSG_08560 FGSG_10075	198	1.43	6.87413	0.000230657
12.01 ribosome biogenesis	6	9.83	FGSG_10001 FGSG_05378 FGSG_08561 FGSG_01553 FGSG_10757 FGSG_07181	219	1.58	6.22152	0.000396077
01.01.11.04.01 biosynthesis of leucine	2	3.27	FGSG_15924 FGSG_09589	18	0.13	25.1538	0.00279935
18.02.01.01.01 GTPase activator (GAP)	2	3.27	FGSG_08811 FGSG_01008	18	0.13	25.1538	0.00279935
12.04.02 translation elongation	2	3.27	FGSG_01008 FGSG_08811	20	0.14	23.3571	0.00345666
01.01.11 metabolism of the pyruvate family (alanine, isoleucine, leucine, valine) and D-alanine	3	4.91	FGSG_09589 FGSG_10211 FGSG_15924	74	0.53	9.26415	0.00424054
30.01.05.01.01 JAK-STAT cascade	1	1.63	FGSG_16815	1	0	0	0.00441198
01.01.11.02 metabolism of isoleucine	2	3.27	FGSG_10211 FGSG_15924	29	0.2	16.35	0.00720057
01.01.11.04 metabolism of leucine	2	3.27	FGSG_09589 FGSG_15924	32	0.23	14.2174	0.00872252
16.16 antigen binding	1	1.63	FGSG_02145	2	0.01	163	0.00880481
01.01.06 metabolism of the aspartate family	3	4.91	FGSG_11128 FGSG_10804 FGSG_10211	109	0.78	6.29487	0.012318
01.01 amino acid metabolism	6	9.83	FGSG_15924 FGSG_10804 FGSG_11128 FGSG_10211 FGSG_02145 FGSG_09589	474	3.42	2.87427	0.0177903
42.10 nucleus	3	4.91	FGSG_10757 FGSG_08560 FGSG_07600	128	0.92	5.33696	0.0188875
11.04.03.01.10 regulation of splicing	1	1.63	FGSG_10757	5	0.03	54.3333	0.0218692
30.07 regulation of signal transduction	1	1.63	FGSG_16815	5	0.03	54.3333	0.0218692
18 REGULATION OF METABOLISM AND PROTEIN FUNCTION	4	6.55	FGSG_08560 FGSG_08811 FGSG_16815 FGSG_01008	242	1.75	3.74286	0.0219494
18.01.07 regulation by binding / dissociation	2	3.27	FGSG_16815 FGSG_08560	54	0.39	8.38462	0.0236546
12.07 translational control	2	3.27	FGSG_10757 FGSG_08560	56	0.4	8.175	0.0253141
11.04.01 rRNA processing	3	4.91	FGSG_10757 FGSG_01553 FGSG_10001	144	1.04	4.72115	0.0256661
01.01.06.04.01 biosynthesis of threonine	1	1.63	FGSG_10211	6	0.04	40.75	0.0261863
12.01.01 ribosomal proteins	3	4.91	FGSG_05378 FGSG_07181 FGSG_08561	148	1.07	4.58879	0.0275397
12.04.03 translation termination	1	1.63	FGSG_08560	7	0.05	32.6	0.0304846
01.01.06.02.01 biosynthesis of asparagine	1	1.63	FGSG_11128	8	0.05	32.6	0.0347642
01.03.16.03 DNA degradation	1	1.63	FGSG_06081	8	0.05	32.6	0.0347642
01.20.05.11 metabolism of polyketides	1	1.63	FGSG_04694	8	0.05	32.6	0.0347642
20.01.01.01 cation transport (H+, Na+, K+, Ca2+ , NH4+, etc.)	3	4.91	FGSG_06081 FGSG_04580 FGSG_07860	181	1.3	3.77692	0.0456974
20.01 transported compounds (substrates)	9	14.7	FGSG_02145 FGSG_13127 FGSG_06081 FGSG_04580 FGSG_07860 FGSG_04465 FGSG_08560 FGSG_10804 FGSG_09128	1078	7.79	1.88703	0.0457081
01.01.06.01.02 degradation of aspartate	1	1.63	FGSG_11128	11	0.07	23.2857	0.047492
18.02.01.01 enzyme activator	2	3.27	FGSG_08811 FGSG_01008	79	0.57	5.73684	0.0474952
01.01.06.01.01 biosynthesis of aspartate	1	1.63	FGSG_11128	12	0.08	20.375	0.0516978
16.02 peptide binding	1	1.63	FGSG_02145	12	0.08	20.375	0.0516978
01.01.06.02 metabolism of asparagine	1	1.63	FGSG_11128	13	0.09	18.1111	0.0558853
01.01.09.06.02 degradation of tryptophan	1	1.63	FGSG_10804	13	0.09	18.1111	0.0558853
11.02.03.01.04 transcription elongation	1	1.63	FGSG_16815	13	0.09	18.1111	0.0558853
40.10.02.01 anti-apoptosis	1	1.63	FGSG_08811	13	0.09	18.1111	0.0558853
16.19.05 GTP binding	2	3.27	FGSG_08811 FGSG_01008	91	0.65	5.03077	0.0610587
01.01.06.06.02 degradation of lysine	1	1.63	FGSG_10804	15	0.1	16.3	0.0642059
01.01.06.04 metabolism of threonine	1	1.63	FGSG_10211	16	0.11	14.8182	0.068339
42.10.03 organization of chromosome structure	2	3.27	FGSG_07600 FGSG_08560	98	0.7	4.67143	0.0695107
10.01 DNA processing	4	6.55	FGSG_10757 FGSG_06081 FGSG_07600 FGSG_08560	353	2.55	2.56863	0.0701443
01.01.11.03.01 biosynthesis of valine	1	1.63	FGSG_15924	17	0.12	13.5833	0.0724543
20.01.01 ion transport	3	4.91	FGSG_04580 FGSG_07860 FGSG_06081	229	1.65	2.97576	0.0802563
01.01.06.01 metabolism of aspartate	1	1.63	FGSG_11128	19	0.13	12.5385	0.0806312
01.01.11.04.02 degradation of leucine	1	1.63	FGSG_09589	19	0.13	12.5385	0.0806312
18.02 regulation of protein activity	3	4.91	FGSG_08811 FGSG_08560 FGSG_01008	236	1.7	2.88824	0.0860368
18.01 regulation by	2	3.27	FGSG_16815 FGSG_08560	111	0.8	4.0875	0.0861396
01.01.11.02.01 biosynthesis of isoleucine	1	1.63	FGSG_15924	22	0.15	10.8667	0.0927637
10.01.09.05 DNA conformation modification (e.g. chromatin)	2	3.27	FGSG_07600 FGSG_08560	120	0.86	3.80233	0.0982833
20.01.27 drug/toxin transport	2	3.27	FGSG_09128 FGSG_04580	120	0.86	3.80233	0.0982833
01.01.11.03 metabolism of valine	1	1.63	FGSG_15924	24	0.17	9.58824	0.100764
10.01.09 DNA restriction or modification	2	3.27	FGSG_07600 FGSG_08560	123	0.88	3.71591	0.102434
01.05.25 regulation of C-compound and carbohydrate metabolism	2	3.27	FGSG_08560 FGSG_06081	124	0.89	3.67416	0.103829
11.04.03.01 splicing	2	3.27	FGSG_10757 FGSG_10001	126	0.91	3.59341	0.106633
01.01.09.06 metabolism of tryptophan	1	1.63	FGSG_10804	30	0.21	7.7619	0.124353
20.03.02.03.01 proton driven antiporter	1	1.63	FGSG_06081	30	0.21	7.7619	0.124353
18.02.09 regulator of transcription factor	1	1.63	FGSG_08560	31	0.22	7.40909	0.128224
16 PROTEIN WITH BINDING FUNCTION OR COFACTOR REQUIREMENT (structural or catalytic)	11	18	FGSG_04580 FGSG_08560 FGSG_07181 FGSG_16815 FGSG_08811 FGSG_02145 FGSG_10757 FGSG_10804 FGSG_08561 FGSG_11128 FGSG_01008	1714	12.3	1.46341	0.128228
20.01.03 C-compound and carbohydrate transport	3	4.91	FGSG_06081 FGSG_04465 FGSG_04580	284	2.05	2.39512	0.130066
01.01.09.02 metabolism of serine	1	1.63	FGSG_10211	32	0.23	7.08696	0.132079
11.04 RNA processing	3	4.91	FGSG_10001 FGSG_01553 FGSG_10757	287	2.07	2.37198	0.133047
01.01.03.02.02 degradation of glutamate	1	1.63	FGSG_11128	34	0.24	6.79167	0.139739
20.01.11 amine / polyamine transport	1	1.63	FGSG_02145	34	0.24	6.79167	0.139739
02.11.05 accessory proteins of electron transport and membrane-associated energy conservation	1	1.63	FGSG_00032	36	0.26	6.26923	0.147332
20.09.16.01 Type I protein secretion system (ABC-type transport systems)	1	1.63	FGSG_04580	36	0.26	6.26923	0.147332
11.02.03 mRNA synthesis	4	6.55	FGSG_16815 FGSG_10001 FGSG_08560 FGSG_10757	466	3.37	1.94362	0.14967
01.01.06.05 metabolism of methionine	1	1.63	FGSG_10211	37	0.26	6.26923	0.151104
16.19 nucleotide/nucleoside/nucleobase binding	4	6.55	FGSG_10757 FGSG_08811 FGSG_04580 FGSG_01008	471	3.4	1.92647	0.153792
20 CELLULAR TRANSPORT, TRANSPORT FACILITIES AND TRANSPORT ROUTES	9	14.7	FGSG_13127 FGSG_06081 FGSG_07860 FGSG_10804 FGSG_04580 FGSG_09128 FGSG_02145 FGSG_04465 FGSG_08560	1390	10	1.47	0.155354
01.01.03.02.01 biosynthesis of glutamate	1	1.63	FGSG_11128	39	0.28	5.82143	0.158598
11.04.03 mRNA processing (splicing, 5'-, 3'-end processing)	2	3.27	FGSG_10001 FGSG_10757	163	1.17	2.79487	0.16167
11.02.03.04.01 transcription activation	1	1.63	FGSG_08560	40	0.28	5.82143	0.162321
20.03.02.03 antiporter	1	1.63	FGSG_06081	41	0.29	5.62069	0.166027
01.01.06.06 metabolism of lysine	1	1.63	FGSG_10804	42	0.3	5.43333	0.169718
01.20.05 metabolism of acetic acid derivatives	1	1.63	FGSG_04694	43	0.31	5.25806	0.173392
32.05.01.03 chemical agent resistance	1	1.63	FGSG_04580	43	0.31	5.25806	0.173392
14.07.04 modification by acetylation, deacetylation	1	1.63	FGSG_07600	45	0.32	5.09375	0.180693
18.02.01 enzymatic activity regulation / enzyme regulator	2	3.27	FGSG_01008 FGSG_08811	178	1.28	2.55469	0.185257
16.03.03 RNA binding	2	3.27	FGSG_08561 FGSG_10757	180	1.3	2.51538	0.188441
01.02.02 nitrogen metabolism	1	1.63	FGSG_11128	48	0.34	4.79412	0.191525
16.21.17 pyridoxal phosphate binding	1	1.63	FGSG_11128	48	0.34	4.79412	0.191525
11.02 RNA synthesis	4	6.55	FGSG_16815 FGSG_10001 FGSG_08560 FGSG_10757	525	3.79	1.72823	0.200882
10.01.05.03 DNA recombination	1	1.63	FGSG_10757	51	0.36	4.52778	0.202217
10.01.02 DNA topology	1	1.63	FGSG_10757	52	0.37	4.40541	0.20575
01.04 phosphate metabolism	3	4.91	FGSG_04580 FGSG_10757 FGSG_10211	357	2.58	1.9031	0.208507
11 TRANSCRIPTION	5	8.19	FGSG_10001 FGSG_10757 FGSG_16815 FGSG_08560 FGSG_01553	718	5.19	1.57803	0.209308
20.09.16 cellular export and secretion	2	3.27	FGSG_04465 FGSG_04580	193	1.39	2.35252	0.209312
20.03 transport facilities	4	6.55	FGSG_06081 FGSG_04580 FGSG_07860 FGSG_13127	535	3.86	1.69689	0.210061
16.03 nucleic acid binding	3	4.91	FGSG_08560 FGSG_08561 FGSG_10757	361	2.61	1.88123	0.213095
01 METABOLISM	13	21.3	FGSG_10757 FGSG_13127 FGSG_08560 FGSG_15924 FGSG_00032 FGSG_04580 FGSG_11128 FGSG_09589 FGSG_10804 FGSG_04694 FGSG_06081 FGSG_02145 FGSG_10211	2322	16.7	1.27545	0.214848
32.01.07 unfolded protein response (e.g. ER quality control)	1	1.63	FGSG_08560	56	0.4	4.075	0.219728
02.25 oxidation of fatty acids	1	1.63	FGSG_10804	57	0.41	3.97561	0.223184
01.03.16 polynucleotide degradation	1	1.63	FGSG_06081	58	0.41	3.97561	0.226626
32.07.01 detoxification involving cytochrome P450	1	1.63	FGSG_00032	59	0.42	3.88095	0.230052
01.01.09 metabolism of the cysteine - aromatic group	2	3.27	FGSG_10804 FGSG_10211	207	1.49	2.19463	0.232048
16.01 protein binding	5	8.19	FGSG_01008 FGSG_08560 FGSG_16815 FGSG_08811 FGSG_07181	760	5.49	1.4918	0.243376
40.10.02 apoptosis (type I programmed cell death)	1	1.63	FGSG_08811	66	0.47	3.46809	0.253623
01.20.35.01 metabolism of phenylpropanoids	1	1.63	FGSG_10804	69	0.49	3.32653	0.263506
01.01.03.02 metabolism of glutamate	1	1.63	FGSG_11128	71	0.51	3.19608	0.270023
30.01.05.01 protein kinase	1	1.63	FGSG_16815	71	0.51	3.19608	0.270023
01.20.35 metabolism of secondary products derived from L-phenylalanine and L-tyrosine	1	1.63	FGSG_10804	74	0.53	3.07547	0.279693
01.02 nitrogen, sulfur and selenium metabolism	2	3.27	FGSG_06081 FGSG_11128	237	1.71	1.91228	0.281185
20.09.18.07 non-vesicular cellular import	2	3.27	FGSG_04465 FGSG_02145	237	1.71	1.91228	0.281185
20.01.25 vitamine/cofactor transport	1	1.63	FGSG_13127	75	0.54	3.01852	0.282888
40.10 cell death	1	1.63	FGSG_08811	75	0.54	3.01852	0.282888
10.03.02 meiosis	1	1.63	FGSG_06081	77	0.55	2.96364	0.289236
20.03.25 ABC transporters	1	1.63	FGSG_04580	80	0.57	2.85965	0.298655
34.01.01 homeostasis of cations	2	3.27	FGSG_07860 FGSG_04580	256	1.85	1.76757	0.312269
16.21.05 FAD/FMN binding	1	1.63	FGSG_10804	86	0.62	2.62903	0.317127
20.01.07 amino acid/amino acid derivatives transport	1	1.63	FGSG_02145	86	0.62	2.62903	0.317127
20.03.02 carrier (electrochemical potential-driven transport)	1	1.63	FGSG_06081	88	0.63	2.5873	0.323177
20.03.22 transport ATPases	1	1.63	FGSG_04580	88	0.63	2.5873	0.323177
11.02.03.01 general transcription activities	1	1.63	FGSG_16815	89	0.64	2.54688	0.326182
20.01.13 lipid/fatty acid transport	1	1.63	FGSG_04580	90	0.65	2.50769	0.329174
10 CELL CYCLE AND DNA PROCESSING	4	6.55	FGSG_08560 FGSG_06081 FGSG_07600 FGSG_10757	659	4.76	1.37605	0.331424
14.01 protein folding and stabilization	1	1.63	FGSG_01028	91	0.65	2.50769	0.332153
32.07.05 detoxification by export	1	1.63	FGSG_04580	95	0.68	2.39706	0.34394
32.01.01 oxidative stress response	1	1.63	FGSG_04580	99	0.71	2.29577	0.355522
34.01 homeostasis	2	3.27	FGSG_07860 FGSG_04580	284	2.05	1.59512	0.357559
32.05.05 virulence, disease factors	1	1.63	FGSG_04694	103	0.74	2.2027	0.366903
20.09.04 mitochondrial transport	1	1.63	FGSG_13127	105	0.75	2.17333	0.372519
01.01.03 assimilation of ammonia, metabolism of the glutamate group	1	1.63	FGSG_11128	108	0.78	2.08974	0.380851
32.05 disease, virulence and defense	2	3.27	FGSG_04694 FGSG_04580	309	2.23	1.46637	0.397126
20.01.10 protein transport	1	1.63	FGSG_08560	128	0.92	1.77174	0.433685
02.11 electron transport and membrane-associated energy conservation	1	1.63	FGSG_00032	136	0.98	1.66327	0.453553
32.07 detoxification	2	3.27	FGSG_00032 FGSG_04580	352	2.54	1.2874	0.462491
32.05.01 resistance proteins	1	1.63	FGSG_04580	140	1.01	1.61386	0.463229
16.19.03 ATP binding	2	3.27	FGSG_10757 FGSG_04580	354	2.56	1.27734	0.465435
16.21 complex cofactor/cosubstrate/vitamine binding	2	3.27	FGSG_11128 FGSG_10804	360	2.6	1.25769	0.474212
30.01.05 enzyme mediated signal transduction	1	1.63	FGSG_16815	146	1.05	1.55238	0.477427
11.02.03.04 transcriptional control	2	3.27	FGSG_08560 FGSG_16815	363	2.62	1.24809	0.478569
10.01.05.01 DNA repair	1	1.63	FGSG_10757	156	1.12	1.45536	0.500274
42 BIOGENESIS OF CELLULAR COMPONENTS	3	4.91	FGSG_08560 FGSG_07600 FGSG_10757	617	4.46	1.1009	0.516186
20.09.18 cellular import	2	3.27	FGSG_04465 FGSG_02145	397	2.87	1.13937	0.526416
32 CELL RESCUE, DEFENSE AND VIRULENCE	4	6.55	FGSG_04694 FGSG_08560 FGSG_00032 FGSG_04580	856	6.19	1.05816	0.527173
14.10 assembly of protein complexes	1	1.63	FGSG_02145	170	1.22	1.33607	0.530618
16.03.01 DNA binding	1	1.63	FGSG_08560	170	1.22	1.33607	0.530618
34.01.01.01 homeostasis of metal ions (Na, K, Ca etc.)	1	1.63	FGSG_04580	178	1.28	1.27344	0.547136
10.01.05 DNA recombination and DNA repair	1	1.63	FGSG_10757	186	1.34	1.21642	0.563081
20.09 transport routes	4	6.55	FGSG_02145 FGSG_04580 FGSG_04465 FGSG_13127	897	6.48	1.0108	0.564952
01.20 secondary metabolism	2	3.27	FGSG_04694 FGSG_10804	441	3.18	1.0283	0.583925
32.01 stress response	2	3.27	FGSG_08560 FGSG_04580	451	3.26	1.00307	0.596277
02 ENERGY	2	3.27	FGSG_10804 FGSG_00032	503	3.63	0.900826	0.656177
40 CELL FATE	1	1.63	FGSG_08811	240	1.73	0.942197	0.657169
01.03 nucleotide/nucleoside/nucleobase metabolism	1	1.63	FGSG_06081	267	1.93	0.84456	0.696428
30.01 cellular signalling	1	1.63	FGSG_16815	271	1.96	0.831633	0.701854
01.05 C-compound and carbohydrate metabolism	4	6.55	FGSG_06081 FGSG_08560 FGSG_00032 FGSG_04580	1082	7.82	0.837596	0.713426
01.07 metabolism of vitamins, cofactors, and prosthetic groups	1	1.63	FGSG_13127	287	2.07	0.78744	0.722623
20.01.15 electron transport	1	1.63	FGSG_10804	290	2.09	0.779904	0.726356
30 CELLULAR COMMUNICATION/SIGNAL TRANSDUCTION MECHANISM	1	1.63	FGSG_16815	312	2.25	0.724444	0.752259
34 INTERACTION WITH THE ENVIRONMENT	2	3.27	FGSG_07860 FGSG_04580	606	4.38	0.746575	0.75408
14 PROTEIN FATE (folding, modification, destination)	3	4.91	FGSG_07600 FGSG_02145 FGSG_01028	920	6.65	0.738346	0.78107
10.03 cell cycle	1	1.63	FGSG_06081	431	3.11	0.524116	0.855735
14.07 protein modification	1	1.63	FGSG_07600	532	3.84	0.424479	0.909176
01.06 lipid, fatty acid and isoprenoid metabolism	1	1.63	FGSG_10804	590	4.26	0.382629	0.930481
99 UNCLASSIFIED PROTEINS	34	55.7	FGSG_10392 FGSG_02468 FGSG_13200 FGSG_01770 FGSG_04060 FGSG_16025 FGSG_08436 FGSG_03028 FGSG_05801 FGSG_12209 FGSG_04016 FGSG_16130 FGSG_09066 FGSG_06540 FGSG_11610 FGSG_13098 FGSG_00174 FGSG_03586 FGSG_13848 FGSG_01771 FGSG_16322 FGSG_15976 FGSG_11253 FGSG_07774 FGSG_12473 FGSG_06497 FGSG_03103 FGSG_16894 FGSG_04017 FGSG_11431 FGSG_06735 FGSG_05260 FGSG_04581 FGSG_10597	9004	65.1	0.855607	0.951255
