# Supplementary material for: RNA-Seq Revealed Differences in Transcriptomes between 3ADON and 15ADON Populations of Fusarium graminearum In Vitro and In Planta
Source: PLoS One. 2016 Oct 27;11(10):e0163803. doi: 10.1371/journal.pone.0163803 (PMC5082872; doi:10.1371/journal.pone.0163803)
Supplement: S5 Table — Contains list of primer pairs used for quantitative real-time PCR analysis (RT-qPCR). (XLSX) [file pone.0163803.s005.xlsx]

## Sheet: primers
Primers used for quantitative real-time PCR analysis in this study
Primer ID	Sequence (5'-3')
RT-Fg-Tubulin-F	GTTGATCTCCAAGATCCGTG
RT-Fg-Tubulin-R	CATGCAAATGTCGTAGAGGG
RT-Tri6-F1	CATCGTCGGGACTGTTGGA
RT-Tri6-R1	AAGGTGGGAAGGGCGATAA
RT-Tri10-F1	GAGAGGCTCCCAAATCTTGAAG
RT-Tri10-R1	TGACTTTCTGAGGCCATGCA
